# Supplementary material for: Bayesian model of signal rewiring reveals mechanisms of gene dysregulation in acquired drug resistance in breast cancer
Source: PLoS One. 2017 Mar 13;12(3):e0173331. doi: 10.1371/journal.pone.0173331 (PMC5348014; doi:10.1371/journal.pone.0173331)
Supplement: S1 Table — List of identified putative aberrant gene-pairs (for both SKBR3 and BT474) cell-lines in acquired resistance. (XLSX) [file pone.0173331.s002.xlsx]

## Sheet: Legends
Legends for two tables in this supplementary file
Gene-Pair	The gene pair used in the Bayesian analysis
Posteriori_R	Posterior probability of a particular gene pair in Resistant network according to the Bayesian analysis
Posteriori_P	Posterior probability of a particular gene pair in Parental (Sensitive) network according to the Bayesian analysis
Odds_Ratio	Odd ratio values of above posterior probabilities (with corresponding max values)
Label_of_aberrant_pair	Label of the gene-pair which is defined by two thresholds (th_Odds and th_posteriori; see Fig 1D for more detail)

## Sheet: SKBR3_Aberrant_Pairs
Gene-Pair	Posteriori_R	Posteriori_P	Odds_Ratio	Label_of_aberrant_pair
ACOT11::ADM	0.47358	0.142338	3.32715	red
ACOT11::AK1	0.192662	0.624238	3.24007	green
ACOT11::ALDH3B2	0.218303	0.555988	2.54687	green
ACOT11::ALDH5A1	0.351608	0.595692	1.69419	green
ACOT11::ANAPC10	0.215895	0.42922	1.9881	green
ACOT11::ANKDD1A	0.334608	0.71182	2.12732	green
ACOT11::APOO	0.353025	0.690022	1.9546	green
ACOT11::ATF3	0.336308	0.565719	1.68215	green
ACOT11::ATP11B	0.164471	0.344752	2.09612	green
ACOT11::ATP6V1C2	0.363933	0.685481	1.88354	green
ACOT11::AVPI1	0.156821	0.459193	2.92813	green
ACOT11::AZGP1	0.103428	0.608927	5.88743	green
ACOT11::B3GNT6	0.282476	0.545478	1.93106	green
ACOT11::BAIAP2L2	0.383624	0.726223	1.89306	green
ACOT11::BASP1	0.381782	0.678215	1.77644	green
ACOT11::BRP44L	0.196062	0.664072	3.38705	green
ACOT11::BTBD16	0.378241	0.693785	1.83424	green
ACOT11::C1orf106	0.228361	0.673025	2.9472	green
ACOT11::C3orf59	0.318034	0.666926	2.09703	green
ACOT11::C9orf19	0.245219	0.553523	2.25726	green
ACOT11::CADM1	0.19422	0.521604	2.68563	green
ACOT11::CFD	0.173254	0.684572	3.95126	green
ACOT11::CGN	0.310526	0.68042	2.19119	green
ACOT11::CHN1	0.296501	0.728169	2.45587	green
ACOT11::CHN2	0.155404	0.673025	4.33079	green
ACOT11::CLDN23	0.449922	0.12355	3.64162	red
ACOT11::COL5A2	0.215895	0.639548	2.96232	green
ACOT11::CORO2A	0.131095	0.267419	2.03989	green
ACOT11::CPNE8	0.217028	0.512651	2.36214	green
ACOT11::CSPP1	0.224536	0.451927	2.01271	green
ACOT11::CTSC	0.277235	0.500195	1.80423	green
ACOT11::CTSH	0.163479	0.667575	4.08355	green
ACOT11::CX3CL1	0.431506	0.164396	2.6248	red
ACOT11::CYP1B1	0.188554	0.321266	1.70385	green
ACOT11::DCBLD2	0.193653	0.594524	3.07004	green
ACOT11::DPP3	0.341266	0.694563	2.03525	green
ACOT11::ECGF1	0.251169	0.619567	2.46673	green
ACOT11::EIF2AK2	0.507862	0.197872	2.56662	red
ACOT11::ELMO1	0.541295	0.154016	3.51454	red
ACOT11::ERCC2	0.247344	0.47645	1.92627	green
ACOT11::FAM43A	0.192662	0.342935	1.77998	green
ACOT11::FRMD6	0.339425	0.663293	1.95417	green
ACOT11::GATA5	0.186004	0.704295	3.78646	green
ACOT11::GBP2	0.238277	0.621902	2.60999	green
ACOT11::GTSF1	0.13662	0.355391	2.60131	green
ACOT11::HDDC2	0.134127	0.397042	2.9602	green
ACOT11::HPSE	0.190254	0.326327	1.71522	green
ACOT11::HYAL1	0.381074	0.63371	1.66296	green
ACOT11::IGFBP5	0.267885	0.518619	1.93598	green
ACOT11::IQCK	0.356991	0.647593	1.81403	green
ACOT11::IRF1	0.296218	0.740755	2.50071	green
ACOT11::KCNK1	0.151013	0.317763	2.10421	green
ACOT11::KIAA1217	0.243661	0.426495	1.75037	green
ACOT11::KIAA1324L	0.14903	0.634488	4.25746	green
ACOT11::KYNU	0.259952	0.605553	2.32948	green
ACOT11::LANCL2	0.222836	0.663812	2.97893	green
ACOT11::LEPREL1	0.54002	0.212275	2.54397	red
ACOT11::LFNG	0.290976	0.606721	2.08512	green
ACOT11::LOC342897	0.158804	0.4867	3.06478	green
ACOT11::LOC389137	0.28106	0.547295	1.94725	green
ACOT11::LOC644621	0.445814	0.116972	3.8113	red
ACOT11::LOC647784	0.175096	0.339951	1.94151	green
ACOT11::LOC653566	0.227228	0.705722	3.10579	green
ACOT11::LPCAT1	0.463947	0.182302	2.54494	red
ACOT11::MAGEB2	0.124947	0.427014	3.41757	green
ACOT11::MAP3K1	0.224678	0.708317	3.15259	green
ACOT11::MFAP2	0.231619	0.435838	1.8817	green
ACOT11::MRPS12	0.191529	0.347217	1.81287	green
ACOT11::MYCN	0.327667	0.608667	1.85758	green
ACOT11::NAV2	0.38589	0.68574	1.77703	green
ACOT11::NOTCH3	0.260235	0.561308	2.15693	green
ACOT11::NUFIP2	0.214903	0.66991	3.11727	green
ACOT11::OGFR	0.136011	0.666796	4.90253	green
ACOT11::PARVB	0.182037	0.446088	2.45053	green
ACOT11::PECR	0.21802	0.670429	3.07509	green
ACOT11::PI3	0.20102	0.601142	2.99046	green
ACOT11::PITPNC1	0.356424	0.660049	1.85186	green
ACOT11::PLTP	0.422156	0.154665	2.72949	red
ACOT11::PRRX2	0.123785	0.4239	3.42448	green
ACOT11::PSCD1	0.152855	0.585961	3.83345	green
ACOT11::PSME1	0.368466	0.672376	1.8248	green
ACOT11::PTK7	0.140147	0.593486	4.23473	green
ACOT11::QDPR	0.164188	0.602439	3.66921	green
ACOT11::RAC2	0.208245	0.415596	1.99571	green
ACOT11::RCOR3	0.340983	0.599196	1.75726	green
ACOT11::REEP1	0.354724	0.674322	1.90097	green
ACOT11::RGL1	0.157813	0.65979	4.18084	green
ACOT11::RPAP2	0.180054	0.482289	2.67858	green
ACOT11::SEC24D	0.142088	0.52887	3.72213	green
ACOT11::SEPT11	0.251169	0.64409	2.56437	green
ACOT11::SERTAD2	0.205412	0.370702	1.80468	green
ACOT11::SGCE	0.155404	0.273258	1.75837	green
ACOT11::SH3KBP1	0.227511	0.527313	2.31775	green
ACOT11::SLC16A9	0.414081	0.691709	1.67047	green
ACOT11::SLC25A4	0.101544	0.394706	3.88704	green
ACOT11::SLC7A8	0.194928	0.592448	3.03931	green
ACOT11::SLFN11	0.440714	0.152329	2.89317	red
ACOT11::SNURF	0.168437	0.280524	1.66545	green
ACOT11::SRI	0.216886	0.500195	2.30625	green
ACOT11::STT3A	0.168154	0.315557	1.8766	green
ACOT11::SYT17	0.485196	0.164785	2.94442	red
ACOT11::SYTL2	0.19167	0.646685	3.37395	green
ACOT11::TAF4	0.210511	0.678215	3.22175	green
ACOT11::TCEAL3	0.308117	0.65953	2.14052	green
ACOT11::TGFB2	0.131959	0.296613	2.24777	green
ACOT11::TGFBR2	0.218728	0.385234	1.76125	green
ACOT11::TM4SF1	0.165746	0.686129	4.13965	green
ACOT11::TMEM101	0.201445	0.615025	3.05307	green
ACOT11::TMEM154	0.374982	0.63332	1.68893	green
ACOT11::TMEM158	0.222553	0.428442	1.92512	green
ACOT11::TMLHE	0.534495	0.197872	2.70121	red
ACOT11::TNFRSF18	0.147046	0.687557	4.67578	green
ACOT11::TOP1MT	0.200878	0.584144	2.90795	green
ACOT11::TSR2	0.168154	0.632412	3.76091	green
ACOT11::TXNDC3	0.152288	0.534838	3.51202	green
ACOT11::UGT1A10	0.156254	0.395225	2.52937	green
ACOT11::WDR21C	0.114917	0.564681	4.91381	green
ACOT11::WNT4	0.133291	0.463086	3.47425	green
ACOT11::ZBTB33	0.0961043	0.520047	5.41128	green
ACOT11::ZIC2	0.454597	0.175555	2.58949	red
ACOT11::ZZZ3	0.262218	0.438043	1.67053	green
ACOT11::ABI1	0.35175	0.681458	1.93734	green
ACOT11::ABL1	0.25556	0.596341	2.33347	green
ACOT11::ABL2	0.309959	0.581938	1.87747	green
ACOT11::ACSL6	0.116135	0.381601	3.28583	green
ACOT11::AFF4	0.266468	0.509667	1.91267	green
ACOT11::ARNT	0.210228	0.49734	2.36572	green
ACOT11::BCL10	0.499504	0.184637	2.70533	red
ACOT11::BCL3	0.323842	0.566109	1.7481	green
ACOT11::BRAF	0.117793	0.635137	5.39198	green
ACOT11::BRIP1	0.127695	0.288828	2.26186	green
ACOT11::C15orf21	0.338008	0.691968	2.04719	green
ACOT11::CARS	0.217878	0.550279	2.52563	green
ACOT11::CCNB1IP1	0.314067	0.704425	2.24291	green
ACOT11::CDK4	0.173254	0.370313	2.1374	green
ACOT11::CDKN2A	0.155404	0.294927	1.8978	green
ACOT11::CDX2	0.446522	0.16764	2.66358	red
ACOT11::CEP110	0.224678	0.48177	2.14427	green
ACOT11::CHIC2	0.246636	0.728818	2.95504	green
ACOT11::CIC	0.139113	0.604775	4.34736	green
ACOT11::CLTC	0.14818	0.451797	3.04898	green
ACOT11::TET1	0.128857	0.414558	3.2172	green
ACOT11::CYLD	0.193087	0.50772	2.62949	green
ACOT11::DDIT3	0.144213	0.676139	4.68847	green
ACOT11::EIF4A2	0.328375	0.669521	2.03889	green
ACOT11::ERBB2	0.330217	0.602699	1.82516	green
ACOT11::ERCC3	0.143788	0.537823	3.74039	green
ACOT11::FANCG	0.45063	0.749838	1.66398	green
ACOT11::FAS	0.167162	0.426366	2.55061	green
ACOT11::FCGR2B	0.138972	0.416634	2.99798	green
ACOT11::FLCN	0.189262	0.333982	1.76466	green
ACOT11::FOXP1	0.524437	0.205398	2.55328	red
ACOT11::GATA2	0.159088	0.343065	2.15645	green
ACOT11::GOPC	0.131917	0.26677	2.02226	green
ACOT11::HMGA2	0.185012	0.516414	2.79124	green
ACOT11::HRAS	0.39014	0.775269	1.98716	green
ACOT11::IKZF1	0.163763	0.28818	1.75974	green
ACOT11::IL2	0.288143	0.655897	2.27629	green
ACOT11::KTN1	0.118147	0.322823	2.73239	green
ACOT11::LMO2	0.18572	0.603088	3.24729	green
ACOT11::LPP	0.291259	0.64941	2.22966	green
ACOT11::MAF	0.205553	0.480602	2.33809	green
ACOT11::MALT1	0.162204	0.425717	2.62457	green
ACOT11::MDM2	0.175804	0.300117	1.70711	green
ACOT11::MET	0.170421	0.654859	3.8426	green
ACOT11::MKL1	0.162913	0.32983	2.02458	green
ACOT11::MLF1	0.155404	0.5918	3.80813	green
ACOT11::MLLT10	0.261935	0.677566	2.58677	green
ACOT11::MN1	0.188412	0.677566	3.59619	green
ACOT11::MTCP1	0.259952	0.593357	2.28256	green
ACOT11::MYCL1	0.129168	0.439471	3.40231	green
ACOT11::MYH11	0.157954	0.410795	2.60072	green
ACOT11::MYH9	0.289134	0.695991	2.40715	green
ACOT11::NF1	0.231619	0.425068	1.8352	green
ACOT11::NIN	0.167162	0.415207	2.48385	green
ACOT11::NONO	0.235444	0.613209	2.60448	green
ACOT11::NR4A3	0.413373	0.16219	2.54869	red
ACOT11::NUP98	0.181045	0.571558	3.15699	green
ACOT11::PAFAH1B2	0.290976	0.564941	1.94154	green
ACOT11::PCM1	0.210228	0.653172	3.10697	green
ACOT11::PDGFRB	0.240402	0.519917	2.1627	green
ACOT11::RAD51L1	0.178921	0.511353	2.85799	green
ACOT11::REL	0.350616	0.604256	1.72341	green
ACOT11::RHOH	0.180337	0.453614	2.51536	green
ACOT11::SDHB	0.323275	0.691839	2.14009	green
ACOT11::SEPT5	0.242811	0.57078	2.35072	green
ACOT11::SET	0.351183	0.138965	2.52714	red
ACOT11::SMAD4	0.296643	0.705463	2.37816	green
ACOT11::SMARCB1	0.345091	0.665239	1.92772	green
ACOT11::SS18L1	0.243377	0.593746	2.43961	green
ACOT11::SSX1	0.561694	0.196964	2.85176	red
ACOT11::SUFU	0.19507	0.507591	2.60209	green
ACOT11::TCEA1	0.180195	0.464124	2.57567	green
ACOT11::TFEB	0.1407	0.291294	2.07032	green
ACOT11::TLX1	0.147755	0.400545	2.71088	green
ACOT11::TOP1	0.157954	0.294278	1.86306	green
ACOT11::TPM3	0.376257	0.690671	1.83563	green
ACOT11::TSC2	0.128517	0.475801	3.70225	green
ACOT11::TTL	0.21122	0.694304	3.28712	green
ACOT11::USP6	0.456439	0.156222	2.92174	red
ACOT11::VHL	0.28531	0.700402	2.45489	green
ACOT11::WHSC1L1	0.216036	0.390554	1.80782	green
ACOT11::WRN	0.115172	0.384326	3.33697	green
ACOT11::XPC	0.247344	0.683405	2.76297	green
ACOT11::ZNF331	0.102975	0.301285	2.9258	green
ADAM19::ADM	0.517637	0.0719476	7.19464	red
ADAM19::AK1	0.216603	0.397431	1.83484	green
ADAM19::ANKRD38	0.479246	0.0925782	5.17667	red
ADAM19::AZGP1	0.117325	0.384585	3.27794	green
ADAM19::BGN	0.487888	0.16751	2.91259	red
ADAM19::BRP44L	0.220286	0.432204	1.96201	green
ADAM19::C1orf106	0.255844	0.440249	1.72077	green
ADAM19::C1orf52	0.446947	0.120877	3.69753	red
ADAM19::C3orf57	0.469472	0.127339	3.68679	red
ADAM19::C5orf32	0.223969	0.0788763	2.8395	red
ADAM19::CCDC3	0.244652	0.0814065	3.00532	red
ADAM19::CCL22	0.322709	0.105878	3.04794	red
ADAM19::CDK2AP2	0.45233	0.103036	4.39001	red
ADAM19::CDK6	0.342116	0.116271	2.94241	red
ADAM19::CFD	0.195212	0.450629	2.30841	green
ADAM19::CHN2	0.175379	0.440119	2.50953	green
ADAM19::CLDN23	0.492988	0.0619437	7.95864	red
ADAM19::COL4A5	0.598668	0.117945	5.07584	red
ADAM19::COL5A2	0.242102	0.410666	1.69625	green
ADAM19::COL6A1	0.213203	0.0796808	2.67571	red
ADAM19::COPZ1	0.434056	0.16206	2.67836	red
ADAM19::CSF1R	0.562969	0.153367	3.67073	red
ADAM19::CTSH	0.184304	0.435189	2.36126	green
ADAM19::CTTN	0.311234	0.118036	2.63678	red
ADAM19::CUTL1	0.440147	0.162839	2.70296	red
ADAM19::CX3CL1	0.473721	0.0839107	5.64554	red
ADAM19::CXorf12	0.240969	0.0887116	2.71632	red
ADAM19::CYBASC3	0.401615	0.115804	3.46806	red
ADAM19::DCBLD2	0.217736	0.372648	1.71147	green
ADAM19::DKFZp761P0423	0.3458	0.100402	3.44414	red
ADAM19::DYNLT3	0.292251	0.0590372	4.95028	red
ADAM19::EEF1A2	0.470463	0.114428	4.11142	red
ADAM19::EIF2AK2	0.553336	0.102452	5.40091	red
ADAM19::ELMO1	0.587902	0.0782795	7.51029	red
ADAM19::ELOVL4	0.293668	0.105424	2.7856	red
ADAM19::ESPN	0.379657	0.139484	2.72188	red
ADAM19::F3	0.40374	0.113741	3.54965	red
ADAM19::FAM44B	0.360108	0.12137	2.96702	red
ADAM19::FBXW11	0.407565	0.145841	2.79457	red
ADAM19::FBXW7	0.470888	0.151421	3.1098	red
ADAM19::FERMT1	0.512254	0.111314	4.60187	red
ADAM19::FERMT2	0.597818	0.155443	3.8459	red
ADAM19::FSCN1	0.502762	0.181783	2.76573	red
ADAM19::GATA5	0.209378	0.468795	2.23899	green
ADAM19::HAGH	0.463097	0.135332	3.42194	red
ADAM19::HBG1	0.461963	0.133645	3.45665	red
ADAM19::HSPB1	0.516645	0.181653	2.84413	red
ADAM19::ID4	0.447514	0.139613	3.20538	red
ADAM19::INPP4B	0.442556	0.103166	4.28974	red
ADAM19::KIAA1324L	0.168296	0.406254	2.41393	green
ADAM19::KLHL13	0.589602	0.165953	3.55282	red
ADAM19::LANCL2	0.249894	0.431945	1.72851	green
ADAM19::LEPREL1	0.586485	0.110575	5.30397	red
ADAM19::LOC162073	0.374841	0.120189	3.11875	red
ADAM19::LOC644621	0.488596	0.0584923	8.35317	red
ADAM19::LOC653566	0.254569	0.470092	1.84662	green
ADAM19::LOC730994	0.473297	0.105372	4.49168	red
ADAM19::LPCAT1	0.507579	0.0937459	5.41441	red
ADAM19::MAFB	0.374982	0.101661	3.68856	red
ADAM19::MAOA	0.245644	0.0915142	2.68422	red
ADAM19::MAP3K1	0.251877	0.472428	1.87563	green
ADAM19::MRPL15	0.318175	0.0979888	3.24706	red
ADAM19::NFKBIA	0.613543	0.19878	3.08654	red
ADAM19::NLGN4X	0.470747	0.13637	3.45199	red
ADAM19::NOSTRIN	0.437881	0.15687	2.79135	red
ADAM19::NTN1	0.404023	0.114221	3.53721	red
ADAM19::NUAK2	0.623743	0.12281	5.07891	red
ADAM19::NUFIP2	0.241111	0.437395	1.81408	green
ADAM19::OGFR	0.153846	0.43454	2.82451	green
ADAM19::PAGE2	0.440714	0.147398	2.98995	red
ADAM19::PAGE2B	0.400765	0.124951	3.20737	red
ADAM19::PAGE5	0.333333	0.113832	2.9283	red
ADAM19::PARP12	0.268027	0.0829895	3.22965	red
ADAM19::PECR	0.244369	0.437914	1.79202	green
ADAM19::PEX16	0.652784	0.137148	4.7597	red
ADAM19::PI3	0.225811	0.378228	1.67497	green
ADAM19::PLTP	0.463805	0.0785909	5.90151	red
ADAM19::PPARG	0.60391	0.223303	2.70444	red
ADAM19::PRLR	0.254994	0.100766	2.53056	red
ADAM19::PSCD1	0.172546	0.365642	2.1191	green
ADAM19::PTK7	0.158379	0.37187	2.34797	green
ADAM19::QDPR	0.185012	0.379136	2.04925	green
ADAM19::RGL1	0.177929	0.428442	2.40794	green
ADAM19::RMND5B	0.318317	0.12294	2.5892	red
ADAM19::RNH1	0.362941	0.114078	3.18151	red
ADAM19::RPL28	0.298343	0.104827	2.84605	red
ADAM19::RPS6KA2	0.559711	0.118062	4.74084	red
ADAM19::RTN3	0.519054	0.168289	3.08431	red
ADAM19::SCARA3	0.287434	0.0939665	3.0589	red
ADAM19::SEC24D	0.160504	0.320358	1.99595	green
ADAM19::SERBP1	0.490154	0.126638	3.87051	red
ADAM19::SLC1A3	0.488171	0.119489	4.0855	red
ADAM19::SLC31A2	0.3186	0.0800441	3.98031	red
ADAM19::SLC7A8	0.219011	0.370961	1.6938	green
ADAM19::SLFN11	0.483355	0.0773193	6.25141	red
ADAM19::SNRPN	0.479671	0.100272	4.78368	red
ADAM19::SOX18	0.362941	0.0908914	3.99313	red
ADAM19::SPRED1	0.646975	0.124964	5.17728	red
ADAM19::SRPR	0.295793	0.0620994	4.76321	red
ADAM19::SSX2	0.572744	0.125496	4.56383	red
ADAM19::SSX3	0.620768	0.158687	3.9119	red
ADAM19::SSX4	0.484488	0.102504	4.72652	red
ADAM19::STK24	0.552061	0.156481	3.52797	red
ADAM19::SYT17	0.529678	0.0841054	6.2978	red
ADAM19::SYTL2	0.215611	0.416764	1.93294	green
ADAM19::TAF4	0.236294	0.44492	1.88291	green
ADAM19::TCP11L1	0.358691	0.11269	3.183	red
ADAM19::TM4SF1	0.186854	0.452057	2.41931	green
ADAM19::TMEM101	0.226236	0.389646	1.7223	green
ADAM19::TMLHE	0.580819	0.102439	5.66988	red
ADAM19::TNFRSF18	0.166029	0.453354	2.73057	green
ADAM19::TSKU	0.576427	0.137408	4.19502	red
ADAM19::TSR2	0.189687	0.404567	2.13282	green
ADAM19::TXNDC3	0.171979	0.324899	1.88918	green
ADAM19::UGT1A7	0.339992	0.129674	2.62189	red
ADAM19::WDR21C	0.130259	0.348514	2.67554	green
ADAM19::WFS1	0.444256	0.113935	3.89919	red
ADAM19::WNT4	0.15073	0.271312	1.79999	green
ADAM19::WWC1	0.560844	0.218632	2.56524	red
ADAM19::ZBTB33	0.109109	0.313611	2.87429	green
ADAM19::ZBTB4	0.321292	0.121824	2.63734	red
ADAM19::ZBTB48	0.307834	0.0698845	4.40489	red
ADAM19::ZIC2	0.497804	0.0899961	5.5314	red
ADAM19::ZNF330	0.41649	0.100324	4.15143	red
ADAM19::ZSWIM6	0.467913	0.16751	2.79334	red
ADAM19::APC	0.328517	0.117153	2.80416	red
ADAM19::ARHGAP26	0.452897	0.154405	2.93317	red
ADAM19::BCL10	0.544553	0.0950045	5.73186	red
ADAM19::BCL2	0.284601	0.111781	2.54605	red
ADAM19::BCR	0.360391	0.121954	2.95514	red
ADAM19::BIRC3	0.448789	0.170884	2.62628	red
ADAM19::BRAF	0.133475	0.406903	3.04853	green
ADAM19::CDH1	0.3492	0.100104	3.48838	red
ADAM19::CDX2	0.489446	0.0856624	5.71366	red
ADAM19::CHIC2	0.275818	0.491761	1.78292	green
ADAM19::CIC	0.157246	0.381082	2.42348	green
ADAM19::CLTCL1	0.387307	0.15181	2.55126	red
ADAM19::DDB2	0.400623	0.153886	2.60338	red
ADAM19::DDIT3	0.162913	0.442974	2.71909	green
ADAM19::DDX6	0.352316	0.126236	2.79094	red
ADAM19::DUX4	0.244086	0.0809524	3.01517	red
ADAM19::ELN	0.257544	0.10131	2.54212	red
ADAM19::ERCC3	0.162488	0.327235	2.01391	green
ADAM19::ETV1	0.320867	0.101064	3.17489	red
ADAM19::ETV5	0.424423	0.11775	3.60444	red
ADAM19::EXT1	0.557019	0.165045	3.37496	red
ADAM19::FANCC	0.291543	0.0906968	3.21448	red
ADAM19::FANCF	0.571044	0.119411	4.78218	red
ADAM19::FGFR1	0.362233	0.127053	2.85103	red
ADAM19::FOXP1	0.570336	0.106682	5.34612	red
ADAM19::GATA1	0.386882	0.13611	2.84242	red
ADAM19::GPHN	0.285026	0.10131	2.81339	red
ADAM19::HLF	0.420739	0.09058	4.64495	red
ADAM19::HOXA9	0.430939	0.147528	2.92106	red
ADAM19::HOXC13	0.414365	0.142338	2.91113	red
ADAM19::JAK2	0.392407	0.142468	2.75435	red
ADAM19::JAZF1	0.337867	0.0712339	4.74306	red
ADAM19::KIT	0.430939	0.133255	3.23393	red
ADAM19::KRAS	0.519904	0.164007	3.17001	red
ADAM19::LIFR	0.547528	0.155832	3.51357	red
ADAM19::LMO2	0.208953	0.379785	1.81756	green
ADAM19::MDS1	0.468622	0.0902816	5.19067	red
ADAM19::MET	0.192095	0.42403	2.2074	green
ADAM19::MLF1	0.175521	0.370442	2.11054	green
ADAM19::MLLT1	0.287434	0.102634	2.80058	red
ADAM19::MLLT6	0.401898	0.0850136	4.72746	red
ADAM19::MN1	0.21207	0.444271	2.09493	green
ADAM19::MSN	0.525145	0.187492	2.8009	red
ADAM19::MYCL1	0.146196	0.254574	1.74131	green
ADAM19::MYST3	0.215753	0.0823667	2.61942	red
ADAM19::NACA	0.426973	0.138446	3.08405	red
ADAM19::NOTCH1	0.666242	0.153886	4.32945	red
ADAM19::NR4A3	0.454597	0.0826521	5.50012	red
ADAM19::NSD1	0.244511	0.0681977	3.58532	red
ADAM19::NTRK1	0.27001	0.0918516	2.93963	red
ADAM19::NTRK3	0.286726	0.0961334	2.98259	red
ADAM19::NUP98	0.203712	0.353964	1.73757	green
ADAM19::OLIG2	0.236577	0.0897626	2.63559	red
ADAM19::OMD	0.440431	0.153108	2.87661	red
ADAM19::PALB2	0.47358	0.0880368	5.37934	red
ADAM19::PATZ1	0.308401	0.0893214	3.45271	red
ADAM19::PAX3	0.433206	0.132477	3.27005	red
ADAM19::PCM1	0.236011	0.422603	1.79061	green
ADAM19::PICALM	0.369032	0.109342	3.37502	red
ADAM19::PLAG1	0.21292	0.0736473	2.89107	red
ADAM19::POU2AF1	0.358691	0.134293	2.67095	red
ADAM19::PRCC	0.494688	0.106799	4.63195	red
ADAM19::PRKAR1A	0.351041	0.131309	2.67339	red
ADAM19::PRRX1	0.288426	0.105683	2.72916	red
ADAM19::RABEP1	0.348916	0.113611	3.07115	red
ADAM19::RAP1GDS1	0.537612	0.196185	2.74033	red
ADAM19::RBM15	0.467347	0.135332	3.45335	red
ADAM19::RET	0.426831	0.132866	3.21249	red
ADAM19::RUNX1	0.320159	0.0828857	3.86265	red
ADAM19::SEPT9	0.431931	0.163747	2.63779	red
ADAM19::SET	0.388582	0.070144	5.53977	red
ADAM19::SOCS1	0.424423	0.142468	2.97908	red
ADAM19::SPECC1	0.402182	0.107526	3.74033	red
ADAM19::SSX1	0.608726	0.101959	5.97029	red
ADAM19::TAL1	0.310242	0.0681718	4.55089	red
ADAM19::TAL2	0.308117	0.0780719	3.94658	red
ADAM19::TFG	0.332058	0.0758791	4.37615	red
ADAM19::TFPT	0.395523	0.127663	3.09818	red
ADAM19::THRAP3	0.378099	0.108473	3.48566	red
ADAM19::TPM4	0.356283	0.0987414	3.60824	red
ADAM19::TPR	0.589319	0.137148	4.29695	red
ADAM19::TRIM24	0.391415	0.125016	3.13092	red
ADAM19::TSC2	0.145488	0.280524	1.92816	green
ADAM19::TSHR	0.451764	0.0851045	5.30834	red
ADAM19::TTL	0.237002	0.459452	1.9386	green
ADAM19::USP6	0.499788	0.0794343	6.29184	red
ADAM19::XPA	0.366907	0.11125	3.29806	red
ADAM19::ZNF384	0.374699	0.118568	3.16022	red
ADM::ALDH5A1	0.494121	0.151161	3.26883	red
ADM::AMY1B	0.641167	0.158298	4.05039	red
ADM::ANAPC10	0.319875	0.0925393	3.45665	red
ADM::ANKRD38	0.594702	0.0317114	18.7535	red
ADM::ANKRD50	0.26406	0.0244972	10.7792	red
ADM::API5	0.567077	0.0651486	8.70437	red
ADM::APOO	0.495821	0.194628	2.54753	red
ADM::ARIH2	0.379657	0.0642014	5.91354	red
ADM::ARL2	0.445106	0.0655378	6.79158	red
ADM::ARMC10	0.357558	0.0595822	6.00108	red
ADM::ATF3	0.475421	0.139094	3.41798	red
ADM::ATP11B	0.24876	0.0690411	3.60308	red
ADM::ATP6V1C2	0.508996	0.192293	2.64698	red
ADM::AUTS2	0.357558	0.0465291	7.6846	red
ADM::B3GNT6	0.407706	0.131439	3.10187	red
ADM::B4GALT5	0.482221	0.0781627	6.16945	red
ADM::BASP1	0.530387	0.18866	2.81134	red
ADM::BCL11A	0.267177	0.0367328	7.27351	red
ADM::BGN	0.604052	0.0597898	10.1029	red
ADM::BTBD16	0.526137	0.196445	2.67829	red
ADM::C1orf181	0.375832	0.0640067	5.87176	red
ADM::C1orf52	0.559286	0.0420397	13.3038	red
ADM::C1QTNF1	0.355291	0.0833009	4.26515	red
ADM::C3orf57	0.583935	0.0444401	13.1398	red
ADM::C5orf32	0.297351	0.0268198	11.087	red
ADM::C7orf42	0.294943	0.0479564	6.15022	red
ADM::C9orf19	0.359116	0.134423	2.67153	red
ADM::CCDC25	0.584077	0.191514	3.04978	red
ADM::CCDC3	0.323134	0.027728	11.6537	red
ADM::CCL22	0.417056	0.0365123	11.4224	red
ADM::CCL5	0.364499	0.0680161	5.35901	red
ADM::CD2BP2	0.253577	0.0421565	6.01514	red
ADM::CDC42EP4	0.41989	0.0982483	4.27376	red
ADM::CDK2AP2	0.565094	0.0354872	15.9239	red
ADM::CDK6	0.440006	0.040327	10.911	red
ADM::CDKN2B	0.721207	0.197872	3.64481	red
ADM::CEBPD	0.579686	0.144544	4.01045	red
ADM::CGA	0.419606	0.0656935	6.38733	red
ADM::CLDN23	0.609576	0.0208641	29.2165	red
ADM::CLIC1	0.292393	0.0525367	5.5655	red
ADM::COL4A5	0.720782	0.0409498	17.6016	red
ADM::COL5A1	0.699958	0.10083	6.94193	red
ADM::COL6A1	0.283893	0.0270923	10.4787	red
ADM::COPS5	0.320017	0.0386272	8.28475	red
ADM::COPZ1	0.544836	0.0576619	9.44882	red
ADM::CPNE8	0.321434	0.119554	2.68861	red
ADM::CPS1	0.680833	0.217335	3.13264	red
ADM::CREBBP	0.642017	0.158168	4.05909	red
ADM::CRYZ	0.554894	0.0965226	5.74885	red
ADM::CSF1R	0.68395	0.0543402	12.5864	red
ADM::CSPP1	0.331492	0.099481	3.33221	red
ADM::CTGF	0.368041	0.0595303	6.18241	red
ADM::CTPS2	0.3203	0.0566498	5.65404	red
ADM::CTSC	0.400907	0.115246	3.47871	red
ADM::CTTN	0.403598	0.0409757	9.84969	red
ADM::CUTL1	0.551636	0.0580252	9.50684	red
ADM::CX3CL1	0.58861	0.0285974	20.5827	red
ADM::CXADR	0.612693	0.0904632	6.77284	red
ADM::CXorf12	0.318459	0.0303231	10.5022	red
ADM::CXorf39	0.25641	0.0403659	6.35215	red
ADM::CXorf48	0.707749	0.10724	6.59966	red
ADM::CYBASC3	0.508429	0.0401583	12.6606	red
ADM::CYP1B1	0.282476	0.0630985	4.47675	red
ADM::DDB1	0.309676	0.0392241	7.89504	red
ADM::DENND2D	0.344666	0.0488128	7.06099	red
ADM::DKFZp761P0423	0.444397	0.03454	12.8662	red
ADM::DPP7	0.493696	0.100817	4.89693	red
ADM::DRD4	0.381499	0.0519009	7.35053	red
ADM::DYNLT3	0.380932	0.0198651	19.176	red
ADM::EEF1A2	0.585069	0.0396652	14.7502	red
ADM::EFNB2	0.27001	0.0333852	8.0877	red
ADM::EIF2AK2	0.67375	0.0352666	19.1045	red
ADM::ELMO1	0.709591	0.0265992	26.6771	red
ADM::ELOVL4	0.382632	0.0363566	10.5244	red
ADM::ERCC2	0.361949	0.107253	3.37472	red
ADM::ESPN	0.483355	0.0490074	9.86289	red
ADM::F3	0.510979	0.0393928	12.9714	red
ADM::FAM133B	0.255844	0.0391073	6.54209	red
ADM::FAM156A	0.337867	0.0352407	9.5874	red
ADM::FAM43A	0.288284	0.068574	4.20399	red
ADM::FAM44B	0.460972	0.0422214	10.918	red
ADM::FAM45A	0.214761	0.0310627	6.91381	red
ADM::FBXO6	0.282335	0.0409368	6.89684	red
ADM::FBXW11	0.515087	0.0514467	10.012	red
ADM::FBXW7	0.585494	0.0535876	10.9259	red
ADM::FERMT1	0.630259	0.0385234	16.3604	red
ADM::FERMT2	0.719932	0.0551187	13.0615	red
ADM::FOXC1	0.588044	0.121785	4.82852	red
ADM::FRMD6	0.479246	0.181394	2.64203	red
ADM::FSCN1	0.620201	0.065421	9.48015	red
ADM::FSTL5	0.357983	0.0626314	5.71571	red
ADM::FZD6	0.457572	0.0584404	7.82972	red
ADM::GBP1	0.255135	0.0389776	6.5457	red
ADM::GLYATL2	0.533078	0.064396	8.27813	red
ADM::GSTO2	0.419606	0.0721682	5.81428	red
ADM::GTF3C6	0.421023	0.0555988	7.57252	red
ADM::H3F3A	0.397648	0.0482419	8.24281	red
ADM::HAGH	0.576852	0.0474374	12.1603	red
ADM::HARS2	0.462105	0.124445	3.71332	red
ADM::HBE1	0.675166	0.186324	3.62361	red
ADM::HBG1	0.575719	0.0468016	12.3013	red
ADM::HBG2	0.413373	0.0761905	5.42552	red
ADM::HIST2H4A	0.374557	0.052887	7.08222	red
ADM::HOMER3	0.541011	0.0789282	6.85447	red
ADM::HPS5	0.39269	0.0417283	9.41064	red
ADM::HPSE	0.284743	0.0643571	4.42442	red
ADM::HRASLS3	0.382774	0.0843259	4.53922	red
ADM::HSPA5	0.405298	0.0723887	5.59891	red
ADM::HSPB1	0.635076	0.0653821	9.71329	red
ADM::HSPB8	0.412665	0.0736344	5.60424	red
ADM::HYAL1	0.529537	0.16764	3.15878	red
ADM::ID4	0.559711	0.0490982	11.3998	red
ADM::IGFBP5	0.388865	0.12163	3.19712	red
ADM::IGFBP7	0.27766	0.05133	5.40931	red
ADM::IMPA2	0.595268	0.206955	2.87632	red
ADM::INPP4B	0.554328	0.0355391	15.5977	red
ADM::IQCK	0.500779	0.173868	2.88023	red
ADM::IVD	0.221278	0.0259375	8.53121	red
ADM::KCNK1	0.229778	0.0622551	3.6909	red
ADM::KIAA1217	0.356991	0.0917218	3.89211	red
ADM::KIAA1688	0.451764	0.05338	8.46316	red
ADM::KLHL13	0.711432	0.0592319	12.011	red
ADM::KLHL2	0.238844	0.041871	5.70428	red
ADM::KRIT1	0.254002	0.0498378	5.09657	red
ADM::KRT8	0.271568	0.0415596	6.53442	red
ADM::LEPREL1	0.708316	0.0382509	18.5176	red
ADM::LFNG	0.418615	0.155832	2.68631	red
ADM::LINCR	0.306417	0.0479953	6.38432	red
ADM::LOC162073	0.47783	0.0418062	11.4297	red
ADM::LOC219854	0.675308	0.174257	3.87535	red
ADM::LOC284757	0.216886	0.0368107	5.89194	red
ADM::LOC389137	0.405865	0.132088	3.07269	red
ADM::LOC642197	0.329367	0.0363436	9.06258	red
ADM::LOC644621	0.604902	0.0196704	30.7518	red
ADM::LOC647784	0.263777	0.0678215	3.88928	red
ADM::LOC649037	0.759173	0.136629	5.55645	red
ADM::LOC653108	0.704207	0.183859	3.83015	red
ADM::LOC730994	0.588185	0.0363436	16.184	red
ADM::LPCAT1	0.625301	0.0321137	19.4715	red
ADM::LRP5	0.41734	0.0958479	4.35418	red
ADM::LRRN2	0.287859	0.0506423	5.68417	red
ADM::LYSMD2	0.624026	0.176463	3.5363	red
ADM::M160	0.405582	0.0528091	7.68014	red
ADM::MAFB	0.477971	0.0349812	13.6637	red
ADM::MAGEA1	0.325259	0.0715972	4.54289	red
ADM::MAOA	0.324125	0.0313351	10.3438	red
ADM::MAP1LC3A	0.739482	0.135332	5.46422	red
ADM::MESP1	0.508712	0.152718	3.33105	red
ADM::MFAP2	0.341125	0.0944985	3.60984	red
ADM::MID1	0.271143	0.0275594	9.83852	red
ADM::MIF4GD	0.227794	0.0308032	7.39516	red
ADM::MRPL15	0.411673	0.0336577	12.2312	red
ADM::MRPS12	0.286585	0.0697029	4.11152	red
ADM::MYCN	0.464797	0.156611	2.96784	red
ADM::MYL6	0.357841	0.0377968	9.46749	red
ADM::MYO1B	0.58266	0.129402	4.50272	red
ADM::NAV2	0.535345	0.192422	2.78213	red
ADM::NETO2	0.537328	0.165823	3.24037	red
ADM::NFKBIA	0.73594	0.072246	10.1866	red
ADM::NLGN4X	0.585494	0.0478267	12.242	red
ADM::NLRX1	0.335883	0.0505514	6.64438	red
ADM::NOSTRIN	0.549086	0.0556637	9.86435	red
ADM::NOTCH3	0.378949	0.137408	2.75785	red
ADM::NTN1	0.511121	0.0395874	12.9112	red
ADM::NUAK2	0.746281	0.0427793	17.4449	red
ADM::OAF	0.271143	0.0567147	4.78083	red
ADM::OLR1	0.583227	0.160633	3.6308	red
ADM::OR51B4	0.241252	0.0201505	11.9725	red
ADM::OVOL2	0.622184	0.172311	3.61082	red
ADM::P2RY6	0.277093	0.0466459	5.94035	red
ADM::PAGE2	0.552203	0.0520306	10.613	red
ADM::PAGE2B	0.507437	0.0435578	11.6497	red
ADM::PAGE5	0.429664	0.0394317	10.8964	red
ADM::PALLD	0.263918	0.0353575	7.46429	red
ADM::PAM	0.648534	0.155962	4.15828	red
ADM::PARP12	0.351608	0.028273	12.4362	red
ADM::PARVB	0.27341	0.0976385	2.80023	red
ADM::PEX16	0.775464	0.0481251	16.1135	red
ADM::PIR	0.760164	0.189308	4.01548	red
ADM::PITPNC1	0.500071	0.179837	2.7807	red
ADM::PLEKHG1	0.401898	0.0441287	9.10741	red
ADM::PLEKHG4	0.249894	0.0352018	7.0989	red
ADM::PLTP	0.577702	0.026716	21.6239	red
ADM::PMEPA1	0.668792	0.167251	3.99874	red
ADM::PPARG	0.726165	0.0823407	8.81903	red
ADM::PPP2R4	0.280918	0.057571	4.8795	red
ADM::PRLR	0.335742	0.0346698	9.68398	red
ADM::PRMT6	0.631534	0.135202	4.67105	red
ADM::PSMB10	0.678425	0.161931	4.1896	red
ADM::PSMB8	0.28616	0.0410536	6.97039	red
ADM::PSME1	0.51452	0.185675	2.77108	red
ADM::PTPLB	0.506162	0.0597898	8.4657	red
ADM::PTRF	0.452614	0.0642922	7.03995	red
ADM::RAB11FIP5	0.277518	0.0379395	7.31475	red
ADM::RAB32	0.347783	0.0787596	4.41576	red
ADM::RAC2	0.309392	0.0885169	3.49529	red
ADM::RASSF2	0.556453	0.179577	3.09869	red
ADM::RBMS1	0.254994	0.0300766	8.47815	red
ADM::RCOR3	0.48123	0.152589	3.15377	red
ADM::REEP1	0.497946	0.186713	2.6669	red
ADM::RMND5B	0.411956	0.0428052	9.62397	red
ADM::RNH1	0.46423	0.0395355	11.7421	red
ADM::RPL28	0.388157	0.036136	10.7416	red
ADM::RPS6KA2	0.680408	0.0410017	16.5946	red
ADM::RRAGA	0.228078	0.0349293	6.5297	red
ADM::RTN3	0.637484	0.0601401	10.6	red
ADM::SC5DL	0.271285	0.0472817	5.73763	red
ADM::SCARA3	0.374982	0.0322045	11.6438	red
ADM::SCIN	0.732682	0.157	4.66676	red
ADM::SCYL1	0.393115	0.0957441	4.10589	red
ADM::SERBP1	0.606602	0.0441806	13.73	red
ADM::SERPINE1	0.61581	0.215389	2.85906	red
ADM::SERTAD2	0.305851	0.075892	4.03008	red
ADM::SFXN4	0.423431	0.0536525	7.8921	red
ADM::SGCE	0.236011	0.0516154	4.57249	red
ADM::SH3KBP1	0.3356	0.124718	2.69087	red
ADM::SLC16A10	0.629693	0.198521	3.17192	red
ADM::SLC16A9	0.568352	0.195537	2.90663	red
ADM::SLC1A3	0.604335	0.0415466	14.5459	red
ADM::SLC31A2	0.41224	0.027209	15.1508	red
ADM::SLFN11	0.599093	0.0262748	22.801	red
ADM::SMOC1	0.741748	0.199948	3.7097	red
ADM::SNRPN	0.595127	0.0344881	17.256	red
ADM::SNURF	0.254569	0.0533022	4.77595	red
ADM::SOX18	0.46423	0.0310886	14.9325	red
ADM::SPRED1	0.769656	0.0435708	17.6645	red
ADM::SRI	0.321434	0.11522	2.78974	red
ADM::SRPR	0.385182	0.0209031	18.4271	red
ADM::SSX2	0.694008	0.0437395	15.8669	red
ADM::SSX3	0.743306	0.0563903	13.1815	red
ADM::SSX4	0.600368	0.0353056	17.0049	red
ADM::STAC2	0.274401	0.0383807	7.14947	red
ADM::STK24	0.672475	0.0555339	12.1093	red
ADM::STT3A	0.254144	0.0616842	4.12008	red
ADM::STX2	0.715824	0.212275	3.37216	red
ADM::SYT17	0.648959	0.0286623	22.6416	red
ADM::TAP1	0.640176	0.13611	4.70337	red
ADM::TARP	0.730132	0.0908006	8.04105	red
ADM::TBC1D16	0.296218	0.0530427	5.58451	red
ADM::TCP11L1	0.459272	0.0390165	11.7712	red
ADM::TGFBI	0.603768	0.0770987	7.8311	red
ADM::TGFBR2	0.3237	0.0798625	4.05322	red
ADM::THBS1	0.54087	0.0748151	7.22942	red
ADM::TMC6	0.470605	0.124069	3.79309	red
ADM::TMEM154	0.522312	0.16738	3.12051	red
ADM::TMEM158	0.328942	0.0922797	3.56462	red
ADM::TMEM51	0.332058	0.0352666	9.41565	red
ADM::TMLHE	0.702366	0.0352666	19.9159	red
ADM::TP73L	0.244652	0.0324251	7.54516	red
ADM::TPM2	0.294801	0.0532892	5.53209	red
ADM::TRAM1	0.71724	0.120112	5.97145	red
ADM::TSKU	0.697833	0.0482548	14.4614	red
ADM::TTC17	0.727865	0.133774	5.44099	red
ADM::UBE2L3	0.38164	0.049721	7.67563	red
ADM::UBR5	0.410398	0.0577138	7.11092	red
ADM::UCRC	0.494404	0.0557545	8.86752	red
ADM::UGT1A10	0.237286	0.0826651	2.87045	red
ADM::UGT1A7	0.437456	0.0453095	9.65484	red
ADM::UNC93B1	0.278368	0.0312703	8.902	red
ADM::UPF2	0.270718	0.0432464	6.2599	red
ADM::USP42	0.410398	0.0488647	8.39867	red
ADM::WDR72	0.698541	0.196834	3.54888	red
ADM::WFS1	0.556311	0.0394836	14.0897	red
ADM::WWC1	0.681683	0.0804334	8.47513	red
ADM::ZBTB4	0.415498	0.04239	9.80178	red
ADM::ZBTB48	0.399632	0.0236279	16.9136	red
ADM::ZHX1	0.548945	0.0682496	8.04319	red
ADM::ZHX2	0.585635	0.0797716	7.3414	red
ADM::ZIC2	0.614818	0.0307772	19.9764	red
ADM::ZNF323	0.707324	0.097405	7.26168	red
ADM::ZNF330	0.525287	0.0345141	15.2195	red
ADM::ZNF704	0.392407	0.0620864	6.32033	red
ADM::ZSWIM6	0.582377	0.0597898	9.74041	red
ADM::ZZZ3	0.381499	0.0952251	4.00628	red
ADM::ABI1	0.494263	0.190217	2.59842	red
ADM::ABL2	0.442556	0.145582	3.03991	red
ADM::AFF1	0.27341	0.0347606	7.86551	red
ADM::AFF3	0.234736	0.0318152	7.37809	red
ADM::AFF4	0.387024	0.11849	3.26631	red
ADM::AKAP9	0.214053	0.0334242	6.40414	red
ADM::AKT1	0.639892	0.227456	2.81326	red
ADM::AKT2	0.238702	0.0313481	7.61457	red
ADM::ALK	0.251027	0.0306345	8.19426	red
ADM::APC	0.423998	0.0406643	10.4268	red
ADM::ARHGAP26	0.565803	0.0547165	10.3406	red
ADM::ARHGEF12	0.692591	0.12211	5.67187	red
ADM::ARNT	0.312367	0.114234	2.73445	red
ADM::ASPSCR1	0.573311	0.13637	4.2041	red
ADM::ATF1	0.25556	0.0462696	5.52328	red
ADM::ATIC	0.40119	0.0475671	8.43418	red
ADM::ATM	0.687916	0.168159	4.09087	red
ADM::BCL10	0.664542	0.0325548	20.413	red
ADM::BCL11B	0.27086	0.04505	6.01243	red
ADM::BCL2	0.371724	0.0386791	9.61046	red
ADM::BCL3	0.459839	0.139224	3.30287	red
ADM::BCL6	0.806205	0.243026	3.31736	red
ADM::BCL7A	0.234736	0.0346179	6.78077	red
ADM::BCL9	0.417765	0.0495005	8.43961	red
ADM::BCR	0.461255	0.0424549	10.8646	red
ADM::BIRC3	0.561269	0.0611262	9.18213	red
ADM::BLM	0.739057	0.218892	3.37635	red
ADM::BMPR1A	0.474005	0.0773972	6.12432	red
ADM::BRCA1	0.788922	0.270404	2.91757	red
ADM::BRCA2	0.300326	0.0474763	6.3258	red
ADM::BTG1	0.768097	0.207344	3.70446	red
ADM::BUB1B	0.801955	0.127689	6.28053	red
ADM::C15orf55	0.274968	0.0485273	5.66625	red
ADM::CARD11	0.453605	0.0543532	8.34552	red
ADM::CASC5	0.773622	0.223952	3.45441	red
ADM::CBFA2T3	0.240402	0.0301285	7.97925	red
ADM::CBFB	0.692449	0.195147	3.54834	red
ADM::CBL	0.447372	0.0841962	5.31345	red
ADM::CCDC6	0.725599	0.203451	3.56645	red
ADM::CCND1	0.822921	0.236927	3.4733	red
ADM::CCND2	0.27511	0.0265603	10.3579	red
ADM::CCND3	0.73594	0.234203	3.14232	red
ADM::CDH1	0.448222	0.0343973	13.0307	red
ADM::CDH11	0.311376	0.0552225	5.63856	red
ADM::CDK4	0.261227	0.0758012	3.44621	red
ADM::CDKN2A	0.236011	0.0566887	4.16328	red
ADM::CDX2	0.605752	0.0292202	20.7306	red
ADM::CEBPA	0.599377	0.21448	2.79455	red
ADM::CEP110	0.331775	0.109044	3.04259	red
ADM::CHEK2	0.652359	0.214351	3.04342	red
ADM::CIITA	0.287009	0.0553653	5.18393	red
ADM::CLP1	0.582235	0.153886	3.78355	red
ADM::CLTCL1	0.492279	0.0537044	9.16646	red
ADM::CNBP	0.429664	0.0556507	7.72073	red
ADM::COL1A1	0.322567	0.0332166	9.71103	red
ADM::COX6C	0.481938	0.0890489	5.41206	red
ADM::CREB1	0.389007	0.0829506	4.68962	red
ADM::CREB3L2	0.679841	0.203841	3.33516	red
ADM::CRTC1	0.361099	0.0529648	6.81772	red
ADM::CTNNB1	0.650375	0.0858051	7.57968	red
ADM::CXCR7	0.570194	0.151291	3.76886	red
ADM::DDB2	0.507437	0.0545478	9.30262	red
ADM::DDX10	0.689616	0.159984	4.31052	red
ADM::DDX6	0.451905	0.0440509	10.2587	red
ADM::DEK	0.755064	0.182172	4.14479	red
ADM::DUX4	0.322284	0.0275464	11.6997	red
ADM::EGFR	0.828871	0.254704	3.25426	red
ADM::ELF4	0.737782	0.172051	4.28815	red
ADM::ELL	0.315909	0.0499286	6.32721	red
ADM::ELN	0.338858	0.0348644	9.71932	red
ADM::EML4	0.464655	0.111457	4.16891	red
ADM::EP300	0.627568	0.237187	2.64588	red
ADM::EPS15	0.612835	0.0999092	6.13392	red
ADM::ERBB2	0.467772	0.154016	3.03717	red
ADM::ERC1	0.334608	0.0433372	7.72104	red
ADM::ERCC4	0.27341	0.0421565	6.48559	red
ADM::ERCC5	0.778439	0.226937	3.4302	red
ADM::ERG	0.312084	0.0479953	6.50238	red
ADM::ETV1	0.415073	0.0347736	11.9364	red
ADM::ETV4	0.751665	0.170884	4.39869	red
ADM::ETV5	0.534212	0.0408849	13.0662	red
ADM::ETV6	0.522595	0.0724666	7.21153	red
ADM::EVI1	0.589035	0.195537	3.01241	red
ADM::EWSR1	0.78793	0.225769	3.48999	red
ADM::EXT1	0.677716	0.0588556	11.5149	red
ADM::FANCA	0.596402	0.171922	3.46903	red
ADM::FANCC	0.380082	0.0310367	12.2462	red
ADM::FANCD2	0.715965	0.215908	3.31607	red
ADM::FANCE	0.749681	0.129882	5.77202	red
ADM::FANCF	0.692308	0.0414947	16.6842	red
ADM::FANCG	0.610285	0.227585	2.68156	red
ADM::FAS	0.252585	0.0916569	2.75577	red
ADM::FCRL4	0.218728	0.0238225	9.18157	red
ADM::FEV	0.252585	0.035072	7.20191	red
ADM::FGFR1	0.46338	0.0443363	10.4515	red
ADM::FGFR1OP	0.674458	0.113416	5.94674	red
ADM::FGFR2	0.350758	0.0506552	6.92441	red
ADM::FGFR3	0.773906	0.189827	4.07689	red
ADM::FH	0.594985	0.183859	3.2361	red
ADM::FIP1L1	0.25981	0.046607	5.57449	red
ADM::FLCN	0.283468	0.0662904	4.27615	red
ADM::FLI1	0.237144	0.0322694	7.34889	red
ADM::FLT3	0.268593	0.023057	11.6491	red
ADM::FNBP1	0.765548	0.210069	3.64427	red
ADM::FOXO1	0.470038	0.0782016	6.01059	red
ADM::FOXO3	0.752656	0.22006	3.42024	red
ADM::FOXO4	0.708741	0.129882	5.45681	red
ADM::FOXP1	0.691599	0.0368237	18.7814	red
ADM::FSTL3	0.600368	0.117166	5.12407	red
ADM::FUS	0.31435	0.0375114	8.38014	red
ADM::KDSR	0.33985	0.0567147	5.99227	red
ADM::GAS7	0.344666	0.0428442	8.04465	red
ADM::GATA1	0.491713	0.0477618	10.2951	red
ADM::GATA2	0.241252	0.0686	3.5168	red
ADM::GNAQ	0.27256	0.0295186	9.23349	red
ADM::GNAS	0.451055	0.0508369	8.8726	red
ADM::GOLGA5	0.639042	0.19385	3.29659	red
ADM::GPC3	0.26831	0.0427404	6.27767	red
ADM::GPHN	0.372291	0.0348514	10.6822	red
ADM::HIP1	0.572461	0.122473	4.67418	red
ADM::HIST1H4I	0.264627	0.0408979	6.47043	red
ADM::HLF	0.529962	0.0309978	17.0968	red
ADM::HMGA1	0.658734	0.201116	3.27539	red
ADM::HNRNPA2B1	0.694149	0.19917	3.48522	red
ADM::HOXA11	0.321434	0.0376541	8.53649	red
ADM::HOXA9	0.541436	0.0520955	10.3932	red
ADM::HOXC13	0.522879	0.0501103	10.4346	red
ADM::HOXD13	0.435331	0.0564162	7.71641	red
ADM::HSP90AA1	0.73934	0.25133	2.94171	red
ADM::HSP90AB1	0.653492	0.106682	6.12559	red
ADM::IDH1	0.726732	0.179318	4.05277	red
ADM::IKZF1	0.247769	0.0550928	4.4973	red
ADM::IL21R	0.237711	0.0432075	5.50161	red
ADM::IL6ST	0.477263	0.0540029	8.83774	red
ADM::IRF4	0.399915	0.0526015	7.60273	red
ADM::ITK	0.255277	0.0318282	8.02046	red
ADM::JAK2	0.497946	0.0501492	9.92929	red
ADM::JAK3	0.46253	0.0597379	7.74266	red
ADM::JAZF1	0.435047	0.024108	18.0458	red
ADM::KIAA1549	0.27596	0.0335539	8.22437	red
ADM::KIAA1618	0.71894	0.202284	3.55412	red
ADM::KIT	0.541436	0.0466719	11.6009	red
ADM::KLF6	0.392549	0.0721552	5.44034	red
ADM::KRAS	0.638476	0.0584534	10.9228	red
ADM::LASP1	0.572744	0.144284	3.96955	red
ADM::LCK	0.27341	0.053938	5.06897	red
ADM::LCP1	0.287718	0.0358765	8.01968	red
ADM::LHFP	0.249185	0.0333074	7.48139	red
ADM::LIFR	0.667658	0.0552874	12.0761	red
ADM::LMO1	0.376257	0.0629168	5.98023	red
ADM::MAF	0.305992	0.108654	2.8162	red
ADM::MALT1	0.245644	0.0914883	2.68498	red
ADM::MAML2	0.267885	0.0402102	6.66212	red
ADM::MAP2K4	0.318034	0.0531854	5.97972	red
ADM::MDM2	0.264768	0.0579343	4.57015	red
ADM::MDS1	0.582944	0.030894	18.8692	red
ADM::MEN1	0.513529	0.148047	3.46868	red
ADM::MITF	0.574019	0.112612	5.09732	red
ADM::MKL1	0.246636	0.0652394	3.78047	red
ADM::MLH1	0.658309	0.202284	3.25438	red
ADM::MLLT1	0.374982	0.0353575	10.6055	red
ADM::MLLT11	0.361099	0.0381082	9.47563	red
ADM::MLLT3	0.231903	0.0385234	6.01978	red
ADM::MLLT4	0.329225	0.0341248	9.64767	red
ADM::MLLT6	0.508712	0.0289996	17.542	red
ADM::MPL	0.297776	0.0380823	7.81928	red
ADM::MSH2	0.539028	0.140651	3.83237	red
ADM::MSH6	0.678425	0.206176	3.29051	red
ADM::MSI2	0.216603	0.0389516	5.56082	red
ADM::MSN	0.644001	0.0677177	9.51008	red
ADM::MUC1	0.769231	0.226807	3.39157	red
ADM::MYC	0.664683	0.128351	5.17864	red
ADM::MYH11	0.239694	0.0871026	2.75186	red
ADM::MYST3	0.287009	0.0280524	10.2312	red
ADM::MYST4	0.647542	0.179188	3.61376	red
ADM::NACA	0.537045	0.0486311	11.0432	red
ADM::NBN	0.738773	0.198521	3.72139	red
ADM::NCKIPSD	0.469613	0.10288	4.56465	red
ADM::NCOA1	0.615526	0.117607	5.23374	red
ADM::NCOA2	0.253577	0.0346957	7.30859	red
ADM::NCOA4	0.58946	0.161671	3.64604	red
ADM::NF1	0.341125	0.0913066	3.73604	red
ADM::NF2	0.237144	0.0365252	6.49261	red
ADM::NFKB2	0.523445	0.124912	4.1905	red
ADM::NIN	0.252585	0.0884261	2.85646	red
ADM::NOTCH1	0.78878	0.0545348	14.4638	red
ADM::NPM1	0.459839	0.0629168	7.30867	red
ADM::NR4A3	0.567644	0.0281432	20.1698	red
ADM::NRAS	0.567644	0.171922	3.30176	red
ADM::NSD1	0.32285	0.023044	14.0102	red
ADM::NTRK1	0.354158	0.0314519	11.2603	red
ADM::NTRK3	0.374274	0.032983	11.3475	red
ADM::NUMA1	0.611701	0.191125	3.20053	red
ADM::NUP214	0.662275	0.107902	6.13775	red
ADM::OLIG2	0.313076	0.0307123	10.1938	red
ADM::OMD	0.552061	0.0542234	10.1812	red
ADM::PAFAH1B2	0.418615	0.138835	3.0152	red
ADM::PALB2	0.588469	0.0300895	19.5573	red
ADM::PATZ1	0.40034	0.0305437	13.1071	red
ADM::PAX3	0.543845	0.0463864	11.7242	red
ADM::PAX7	0.38079	0.058129	6.55079	red
ADM::PBX1	0.74359	0.194239	3.82822	red
ADM::PCSK7	0.233461	0.0296484	7.87432	red
ADM::PDE4DIP	0.306276	0.0456209	6.7135	red
ADM::PDGFB	0.580535	0.137667	4.21695	red
ADM::PDGFRA	0.40459	0.0809264	4.99948	red
ADM::PDGFRB	0.352741	0.122071	2.88964	red
ADM::PER1	0.25216	0.0313222	8.05054	red
ADM::PHOX2B	0.258394	0.0206565	12.509	red
ADM::PICALM	0.471172	0.0377968	12.4659	red
ADM::PIK3CA	0.431364	0.0637862	6.76266	red
ADM::PIK3R1	0.621759	0.180226	3.44989	red
ADM::PIM1	0.269443	0.0217205	12.405	red
ADM::PLAG1	0.28361	0.0249513	11.3665	red
ADM::PML	0.254569	0.0333074	7.64301	red
ADM::PMS1	0.433772	0.106812	4.06108	red
ADM::PMS2	0.336308	0.0639159	5.26173	red
ADM::POU2AF1	0.45913	0.0470481	9.75873	red
ADM::POU5F1	0.309817	0.0384975	8.04773	red
ADM::PRCC	0.611418	0.0368496	16.5922	red
ADM::PRDM16	0.393257	0.0709615	5.54184	red
ADM::PRKAR1A	0.450347	0.0459712	9.79629	red
ADM::PRRX1	0.376399	0.0364604	10.3235	red
ADM::PSIP1	0.778722	0.163228	4.77076	red
ADM::PTEN	0.700524	0.159206	4.40011	red
ADM::PTPN11	0.709732	0.208641	3.40168	red
ADM::RABEP1	0.447939	0.0393668	11.3786	red
ADM::RANBP17	0.225386	0.017257	13.0605	red
ADM::RAP1GDS1	0.657317	0.071195	9.23263	red
ADM::RARA	0.451055	0.0585701	7.70112	red
ADM::RB1	0.615951	0.129752	4.74714	red
ADM::RBM15	0.581669	0.0474504	12.2585	red
ADM::RECQL4	0.736082	0.207474	3.54783	red
ADM::REL	0.492988	0.154794	3.18479	red
ADM::RET	0.536903	0.0465421	11.5359	red
ADM::RHOH	0.271002	0.1	2.71002	red
ADM::ROS1	0.232044	0.0414299	5.60089	red
ADM::RPL22	0.513387	0.117984	4.35134	red
ADM::RPN1	0.58861	0.153497	3.83467	red
ADM::RUNX1	0.414081	0.0282211	14.6728	red
ADM::SBDS	0.349341	0.0557415	6.26716	red
ADM::SDHC	0.711291	0.176333	4.03379	red
ADM::SDHD	0.652784	0.129558	5.03856	red
ADM::SEPT6	0.556169	0.153237	3.62946	red
ADM::SEPT9	0.542428	0.0583755	9.29205	red
ADM::SET	0.493696	0.0237317	20.8033	red
ADM::SFRS3	0.731407	0.169586	4.31289	red
ADM::SH3GL1	0.498229	0.0617491	8.06861	red
ADM::SLC45A3	0.721065	0.203451	3.54416	red
ADM::SMARCB1	0.48633	0.182302	2.66772	red
ADM::SMO	0.272418	0.0510964	5.33146	red
ADM::SOCS1	0.534212	0.0501752	10.6469	red
ADM::SPECC1	0.509137	0.0371351	13.7104	red
ADM::SS18	0.635501	0.21448	2.96298	red
ADM::SSX1	0.730982	0.035098	20.8269	red
ADM::STIL	0.731832	0.19917	3.67441	red
ADM::STK11	0.405865	0.0431945	9.39622	red
ADM::SUZ12	0.684941	0.0923057	7.42036	red
ADM::SYK	0.390424	0.054976	7.10171	red
ADM::TAF15	0.571186	0.189827	3.00897	red
ADM::TAL1	0.402323	0.023044	17.4589	red
ADM::TAL2	0.399915	0.0265213	15.079	red
ADM::TCEA1	0.27086	0.103335	2.62119	red
ADM::HNF1A	0.265902	0.0540807	4.91676	red
ADM::TCF12	0.228503	0.0464383	4.92056	red
ADM::TCF3	0.762431	0.171143	4.45493	red
ADM::TCL1A	0.28276	0.051823	5.45625	red
ADM::TCL6	0.413656	0.0573115	7.21768	red
ADM::TFE3	0.363366	0.0550409	6.60175	red
ADM::TFEB	0.214903	0.0558194	3.84997	red
ADM::TFG	0.428248	0.0257558	16.6272	red
ADM::TFPT	0.501629	0.0445699	11.2549	red
ADM::TFRC	0.513529	0.0935124	5.49156	red
ADM::THRAP3	0.481655	0.0374724	12.8536	red
ADM::TLX1	0.225103	0.0841573	2.67479	red
ADM::TLX3	0.310951	0.0322823	9.63222	red
ADM::TMPRSS2	0.717524	0.202803	3.53804	red
ADM::TNFRSF17	0.237427	0.0322434	7.36359	red
ADM::TOP1	0.239552	0.056559	4.23544	red
ADM::TP53	0.561978	0.0861684	6.52185	red
ADM::TPM3	0.52387	0.194888	2.68806	red
ADM::TPM4	0.45658	0.0339302	13.4565	red
ADM::TPR	0.711149	0.0481381	14.7731	red
ADM::TRIM24	0.496954	0.0435708	11.4057	red
ADM::TRIM33	0.299901	0.0380693	7.87776	red
ADM::TRIP11	0.72149	0.137927	5.23097	red
ADM::TSC1	0.625018	0.212794	2.9372	red
ADM::TSHR	0.564528	0.0290126	19.458	red
ADM::USP6	0.616801	0.0270014	22.8433	red
ADM::WAS	0.61156	0.174387	3.50691	red
ADM::WHSC1	0.261227	0.0372778	7.00757	red
ADM::WHSC1L1	0.320159	0.0813546	3.93535	red
ADM::WT1	0.641309	0.0784871	8.17088	red
ADM::XPA	0.468763	0.0384845	12.1806	red
ADM::ZBTB16	0.273693	0.0403529	6.78249	red
ADM::ZMYM2	0.449355	0.0772285	5.81852	red
ADM::ZNF384	0.477688	0.0411833	11.5991	red
ADM::ZNF521	0.429381	0.0609705	7.04243	red
AK1::ALDH3B2	0.120116	0.605943	5.04464	green
AK1::ALDH5A1	0.203712	0.646166	3.17196	green
AK1::AMY1B	0.291684	0.663163	2.27356	green
AK1::ANAPC10	0.118629	0.475152	4.00538	green
AK1::ANKDD1A	0.19252	0.761516	3.95551	green
AK1::APOO	0.204562	0.740106	3.61801	green
AK1::ARIH2	0.145913	0.365252	2.50322	green
AK1::ARL2	0.177929	0.370961	2.08489	green
AK1::ARMC10	0.135543	0.345011	2.54539	green
AK1::ATF3	0.193653	0.615934	3.1806	green
AK1::ATP11B	0.0886528	0.385623	4.34982	green
AK1::ATP6V1C2	0.211928	0.735695	3.47144	green
AK1::AUTS2	0.135586	0.283768	2.0929	green
AK1::AVPI1	0.0843179	0.506423	6.00611	green
AK1::AZGP1	0.0545261	0.65953	12.0957	green
AK1::B3GNT6	0.159229	0.595303	3.73865	green
AK1::B4GALT5	0.197337	0.422084	2.1389	green
AK1::BAIAP2L2	0.225103	0.775529	3.44522	green
AK1::BASP1	0.223828	0.728558	3.255	green
AK1::BRP44L	0.106998	0.714415	6.67689	green
AK1::BTBD16	0.221419	0.743739	3.35896	green
AK1::C1orf106	0.126123	0.723239	5.73441	green
AK1::C1orf181	0.14393	0.364214	2.5305	green
AK1::C1QTNF1	0.134495	0.441676	3.28396	green
AK1::C3orf59	0.181754	0.71727	3.94638	green
AK1::C7orf42	0.107891	0.290775	2.69509	green
AK1::C9orf19	0.136294	0.603607	4.42871	green
AK1::CADM1	0.10595	0.57091	5.38849	green
AK1::CCDC25	0.255419	0.734138	2.87425	green
AK1::CCL5	0.138745	0.381471	2.74945	green
AK1::CD2BP2	0.0906361	0.26184	2.88891	green
AK1::CDC42EP4	0.165321	0.494615	2.99185	green
AK1::CDKN2B	0.3475	0.746335	2.14773	green
AK1::CEBPD	0.252727	0.629687	2.49157	green
AK1::CFD	0.0938093	0.734657	7.83138	green
AK1::CGA	0.165038	0.37161	2.25167	green
AK1::CGN	0.177079	0.730634	4.12604	green
AK1::CHN1	0.168154	0.777345	4.62281	green
AK1::CHN2	0.0834962	0.723368	8.66348	green
AK1::CLIC1	0.106786	0.312703	2.92832	green
AK1::COL5A2	0.1187	0.690152	5.81428	green
AK1::CORO2A	0.0698258	0.302063	4.32595	green
AK1::CPNE8	0.11938	0.561827	4.70623	green
AK1::CPS1	0.318459	0.781497	2.454	green
AK1::CREBBP	0.292109	0.662774	2.26892	green
AK1::CRYZ	0.237994	0.488906	2.05428	green
AK1::CSPP1	0.123771	0.498897	4.03081	green
AK1::CTGF	0.140402	0.344752	2.45545	green
AK1::CTPS2	0.118855	0.331776	2.79143	green
AK1::CTSC	0.155971	0.548981	3.51976	green
AK1::CTSH	0.0881145	0.717789	8.1461	green
AK1::CXADR	0.273268	0.467757	1.71171	green
AK1::CXorf39	0.0917835	0.252498	2.75101	green
AK1::CYP1B1	0.102592	0.360452	3.51343	green
AK1::DCBLD2	0.105567	0.644998	6.10982	green
AK1::DENND2D	0.129664	0.294927	2.27454	green
AK1::DPP3	0.196912	0.744518	3.78097	green
AK1::DPP7	0.203428	0.503438	2.47477	green
AK1::DRD4	0.146763	0.309718	2.11033	green
AK1::ECGF1	0.139864	0.67017	4.79158	green
AK1::ERCC2	0.137597	0.524329	3.8106	green
AK1::FAM43A	0.105057	0.383677	3.65207	green
AK1::FBXO6	0.102493	0.255352	2.49141	green
AK1::FOXC1	0.257827	0.568315	2.20425	green
AK1::FRMD6	0.195637	0.713767	3.64843	green
AK1::FSTL5	0.135713	0.358505	2.64164	green
AK1::FZD6	0.184304	0.339951	1.84451	green
AK1::GATA5	0.101176	0.75399	7.45227	green
AK1::GBP2	0.132143	0.672376	5.08823	green
AK1::GSTO2	0.165038	0.398339	2.41363	green
AK1::GTF3C6	0.165888	0.326975	1.97107	green
AK1::GTSF1	0.0729282	0.397042	5.44428	green
AK1::H3F3A	0.154413	0.292202	1.89234	green
AK1::HARS2	0.18657	0.57597	3.08715	green
AK1::HBE1	0.314492	0.724017	2.30218	green
AK1::HBG2	0.162063	0.414558	2.55801	green
AK1::HDDC2	0.0715257	0.441157	6.16782	green
AK1::HIST2H4A	0.143505	0.31439	2.1908	green
AK1::HOMER3	0.229778	0.425198	1.85048	green
AK1::HPS5	0.152005	0.259504	1.70721	green
AK1::HPSE	0.103556	0.365771	3.53212	green
AK1::HRASLS3	0.14733	0.445569	3.0243	green
AK1::HSPA5	0.158096	0.399247	2.52535	green
AK1::HSPB8	0.161638	0.404438	2.50212	green
AK1::HYAL1	0.223261	0.684313	3.06508	green
AK1::IGFBP5	0.150305	0.567925	3.7785	green
AK1::IGFBP7	0.100567	0.307123	3.05393	green
AK1::IMPA2	0.262218	0.763202	2.91056	green
AK1::IQCK	0.207253	0.698067	3.36818	green
AK1::IRF1	0.167871	0.789672	4.70404	green
AK1::KCNK1	0.0811021	0.356689	4.39802	green
AK1::KIAA1217	0.135359	0.472298	3.48922	green
AK1::KIAA1324L	0.0799122	0.684962	8.57143	green
AK1::KIAA1688	0.181329	0.316725	1.74669	green
AK1::KLHL2	0.0846296	0.260283	3.07556	green
AK1::KRIT1	0.0908202	0.299728	3.30023	green
AK1::KRT8	0.0980309	0.258726	2.63923	green
AK1::KYNU	0.145346	0.656157	4.51444	green
AK1::LANCL2	0.12285	0.714156	5.81322	green
AK1::LFNG	0.164613	0.657195	3.99237	green
AK1::LINCR	0.112792	0.291034	2.58027	green
AK1::LOC219854	0.314634	0.698845	2.22114	green
AK1::LOC342897	0.0854654	0.534968	6.25947	green
AK1::LOC389137	0.158379	0.59712	3.77018	green
AK1::LOC647784	0.0947868	0.380563	4.01494	green
AK1::LOC653108	0.335033	0.718697	2.14515	green
AK1::LOC653566	0.125457	0.755417	6.02133	green
AK1::LRP5	0.163904	0.486571	2.96863	green
AK1::LRRN2	0.104845	0.30375	2.89714	green
AK1::LYSMD2	0.280493	0.703257	2.50722	green
AK1::M160	0.158238	0.313871	1.98354	green
AK1::MAGEA1	0.121023	0.396133	3.27321	green
AK1::MAGEB2	0.0664117	0.472817	7.11949	green
AK1::MAP1LC3A	0.361241	0.605943	1.67739	green
AK1::MAP3K1	0.123927	0.758012	6.11661	green
AK1::MESP1	0.211645	0.649929	3.07085	green
AK1::MFAP2	0.128078	0.482029	3.76357	green
AK1::MRPS12	0.104321	0.388348	3.72264	green
AK1::MYCN	0.187987	0.659271	3.507	green
AK1::MYO1B	0.254427	0.589853	2.31836	green
AK1::NAV2	0.226661	0.735825	3.24637	green
AK1::NETO2	0.227794	0.680291	2.98643	green
AK1::NLRX1	0.125726	0.303361	2.41287	green
AK1::NOTCH3	0.145488	0.611392	4.20235	green
AK1::NUFIP2	0.118133	0.720254	6.09698	green
AK1::OAF	0.0978609	0.332036	3.39294	green
AK1::OGFR	0.072574	0.71714	9.8815	green
AK1::OLR1	0.254852	0.668743	2.62404	green
AK1::OVOL2	0.279218	0.694823	2.48846	green
AK1::P2RY6	0.100269	0.284287	2.83524	green
AK1::PAM	0.296501	0.657454	2.21738	green
AK1::PARVB	0.0987817	0.492799	4.98877	green
AK1::PECR	0.119918	0.720773	6.01056	green
AK1::PI3	0.109916	0.651745	5.92946	green
AK1::PIR	0.377249	0.729596	1.93399	green
AK1::PITPNC1	0.20697	0.710523	3.43298	green
AK1::PLEKHG1	0.156396	0.271961	1.73892	green
AK1::PMEPA1	0.310101	0.683664	2.20465	green
AK1::PPP2R4	0.101927	0.335928	3.29579	green
AK1::PRMT6	0.28531	0.605813	2.12335	green
AK1::PRRX2	0.0657742	0.469573	7.13917	green
AK1::PSCD1	0.0821079	0.636434	7.75119	green
AK1::PSMB10	0.316759	0.671597	2.12022	green
AK1::PSMB8	0.104122	0.256131	2.4599	green
AK1::PSME1	0.214903	0.72259	3.3624	green
AK1::PTK7	0.0748973	0.64396	8.59791	green
AK1::PTRF	0.181754	0.365512	2.01103	green
AK1::QDPR	0.0885395	0.652913	7.37426	green
AK1::RAB32	0.131138	0.424549	3.23743	green
AK1::RAC2	0.114124	0.46075	4.03728	green
AK1::RASSF2	0.238844	0.710004	2.97267	green
AK1::RCOR3	0.196628	0.649669	3.30404	green
AK1::REEP1	0.205695	0.724666	3.52301	green
AK1::RGL1	0.0848987	0.710263	8.36601	green
AK1::RPAP2	0.0976626	0.530427	5.43122	green
AK1::SC5DL	0.0978892	0.287531	2.93731	green
AK1::SCIN	0.355999	0.660179	1.85444	green
AK1::SCYL1	0.152288	0.486181	3.19252	green
AK1::SEC24D	0.0759739	0.578435	7.6136	green
AK1::SEPT11	0.139864	0.694563	4.96599	green
AK1::SERPINE1	0.27511	0.777994	2.82794	green
AK1::SERTAD2	0.112495	0.413261	3.6736	green
AK1::SFXN4	0.167021	0.318023	1.90409	green
AK1::SGCE	0.0835246	0.308421	3.69258	green
AK1::SH3KBP1	0.125641	0.576748	4.59045	green
AK1::SLC16A10	0.284035	0.747632	2.63219	green
AK1::SLC16A9	0.245927	0.741663	3.01578	green
AK1::SLC25A4	0.0535487	0.438822	8.19482	green
AK1::SLC7A8	0.106304	0.642792	6.04674	green
AK1::SMOC1	0.362941	0.750227	2.06708	green
AK1::SNURF	0.0910327	0.316336	3.47497	green
AK1::SRI	0.119323	0.548852	4.59972	green
AK1::STT3A	0.0908486	0.354223	3.89905	green
AK1::STX2	0.343533	0.772544	2.24882	green
AK1::SYTL2	0.104462	0.697158	6.67377	green
AK1::TAF4	0.115484	0.728429	6.30763	green
AK1::TAP1	0.290976	0.608019	2.08958	green
AK1::TBC1D16	0.108429	0.315168	2.90668	green
AK1::TCEAL3	0.175379	0.709874	4.04766	green
AK1::TGFB2	0.0703357	0.333852	4.74655	green
AK1::TGFBR2	0.120314	0.428831	3.56425	green
AK1::THBS1	0.229636	0.408979	1.78099	green
AK1::TM4SF1	0.0894603	0.736214	8.22951	green
AK1::TMC6	0.191104	0.574802	3.0078	green
AK1::TMEM101	0.110143	0.665499	6.04213	green
AK1::TMEM154	0.219295	0.683924	3.11875	green
AK1::TMEM158	0.122652	0.474374	3.86764	green
AK1::TNFRSF18	0.078793	0.737641	9.36176	green
AK1::TOP1MT	0.109789	0.634618	5.78035	green
AK1::TPM2	0.107834	0.316206	2.93234	green
AK1::TSR2	0.0908344	0.683015	7.51935	green
AK1::TTC17	0.352458	0.601661	1.70704	green
AK1::TXNDC3	0.0817821	0.584404	7.14586	green
AK1::UBE2L3	0.146763	0.299338	2.0396	green
AK1::UBR5	0.160504	0.336577	2.097	green
AK1::UGT1A10	0.0840062	0.439341	5.22986	green
AK1::UPF2	0.0976484	0.267289	2.73726	green
AK1::USP42	0.160504	0.295316	1.83993	green
AK1::WDR21C	0.0608726	0.614896	10.1013	green
AK1::WDR72	0.331067	0.744518	2.24885	green
AK1::WNT4	0.0710441	0.510445	7.18491	green
AK1::ZBTB33	0.0505454	0.569353	11.2642	green
AK1::ZHX2	0.25641	0.428442	1.67092	green
AK1::ZNF704	0.151863	0.35604	2.34448	green
AK1::ZZZ3	0.146621	0.484495	3.30439	green
AK1::ABI1	0.203853	0.731673	3.58921	green
AK1::ABL1	0.142655	0.646815	4.53413	green
AK1::ABL2	0.176654	0.632282	3.57921	green
AK1::ACSL6	0.0615243	0.424938	6.90684	green
AK1::AFF4	0.149313	0.558583	3.74102	green
AK1::AKT1	0.290693	0.798365	2.74642	green
AK1::ARHGEF12	0.326817	0.569223	1.74172	green
AK1::ARNT	0.115342	0.545997	4.73372	green
AK1::ASPSCR1	0.248902	0.608797	2.44593	green
AK1::ATF1	0.0914719	0.282341	3.08664	green
AK1::ATIC	0.156113	0.288958	1.85096	green
AK1::ATM	0.323417	0.685481	2.1195	green
AK1::BCL11B	0.0977759	0.276372	2.82659	green
AK1::BCL3	0.185437	0.616193	3.32292	green
AK1::BCL6	0.414648	0.823018	1.98486	green
AK1::BCL9	0.164188	0.29817	1.81604	green
AK1::BLM	0.360958	0.784092	2.17226	green
AK1::BMPR1A	0.192945	0.419229	2.17279	green
AK1::BRAF	0.0624309	0.68574	10.984	green
AK1::BRCA1	0.40034	0.862203	2.15368	green
AK1::BRCA2	0.110157	0.288439	2.61843	green
AK1::BRIP1	0.06797	0.325289	4.78577	green
AK1::BTG1	0.383482	0.763851	1.99188	green
AK1::C15orf21	0.194787	0.741923	3.8089	green
AK1::C15orf55	0.0994475	0.293629	2.9526	green
AK1::CARD11	0.182179	0.321137	1.76276	green
AK1::CARS	0.119875	0.600234	5.00715	green
AK1::CASC5	0.387874	0.792526	2.04326	green
AK1::CBFB	0.326675	0.741144	2.26875	green
AK1::CBL	0.179062	0.44505	2.48545	green
AK1::CCDC6	0.350758	0.756715	2.15737	green
AK1::CCNB1IP1	0.179346	0.754249	4.20557	green
AK1::CCND1	0.429098	0.813676	1.89625	green
AK1::CCND3	0.358549	0.809264	2.25705	green
AK1::CDH11	0.114945	0.325159	2.82881	green
AK1::CDK4	0.0937952	0.412871	4.40184	green
AK1::CDKN2A	0.0835387	0.331906	3.97308	green
AK1::CEBPA	0.264768	0.776567	2.933	green
AK1::CEP110	0.123927	0.529908	4.27597	green
AK1::CHEK2	0.299051	0.776178	2.59547	green
AK1::CHIC2	0.137158	0.777994	5.67224	green
AK1::CIC	0.074359	0.655248	8.81196	green
AK1::CIITA	0.104491	0.325937	3.1193	green
AK1::CLP1	0.254285	0.652653	2.56662	green
AK1::CLTC	0.0793738	0.498767	6.28377	green
AK1::CNBP	0.170137	0.327365	1.92412	green
AK1::COX6C	0.197053	0.462696	2.34808	green
AK1::CREB1	0.150305	0.440509	2.93077	green
AK1::CREB3L2	0.31775	0.757493	2.38393	green
AK1::CRTC1	0.137187	0.314779	2.29453	green
AK1::CXCR7	0.246919	0.646425	2.61797	green
AK1::TET1	0.0686075	0.459712	6.70061	green
AK1::CYLD	0.105227	0.556637	5.28985	green
AK1::DDIT3	0.0772064	0.726353	9.40793	green
AK1::DDX10	0.324692	0.667315	2.05523	green
AK1::DEK	0.373141	0.715324	1.91704	green
AK1::EGFR	0.434197	0.840275	1.93524	green
AK1::EIF4A2	0.188554	0.719735	3.81714	green
AK1::ELF4	0.359966	0.693915	1.92772	green
AK1::ELL	0.116886	0.300247	2.56871	green
AK1::EML4	0.187987	0.537434	2.85889	green
AK1::EP300	0.282618	0.813935	2.87998	green
AK1::EPS15	0.273268	0.500324	1.83089	green
AK1::ERBB2	0.189687	0.653172	3.44342	green
AK1::ERC1	0.125174	0.267808	2.1395	green
AK1::ERCC3	0.0769939	0.587518	7.63071	green
AK1::ERCC4	0.09881	0.26171	2.64862	green
AK1::ERCC5	0.39184	0.797457	2.03516	green
AK1::ERG	0.115243	0.290904	2.52427	green
AK1::ETV4	0.370591	0.691709	1.8665	green
AK1::ETV6	0.219436	0.399637	1.8212	green
AK1::EVI1	0.258394	0.741793	2.87079	green
AK1::EWSR1	0.39949	0.79564	1.99164	green
AK1::EXT2	0.0643009	0.257428	4.0035	green
AK1::FANCA	0.262927	0.693785	2.6387	green
AK1::FANCD2	0.343675	0.779032	2.26677	green
AK1::FANCG	0.271568	0.798495	2.94031	green
AK1::FAS	0.0902252	0.472038	5.23178	green
AK1::FCGR2B	0.0742456	0.461918	6.22148	green
AK1::FGFR1OP	0.314067	0.543402	1.73021	green
AK1::FGFR2	0.132469	0.30375	2.29298	green
AK1::FGFR3	0.388157	0.730634	1.88232	green
AK1::FH	0.262077	0.718697	2.74232	green
AK1::FIP1L1	0.0931152	0.284157	3.05168	green
AK1::FLCN	0.10306	0.374076	3.62969	green
AK1::FNBP1	0.381499	0.768652	2.01482	green
AK1::FOXO1	0.19082	0.422343	2.2133	green
AK1::FOXO3	0.371299	0.786168	2.11735	green
AK1::FOXO4	0.338292	0.591021	1.74708	green
AK1::FSTL3	0.265477	0.55482	2.0899	green
AK1::KDSR	0.127553	0.332166	2.60413	green
AK1::GAS7	0.129721	0.265213	2.04449	green
AK1::GATA2	0.0856495	0.383807	4.48113	green
AK1::GNAS	0.180904	0.304788	1.68481	green
AK1::GOLGA5	0.290268	0.738549	2.54437	green
AK1::GOPC	0.0703074	0.301414	4.28709	green
AK1::GPC3	0.0967134	0.264824	2.73824	green
AK1::HIP1	0.248335	0.570391	2.29686	green
AK1::HIST1H4I	0.0951126	0.255482	2.6861	green
AK1::HMGA1	0.303301	0.752303	2.48039	green
AK1::HMGA2	0.10051	0.56546	5.62591	green
AK1::HNRNPA2B1	0.32795	0.74867	2.28288	green
AK1::HOXD11	0.0678708	0.257428	3.79292	green
AK1::HOXD13	0.172971	0.330609	1.91136	green
AK1::HRAS	0.229494	0.823018	3.58622	green
AK1::HSP90AA1	0.361099	0.835344	2.31334	green
AK1::HSP90AB1	0.299759	0.522252	1.74224	green
AK1::IDH1	0.351608	0.709485	2.01783	green
AK1::IKZF1	0.0882845	0.32464	3.6772	green
AK1::IL2	0.162913	0.706371	4.33589	green
AK1::IL21R	0.0842187	0.267289	3.17375	green
AK1::IRF4	0.155546	0.313092	2.01286	green
AK1::JAK3	0.186854	0.34579	1.85059	green
AK1::KIAA1618	0.3458	0.754379	2.18155	green
AK1::KLF6	0.151863	0.398469	2.62387	green
AK1::KTN1	0.0626576	0.362138	5.77964	green
AK1::LASP1	0.248477	0.629039	2.53158	green
AK1::LCK	0.0987817	0.31932	3.23258	green
AK1::LMO1	0.144213	0.359673	2.49404	green
AK1::LMO2	0.100949	0.653691	6.47545	green
AK1::LPP	0.164754	0.699883	4.24804	green
AK1::MAF	0.112594	0.52861	4.69484	green
AK1::MALT1	0.0874061	0.471519	5.39458	green
AK1::MAP2K4	0.11785	0.315687	2.67873	green
AK1::MDM2	0.0952118	0.337615	3.54594	green
AK1::MEN1	0.214336	0.638381	2.97841	green
AK1::MET	0.0921377	0.705333	7.6552	green
AK1::MITF	0.249185	0.541067	2.17134	green
AK1::MKL1	0.0877745	0.369664	4.21152	green
AK1::MLF1	0.0835529	0.642273	7.68702	green
AK1::MLH1	0.303017	0.754639	2.49041	green
AK1::MLLT10	0.14648	0.72778	4.96847	green
AK1::MN1	0.102578	0.72778	7.09487	green
AK1::MSH2	0.228786	0.619956	2.70976	green
AK1::MSH6	0.3169	0.761645	2.40342	green
AK1::MTCP1	0.145346	0.64383	4.42963	green
AK1::MUC1	0.384332	0.797327	2.07458	green
AK1::MUTYH	0.0642301	0.254314	3.95943	green
AK1::MYC	0.307409	0.586869	1.90908	green
AK1::MYCL1	0.0687774	0.485922	7.06513	green
AK1::MYH11	0.0849837	0.45569	5.36208	green
AK1::MYH9	0.163479	0.745945	4.56294	green
AK1::MYST4	0.295793	0.709225	2.39771	green
AK1::NBN	0.360674	0.747632	2.07287	green
AK1::NCKIPSD	0.190537	0.510186	2.67762	green
AK1::NCOA1	0.274968	0.555988	2.02201	green
AK1::NCOA4	0.258677	0.671078	2.59427	green
AK1::NF1	0.128092	0.470871	3.67604	green
AK1::NFKB2	0.219861	0.577267	2.6256	green
AK1::NIN	0.0901969	0.46049	5.10539	green
AK1::NONO	0.130373	0.663812	5.09165	green
AK1::NPM1	0.185437	0.359673	1.9396	green
AK1::NRAS	0.245361	0.693785	2.82761	green
AK1::NUMA1	0.27256	0.73323	2.69016	green
AK1::NUP214	0.305709	0.526275	1.72149	green
AK1::NUP98	0.098215	0.621772	6.33072	green
AK1::PAFAH1B2	0.164613	0.615025	3.7362	green
AK1::PAX7	0.146338	0.338523	2.3133	green
AK1::PBX1	0.364358	0.739328	2.02913	green
AK1::PCM1	0.115356	0.703646	6.09976	green
AK1::PDE4DIP	0.112778	0.279097	2.47475	green
AK1::PDGFB	0.253152	0.612041	2.41768	green
AK1::PDGFRA	0.157813	0.432853	2.74283	green
AK1::PDGFRB	0.133418	0.569223	4.26645	green
AK1::PIK3CA	0.170987	0.363306	2.12475	green
AK1::PIK3R1	0.278935	0.711301	2.55006	green
AK1::PMS1	0.172121	0.522901	3.03799	green
AK1::PMS2	0.125939	0.363955	2.88994	green
AK1::PRDM16	0.152288	0.393538	2.58417	green
AK1::PSIP1	0.391982	0.674711	1.72128	green
AK1::PTEN	0.332342	0.66511	2.00128	green
AK1::PTPN11	0.339142	0.766057	2.25881	green
AK1::RAD51L1	0.0970251	0.5604	5.77582	green
AK1::RARA	0.180904	0.34047	1.88205	green
AK1::RB1	0.275251	0.590891	2.14673	green
AK1::RECQL4	0.358691	0.763981	2.12991	green
AK1::REL	0.203003	0.654859	3.22586	green
AK1::RHOH	0.0977617	0.500714	5.12178	green
AK1::ROS1	0.0819521	0.258077	3.14912	green
AK1::RPL22	0.214195	0.557156	2.60117	green
AK1::RPN1	0.25811	0.651875	2.52557	green
AK1::SBDS	0.131832	0.327624	2.48517	green
AK1::SDHB	0.185154	0.741923	4.00706	green
AK1::SDHC	0.340275	0.703127	2.06635	green
AK1::SDHD	0.299334	0.590372	1.97229	green
AK1::SEPT5	0.134849	0.621124	4.60606	green
AK1::SEPT6	0.238702	0.650967	2.72711	green
AK1::SFRS3	0.355008	0.688595	1.93966	green
AK1::SH3GL1	0.205837	0.354483	1.72216	green
AK1::SLC45A3	0.347358	0.756974	2.17923	green
AK1::SMAD4	0.168154	0.755287	4.49164	green
AK1::SMARCB1	0.199462	0.715583	3.58757	green
AK1::SMO	0.0984134	0.305956	3.10888	green
AK1::SS18	0.287859	0.776567	2.69773	green
AK1::SS18L1	0.135161	0.64422	4.76632	green
AK1::STIL	0.355433	0.74854	2.106	green
AK1::STK11	0.158379	0.26703	1.68601	green
AK1::SUFU	0.106361	0.556507	5.23226	green
AK1::SYK	0.151013	0.324121	2.14631	green
AK1::TAF15	0.247485	0.730894	2.95328	green
AK1::TCEA1	0.0977617	0.511613	5.23326	green
AK1::HNF1A	0.0956934	0.319839	3.34233	green
AK1::TCF12	0.080578	0.283249	3.51522	green
AK1::TCF3	0.378949	0.692228	1.82671	green
AK1::TCL1A	0.102706	0.309459	3.01306	green
AK1::TCL6	0.162204	0.334761	2.06382	green
AK1::TFE3	0.138263	0.324251	2.34517	green
AK1::TFEB	0.075209	0.328013	4.36136	green
AK1::TFRC	0.214336	0.478526	2.23259	green
AK1::TLX1	0.0791897	0.44492	5.61841	green
AK1::TMPRSS2	0.344808	0.755547	2.19121	green
AK1::TOP1	0.084927	0.331387	3.90202	green
AK1::TP53	0.242102	0.452316	1.86829	green
AK1::TPM3	0.220144	0.740755	3.36486	green
AK1::TRIP11	0.347783	0.61282	1.76207	green
AK1::TSC1	0.28106	0.773453	2.75192	green
AK1::TSC2	0.068395	0.52381	7.6586	green
AK1::TTL	0.115852	0.744258	6.42421	green
AK1::VHL	0.161071	0.750357	4.65855	green
AK1::WAS	0.272418	0.699234	2.56677	green
AK1::WHSC1L1	0.118785	0.43441	3.65713	green
AK1::WRN	0.0610143	0.427923	7.01348	green
AK1::XPC	0.137597	0.733489	5.33069	green
AK1::ZBTB16	0.098895	0.252368	2.55188	green
AK1::ZMYM2	0.180054	0.418581	2.32475	green
AK1::ZNF331	0.0542853	0.338913	6.24317	green
AK1::ZNF521	0.169996	0.351109	2.0654	green
ALDH3B2::ALDH5A1	0.230486	0.577527	2.50569	green
ALDH3B2::AMY1B	0.3271	0.594395	1.81716	green
ALDH3B2::ANAPC10	0.1356	0.413261	3.04765	green
ALDH3B2::ANKDD1A	0.218161	0.693655	3.17955	green
ALDH3B2::APOO	0.231619	0.671857	2.9007	green
ALDH3B2::ARIH2	0.166171	0.312184	1.87869	green
ALDH3B2::ARMC10	0.154554	0.294018	1.90236	green
ALDH3B2::ATF3	0.219436	0.547814	2.49646	green
ALDH3B2::ATP11B	0.101643	0.330738	3.25391	green
ALDH3B2::ATP6V1C2	0.239552	0.667315	2.78568	green
ALDH3B2::AVPI1	0.0967276	0.442585	4.57558	green
ALDH3B2::AZGP1	0.0627709	0.590762	9.41139	green
ALDH3B2::B3GNT6	0.181187	0.527702	2.91247	green
ALDH3B2::BAIAP2L2	0.254144	0.708187	2.78656	green
ALDH3B2::BASP1	0.252727	0.660049	2.61171	green
ALDH3B2::BRP44L	0.122383	0.645777	5.27669	green
ALDH3B2::BTBD16	0.250177	0.67549	2.70005	green
ALDH3B2::C1orf106	0.14393	0.654729	4.54895	green
ALDH3B2::C1orf181	0.164046	0.311275	1.89749	green
ALDH3B2::C1QTNF1	0.153421	0.38212	2.49066	green
ALDH3B2::C3orf59	0.206262	0.648631	3.1447	green
ALDH3B2::C9orf19	0.155404	0.535747	3.44743	green
ALDH3B2::CADM1	0.121235	0.504087	4.15792	green
ALDH3B2::CCDC25	0.287576	0.665758	2.31507	green
ALDH3B2::CCL5	0.158238	0.326846	2.06554	green
ALDH3B2::CDC42EP4	0.187845	0.431556	2.2974	green
ALDH3B2::CDKN2B	0.387307	0.678085	1.75077	green
ALDH3B2::CEBPD	0.284601	0.561308	1.97226	green
ALDH3B2::CFD	0.107423	0.666277	6.20236	green
ALDH3B2::CGA	0.187704	0.317893	1.69359	green
ALDH3B2::CGN	0.20102	0.662255	3.29447	green
ALDH3B2::CHN1	0.191104	0.710004	3.71528	green
ALDH3B2::CHN2	0.0957784	0.654729	6.83588	green
ALDH3B2::CLDN23	0.304859	0.117426	2.59619	red
ALDH3B2::CLIC1	0.122199	0.265084	2.16929	green
ALDH3B2::COL5A2	0.135628	0.621253	4.58056	green
ALDH3B2::CORO2A	0.080238	0.255612	3.18567	green
ALDH3B2::CPNE8	0.136379	0.495394	3.63248	green
ALDH3B2::CPS1	0.355999	0.714286	2.00642	green
ALDH3B2::CREBBP	0.327525	0.594135	1.81401	green
ALDH3B2::CSPP1	0.14138	0.435448	3.07999	green
ALDH3B2::CTGF	0.159938	0.293759	1.83671	green
ALDH3B2::CTPS2	0.135812	0.282211	2.07795	green
ALDH3B2::CTSC	0.177504	0.483067	2.72145	green
ALDH3B2::CTSH	0.101034	0.64928	6.42634	green
ALDH3B2::CYP1B1	0.117467	0.307902	2.62118	green
ALDH3B2::DCBLD2	0.120796	0.576359	4.77134	green
ALDH3B2::DPP3	0.223119	0.676268	3.03097	green
ALDH3B2::DPP7	0.230344	0.43973	1.90901	green
ALDH3B2::ECGF1	0.159513	0.601401	3.77024	green
ALDH3B2::ELMO1	0.378241	0.14662	2.57973	red
ALDH3B2::ERCC2	0.156821	0.459582	2.93061	green
ALDH3B2::FAM43A	0.120201	0.328922	2.73643	green
ALDH3B2::FOXC1	0.290268	0.501622	1.72814	green
ALDH3B2::FRMD6	0.221703	0.644998	2.90929	green
ALDH3B2::FSTL5	0.154838	0.306085	1.97681	green
ALDH3B2::GATA5	0.115824	0.686129	5.92391	green
ALDH3B2::GBP2	0.15073	0.603607	4.00457	green
ALDH3B2::GSTO2	0.187704	0.342286	1.82355	green
ALDH3B2::GTSF1	0.0837371	0.341118	4.07369	green
ALDH3B2::HARS2	0.211645	0.509018	2.40506	green
ALDH3B2::HBE1	0.351891	0.655378	1.86245	green
ALDH3B2::HBG2	0.184304	0.357078	1.93744	green
ALDH3B2::HDDC2	0.0821929	0.381601	4.64275	green
ALDH3B2::HPSE	0.11853	0.312703	2.63818	green
ALDH3B2::HRASLS3	0.167729	0.385623	2.29908	green
ALDH3B2::HSPA5	0.179912	0.343065	1.90685	green
ALDH3B2::HSPB8	0.183879	0.347736	1.89111	green
ALDH3B2::HYAL1	0.252302	0.615544	2.43971	green
ALDH3B2::IGFBP5	0.170987	0.501233	2.9314	green
ALDH3B2::IGFBP7	0.11513	0.260153	2.25965	green
ALDH3B2::IMPA2	0.295084	0.695472	2.35686	green
ALDH3B2::IQCK	0.234594	0.629298	2.6825	green
ALDH3B2::IRF1	0.19082	0.72272	3.78744	green
ALDH3B2::KCNK1	0.093016	0.304528	3.27393	green
ALDH3B2::KIAA1217	0.154413	0.410536	2.65869	green
ALDH3B2::KIAA1324L	0.0916844	0.616193	6.72081	green
ALDH3B2::KRIT1	0.10408	0.253665	2.43722	green
ALDH3B2::KYNU	0.165604	0.587388	3.54694	green
ALDH3B2::LANCL2	0.140317	0.645517	4.60041	green
ALDH3B2::LFNG	0.187137	0.588556	3.14505	green
ALDH3B2::LOC219854	0.352033	0.630077	1.78982	green
ALDH3B2::LOC342897	0.0980167	0.469703	4.79207	green
ALDH3B2::LOC389137	0.180195	0.529519	2.93858	green
ALDH3B2::LOC644621	0.301459	0.111146	2.71229	red
ALDH3B2::LOC647784	0.108556	0.326067	3.00366	green
ALDH3B2::LOC653108	0.373991	0.650188	1.73851	green
ALDH3B2::LOC653566	0.143221	0.687557	4.80066	green
ALDH3B2::LRP5	0.186429	0.4239	2.27379	green
ALDH3B2::LRRN2	0.119975	0.257169	2.14353	green
ALDH3B2::LYSMD2	0.314775	0.634488	2.01568	green
ALDH3B2::MAGEA1	0.138263	0.34021	2.4606	green
ALDH3B2::MAGEB2	0.0763423	0.411055	5.38437	green
ALDH3B2::MAP3K1	0.141536	0.690152	4.87617	green
ALDH3B2::MESP1	0.239411	0.58129	2.428	green
ALDH3B2::MFAP2	0.146196	0.419619	2.87024	green
ALDH3B2::MRPS12	0.119408	0.333074	2.78938	green
ALDH3B2::MYCN	0.213203	0.590502	2.76967	green
ALDH3B2::MYO1B	0.286585	0.522382	1.82279	green
ALDH3B2::NAV2	0.255844	0.667575	2.60931	green
ALDH3B2::NETO2	0.257119	0.611522	2.37837	green
ALDH3B2::NLRX1	0.143505	0.25678	1.78935	green
ALDH3B2::NOTCH3	0.165746	0.543402	3.27853	green
ALDH3B2::NUFIP2	0.135005	0.651615	4.8266	green
ALDH3B2::OAF	0.11207	0.282341	2.51933	green
ALDH3B2::OGFR	0.0833546	0.648501	7.78003	green
ALDH3B2::OLR1	0.286868	0.599974	2.09147	green
ALDH3B2::OVOL2	0.3135	0.625924	1.99657	green
ALDH3B2::PAM	0.3322	0.588815	1.77247	green
ALDH3B2::PARVB	0.113118	0.429739	3.79903	green
ALDH3B2::PECR	0.137002	0.652264	4.76097	green
ALDH3B2::PI3	0.125684	0.582977	4.63845	green
ALDH3B2::PITPNC1	0.234169	0.641754	2.74056	green
ALDH3B2::PMEPA1	0.347075	0.614896	1.77165	green
ALDH3B2::PPP2R4	0.116674	0.285844	2.44994	green
ALDH3B2::PRMT6	0.320159	0.537953	1.68027	green
ALDH3B2::PRRX2	0.0755773	0.407941	5.39767	green
ALDH3B2::PSCD1	0.0941493	0.567925	6.03218	green
ALDH3B2::PSMB10	0.354299	0.602829	1.70147	green
ALDH3B2::PSME1	0.242952	0.654081	2.69222	green
ALDH3B2::PTK7	0.0859895	0.575451	6.69211	green
ALDH3B2::QDPR	0.101473	0.584274	5.75791	green
ALDH3B2::RAB32	0.149596	0.36629	2.44853	green
ALDH3B2::RAC2	0.130458	0.399766	3.06434	green
ALDH3B2::RASSF2	0.269302	0.641235	2.3811	green
ALDH3B2::RCOR3	0.222836	0.58103	2.60743	green
ALDH3B2::REEP1	0.232894	0.656027	2.81685	green
ALDH3B2::RGL1	0.0973084	0.641495	6.59239	green
ALDH3B2::RPAP2	0.111871	0.465291	4.15916	green
ALDH3B2::SCYL1	0.173254	0.423511	2.44445	green
ALDH3B2::SEC24D	0.0872503	0.511353	5.86076	green
ALDH3B2::SEPT11	0.159513	0.625795	3.92317	green
ALDH3B2::SERPINE1	0.309109	0.710653	2.29904	green
ALDH3B2::SERTAD2	0.128687	0.35591	2.76571	green
ALDH3B2::SGCE	0.0958209	0.261321	2.72718	green
ALDH3B2::SH3KBP1	0.143505	0.509796	3.55247	green
ALDH3B2::SLC16A10	0.318742	0.679512	2.13186	green
ALDH3B2::SLC16A9	0.277093	0.673414	2.43028	green
ALDH3B2::SLC25A4	0.0616093	0.379395	6.15809	green
ALDH3B2::SLC7A8	0.121632	0.574283	4.72148	green
ALDH3B2::SMOC1	0.403882	0.682237	1.6892	green
ALDH3B2::SNURF	0.104278	0.268327	2.57319	green
ALDH3B2::SRI	0.136337	0.482938	3.54224	green
ALDH3B2::STT3A	0.104108	0.302323	2.90393	green
ALDH3B2::STX2	0.383057	0.705073	1.84065	green
ALDH3B2::SYTL2	0.11955	0.62839	5.25631	green
ALDH3B2::TAF4	0.131973	0.65992	5.0004	green
ALDH3B2::TBC1D16	0.124069	0.267289	2.15437	green
ALDH3B2::TCEAL3	0.199178	0.641235	3.2194	green
ALDH3B2::TGFB2	0.0807905	0.283898	3.514	green
ALDH3B2::TGFBR2	0.137456	0.370183	2.69311	green
ALDH3B2::TM4SF1	0.102578	0.667834	6.51049	green
ALDH3B2::TMC6	0.216603	0.50785	2.34461	green
ALDH3B2::TMEM101	0.125967	0.59673	4.7372	green
ALDH3B2::TMEM154	0.247769	0.615025	2.48225	green
ALDH3B2::TMEM158	0.140062	0.412482	2.94499	green
ALDH3B2::TNFRSF18	0.0903952	0.669391	7.40516	green
ALDH3B2::TOP1MT	0.125584	0.566109	4.5078	green
ALDH3B2::TPM2	0.12336	0.268327	2.17515	green
ALDH3B2::TSR2	0.104108	0.614117	5.89883	green
ALDH3B2::TXNDC3	0.0937952	0.517192	5.51406	green
ALDH3B2::UGT1A10	0.0963593	0.379914	3.94269	green
ALDH3B2::WDR21C	0.0700099	0.546776	7.80997	green
ALDH3B2::WDR72	0.369599	0.676268	1.82973	green
ALDH3B2::WNT4	0.0816546	0.446477	5.46787	green
ALDH3B2::ZBTB33	0.0582235	0.50266	8.63328	green
ALDH3B2::ZNF704	0.172971	0.30388	1.75683	green
ALDH3B2::ZZZ3	0.167162	0.421954	2.52422	green
ALDH3B2::ABI1	0.230628	0.663293	2.87604	green
ALDH3B2::ABL1	0.162488	0.578176	3.55828	green
ALDH3B2::ABL2	0.200595	0.563903	2.81115	green
ALDH3B2::ACSL6	0.0707466	0.36668	5.183	green
ALDH3B2::AFF4	0.170137	0.49228	2.89342	green
ALDH3B2::AKT1	0.325967	0.731802	2.24502	green
ALDH3B2::ARNT	0.131846	0.480213	3.64223	green
ALDH3B2::ASPSCR1	0.280351	0.540937	1.9295	green
ALDH3B2::ATM	0.361524	0.616582	1.70551	green
ALDH3B2::BCL3	0.21037	0.548203	2.6059	green
ALDH3B2::BLM	0.401757	0.716881	1.78437	green
ALDH3B2::BRAF	0.0718232	0.616842	8.58834	green
ALDH3B2::BRCA1	0.443689	0.798754	1.80026	green
ALDH3B2::BRIP1	0.0780847	0.276372	3.53939	green
ALDH3B2::C15orf21	0.220711	0.673673	3.05228	green
ALDH3B2::CARS	0.136988	0.532503	3.88722	green
ALDH3B2::CASC5	0.430514	0.725704	1.68567	green
ALDH3B2::CBFB	0.364924	0.672895	1.84393	green
ALDH3B2::CBL	0.203287	0.385234	1.89503	green
ALDH3B2::CCDC6	0.390849	0.688725	1.76213	green
ALDH3B2::CCNB1IP1	0.20357	0.686259	3.37112	green
ALDH3B2::CCND3	0.399207	0.743091	1.86142	green
ALDH3B2::CDH11	0.131421	0.276242	2.10197	green
ALDH3B2::CDK4	0.107437	0.355521	3.3091	green
ALDH3B2::CDKN2A	0.0957784	0.282211	2.9465	green
ALDH3B2::CEBPA	0.297776	0.709096	2.38131	green
ALDH3B2::CEP110	0.141521	0.464902	3.28503	green
ALDH3B2::CHEK2	0.335033	0.708706	2.11533	green
ALDH3B2::CHIC2	0.156396	0.710653	4.54393	green
ALDH3B2::CIC	0.0853662	0.58661	6.87168	green
ALDH3B2::CIITA	0.11955	0.276891	2.31612	green
ALDH3B2::CLP1	0.286301	0.584015	2.03986	green
ALDH3B2::CLTC	0.0911319	0.435319	4.7768	green
ALDH3B2::COX6C	0.223261	0.401713	1.7993	green
ALDH3B2::CREB1	0.171129	0.380952	2.22611	green
ALDH3B2::CREB3L2	0.355291	0.689633	1.94104	green
ALDH3B2::CRTC1	0.156396	0.2669	1.70657	green
ALDH3B2::CXCR7	0.278226	0.577916	2.07714	green
ALDH3B2::TET1	0.0788214	0.398728	5.05863	green
ALDH3B2::CYLD	0.120414	0.490463	4.07315	green
ALDH3B2::DDIT3	0.0885961	0.657844	7.4252	green
ALDH3B2::EIF4A2	0.21377	0.651226	3.04639	green
ALDH3B2::ELL	0.133588	0.254055	1.90177	green
ALDH3B2::EML4	0.213203	0.472038	2.21403	green
ALDH3B2::EP300	0.317325	0.748021	2.35727	green
ALDH3B2::ERBB2	0.215045	0.584534	2.7182	green
ALDH3B2::ERCC3	0.0883836	0.520176	5.88544	green
ALDH3B2::ERCC5	0.434622	0.730764	1.68138	green
ALDH3B2::EVI1	0.290834	0.673544	2.3159	green
ALDH3B2::FANCA	0.295793	0.625016	2.11302	green
ALDH3B2::FANCD2	0.383199	0.711691	1.85724	green
ALDH3B2::FANCG	0.305284	0.731932	2.39754	green
ALDH3B2::FAS	0.103457	0.410406	3.96694	green
ALDH3B2::FCGR2B	0.085267	0.400804	4.70058	green
ALDH3B2::FGFR2	0.151155	0.257169	1.70136	green
ALDH3B2::FH	0.294801	0.650058	2.20508	green
ALDH3B2::FLCN	0.117949	0.320228	2.71498	green
ALDH3B2::FOXO1	0.21632	0.364344	1.68429	green
ALDH3B2::FOXO3	0.412806	0.719087	1.74195	green
ALDH3B2::KDSR	0.14563	0.28247	1.93965	green
ALDH3B2::GATA2	0.0981867	0.329052	3.35128	green
ALDH3B2::GOLGA5	0.325542	0.6703	2.05903	green
ALDH3B2::GOPC	0.080748	0.255093	3.15912	green
ALDH3B2::HIP1	0.279785	0.503568	1.79984	green
ALDH3B2::HMGA1	0.339708	0.684313	2.01441	green
ALDH3B2::HMGA2	0.115073	0.498897	4.33549	green
ALDH3B2::HNRNPA2B1	0.366341	0.68055	1.8577	green
ALDH3B2::HRAS	0.259102	0.757493	2.92353	green
ALDH3B2::HSP90AA1	0.401898	0.770468	1.91707	green
ALDH3B2::IKZF1	0.101204	0.275723	2.72443	green
ALDH3B2::IL2	0.185154	0.637602	3.44364	green
ALDH3B2::KIAA1618	0.385607	0.686389	1.78002	green
ALDH3B2::KLF6	0.172971	0.342416	1.97962	green
ALDH3B2::KTN1	0.0720215	0.309329	4.29495	green
ALDH3B2::LASP1	0.280068	0.560659	2.00187	green
ALDH3B2::LCK	0.113146	0.270923	2.39444	green
ALDH3B2::LMO1	0.164329	0.307123	1.86895	green
ALDH3B2::LMO2	0.11554	0.584923	5.06249	green
ALDH3B2::LPP	0.18742	0.631115	3.36738	green
ALDH3B2::MAF	0.128758	0.463605	3.6006	green
ALDH3B2::MALT1	0.100227	0.409757	4.08831	green
ALDH3B2::MAP2K4	0.134622	0.267808	1.98933	green
ALDH3B2::MDM2	0.109052	0.287271	2.63425	green
ALDH3B2::MEN1	0.242244	0.569872	2.35247	green
ALDH3B2::MET	0.105582	0.636564	6.02912	green
ALDH3B2::MITF	0.280776	0.475542	1.69367	green
ALDH3B2::MKL1	0.100652	0.316076	3.1403	green
ALDH3B2::MLF1	0.0958776	0.573764	5.98434	green
ALDH3B2::MLH1	0.339425	0.686649	2.02298	green
ALDH3B2::MLLT10	0.166879	0.659271	3.95059	green
ALDH3B2::MN1	0.11741	0.659271	5.6151	green
ALDH3B2::MSH2	0.258252	0.551836	2.13681	green
ALDH3B2::MSH6	0.354299	0.693785	1.95819	green
ALDH3B2::MTCP1	0.165604	0.575321	3.47407	green
ALDH3B2::MUC1	0.426831	0.730634	1.71177	green
ALDH3B2::MYCL1	0.0789914	0.423252	5.3582	green
ALDH3B2::MYH11	0.0974359	0.395095	4.05493	green
ALDH3B2::MYH9	0.185862	0.677825	3.64693	green
ALDH3B2::MYST4	0.331492	0.640586	1.93244	green
ALDH3B2::NBN	0.401473	0.679512	1.69255	green
ALDH3B2::NCKIPSD	0.216036	0.446088	2.06488	green
ALDH3B2::NCOA4	0.291118	0.60231	2.06896	green
ALDH3B2::NF1	0.146196	0.409238	2.79924	green
ALDH3B2::NFKB2	0.248477	0.510186	2.05325	green
ALDH3B2::NIN	0.103386	0.399507	3.86424	green
ALDH3B2::NONO	0.148746	0.595043	4.00039	green
ALDH3B2::NRAS	0.276526	0.625016	2.26024	green
ALDH3B2::NUMA1	0.306276	0.66485	2.17076	green
ALDH3B2::NUP98	0.112452	0.553653	4.92345	green
ALDH3B2::PAFAH1B2	0.187137	0.547035	2.92318	green
ALDH3B2::PAX7	0.166737	0.28805	1.72756	green
ALDH3B2::PCM1	0.131874	0.634877	4.81427	green
ALDH3B2::PDGFB	0.285168	0.544051	1.90783	green
ALDH3B2::PDGFRA	0.179487	0.373946	2.08341	green
ALDH3B2::PDGFRB	0.152146	0.5024	3.30209	green
ALDH3B2::PIK3R1	0.313217	0.642663	2.05181	green
ALDH3B2::PMS1	0.195637	0.458285	2.34253	green
ALDH3B2::PMS2	0.143788	0.311016	2.16302	green
ALDH3B2::PRDM16	0.173396	0.337875	1.94858	green
ALDH3B2::PTPN11	0.378382	0.698456	1.8459	green
ALDH3B2::RAD51L1	0.111121	0.494096	4.44649	green
ALDH3B2::RB1	0.309251	0.52355	1.69296	green
ALDH3B2::RECQL4	0.399348	0.69625	1.74347	green
ALDH3B2::REL	0.229919	0.58622	2.54968	green
ALDH3B2::RHOH	0.111999	0.437135	3.90303	green
ALDH3B2::RPL22	0.242244	0.490852	2.02627	green
ALDH3B2::RPN1	0.290551	0.583236	2.00734	green
ALDH3B2::SBDS	0.150446	0.278318	1.84995	green
ALDH3B2::SDHB	0.210086	0.673673	3.20665	green
ALDH3B2::SDHC	0.379516	0.634488	1.67184	green
ALDH3B2::SEPT5	0.153846	0.552874	3.59368	green
ALDH3B2::SEPT6	0.26916	0.582328	2.1635	green
ALDH3B2::SLC45A3	0.387307	0.688984	1.77891	green
ALDH3B2::SMAD4	0.191104	0.687297	3.59647	green
ALDH3B2::SMARCB1	0.225811	0.646944	2.86498	green
ALDH3B2::SMO	0.112679	0.259115	2.29959	green
ALDH3B2::SS18	0.32285	0.709096	2.19636	green
ALDH3B2::SS18L1	0.154129	0.57571	3.73524	green
ALDH3B2::STIL	0.395948	0.68055	1.71878	green
ALDH3B2::SUFU	0.121703	0.490204	4.02788	green
ALDH3B2::TAF15	0.278935	0.662385	2.3747	green
ALDH3B2::TCEA1	0.111942	0.447515	3.99773	green
ALDH3B2::HNF1A	0.109605	0.271442	2.47655	green
ALDH3B2::TCL1A	0.117566	0.262099	2.22938	green
ALDH3B2::TFE3	0.157671	0.275464	1.74708	green
ALDH3B2::TFEB	0.0863437	0.278708	3.22789	green
ALDH3B2::TFRC	0.242386	0.416375	1.71782	green
ALDH3B2::TLX1	0.0908627	0.385104	4.23831	green
ALDH3B2::TMPRSS2	0.384474	0.687557	1.78831	green
ALDH3B2::TOP1	0.0974076	0.281692	2.89189	green
ALDH3B2::TPM3	0.24876	0.672506	2.70343	green
ALDH3B2::TSC1	0.315484	0.705982	2.23777	green
ALDH3B2::TSC2	0.0785805	0.459063	5.84195	green
ALDH3B2::TTL	0.132455	0.676139	5.10467	green
ALDH3B2::VHL	0.18317	0.682237	3.7246	green
ALDH3B2::WAS	0.306134	0.630466	2.05944	green
ALDH3B2::WHSC1L1	0.135742	0.375373	2.76535	green
ALDH3B2::WRN	0.0701516	0.369275	5.26395	green
ALDH3B2::XPC	0.156821	0.66511	4.2412	green
ALDH3B2::ZMYM2	0.20442	0.360841	1.76519	green
ALDH3B2::ZNF331	0.0625018	0.288569	4.61697	green
ALDH5A1::ANAPC10	0.227936	0.448943	1.9696	green
ALDH5A1::ANKDD1A	0.351325	0.733619	2.08815	green
ALDH5A1::APOO	0.370449	0.71195	1.92186	green
ALDH5A1::ATF3	0.353166	0.587388	1.66321	green
ALDH5A1::ATP11B	0.174104	0.362138	2.08001	green
ALDH5A1::ATP6V1C2	0.38164	0.707409	1.8536	green
ALDH5A1::AVPI1	0.166029	0.479564	2.88843	green
ALDH5A1::AZGP1	0.109775	0.630855	5.74681	green
ALDH5A1::B3GNT6	0.297351	0.567017	1.9069	green
ALDH5A1::BAIAP2L2	0.40204	0.747762	1.85992	green
ALDH5A1::BASP1	0.400057	0.700143	1.75011	green
ALDH5A1::BRP44L	0.207253	0.686	3.30996	green
ALDH5A1::BTBD16	0.396373	0.715583	1.80533	green
ALDH5A1::C1orf106	0.240969	0.694953	2.88399	green
ALDH5A1::C3orf59	0.334183	0.688854	2.06131	green
ALDH5A1::C9orf19	0.258535	0.575191	2.22481	green
ALDH5A1::CADM1	0.205412	0.542883	2.6429	green
ALDH5A1::CFD	0.183454	0.706371	3.8504	green
ALDH5A1::CGN	0.326534	0.702349	2.15092	green
ALDH5A1::CHN1	0.311942	0.749708	2.40336	green
ALDH5A1::CHN2	0.164471	0.694953	4.22538	green
ALDH5A1::CLDN23	0.470038	0.131309	3.57963	red
ALDH5A1::COL5A2	0.227936	0.661606	2.9026	green
ALDH5A1::CORO2A	0.139	0.282081	2.02936	green
ALDH5A1::CPNE8	0.229211	0.53393	2.32943	green
ALDH5A1::CSPP1	0.237002	0.472168	1.99225	green
ALDH5A1::CTSC	0.291826	0.521214	1.78605	green
ALDH5A1::CTSH	0.172971	0.689503	3.98624	green
ALDH5A1::CX3CL1	0.451197	0.174387	2.58733	red
ALDH5A1::CYP1B1	0.19932	0.337875	1.69514	green
ALDH5A1::DCBLD2	0.204703	0.616453	3.01145	green
ALDH5A1::DPP3	0.358266	0.716362	1.99952	green
ALDH5A1::ECGF1	0.264768	0.641495	2.42285	green
ALDH5A1::ELMO1	0.563111	0.163488	3.44436	red
ALDH5A1::ERCC2	0.260802	0.497081	1.90597	green
ALDH5A1::FAM43A	0.203712	0.360322	1.76878	green
ALDH5A1::FRMD6	0.356283	0.685351	1.92362	green
ALDH5A1::GATA5	0.19677	0.725963	3.6894	green
ALDH5A1::GBP2	0.25131	0.64383	2.56189	green
ALDH5A1::GTSF1	0.14478	0.373167	2.57748	green
ALDH5A1::HDDC2	0.14223	0.415856	2.92383	green
ALDH5A1::HPSE	0.20102	0.343065	1.70662	green
ALDH5A1::IGFBP5	0.282193	0.539899	1.91323	green
ALDH5A1::IQCK	0.374557	0.669521	1.7875	green
ALDH5A1::IRF1	0.311659	0.762164	2.44551	green
ALDH5A1::KCNK1	0.160079	0.334371	2.08879	green
ALDH5A1::KIAA1217	0.256977	0.446088	1.73591	green
ALDH5A1::KIAA1324L	0.157813	0.656416	4.15946	green
ALDH5A1::KYNU	0.273976	0.627482	2.29028	green
ALDH5A1::LANCL2	0.235302	0.68574	2.91429	green
ALDH5A1::LFNG	0.306276	0.628649	2.05256	green
ALDH5A1::LOC342897	0.168154	0.507461	3.01783	green
ALDH5A1::LOC389137	0.295934	0.568834	1.92216	green
ALDH5A1::LOC644621	0.465788	0.12438	3.74487	red
ALDH5A1::LOC647784	0.185154	0.357208	1.92925	green
ALDH5A1::LOC653566	0.239836	0.727391	3.03287	green
ALDH5A1::MAGEB2	0.132483	0.446607	3.37104	green
ALDH5A1::MAP3K1	0.237144	0.729986	3.07824	green
ALDH5A1::MFAP2	0.244511	0.45569	1.86368	green
ALDH5A1::MRPS12	0.202437	0.364733	1.80172	green
ALDH5A1::MYCN	0.344241	0.630596	1.83184	green
ALDH5A1::NAV2	0.404307	0.707668	1.75033	green
ALDH5A1::NOTCH3	0.27426	0.582977	2.12564	green
ALDH5A1::NUFIP2	0.227086	0.691839	3.04659	green
ALDH5A1::OGFR	0.144213	0.688725	4.77574	green
ALDH5A1::PARVB	0.19252	0.46607	2.42089	green
ALDH5A1::PECR	0.230061	0.692487	3.01002	green
ALDH5A1::PI3	0.212495	0.62307	2.93217	green
ALDH5A1::PITPNC1	0.373991	0.681977	1.82351	green
ALDH5A1::PLTP	0.441564	0.164136	2.69022	red
ALDH5A1::PRRX2	0.131279	0.443493	3.37824	green
ALDH5A1::PSCD1	0.161779	0.607889	3.75752	green
ALDH5A1::PSME1	0.386457	0.694304	1.79659	green
ALDH5A1::PTK7	0.148463	0.615415	4.14524	green
ALDH5A1::QDPR	0.173679	0.624367	3.59495	green
ALDH5A1::RAC2	0.219861	0.434929	1.9782	green
ALDH5A1::RCOR3	0.357983	0.620994	1.7347	green
ALDH5A1::REEP1	0.372149	0.69625	1.87089	green
ALDH5A1::RGL1	0.167021	0.681718	4.08163	green
ALDH5A1::RPAP2	0.190395	0.503049	2.64213	green
ALDH5A1::SEC24D	0.150446	0.550279	3.65765	green
ALDH5A1::SEPT11	0.264768	0.666018	2.51547	green
ALDH5A1::SERTAD2	0.217028	0.388867	1.79178	green
ALDH5A1::SGCE	0.164613	0.28818	1.75065	green
ALDH5A1::SH3KBP1	0.240119	0.548722	2.28521	green
ALDH5A1::SLC25A4	0.107791	0.41352	3.8363	green
ALDH5A1::SLC7A8	0.205978	0.614247	2.9821	green
ALDH5A1::SLFN11	0.460547	0.161671	2.84866	red
ALDH5A1::SRI	0.229069	0.521214	2.27536	green
ALDH5A1::STT3A	0.178071	0.332036	1.86463	green
ALDH5A1::SYT17	0.506021	0.174776	2.89525	red
ALDH5A1::SYTL2	0.20272	0.668613	3.29821	green
ALDH5A1::TAF4	0.222269	0.700143	3.14997	green
ALDH5A1::TCEAL3	0.323984	0.681458	2.10337	green
ALDH5A1::TGFB2	0.139907	0.312443	2.23323	green
ALDH5A1::TGFBR2	0.230911	0.403789	1.74868	green
ALDH5A1::TM4SF1	0.175521	0.707928	4.0333	green
ALDH5A1::TMEM101	0.21292	0.636953	2.99152	green
ALDH5A1::TMEM154	0.393115	0.655248	1.66681	green
ALDH5A1::TMEM158	0.235019	0.448164	1.90693	green
ALDH5A1::TMLHE	0.556169	0.20942	2.65576	red
ALDH5A1::TNFRSF18	0.155688	0.709485	4.5571	green
ALDH5A1::TOP1MT	0.212211	0.606072	2.85598	green
ALDH5A1::TSR2	0.178071	0.65434	3.67461	green
ALDH5A1::TXNDC3	0.161354	0.556248	3.44737	green
ALDH5A1::UGT1A10	0.165463	0.414039	2.50231	green
ALDH5A1::WDR21C	0.121958	0.58648	4.80888	green
ALDH5A1::WNT4	0.141295	0.483457	3.42162	green
ALDH5A1::ZBTB33	0.102068	0.541326	5.30357	green
ALDH5A1::ZIC2	0.474855	0.186065	2.5521	red
ALDH5A1::ABI1	0.369174	0.703387	1.9053	green
ALDH5A1::ABL1	0.269302	0.618269	2.29582	green
ALDH5A1::ABL2	0.325825	0.603737	1.85295	green
ALDH5A1::ACSL6	0.123204	0.400156	3.2479	green
ALDH5A1::AFF4	0.280776	0.530816	1.89053	green
ALDH5A1::ARNT	0.222128	0.51823	2.33303	green
ALDH5A1::BCL10	0.520612	0.195537	2.66248	red
ALDH5A1::BCL3	0.340133	0.587777	1.72808	green
ALDH5A1::BRAF	0.124947	0.657195	5.25979	green
ALDH5A1::BRIP1	0.135444	0.304269	2.24645	green
ALDH5A1::C15orf21	0.354866	0.713767	2.01137	green
ALDH5A1::CARS	0.230061	0.571948	2.48607	green
ALDH5A1::CCNB1IP1	0.330217	0.726223	2.19923	green
ALDH5A1::CDK4	0.183312	0.388478	2.11922	green
ALDH5A1::CDKN2A	0.164613	0.310627	1.88702	green
ALDH5A1::CDX2	0.466497	0.17776	2.6243	red
ALDH5A1::CEP110	0.237144	0.50253	2.11909	green
ALDH5A1::CHIC2	0.260093	0.750357	2.88495	green
ALDH5A1::CIC	0.147471	0.626703	4.24966	green
ALDH5A1::CLTC	0.156963	0.472038	3.00733	green
ALDH5A1::TET1	0.136634	0.433891	3.17557	green
ALDH5A1::CYLD	0.204137	0.52887	2.59076	green
ALDH5A1::DDIT3	0.152713	0.698067	4.57111	green
ALDH5A1::EIF4A2	0.34495	0.691449	2.00449	green
ALDH5A1::ERBB2	0.346791	0.624627	1.80116	green
ALDH5A1::ERCC3	0.15243	0.559362	3.66964	green
ALDH5A1::FAS	0.176937	0.445958	2.52043	green
ALDH5A1::FCGR2B	0.147188	0.435967	2.96198	green
ALDH5A1::FLCN	0.20017	0.351109	1.75406	green
ALDH5A1::GATA2	0.168437	0.360452	2.13997	green
ALDH5A1::GOPC	0.139836	0.281432	2.01259	green
ALDH5A1::HMGA2	0.195637	0.537563	2.74776	green
ALDH5A1::HRAS	0.408698	0.796289	1.94836	green
ALDH5A1::IKZF1	0.173254	0.30362	1.75246	green
ALDH5A1::IL2	0.303301	0.677825	2.23483	green
ALDH5A1::KTN1	0.125315	0.339561	2.70966	green
ALDH5A1::LMO2	0.196345	0.625016	3.18325	green
ALDH5A1::LPP	0.306559	0.671338	2.18991	green
ALDH5A1::MAF	0.21717	0.501233	2.30802	green
ALDH5A1::MALT1	0.171696	0.445309	2.5936	green
ALDH5A1::MDM2	0.186004	0.315947	1.6986	green
ALDH5A1::MET	0.180337	0.676917	3.75362	green
ALDH5A1::MKL1	0.172404	0.346698	2.01096	green
ALDH5A1::MLF1	0.164613	0.613728	3.72832	green
ALDH5A1::MLLT10	0.27596	0.699494	2.53477	green
ALDH5A1::MN1	0.19932	0.699494	3.5094	green
ALDH5A1::MTCP1	0.273976	0.615285	2.24576	green
ALDH5A1::MYCL1	0.136917	0.459452	3.35569	green
ALDH5A1::MYH11	0.167162	0.429999	2.57234	green
ALDH5A1::MYH9	0.304151	0.717919	2.3604	green
ALDH5A1::NF1	0.244369	0.444661	1.81963	green
ALDH5A1::NIN	0.176796	0.43467	2.4586	green
ALDH5A1::NONO	0.248335	0.635137	2.55758	green
ALDH5A1::NUP98	0.191387	0.593357	3.1003	green
ALDH5A1::PAFAH1B2	0.306276	0.58661	1.9153	green
ALDH5A1::PCM1	0.222128	0.675101	3.03924	green
ALDH5A1::PDGFRB	0.253577	0.541196	2.13425	green
ALDH5A1::RAD51L1	0.189262	0.532503	2.81358	green
ALDH5A1::REL	0.368041	0.626314	1.70175	green
ALDH5A1::RHOH	0.190679	0.473855	2.4851	green
ALDH5A1::SDHB	0.339708	0.713767	2.10112	green
ALDH5A1::SEPT5	0.256127	0.592578	2.31361	green
ALDH5A1::SMAD4	0.312084	0.727261	2.33034	green
ALDH5A1::SMARCB1	0.362374	0.687168	1.89629	green
ALDH5A1::SS18L1	0.256694	0.615674	2.39848	green
ALDH5A1::SSX1	0.583794	0.208641	2.79807	red
ALDH5A1::SUFU	0.20612	0.52861	2.56458	green
ALDH5A1::TCEA1	0.190537	0.484495	2.54279	green
ALDH5A1::TFEB	0.14903	0.306864	2.05908	green
ALDH5A1::TLX1	0.156396	0.419619	2.68305	green
ALDH5A1::TOP1	0.167162	0.310108	1.85513	green
ALDH5A1::TPM3	0.39439	0.712599	1.80684	green
ALDH5A1::TSC2	0.136237	0.496432	3.64387	green
ALDH5A1::TTL	0.222978	0.716102	3.21154	green
ALDH5A1::USP6	0.476696	0.165823	2.87473	red
ALDH5A1::VHL	0.300326	0.722201	2.40472	green
ALDH5A1::WHSC1L1	0.228219	0.409238	1.79318	green
ALDH5A1::WRN	0.12217	0.40301	3.29876	green
ALDH5A1::XPC	0.260802	0.705203	2.70398	green
ALDH5A1::ZNF331	0.109321	0.317244	2.90194	green
AMY1B::ANKRD38	0.599802	0.199689	3.00369	red
AMY1B::AVPI1	0.240969	0.495394	2.05584	green
AMY1B::AZGP1	0.162629	0.647853	3.98362	green
AMY1B::BRP44L	0.296359	0.702868	2.37167	green
AMY1B::C1orf106	0.340558	0.71182	2.09016	green
AMY1B::CADM1	0.293951	0.559362	1.90291	green
AMY1B::CDK2AP2	0.570194	0.22006	2.59109	red
AMY1B::CFD	0.264485	0.723239	2.73452	green
AMY1B::CHN1	0.430089	0.766187	1.78146	green
AMY1B::CHN2	0.238844	0.71182	2.98027	green
AMY1B::CLDN23	0.614818	0.137667	4.46598	red
AMY1B::COL4A5	0.726024	0.248346	2.92344	red
AMY1B::COL5A2	0.323559	0.678474	2.09691	green
AMY1B::CPNE8	0.325117	0.550409	1.69296	green
AMY1B::CTSH	0.250602	0.706371	2.8187	green
AMY1B::CX3CL1	0.59371	0.182432	3.25443	red
AMY1B::DCBLD2	0.292959	0.63332	2.1618	green
AMY1B::DYNLT3	0.385182	0.131569	2.92761	red
AMY1B::ECGF1	0.371016	0.658492	1.77484	green
AMY1B::EIF2AK2	0.678991	0.218892	3.10195	red
AMY1B::ELMO1	0.714832	0.171143	4.17681	red
AMY1B::FERMT1	0.635501	0.235889	2.69406	red
AMY1B::GATA5	0.282476	0.742701	2.62925	green
AMY1B::GBP2	0.354016	0.660828	1.86666	green
AMY1B::GTSF1	0.211786	0.38731	1.82878	green
AMY1B::HDDC2	0.208245	0.430777	2.06861	green
AMY1B::INPP4B	0.559428	0.220319	2.53917	red
AMY1B::IRF1	0.429664	0.778513	1.81191	green
AMY1B::KIAA1324L	0.229778	0.673414	2.93072	green
AMY1B::KYNU	0.382632	0.644479	1.68433	green
AMY1B::LANCL2	0.333192	0.702608	2.10872	green
AMY1B::LEPREL1	0.713557	0.234462	3.04338	red
AMY1B::LOC342897	0.243802	0.52368	2.14797	green
AMY1B::LOC644621	0.610001	0.130401	4.67789	red
AMY1B::LOC653566	0.339	0.744129	2.19507	green
AMY1B::LOC730994	0.593285	0.224471	2.64303	red
AMY1B::LPCAT1	0.630543	0.202024	3.12112	red
AMY1B::MAGEB2	0.194645	0.462047	2.37379	green
AMY1B::MAP3K1	0.3356	0.746594	2.22465	green
AMY1B::NUAK2	0.751523	0.257428	2.91935	red
AMY1B::NUFIP2	0.322425	0.708706	2.19805	green
AMY1B::OGFR	0.210936	0.705592	3.34505	green
AMY1B::PARVB	0.276668	0.4819	1.7418	green
AMY1B::PECR	0.326534	0.709225	2.17198	green
AMY1B::PEX16	0.780705	0.283508	2.75373	red
AMY1B::PI3	0.303301	0.640067	2.11034	green
AMY1B::PLTP	0.582802	0.171792	3.39249	red
AMY1B::PRRX2	0.192945	0.458933	2.37857	green
AMY1B::PSCD1	0.235302	0.624757	2.65512	green
AMY1B::PTK7	0.216886	0.632412	2.91587	green
AMY1B::QDPR	0.251452	0.641235	2.55013	green
AMY1B::RGL1	0.242386	0.698586	2.88213	green
AMY1B::RPAP2	0.273976	0.519268	1.8953	green
AMY1B::RPS6KA2	0.68565	0.248475	2.75943	red
AMY1B::SEC24D	0.21972	0.566887	2.58005	green
AMY1B::SEPT11	0.371016	0.683015	1.84093	green
AMY1B::SH3KBP1	0.339425	0.56533	1.66555	green
AMY1B::SLC25A4	0.159938	0.428442	2.6788	green
[truncated: 78,373 more rows]

## Sheet: BT474_Aberrant_Pairs
Gene-Pair	Posteriori_R	Posteriori_P	Odds_Ratio	Label_of_aberrant_pair
ACBD6::AGK	0.0260241	0.312575	12.011	green
ACBD6::AGR3	0.0572423	0.555906	9.71146	green
ACBD6::AJUBA	0.0445114	0.536309	12.0488	green
ACBD6::AKR1A1	0.0448461	0.367229	8.18866	green
ACBD6::ANLN	0.0950335	0.40871	4.30069	green
ACBD6::ARL6IP1	0.226908	0.5362	2.36308	green
ACBD6::ARMCX3	0.182731	0.434186	2.3761	green
ACBD6::ATP6V0A4	0.156359	0.573979	3.67091	green
ACBD6::BAIAP2L1	0.0706426	0.512901	7.26052	green
ACBD6::BASP1	0.0589023	0.478171	8.11804	green
ACBD6::BCR	0.046332	0.559935	12.0853	green
ACBD6::C6orf48	0.232262	0.535438	2.30532	green
ACBD6::C7orf73	0.03751	0.509309	13.5779	green
ACBD6::CAPZB	0.212316	0.596516	2.80957	green
ACBD6::CHCHD6	0.0876573	0.470005	5.36185	green
ACBD6::CHGB	0.0962249	0.37202	3.86615	green
ACBD6::CNTNAP2	0.0314726	0.597605	18.9881	green
ACBD6::COMMD7	0.141499	0.341208	2.41138	green
ACBD6::CPE	0.150067	0.47055	3.1356	green
ACBD6::CUEDC2	0.0591968	0.403593	6.81782	green
ACBD6::CXorf40B	0.0574967	0.590855	10.2763	green
ACBD6::CXor	0.125194	0.607512	4.85256	green
ACBD6::DCLK1	0.150602	0.411867	2.7348	green
ACBD6::DDX49	0.0265997	0.462275	17.379	green
ACBD6::DNAJB6	0.128273	0.353838	2.75847	green
ACBD6::DNAJC22	0.0202677	0.481219	23.7431	green
ACBD6::DSG2	0.193173	0.594012	3.07503	green
ACBD6::FAIM2	0.0546051	0.555144	10.1665	green
ACBD6::FAR1	0.15328	0.521067	3.39945	green
ACBD6::FMOD	0.0123347	0.378552	30.6901	green
ACBD6::GADD45A	0.0218474	0.45509	20.8304	green
ACBD6::GDPD1	0.0896519	0.453348	5.05675	green
ACBD6::GRHPR	0.0758635	0.388242	5.11764	green
ACBD6::GRTP1	0.0744043	0.519216	6.97831	green
ACBD6::GSTM3	0.0444177	0.566358	12.7507	green
ACBD6::GTPBP10	0.129866	0.545563	4.20097	green
ACBD6::GUCY1A2	0.0854351	0.557322	6.52334	green
ACBD6::GUCY1A3	0.0965328	0.550354	5.70121	green
ACBD6::GYG2	0.0266399	0.320631	12.0358	green
ACBD6::HDAC1	0.122021	0.681764	5.58725	green
ACBD6::HSBP1	0.168273	0.608057	3.61351	green
ACBD6::HTT	0.212048	0.500163	2.35872	green
ACBD6::IER3	0.0162517	0.57681	35.4923	green
ACBD6::ISOC1	0.216332	0.519325	2.40059	green
ACBD6::KAZN	0.117028	0.538487	4.60134	green
ACBD6::KIAA1191	0.200134	0.0152096	13.1584	red
ACBD6::KIF3B	0.083842	0.436364	5.20459	green
ACBD6::LDOC1L	0.0328246	0.514426	15.6719	green
ACBD6::LMO3	0.0301606	0.539575	17.89	green
ACBD6::LPHN1	0.123253	0.597496	4.84772	green
ACBD6::LUZP6	0.217001	0.598149	2.75643	green
ACBD6::MTPN	0.219411	0.602177	2.74452	green
ACBD6::LYPD3	0.148996	0.465651	3.12526	green
ACBD6::MAN1A2	0.0177778	0.337616	18.9909	green
ACBD6::MAP3K5	0.0517671	0.397823	7.68486	green
ACBD6::MED27	0.119331	0.474687	3.97791	green
ACBD6::MEGF9	0.0371754	0.404573	10.8828	green
ACBD6::MGAT5	0.0582329	0.448449	7.70094	green
ACBD6::MLF1	0.0166131	0.554164	33.357	green
ACBD6::MSI2	0.0146051	0.394556	27.015	green
ACBD6::MSX2	0.12087	0.596734	4.93698	green
ACBD6::MX2	0.0455154	0.320087	7.0325	green
ACBD6::MYH14	0.0958367	0.310397	3.23882	green
ACBD6::NAA40	0.0656493	0.49374	7.52087	green
ACBD6::NBL1	0.175234	0.593359	3.38609	green
ACBD6::NEK2	0.0750602	0.342406	4.56175	green
ACBD6::NFIA	0.183534	0.456179	2.48552	green
ACBD6::NIPSNAP1	0.0284739	0.457703	16.0745	green
ACBD6::NQO1	0.041071	0.557104	13.5644	green
ACBD6::NREP	0.184471	0.517583	2.80577	green
ACBD6::NUF2	0.168942	0.418726	2.47851	green
ACBD6::OLFM1	0.0279116	0.549918	19.7021	green
ACBD6::PAAF1	0.142704	0.460642	3.22795	green
ACBD6::PAK1	0.0392771	0.495046	12.6039	green
ACBD6::PAPOLA	0.235743	0.638759	2.70956	green
ACBD6::PER3	0.0908969	0.343604	3.78015	green
ACBD6::PIK3R2	0.0732129	0.447033	6.10594	green
ACBD6::PKIA	0.0957296	0.408819	4.27056	green
ACBD6::PLXND1	0.0985542	0.408819	4.14816	green
ACBD6::PNMA1	0.200937	0.582471	2.89878	green
ACBD6::PPP4C	0.0390763	0.504736	12.9167	green
ACBD6::PRSS23	0.152878	0.508111	3.32363	green
ACBD6::PSMD4	0.0574565	0.554709	9.65441	green
ACBD6::PTER	0.0668407	0.515188	7.7077	green
ACBD6::PXDN	0.043668	0.60196	13.7849	green
ACBD6::RAB6A	0.234003	0.501361	2.14254	green
ACBD6::RNF145	0.128286	0.550463	4.29089	green
ACBD6::S100A10	0.0871352	0.451715	5.18407	green
ACBD6::SDCBP	0.141232	0.429722	3.04268	green
ACBD6::SEPHS2	0.0384471	0.524115	13.6321	green
ACBD6::SH3BP5	0.0436546	0.340555	7.80113	green
ACBD6::SH3PXD2A	0.0271486	0.389113	14.3327	green
ACBD6::SLC9A7	0.14324	0.455525	3.18016	green
ACBD6::SMCO4	0.10427	0.481981	4.62242	green
ACBD6::SNAP47	0.158233	0.355253	2.24513	green
ACBD6::SNX6	0.168139	0.379205	2.2553	green
ACBD6::SPRY4-IT1	0.0648327	0.539358	8.31923	green
ACBD6::ST3GAL5	0.0471888	0.541426	11.4736	green
ACBD6::SYNE1	0.0718206	0.578116	8.04945	green
ACBD6::SYNM	0.0668407	0.331083	4.95332	green
ACBD6::TALDO1	0.104056	0.55558	5.33923	green
ACBD6::TAPT1	0.135207	0.363527	2.68866	green
ACBD6::TARP	0.120281	0.36135	3.00421	green
ACBD6::TRGC2	0.10241	0.505063	4.93179	green
ACBD6::TMEM189-UBE2V1	0.108353	0.462058	4.26436	green
ACBD6::TMEM41A	0.0582597	0.317039	5.44182	green
ACBD6::TMSB15A	0.0518876	0.484594	9.33932	green
ACBD6::TNIK	0.0658501	0.32749	4.97327	green
ACBD6::TOB1	0.107229	0.489167	4.5619	green
ACBD6::TRAPPC9	0.158902	0.416004	2.61799	green
ACBD6::TXNRD3	0.208434	0.482199	2.31344	green
ACBD6::UAP1L1	0.0896252	0.451497	5.03761	green
ACBD6::UBE2C	0.0378715	0.423843	11.1916	green
ACBD6::VPS35	0.121714	0.503974	4.14066	green
ACBD6::VPS37C	0.1	0.306805	3.06805	green
ACBD6::XPNPEP1	0.0190629	0.545346	28.6077	green
ACBD6::XPOT	0.146319	0.336962	2.30294	green
ACBD6::ZC3HAV1	0.0540161	0.436581	8.08244	green
ACBD6::ZC3HAV1L	0.0706961	0.315514	4.46297	green
ACBD6::ZFAS1	0.0505756	0.581383	11.4953	green
ACBD6::ZNF175	0.0145114	0.450626	31.0533	green
ACBD6::ABI1	0.181794	0.552967	3.04172	green
ACBD6::ABL2	0.0285408	0.469134	16.4373	green
ACBD6::AKAP9	0.215663	0.632118	2.93105	green
ACBD6::AKT1	0.250602	0.70626	2.81825	green
ACBD6::AKT2	0.0759438	0.402395	5.29859	green
ACBD6::ARHGEF12	0.040415	0.538269	13.3185	green
ACBD6::ARNT	0.0827309	0.401198	4.84943	green
ACBD6::ATF1	0.0841098	0.51595	6.13424	green
ACBD6::ATIC	0.0694779	0.485792	6.99204	green
ACBD6::ATM	0.103976	0.557866	5.36534	green
ACBD6::BCL10	0.0582463	0.498312	8.55526	green
ACBD6::BCL3	0.0962249	0.54883	5.70361	green
ACBD6::BCL6	0.0708969	0.454001	6.40368	green
ACBD6::BLM	0.0924632	0.323244	3.49593	green
ACBD6::BRAF	0.0774431	0.42798	5.52638	green
ACBD6::BRCA1	0.118862	0.709635	5.97024	green
ACBD6::BRCA2	0.0765194	0.312466	4.08349	green
ACBD6::BRIP1	0.0743641	0.571911	7.69068	green
ACBD6::BTG1	0.164391	0.621992	3.78362	green
ACBD6::BUB1B	0.123882	0.584322	4.71676	green
ACBD6::CARS	0.226908	0.536309	2.36356	green
ACBD6::CASC5	0.039826	0.57104	14.3384	green
ACBD6::CBFA2T3	0.20174	0.565052	2.80089	green
ACBD6::CBFB	0.228648	0.537289	2.34985	green
ACBD6::CBL	0.0971888	0.358628	3.69002	green
ACBD6::CCDC6	0.0926908	0.593576	6.40384	green
ACBD6::CCND1	0.176975	0.6454	3.64685	green
ACBD6::CCND3	0.106426	0.57779	5.42904	green
ACBD6::CDH1	0.10245	0.58552	5.71519	green
ACBD6::CDK4	0.174431	0.615895	3.53088	green
ACBD6::CEBPA	0.0884739	0.470005	5.31236	green
ACBD6::CHEK2	0.0634672	0.441916	6.96291	green
ACBD6::CHIC2	0.0470013	0.53337	11.348	green
ACBD6::CHN1	0.0360643	0.540882	14.9977	green
ACBD6::CLTC	0.0319545	0.333043	10.4224	green
ACBD6::MTCP1	0.0175234	0.580512	33.1277	green
ACBD6::CREB1	0.101847	0.672836	6.60632	green
ACBD6::CREB3L2	0.0900803	0.610561	6.77796	green
ACBD6::CREBBP	0.0918474	0.667284	7.26513	green
ACBD6::CYLD	0.0609371	0.571802	9.38348	green
ACBD6::DDIT3	0.0284739	0.422428	14.8356	green
ACBD6::DDX10	0.0266399	0.525422	19.7231	green
ACBD6::SS18	0.212718	0.508764	2.39174	green
ACBD6::DDX6	0.0632664	0.580729	9.17911	green
ACBD6::DEK	0.0848594	0.340991	4.0183	green
ACBD6::EGFR	0.115676	0.660533	5.7102	green
ACBD6::EML4	0.107336	0.367556	3.42435	green
ACBD6::ERC1	0.195047	0.456614	2.34105	green
ACBD6::ERCC5	0.116091	0.578661	4.98454	green
ACBD6::ETV4	0.0537483	0.589875	10.9748	green
ACBD6::ETV5	0.0646586	0.563527	8.71543	green
ACBD6::EWSR1	0.0376305	0.628416	16.6996	green
ACBD6::EXT1	0.143373	0.389113	2.71398	green
ACBD6::FANCA	0.0852744	0.496135	5.8181	green
ACBD6::FANCD2	0.0868675	0.587915	6.76795	green
ACBD6::FANCG	0.0796252	0.599456	7.52847	green
ACBD6::FBXW7	0.0529719	0.522156	9.85722	green
ACBD6::FGFR2	0.0833601	0.536962	6.44148	green
ACBD6::FGFR3	0.116011	0.61644	5.31365	green
ACBD6::FH	0.0477644	0.620795	12.997	green
ACBD6::FNBP1	0.0452878	0.571475	12.6187	green
ACBD6::FOXO1	0.0974431	0.604028	6.19878	green
ACBD6::FOXO3	0.0696519	0.646707	9.28483	green
ACBD6::FOXO4	0.122329	0.352205	2.87915	green
ACBD6::FOXP1	0.0876841	0.574306	6.54972	green
ACBD6::FUS	0.0631058	0.588242	9.32152	green
ACBD6::GATA2	0.121914	0.58356	4.78664	green
ACBD6::GMPS	0.0609237	0.512357	8.40982	green
ACBD6::GNAS	0.221285	0.534567	2.41574	green
ACBD6::GOPC	0.0311111	0.504627	16.2202	green
ACBD6::GPC3	0.0196921	0.578661	29.3854	green
ACBD6::HIP1	0.0674565	0.559499	8.29422	green
ACBD6::HMGA1	0.0728112	0.601633	8.26291	green
ACBD6::HNRNPA2B1	0.178179	0.639739	3.59042	green
ACBD6::HOXC13	0.140696	0.385193	2.73777	green
ACBD6::HRAS	0.0828246	0.614916	7.42431	green
ACBD6::HSP90AA1	0.272691	0.671421	2.46221	green
ACBD6::HSP90AB1	0.248728	0.565596	2.27395	green
ACBD6::IL6ST	0.183668	0.579641	3.15592	green
ACBD6::KDSR	0.0691031	0.601633	8.70631	green
ACBD6::KLF6	0.118005	0.599673	5.08175	green
ACBD6::KRAS	0.0391432	0.4184	10.6889	green
ACBD6::LHFP	0.197189	0.0144366	13.659	red
ACBD6::LIFR	0.0851004	0.596952	7.01467	green
ACBD6::LMO2	0.0430254	0.443332	10.3039	green
ACBD6::MAF	0.0429853	0.326619	7.5984	green
ACBD6::MAFB	0.027992	0.583778	20.8552	green
ACBD6::MAML2	0.14083	0.622754	4.42203	green
ACBD6::MAP2K4	0.225971	0.521176	2.30639	green
ACBD6::MDM2	0.0894645	0.44344	4.95661	green
ACBD6::MEN1	0.157162	0.595427	3.78862	green
ACBD6::MLH1	0.175502	0.601524	3.42745	green
ACBD6::MLLT1	0.0746854	0.494066	6.6153	green
ACBD6::MLLT10	0.0773762	0.540991	6.9917	green
ACBD6::MLLT4	0.107376	0.573762	5.34347	green
ACBD6::MLLT6	0.121392	0.562983	4.63772	green
ACBD6::MNX1	0.0813119	0.561568	6.90634	green
ACBD6::MSH6	0.100656	0.552749	5.49147	green
ACBD6::MYC	0.289424	0.717039	2.47746	green
ACBD6::MYCN	0.120549	0.550245	4.5645	green
ACBD6::NCOA2	0.0807229	0.613609	7.60143	green
ACBD6::NCOA4	0.204685	0.597496	2.91909	green
ACBD6::NF2	0.138286	0.506478	3.66253	green
ACBD6::NFKB2	0.0243775	0.472074	19.3651	green
ACBD6::NPM1	0.18581	0.558519	3.00586	green
ACBD6::NRAS	0.10411	0.536418	5.15243	green
ACBD6::NTRK3	0.19585	0.418617	2.13744	green
ACBD6::NUMA1	0.111004	0.558628	5.0325	green
ACBD6::PAFAH1B2	0.0321687	0.397387	12.3532	green
ACBD6::PBX1	0.0564123	0.531628	9.42396	green
ACBD6::PCM1	0.0621419	0.553293	8.90371	green
ACBD6::PDE4DIP	0.0698394	0.531301	7.60747	green
ACBD6::PIK3CA	0.138956	0.680457	4.89693	green
ACBD6::PIK3R1	0.100469	0.600109	5.9731	green
ACBD6::PRCC	0.164659	0.354927	2.15553	green
ACBD6::PRDM16	0.0923025	0.456396	4.94457	green
ACBD6::PTCH1	0.0781928	0.595101	7.61069	green
ACBD6::PTEN	0.0415663	0.592052	14.2436	green
ACBD6::PTPN11	0.104444	0.649537	6.21897	green
ACBD6::RAP1GDS1	0.19585	0.583016	2.97685	green
ACBD6::RB1	0.0774565	0.360915	4.65958	green
ACBD6::RBM15	0.116841	0.50822	4.34968	green
ACBD6::RET	0.0654351	0.635928	9.71846	green
ACBD6::RPN1	0.0655288	0.566249	8.64123	green
ACBD6::SBDS	0.0968942	0.596952	6.16086	green
ACBD6::SDHB	0.121647	0.581709	4.78196	green
ACBD6::SDHC	0.156225	0.409254	2.61965	green
ACBD6::SEPT9	0.213922	0.592923	2.77167	green
ACBD6::SET	0.0878447	0.589875	6.71497	green
ACBD6::SMAD4	0.0666131	0.698966	10.4929	green
ACBD6::SMARCB1	0.103387	0.40479	3.9153	green
ACBD6::SPECC1	0.0111406	0.322373	28.9369	green
ACBD6::STIL	0.0714726	0.56614	7.92109	green
ACBD6::TCF3	0.199732	0.578443	2.89609	green
ACBD6::TCL6	0.15917	0.525095	3.29896	green
ACBD6::TFG	0.0542035	0.328579	6.06196	green
ACBD6::TFPT	0.0449264	0.374306	8.33154	green
ACBD6::TFRC	0.07249	0.606206	8.36262	green
ACBD6::TOP1	0.0775502	0.513772	6.62503	green
ACBD6::TPM3	0.0789826	0.632009	8.00187	green
ACBD6::TPR	0.183936	0.595427	3.23715	green
ACBD6::TRIP11	0.0485007	0.533587	11.0016	green
ACBD6::TSC1	0.0277242	0.628851	22.6824	green
ACBD6::TSC2	0.186613	0.40871	2.19015	green
ACBD6::VHL	0.141767	0.550898	3.88594	green
ACBD6::WHSC1	0.0894779	0.574415	6.41963	green
ACBD6::WHSC1L1	0.145917	0.553185	3.79109	green
ACBD6::WT1	0.154083	0.412303	2.67585	green
ACBD6::XPC	0.0674297	0.575395	8.53325	green
ACBD6::ZMYM2	0.107657	0.523244	4.86028	green
ACBD6::ZNF521	0.0803481	0.439521	5.47021	green
ACIN1::ACOT1	0.663855	0.03681	18.0346	red
ACIN1::ACOT2	0.663989	0.0368318	18.0276	red
ACIN1::ACOT4	0.218206	0.00502885	43.3909	red
ACIN1::AGO1	0.292102	0.00282308	103.469	red
ACIN1::AIM1	0.637216	0.00656941	96.9974	red
ACIN1::AKIRIN2	0.363052	0.00746761	48.6169	red
ACIN1::AMBP	0.4834	0.00189984	254.443	red
ACIN1::AMBRA1	0.462784	0.00809363	57.1788	red
ACIN1::ANKRD30A	0.453146	0.00152205	297.721	red
ACIN1::ANXA6	0.664793	0.00275776	241.063	red
ACIN1::AP1G2	0.555556	0.0160152	34.6892	red
ACIN1::ARHGAP1	0.4751	0.00646053	73.5389	red
ACIN1::ARMCX3	0.586078	0.0482961	12.1351	red
ACIN1::ARRDC4	0.542169	0.00298204	181.812	red
ACIN1::ATP6V1F	0.62423	0.00145563	428.837	red
ACIN1::B3GALTL	0.641232	0.00296026	216.613	red
ACIN1::BCL11B	0.352477	0.0094589	37.264	red
ACIN1::C5orf30	0.62838	0.00171693	365.991	red
ACIN1::CANX	0.691834	0.00484921	142.669	red
ACIN1::CAPZA2	0.703748	0.0371257	18.9558	red
ACIN1::CASP6	0.651807	0.00237997	273.872	red
ACIN1::CCNB1IP1	0.181794	0.00821666	22.125	red
ACIN1::CCNG1	0.449933	0.0113881	39.5089	red
ACIN1::CD9	0.659036	0.00265433	248.287	red
ACIN1::CEBPB	0.376841	0.00718454	52.4516	red
ACIN1::CELSR2	0.221285	0.00215569	102.652	red
ACIN1::CENPA	0.472423	0.0056331	83.8656	red
ACIN1::CIPC	0.534404	0.00563419	94.8503	red
ACIN1::CLIC3	0.43494	0.00405661	107.217	red
ACIN1::CMTM6	0.552878	0.00197931	279.328	red
ACIN1::COL4A2	0.389692	0.00430811	90.4554	red
ACIN1::COMMD7	0.492637	0.0336854	14.6247	red
ACIN1::COPG1	0.519545	0.00207839	249.975	red
ACIN1::CPT2	0.299866	0.00234948	127.631	red
ACIN1::DARS	0.372959	0.00747414	49.8998	red
ACIN1::DHRS2	0.360241	0.00723898	49.7641	red
ACIN1::DLST	0.649398	0.00553511	117.323	red
ACIN1::DNAJB6	0.459304	0.0354709	12.9488	red
ACIN1::DPY19L4	0.589424	0.00531192	110.963	red
ACIN1::ECHDC2	0.264123	0.0190964	13.8311	red
ACIN1::EMC2	0.599331	0.00625367	95.8366	red
ACIN1::ENTPD6	0.585007	0.00172673	338.795	red
ACIN1::EPHX1	0.654351	0.00275776	237.276	red
ACIN1::ESYT2	0.46988	0.0183016	25.6743	red
ACIN1::FAM107B	0.179116	0.00204355	87.6497	red
ACIN1::FAM114A1	0.248327	0.000716168	346.744	red
ACIN1::FAM133DP	0.306693	0.00187806	163.303	red
ACIN1::FAM1	0.306961	0.00186935	164.207	red
ACIN1::FAM168A	0.514592	0.00135329	380.251	red
ACIN1::FAM214B	0.387149	0.00646053	59.9252	red
ACIN1::FAM3C	0.472825	0.00168209	281.093	red
ACIN1::FAM60A	0.614056	0.0110942	55.3494	red
ACIN1::FBLIM1	0.292637	0.00206641	141.616	red
ACIN1::FLJ13744	0.234137	0.00160479	145.899	red
ACIN1::FOLH1	0.44672	0.00284377	157.087	red
ACIN1::G2E3	0.22838	0.00284268	80.3398	red
ACIN1::GALT	0.270415	0.00233968	115.578	red
ACIN1::GPX8	0.362517	0.00323027	112.225	red
ACIN1::H3F3B	0.692503	0.0032466	213.301	red
ACIN1::HIPK2	0.221419	0.00931845	23.7613	red
ACIN1::HIPK3	0.340964	0.00365052	93.4015	red
ACIN1::HIRA	0.294378	0.00142297	206.875	red
ACIN1::HMMR	0.648996	0.00683179	94.9965	red
ACIN1::IQGAP3	0.2	0.00272292	73.4506	red
ACIN1::KIAA1191	0.621419	0.00107686	577.063	red
ACIN1::KIAA1522	0.338822	0.00634186	53.4263	red
ACIN1::KIAA1549	0.182731	0.0122918	14.8661	red
ACIN1::KIF20A	0.534137	0.00180512	295.901	red
ACIN1::KIF23	0.270683	0.00197714	136.906	red
ACIN1::LAMB1	0.288755	0.00255852	112.86	red
ACIN1::LEF1	0.272825	0.00611214	44.6365	red
ACIN1::LIN7C	0.478447	0.0012564	380.809	red
ACIN1::LOC100288693	0.455288	0.0199673	22.8016	red
ACIN1::LOC100505614	0.358902	0.00236037	152.053	red
ACIN1::LOC100507625	0.495181	0.00503647	98.319	red
ACIN1::LRPAP1	0.592905	0.00216222	274.211	red
ACIN1::LSM14A	0.465194	0.006957	66.8671	red
ACIN1::LSS	0.572825	0.00451932	126.75	red
ACIN1::LUC7L2	0.651272	0.0496462	13.1183	red
ACIN1::MAX	0.200134	0.0116712	17.1477	red
ACIN1::MCOLN3	0.284471	0.00274578	103.603	red
ACIN1::MEST	0.469746	0.00283179	165.883	red
ACIN1::MET	0.316734	0.0215024	14.7301	red
ACIN1::MGST3	0.482195	0.00265324	181.738	red
ACIN1::MTMR4	0.417537	0.00189439	220.407	red
ACIN1::MXD3	0.261847	0.00681437	38.4258	red
ACIN1::MXRA5	0.206827	0.00284703	72.6466	red
ACIN1::MYH14	0.368809	0.0295482	12.4816	red
ACIN1::MYRIP	0.347791	0.0162439	21.4106	red
ACIN1::NAAA	0.63909	0.0306587	20.8453	red
ACIN1::NAP1L5	0.419813	0.00208165	201.673	red
ACIN1::NARS	0.633333	0.00248231	255.139	red
ACIN1::NAV1	0.639224	0.00708547	90.2162	red
ACIN1::NBN	0.260375	0.00224279	116.094	red
ACIN1::NCAPD2	0.470147	0.00264126	178.001	red
ACIN1::NDRG1	0.302677	0.020294	14.9147	red
ACIN1::NGDN	0.531727	0.00118345	449.302	red
ACIN1::NKAP	0.338019	0.0105596	32.0105	red
ACIN1::NOMO3	0.540161	0.00710615	76.0131	red
ACIN1::NOMO2	0.534672	0.00660751	80.9188	red
ACIN1::NR2F1	0.392905	0.00373544	105.183	red
ACIN1::NSMAF	0.556894	0.00508111	109.601	red
ACIN1::NUF2	0.556894	0.045607	12.2107	red
ACIN1::NUSAP1	0.473762	0.0254872	18.5882	red
ACIN1::OXA1L	0.678447	0.0037681	180.05	red
ACIN1::PABPC4	0.659973	0.00258247	255.559	red
ACIN1::PALMD	0.565462	0.0355253	15.9172	red
ACIN1::PARM1	0.452878	0.0106162	42.6591	red
ACIN1::PCBP2	0.715797	0.00541208	132.259	red
ACIN1::PDGFC	0.551807	0.00236799	233.028	red
ACIN1::PEG3	0.462517	0.0240174	19.2576	red
ACIN1::PHLDB2	0.427979	0.00246707	173.477	red
ACIN1::PHLDB3	0.215261	0.00292324	73.6377	red
ACIN1::PLS3	0.527979	0.00357104	147.85	red
ACIN1::POLR2J	0.647657	0.0168209	38.5031	red
ACIN1::PPP2R5C	0.593976	0.00634622	93.5953	red
ACIN1::PRKAR1A	0.633735	0.00256179	247.38	red
ACIN1::PRR15	0.472959	0.00188351	251.105	red
ACIN1::PTCD3	0.340161	0.00143059	237.776	red
ACIN1::PWP1	0.232932	0.00234513	99.3258	red
ACIN1::RAB6C	0.67992	0.0436799	15.566	red
ACIN1::RASGEF1A	0.403213	0.01546	26.0811	red
ACIN1::RASSF5	0.403481	0.00100653	400.862	red
ACIN1::RLIM	0.442169	0.00153185	288.651	red
ACIN1::RNF114	0.230924	0.00743059	31.0774	red
ACIN1::ROCK1	0.666801	0.0266086	25.0596	red
ACIN1::SCGB2A1	0.238688	0.00671965	35.5209	red
ACIN1::SEC62	0.383668	0.00527599	72.7196	red
ACIN1::SGCB	0.272289	0.00333805	81.5713	red
ACIN1::SLC30A7	0.213788	0.0104812	20.3973	red
ACIN1::SLC3A2	0.638956	0.00295808	216.003	red
ACIN1::SMG1	0.631325	0.00235928	267.592	red
ACIN1::SNAP47	0.53253	0.0356777	14.9261	red
ACIN1::SNRPN	0.388621	0.0127817	30.4045	red
ACIN1::SNX6	0.554886	0.0392379	14.1416	red
ACIN1::SOX15	0.273628	0.00396625	68.9891	red
ACIN1::SPATA2	0.303347	0.0184976	16.3993	red
ACIN1::SPEN	0.212584	0.00124442	170.829	red
ACIN1::SS18L1	0.631191	0.00245509	257.095	red
ACIN1::SSH3	0.259438	0.00397169	65.3217	red
ACIN1::STRIP1	0.235609	0.00205661	114.562	red
ACIN1::SULT1A1	0.479518	0.0128035	37.4522	red
ACIN1::SUPT16H	0.501473	0.00276538	181.34	red
ACIN1::SYPL1	0.63842	0.0140882	45.316	red
ACIN1::TAF4	0.596921	0.0211432	28.2323	red
ACIN1::TAPT1	0.476975	0.0368645	12.9386	red
ACIN1::TBC1D20	0.409772	0.00168536	243.137	red
ACIN1::TBX1	0.43253	0.0182145	23.7465	red
ACIN1::TCEA1	0.646452	0.00367338	175.983	red
ACIN1::TES	0.687818	0.0281328	24.4489	red
ACIN1::TESK1	0.179652	0.00312357	57.5149	red
ACIN1::TFE3	0.627845	0.001816	345.729	red
ACIN1::TINCR	0.41071	0.00124442	330.041	red
ACIN1::TM6SF1	0.203213	0.00930321	21.8433	red
ACIN1::TMEM125	0.37162	0.0143386	25.9174	red
ACIN1::TMEM135	0.571084	0.0069657	81.9851	red
ACIN1::DNAJB	0.651272	0.00208383	312.536	red
ACIN1::TMX1	0.602544	0.00622646	96.7715	red
ACIN1::TMX4	0.342303	0.00366903	93.2952	red
ACIN1::TNIP2	0.444578	0.00266086	167.081	red
ACIN1::TOM1L1	0.657831	0.00481873	136.516	red
ACIN1::TP53	0.422758	0.0151116	27.9757	red
ACIN1::TPM1	0.428782	0.0202831	21.1399	red
ACIN1::TROVE2	0.469076	0.00189548	247.471	red
ACIN1::TRPA1	0.625569	0.0327164	19.121	red
ACIN1::TRRAP	0.489023	0.00787262	62.1169	red
ACIN1::TSN	0.667202	0.00208601	319.846	red
ACIN1::UBE3A	0.418608	0.027828	15.0427	red
ACIN1::UNC13B	0.457697	0.00268372	170.546	red
ACIN1::USP32	0.363052	0.00141426	256.708	red
ACIN1::VAC14	0.286479	0.00197169	145.296	red
ACIN1::VIPR2	0.280589	0.00169298	165.737	red
ACIN1::VPS37C	0.381124	0.0290691	13.111	red
ACIN1::XPOT	0.504685	0.0330866	15.2535	red
ACIN1::ZBED5	0.287416	0.0184649	15.5656	red
ACIN1::ZBTB17	0.339357	0.00151443	224.083	red
ACIN1::ZBTB2	0.17992	0.00252803	71.1698	red
ACIN1::ZCCHC17	0.227309	0.00107099	212.243	red
ACIN1::ZNF207	0.634404	0.0200435	31.6513	red
ACIN1::ABL1	0.707497	0.00639303	110.667	red
ACIN1::ACSL6	0.454351	0.00344801	131.772	red
ACIN1::AFF1	0.496386	0.0148285	33.475	red
ACIN1::AFF4	0.514458	0.0268155	19.1851	red
ACIN1::ALK	0.340027	0.0104475	32.5463	red
ACIN1::ARHGAP26	0.329719	0.00471312	69.9577	red
ACIN1::ASPSCR1	0.18822	0.0136745	13.7643	red
ACIN1::BCL11A	0.601071	0.00218182	275.491	red
ACIN1::BCL7A	0.432798	0.00198476	218.061	red
ACIN1::BIRC3	0.279652	0.00353511	79.107	red
ACIN1::BMPR1A	0.450067	0.0021644	207.941	red
ACIN1::BRD4	0.674565	0.0349701	19.2898	red
ACIN1::CCND2	0.390897	0.00435602	89.7373	red
ACIN1::CDH11	0.545649	0.0019902	274.168	red
ACIN1::CDKN2A	0.394511	0.00735874	53.6113	red
ACIN1::CIC	0.22075	0.0031791	69.4379	red
ACIN1::CIITA	0.590094	0.00507784	116.209	red
ACIN1::CLP1	0.65917	0.00219053	300.918	red
ACIN1::CLTCL1	0.372959	0.00553729	67.354	red
ACIN1::CNBP	0.657028	0.00840936	78.1305	red
ACIN1::COL1A1	0.680455	0.00297006	229.105	red
ACIN1::COX6C	0.573092	0.00784758	73.0279	red
ACIN1::CRTC1	0.532262	0.0020871	255.025	red
ACIN1::CTNNB1	0.259036	0.00889167	29.1324	red
ACIN1::DDB2	0.392503	0.00265433	147.873	red
ACIN1::EIF4A2	0.700535	0.0544366	12.8688	red
ACIN1::ELF4	0.190228	0.00491998	38.6643	red
ACIN1::ELL	0.539759	0.00353402	152.732	red
ACIN1::EP300	0.512851	0.00760806	67.409	red
ACIN1::ERBB2	0.593708	0.0062221	95.4192	red
ACIN1::ERCC3	0.631995	0.0229178	27.5766	red
ACIN1::ERCC4	0.240428	0.0118127	20.3533	red
ACIN1::ERG	0.368675	0.00142624	258.494	red
ACIN1::ETV1	0.624364	0.0233315	26.7605	red
ACIN1::ETV6	0.480455	0.00182689	262.99	red
ACIN1::EXT1	0.497323	0.0407948	12.1908	red
ACIN1::EXT2	0.580589	0.0112793	51.474	red
ACIN1::FANCC	0.469746	0.0244529	19.2102	red
ACIN1::FANCE	0.673762	0.0460969	14.6162	red
ACIN1::FANCF	0.339224	0.00330648	102.594	red
ACIN1::FAS	0.596252	0.00668372	89.2095	red
ACIN1::FCRL4	0.296921	0.00303756	97.7498	red
ACIN1::FEV	0.33427	0.00333587	100.205	red
ACIN1::FGFR1	0.613119	0.00415787	147.46	red
ACIN1::FGFR1OP	0.618608	0.00264344	234.016	red
ACIN1::FIP1L1	0.375368	0.00392814	95.5587	red
ACIN1::FLCN	0.396653	0.00285357	139.003	red
ACIN1::FLI1	0.524766	0.00476102	110.221	red
ACIN1::FLT3	0.207497	0.00225803	91.8928	red
ACIN1::FOXO4	0.443641	0.0352422	12.5883	red
ACIN1::GAS7	0.585274	0.00376375	155.503	red
ACIN1::GATA1	0.331325	0.00235384	140.76	red
ACIN1::SEPT6	0.325837	0.00352749	92.3707	red
ACIN1::GNAQ	0.27925	0.00365269	76.4505	red
ACIN1::GOLGA5	0.694645	0.00659554	105.321	red
ACIN1::GPHN	0.293708	0.0228743	12.8401	red
ACIN1::HIST1H4I	0.435743	0.00216658	201.121	red
ACIN1::HLF	0.482195	0.0112466	42.8748	red
ACIN1::HMGA2	0.578849	0.00306042	189.14	red
ACIN1::HNF1A	0.255689	0.00225259	113.509	red
ACIN1::HOXA11	0.291031	0.00142515	204.211	red
ACIN1::HOXC11	0.372423	0.00169407	219.84	red
ACIN1::HOXC13	0.490897	0.0401415	12.2292	red
ACIN1::HOXD13	0.373762	0.00215895	173.122	red
ACIN1::IDH1	0.642436	0.0251388	25.5556	red
ACIN1::IKZF1	0.532396	0.00247795	214.853	red
ACIN1::IL2	0.412718	0.00949701	43.4576	red
ACIN1::IL21R	0.521285	0.00303756	171.613	red
ACIN1::IRF4	0.633467	0.00337289	187.811	red
ACIN1::ITK	0.583133	0.00336091	173.504	red
ACIN1::JAK2	0.318206	0.00827654	38.4468	red
ACIN1::JAZF1	0.468273	0.00170713	274.304	red
ACIN1::KIT	0.277778	0.0120414	23.0686	red
ACIN1::KTN1	0.581794	0.0076429	76.1222	red
ACIN1::LASP1	0.434137	0.0221557	19.5948	red
ACIN1::LCK	0.602008	0.0085988	70.0107	red
ACIN1::LCP1	0.325971	0.0117583	27.7226	red
ACIN1::LHFP	0.615663	0.0010209	603.057	red
ACIN1::LMO1	0.510442	0.00217855	234.303	red
ACIN1::PML	0.455556	0.00974088	46.7674	red
ACIN1::MALAT1	0.647122	0.0326837	19.7995	red
ACIN1::MDS2	0.314859	0.00312793	100.661	red
ACIN1::MITF	0.607095	0.0133914	45.3347	red
ACIN1::MKL1	0.38996	0.00264453	147.459	red
ACIN1::MLLT11	0.245515	0.00096908	253.349	red
ACIN1::MPL	0.189023	0.00170169	111.08	red
ACIN1::MSH2	0.537751	0.00758519	70.8948	red
ACIN1::MUC1	0.507363	0.00684594	74.1114	red
ACIN1::MYH9	0.238688	0.0100555	23.737	red
ACIN1::NACA	0.510442	0.0228851	22.3045	red
ACIN1::NCKIPSD	0.662784	0.00998911	66.3507	red
ACIN1::NCOA1	0.489558	0.0152422	32.1185	red
ACIN1::NF1	0.416064	0.0214698	19.3791	red
ACIN1::NIN	0.355288	0.00345346	102.879	red
ACIN1::NONO	0.639759	0.0037681	169.783	red
ACIN1::NOTCH1	0.363588	0.00651062	55.8454	red
ACIN1::NR4A3	0.267871	0.00217964	122.897	red
ACIN1::NSD1	0.353012	0.0115514	30.56	red
ACIN1::NTRK1	0.179116	0.00526293	34.0336	red
ACIN1::NTRK3	0.613119	0.0456179	13.4403	red
ACIN1::NUP214	0.543507	0.00695264	78.1728	red
ACIN1::OLIG2	0.204552	0.00149483	136.839	red
ACIN1::PALB2	0.497055	0.00486663	102.135	red
ACIN1::PATZ1	0.528112	0.00236799	223.021	red
ACIN1::PAX3	0.535743	0.0036614	146.322	red
ACIN1::PAX5	0.411379	0.00416222	98.8364	red
ACIN1::PAX7	0.327845	0.00195318	167.851	red
ACIN1::PAX8	0.500402	0.00323462	154.702	red
ACIN1::PCSK7	0.207898	0.0044834	46.3707	red
ACIN1::PDGFB	0.226774	0.00321285	70.5834	red
ACIN1::PDGFRA	0.519813	0.00397714	130.7	red
ACIN1::PDGFRB	0.624096	0.006	104.016	red
ACIN1::PER1	0.436546	0.0115406	37.8271	red
ACIN1::PICALM	0.609371	0.0024638	247.33	red
ACIN1::PLAG1	0.316867	0.00161459	196.253	red
ACIN1::PMS1	0.298795	0.00695808	42.9422	red
ACIN1::POU2AF1	0.648594	0.00294937	219.909	red
ACIN1::PPARG	0.195448	0.00449973	43.4356	red
ACIN1::PRCC	0.547122	0.0356342	15.3538	red
ACIN1::PRRX1	0.61004	0.00397387	153.513	red
ACIN1::PSIP1	0.454618	0.00759064	59.892	red
ACIN1::RABEP1	0.649665	0.00237343	273.724	red
ACIN1::RARA	0.644177	0.00551116	116.886	red
ACIN1::RECQL4	0.472423	0.0243876	19.3715	red
ACIN1::REL	0.553681	0.00246598	224.528	red
ACIN1::RHOH	0.227443	0.00133478	170.397	red
ACIN1::ROS1	0.61004	0.00849537	71.8085	red
ACIN1::RPL22	0.674163	0.0209036	32.251	red
ACIN1::RUNX1	0.574833	0.00344801	166.714	red
ACIN1::RUNX1T1	0.419813	0.00345128	121.64	red
ACIN1::SDHD	0.614324	0.0198149	31.0031	red
ACIN1::SFPQ	0.548327	0.033522	16.3572	red
ACIN1::SLC45A3	0.320214	0.00406206	78.8305	red
ACIN1::SOCS1	0.383534	0.00769624	49.8339	red
ACIN1::SSX1	0.423829	0.00116385	364.16	red
ACIN1::SSX2	0.660375	0.00227545	290.217	red
ACIN1::SSX4	0.608835	0.00758084	80.3124	red
ACIN1::STK11	0.428112	0.00482744	88.6832	red
ACIN1::SUFU	0.402811	0.00426565	94.4314	red
ACIN1::SUZ12	0.356225	0.0125204	28.4515	red
ACIN1::SYK	0.248996	0.0143604	17.3391	red
ACIN1::TAF15	0.214859	0.0034393	62.4718	red
ACIN1::TAL1	0.521821	0.00787915	66.228	red
ACIN1::TAL2	0.599866	0.00257703	232.774	red
ACIN1::TCF12	0.294645	0.0114208	25.799	red
ACIN1::TCL1A	0.654485	0.00218073	300.122	red
ACIN1::TFEB	0.427979	0.00285248	150.038	red
ACIN1::THRAP3	0.179786	0.00292216	61.5251	red
ACIN1::TLX1	0.385676	0.00396516	97.2662	red
ACIN1::TMPRSS2	0.273494	0.00134241	203.734	red
ACIN1::TPM4	0.515797	0.00394665	130.692	red
ACIN1::TRIM24	0.672423	0.00257921	260.709	red
ACIN1::TSC2	0.594244	0.0439412	13.5236	red
ACIN1::TSHR	0.5917	0.00274469	215.58	red
ACIN1::TTL	0.482195	0.0049657	97.1051	red
ACIN1::USP6	0.584605	0.00304627	191.908	red
ACIN1::WRN	0.370415	0.00190528	194.415	red
ACIN1::XPA	0.302142	0.00621557	48.6105	red
ACIN1::ZBTB16	0.201205	0.00195427	102.956	red
ACIN1::ZNF384	0.32664	0.0044736	73.015	red
ACOT1::AGK	0.190094	0.419815	2.20846	green
ACOT1::AJUBA	0.298527	0.655416	2.1955	green
ACOT1::AMBP	0.654485	0.040871	16.0134	red
ACOT1::ANKRD30A	0.621419	0.0329559	18.8561	red
ACOT1::ANXA6	0.837216	0.0583669	14.344	red
ACOT1::ATP6V1F	0.798795	0.0316168	25.2649	red
ACOT1::B3GALTL	0.814993	0.0624823	13.0436	red
ACOT1::BCR	0.3083	0.677953	2.19901	green
ACOT1::C5orf30	0.802677	0.0370386	21.6713	red
ACOT1::C7orf73	0.259705	0.629287	2.42308	green
ACOT1::CASP6	0.825167	0.0507676	16.2538	red
ACOT1::CD9	0.831995	0.0563092	14.7755	red
ACOT1::CMTM6	0.727711	0.0425259	17.1122	red
ACOT1::CNTNAP2	0.223963	0.712901	3.18313	green
ACOT1::COA6	0.146988	0.319543	2.17394	green
ACOT1::COPG1	0.693173	0.0445073	15.5743	red
ACOT1::DDX49	0.193708	0.582254	3.00583	green
ACOT1::DNAJC22	0.152209	0.601524	3.95197	green
ACOT1::DUS4L	0.155689	0.396081	2.54404	green
ACOT1::ENTPD6	0.760241	0.0372564	20.4056	red
ACOT1::EPHX1	0.827443	0.0583669	14.1766	red
ACOT1::FAM114A1	0.372423	0.0157757	23.6074	red
ACOT1::FAM168A	0.687952	0.0294066	23.3944	red
ACOT1::FAM3C	0.642972	0.0363527	17.687	red
ACOT1::FMOD	0.0964659	0.493958	5.12054	green
ACOT1::GADD45A	0.162918	0.574959	3.52912	green
ACOT1::GSTM3	0.297992	0.683941	2.29517	green
ACOT1::GYG2	0.193976	0.429069	2.21197	green
ACOT1::H3F3B	0.863052	0.0681655	12.6611	red
ACOT1::HIRA	0.432396	0.0308764	14.0041	red
ACOT1::HS2ST1	0.0708701	0.376483	5.3123	green
ACOT1::IER3	0.124552	0.69374	5.5699	green
ACOT1::KIAA1191	0.795984	0.0235384	33.8164	red
ACOT1::KIF20A	0.7083	0.0388895	18.2131	red
ACOT1::LDOC1L	0.232129	0.634295	2.73252	green
ACOT1::LIN7C	0.64913	0.0273598	23.7257	red
ACOT1::LMO3	0.216064	0.658574	3.04805	green
ACOT1::LRPAP1	0.768005	0.046282	16.594	red
ACOT1::MAGED4	0.0664793	0.369842	5.56327	green
ACOT1::MAN1A2	0.135341	0.448449	3.31346	green
ACOT1::MLF1	0.127095	0.672401	5.29053	green
ACOT1::MSI2	0.112865	0.511377	4.53088	green
ACOT1::MTMR4	0.581124	0.0407839	14.2489	red
ACOT1::NAP1L5	0.583802	0.0446815	13.0658	red
ACOT1::NARS	0.807497	0.0527817	15.2988	red
ACOT1::NGDN	0.70589	0.0257921	27.3685	red
ACOT1::NIPSNAP1	0.205489	0.577681	2.81126	green
ACOT1::NQO1	0.279786	0.675231	2.41339	green
ACOT1::OLFM1	0.202008	0.668481	3.30918	green
ACOT1::PABPC4	0.832798	0.0548394	15.1861	red
ACOT1::PAK1	0.269746	0.615242	2.28082	green
ACOT1::PDGFC	0.72664	0.0505171	14.384	red
ACOT1::PPP4C	0.268675	0.624823	2.32557	green
ACOT1::PRKAR1A	0.807764	0.0544148	14.8446	red
ACOT1::PRR15	0.643106	0.0405444	15.8618	red
ACOT1::PTCD3	0.489692	0.0311159	15.7377	red
ACOT1::PXDN	0.29411	0.716821	2.43726	green
ACOT1::RASSF5	0.564926	0.022025	25.6493	red
ACOT1::RLIM	0.609103	0.0332063	18.343	red
ACOT1::SEPHS2	0.264926	0.643767	2.42998	green
ACOT1::SH3PXD2A	0.197189	0.505498	2.56352	green
ACOT1::SLC3A2	0.812851	0.0623843	13.0297	red
ACOT1::SMG1	0.805489	0.0503647	15.9931	red
ACOT1::SS18L1	0.805489	0.0523244	15.3941	red
ACOT1::TBC1D20	0.572289	0.0364507	15.7003	red
ACOT1::TFE3	0.802276	0.0391399	20.4976	red
ACOT1::TINCR	0.57336	0.0271312	21.1329	red
ACOT1::DNAJB	0.824632	0.0446598	18.4648	red
ACOT1::TROVE2	0.638956	0.0408057	15.6585	red
ACOT1::TSN	0.839625	0.0447251	18.773	red
ACOT1::USP32	0.517269	0.0307131	16.842	red
ACOT1::XPNPEP1	0.144177	0.664126	4.60634	green
ACOT1::ZBTB17	0.488621	0.0328253	14.8855	red
ACOT1::ZCCHC17	0.344444	0.0234077	14.715	red
ACOT1::ZNF175	0.112262	0.570386	5.08083	green
ACOT1::ABL2	0.206024	0.589222	2.85996	green
ACOT1::ARHGEF12	0.276171	0.657376	2.38032	green
ACOT1::BCL11A	0.776037	0.0467066	16.6152	red
ACOT1::BCL7A	0.598527	0.0426783	14.0242	red
ACOT1::BMPR1A	0.617938	0.0464235	13.3109	red
ACOT1::CASC5	0.272825	0.688296	2.52285	green
ACOT1::CDH11	0.720214	0.0427763	16.8368	red
ACOT1::CHN1	0.251272	0.65988	2.62616	green
ACOT1::CLP1	0.832129	0.0468481	17.7623	red
ACOT1::MTCP1	0.133467	0.697115	5.22312	green
ACOT1::COL1A1	0.851941	0.0626238	13.6041	red
ACOT1::CRTC1	0.706426	0.0447033	15.8025	red
ACOT1::DDIT3	0.205622	0.540991	2.63099	green
ACOT1::DDX10	0.193976	0.644965	3.32497	green
ACOT1::ERG	0.524096	0.0309418	16.9382	red
ACOT1::ETV6	0.651406	0.0393576	16.5509	red
ACOT1::EWSR1	0.260375	0.740555	2.84419	green
ACOT1::FGFR1OP	0.793307	0.0562003	14.1157	red
ACOT1::FH	0.31593	0.733805	2.32268	green
ACOT1::FNBP1	0.302811	0.688732	2.27446	green
ACOT1::GOPC	0.221687	0.624714	2.818	green
ACOT1::GPC3	0.148327	0.695373	4.68812	green
ACOT1::HIST1H4I	0.601874	0.0464235	12.9649	red
ACOT1::HOXA11	0.428112	0.03092	13.8458	red
ACOT1::HOXC11	0.528648	0.036614	14.4384	red
ACOT1::IKZF1	0.70656	0.0527273	13.4003	red
ACOT1::JAZF1	0.638019	0.0368536	17.3123	red
ACOT1::LHFP	0.790361	0.0223517	35.3603	red
ACOT1::LMO1	0.683534	0.046663	14.6483	red
ACOT1::MAFB	0.202544	0.700163	3.45685	green
ACOT1::MLLT11	0.368809	0.0212956	17.3185	red
ACOT1::NFKB2	0.179518	0.59227	3.29922	green
ACOT1::PAFAH1B2	0.228246	0.514426	2.25382	green
ACOT1::PATZ1	0.702142	0.0505389	13.8931	red
ACOT1::PICALM	0.784203	0.0524551	14.95	red
ACOT1::PLAG1	0.460776	0.0349156	13.1969	red
ACOT1::POU2AF1	0.822088	0.0622319	13.2101	red
ACOT1::PTEN	0.282597	0.707784	2.50457	green
ACOT1::RABEP1	0.823025	0.0506042	16.264	red
ACOT1::REL	0.728514	0.0524986	13.8768	red
ACOT1::SPECC1	0.0876841	0.431138	4.91694	green
ACOT1::SSX1	0.588487	0.0254001	23.1687	red
ACOT1::SSX2	0.833199	0.0486119	17.1398	red
ACOT1::TAL2	0.774967	0.0547741	14.1484	red
ACOT1::TCL1A	0.827711	0.0466739	17.7339	red
ACOT1::TMPRSS2	0.405622	0.029178	13.9017	red
ACOT1::TRIM24	0.844444	0.0547632	15.4199	red
ACOT1::TSC1	0.200937	0.7411	3.68822	green
ACOT1::TSHR	0.766801	0.0582145	13.172	red
ACOT1::WRN	0.526238	0.0410452	12.821	red
ACOT2::AGK	0.190094	0.419924	2.20904	green
ACOT2::AJUBA	0.298527	0.655525	2.19586	green
ACOT2::AMBP	0.654618	0.0408601	16.021	red
ACOT2::ANKRD30A	0.621553	0.0329668	18.8539	red
ACOT2::ANXA6	0.837349	0.0583669	14.3463	red
ACOT2::ATP6V1F	0.798929	0.0316168	25.2692	red
ACOT2::B3GALTL	0.815261	0.0625041	13.0433	red
ACOT2::BCR	0.3083	0.678062	2.19936	green
ACOT2::C5orf30	0.802811	0.0370604	21.6622	red
ACOT2::C7orf73	0.259839	0.629396	2.42225	green
ACOT2::CASP6	0.825301	0.0507784	16.253	red
ACOT2::CD9	0.832129	0.0563201	14.775	red
ACOT2::CMTM6	0.727845	0.042515	17.1197	red
ACOT2::CNTNAP2	0.224096	0.71301	3.18171	green
ACOT2::COA6	0.146988	0.319652	2.17468	green
ACOT2::COPG1	0.693307	0.0445182	15.5735	red
ACOT2::DDX49	0.193842	0.582363	3.00432	green
ACOT2::DNAJC22	0.152209	0.601633	3.95268	green
ACOT2::DUS4L	0.155689	0.396189	2.54474	green
ACOT2::ENTPD6	0.760375	0.0372782	20.3973	red
ACOT2::EPHX1	0.827711	0.0584105	14.1706	red
ACOT2::FAM114A1	0.372557	0.0157757	23.6158	red
ACOT2::FAM168A	0.688086	0.0294175	23.3903	red
ACOT2::FAM3C	0.643106	0.0363527	17.6907	red
ACOT2::FMOD	0.0964926	0.494066	5.12025	green
ACOT2::GADD45A	0.162918	0.575068	3.52979	green
ACOT2::GSTM3	0.298126	0.684159	2.29487	green
ACOT2::GYG2	0.193976	0.429178	2.21253	green
ACOT2::H3F3B	0.863186	0.0681546	12.6651	red
ACOT2::HIRA	0.43253	0.0308873	14.0035	red
ACOT2::HS2ST1	0.0708969	0.376592	5.31183	green
ACOT2::IER3	0.124632	0.693849	5.56719	green
ACOT2::KIAA1191	0.796118	0.0235493	33.8065	red
ACOT2::KIF20A	0.708434	0.0388895	18.2166	red
ACOT2::LDOC1L	0.232262	0.634513	2.73188	green
ACOT2::LIN7C	0.649264	0.0273707	23.7211	red
ACOT2::LMO3	0.216064	0.658683	3.04855	green
ACOT2::LRPAP1	0.768139	0.0462929	16.593	red
ACOT2::MAGED4	0.0664659	0.369951	5.56603	green
ACOT2::MAN1A2	0.135341	0.448557	3.31427	green
ACOT2::MLF1	0.127055	0.67251	5.29306	green
ACOT2::MSI2	0.112945	0.511486	4.52863	green
ACOT2::MTMR4	0.581258	0.0407948	14.2484	red
ACOT2::NAP1L5	0.583936	0.0446815	13.0688	red
ACOT2::NARS	0.807631	0.0528253	15.2887	red
ACOT2::NGDN	0.706024	0.0257921	27.3737	red
ACOT2::NIPSNAP1	0.205622	0.57779	2.80995	green
ACOT2::NQO1	0.27992	0.67534	2.41262	green
ACOT2::OLFM1	0.202142	0.66859	3.30753	green
ACOT2::PABPC4	0.832932	0.0548394	15.1886	red
ACOT2::PAK1	0.269746	0.615351	2.28123	green
ACOT2::PDGFC	0.726774	0.0505389	14.3805	red
ACOT2::PPP4C	0.268675	0.624932	2.32598	green
ACOT2::PRKAR1A	0.807898	0.0544584	14.8352	red
ACOT2::PRR15	0.64324	0.0405661	15.8566	red
ACOT2::PTCD3	0.489826	0.0311268	15.7365	red
ACOT2::PXDN	0.29411	0.71693	2.43763	green
ACOT2::RASSF5	0.56506	0.0220359	25.6427	red
ACOT2::RLIM	0.609237	0.0332063	18.347	red
ACOT2::SEPHS2	0.26506	0.643876	2.42917	green
ACOT2::SH3PXD2A	0.197189	0.505716	2.56463	green
ACOT2::SLC3A2	0.812985	0.0623952	13.0296	red
ACOT2::SMG1	0.805756	0.0503647	15.9984	red
ACOT2::SS18L1	0.805622	0.0523353	15.3935	red
ACOT2::TBC1D20	0.572423	0.0364398	15.7087	red
ACOT2::TFE3	0.80241	0.0391617	20.4897	red
ACOT2::TINCR	0.573494	0.0271312	21.1378	red
ACOT2::DNAJB	0.824766	0.0446924	18.4543	red
ACOT2::TROVE2	0.63909	0.0408165	15.6576	red
ACOT2::TSN	0.839759	0.0447469	18.7669	red
ACOT2::USP32	0.517403	0.030724	16.8403	red
ACOT2::XPNPEP1	0.144177	0.664235	4.60709	green
ACOT2::ZBTB17	0.488755	0.0328253	14.8896	red
ACOT2::ZCCHC17	0.344444	0.0234077	14.715	red
ACOT2::ZNF175	0.112289	0.570495	5.08059	green
ACOT2::ABL2	0.206024	0.589439	2.86102	green
ACOT2::ARHGEF12	0.276171	0.657485	2.38071	green
ACOT2::BCL11A	0.776171	0.0466957	16.6219	red
ACOT2::BCL7A	0.598661	0.0426674	14.0309	red
ACOT2::BMPR1A	0.618072	0.0464453	13.3075	red
ACOT2::CASC5	0.272959	0.688405	2.52201	green
ACOT2::CDH11	0.720482	0.0427872	16.8387	red
ACOT2::CHN1	0.251406	0.659989	2.6252	green
ACOT2::CLP1	0.832262	0.0468699	17.7569	red
ACOT2::MTCP1	0.133414	0.697224	5.22603	green
ACOT2::COL1A1	0.852075	0.0626238	13.6062	red
ACOT2::CRTC1	0.70656	0.044736	15.794	red
ACOT2::DDIT3	0.205622	0.5411	2.63152	green
ACOT2::DDX10	0.193976	0.645073	3.32553	green
ACOT2::ERG	0.52423	0.0309853	16.9187	red
ACOT2::ETV6	0.651539	0.0393794	16.5452	red
ACOT2::EWSR1	0.260375	0.740773	2.84503	green
ACOT2::FGFR1OP	0.79344	0.0562003	14.1181	red
ACOT2::FH	0.31593	0.733914	2.32302	green
ACOT2::FNBP1	0.302945	0.688841	2.27381	green
ACOT2::GOPC	0.221821	0.624823	2.81679	green
ACOT2::GPC3	0.148461	0.695482	4.68462	green
ACOT2::HIST1H4I	0.602008	0.0464235	12.9677	red
ACOT2::HOXA11	0.428246	0.0309526	13.8355	red
ACOT2::HOXC11	0.528782	0.0366467	14.4292	red
ACOT2::IKZF1	0.706693	0.0527382	13.4	red
ACOT2::JAZF1	0.638153	0.0368645	17.3108	red
ACOT2::LHFP	0.790495	0.0223517	35.3663	red
ACOT2::LMO1	0.683668	0.0466848	14.6443	red
ACOT2::MAFB	0.202544	0.700272	3.45739	green
ACOT2::MLLT11	0.368942	0.0212847	17.3337	red
ACOT2::NFKB2	0.179518	0.592379	3.29983	green
ACOT2::PAFAH1B2	0.228246	0.514535	2.2543	green
ACOT2::PATZ1	0.702276	0.0505607	13.8898	red
ACOT2::PICALM	0.784337	0.0524551	14.9525	red
ACOT2::PLAG1	0.46091	0.0349265	13.1966	red
ACOT2::POU2AF1	0.822222	0.0622537	13.2076	red
ACOT2::PTEN	0.282597	0.707893	2.50496	green
ACOT2::RABEP1	0.823293	0.0506151	16.2658	red
ACOT2::REL	0.728648	0.0525095	13.8765	red
ACOT2::SPECC1	0.0876975	0.431247	4.91744	green
ACOT2::SSX1	0.588621	0.0254219	23.1541	red
ACOT2::SSX2	0.833333	0.0486228	17.1388	red
ACOT2::TAL2	0.7751	0.0547523	14.1565	red
ACOT2::TCL1A	0.827845	0.0467066	17.7244	red
ACOT2::TMPRSS2	0.405622	0.0291889	13.8965	red
ACOT2::TRIM24	0.844578	0.0547632	15.4224	red
ACOT2::TSC1	0.200937	0.741208	3.68876	green
ACOT2::TSHR	0.766934	0.0582471	13.1669	red
ACOT2::WRN	0.526372	0.0410343	12.8276	red
ACOT4::AIM1	0.31245	0.0191835	16.2875	red
ACOT4::AMBP	0.213119	0.00559608	38.0836	red
ACOT4::ANKRD30A	0.195984	0.0044834	43.7133	red
ACOT4::ANXA6	0.33253	0.00810778	41.0137	red
ACOT4::ARRDC4	0.248594	0.00876756	28.3539	red
ACOT4::ATP6V1F	0.303213	0.00429505	70.5959	red
ACOT4::B3GALTL	0.315261	0.00870985	36.1959	red
ACOT4::C5orf30	0.306024	0.00505171	60.5783	red
ACOT4::CANX	0.353146	0.0142188	24.8365	red
ACOT4::CASP6	0.323025	0.00700599	46.107	red
ACOT4::CD9	0.328246	0.00781383	42.0084	red
ACOT4::CENPA	0.206827	0.0165052	12.5311	red
ACOT4::CIPC	0.243775	0.0164834	14.7891	red
ACOT4::CLIC3	0.185944	0.0118998	15.6257	red
ACOT4::CMTM6	0.255422	0.00583016	43.8104	red
ACOT4::COPG1	0.234672	0.00611214	38.3944	red
ACOT4::DLST	0.321151	0.0162003	19.8238	red
ACOT4::DPY19L4	0.27925	0.015558	17.949	red
ACOT4::EMC2	0.285944	0.0182907	15.6333	red
ACOT4::ENTPD6	0.276305	0.00508655	54.3207	red
ACOT4::EPHX1	0.324766	0.0081067	40.0614	red
ACOT4::FAM168A	0.231593	0.00398802	58.0721	red
ACOT4::FAM3C	0.206961	0.00495808	41.7422	red
ACOT4::FOLH1	0.192369	0.00836581	22.9947	red
ACOT4::H3F3B	0.353681	0.00954382	37.0587	red
ACOT4::HMMR	0.320884	0.0199673	16.0704	red
ACOT4::KIAA1191	0.301205	0.00317583	94.8429	red
ACOT4::KIF20A	0.243641	0.00531628	45.8293	red
ACOT4::LIN7C	0.210308	0.00370495	56.764	red
ACOT4::LOC100507625	0.22008	0.0147632	14.9074	red
ACOT4::LRPAP1	0.28166	0.00637126	44.2079	red
ACOT4::LSS	0.268273	0.0132499	20.2472	red
ACOT4::MEST	0.205355	0.00833424	24.6399	red
ACOT4::MGST3	0.21245	0.00779641	27.2497	red
ACOT4::NAP1L5	0.177644	0.006135	28.9558	red
ACOT4::NARS	0.309505	0.00730212	42.3856	red
ACOT4::NAV1	0.313788	0.0206968	15.1612	red
ACOT4::NCAPD2	0.205622	0.00778008	26.4294	red
ACOT4::NGDN	0.242169	0.00348503	69.4883	red
ACOT4::NOMO2	0.244043	0.0193032	12.6426	red
ACOT4::NSMAF	0.257965	0.014883	17.3329	red
ACOT4::OXA1L	0.342838	0.0110724	30.9633	red
ACOT4::PABPC4	0.328916	0.00759281	43.3193	red
ACOT4::PCBP2	0.372155	0.0158519	23.477	red
ACOT4::PDGFC	0.254618	0.00697659	36.4961	red
ACOT4::PHLDB2	0.182062	0.00726619	25.056	red
ACOT4::PLS3	0.239759	0.0104921	22.8514	red
ACOT4::PPP2R5C	0.282329	0.0185411	15.2272	red
ACOT4::PRKAR1A	0.309772	0.00753947	41.0868	red
ACOT4::PRR15	0.207095	0.00555689	37.2682	red
ACOT4::RLIM	0.18996	0.00451606	42.0632	red
ACOT4::SLC3A2	0.313655	0.00869461	36.0746	red
ACOT4::SMG1	0.308166	0.00694829	44.3514	red
ACOT4::SS18L1	0.308032	0.00723136	42.5967	red
ACOT4::SUPT16H	0.223695	0.00812956	27.5162	red
ACOT4::TCEA1	0.319009	0.0107904	29.5641	red
ACOT4::TFE3	0.305756	0.00535547	57.0923	red
ACOT4::TMEM135	0.267068	0.0203484	13.1248	red
ACOT4::DNAJB	0.32249	0.00613391	52.5749	red
ACOT4::TMX1	0.28822	0.0182036	15.8331	red
ACOT4::TNIP2	0.191165	0.00782798	24.4207	red
ACOT4::TOM1L1	0.327309	0.0141317	23.1613	red
ACOT4::TROVE2	0.204953	0.00558846	36.6744	red
ACOT4::TSN	0.334404	0.00614589	54.411	red
ACOT4::UNC13B	0.198527	0.00790201	25.1237	red
ACOT4::ABL1	0.365462	0.0186826	19.5616	red
ACOT4::ACSL6	0.196653	0.0101241	19.4242	red
ACOT4::BCL11A	0.287015	0.00642678	44.6592	red
ACOT4::BCL7A	0.184739	0.00585411	31.5571	red
ACOT4::BMPR1A	0.194244	0.0063865	30.4147	red
ACOT4::CDH11	0.25087	0.00586826	42.7503	red
ACOT4::CIITA	0.279786	0.014883	18.7991	red
ACOT4::CLP1	0.32838	0.00644747	50.9316	red
ACOT4::CNBP	0.326774	0.0244965	13.3396	red
ACOT4::COL1A1	0.344444	0.00873381	39.4381	red
ACOT4::CRTC1	0.24257	0.00614154	39.4967	red
ACOT4::ELL	0.247256	0.0103963	23.7831	red
ACOT4::ERBB2	0.282062	0.0181927	15.5041	red
ACOT4::ETV6	0.211379	0.00538269	39.2701	red
ACOT4::FAS	0.283802	0.019521	14.5383	red
ACOT4::FGFR1	0.295315	0.0122156	24.1753	red
ACOT4::FGFR1OP	0.299331	0.00779314	38.4095	red
ACOT4::FLI1	0.237885	0.0139793	17.0169	red
ACOT4::GAS7	0.276439	0.0110506	25.0157	red
ACOT4::GOLGA5	0.355288	0.0192705	18.4368	red
ACOT4::HIST1H4I	0.186345	0.00638214	29.1979	red
ACOT4::HMGA2	0.272289	0.00899728	30.2635	red
ACOT4::IKZF1	0.24257	0.00729015	33.2737	red
ACOT4::IL21R	0.235743	0.0089276	26.4061	red
ACOT4::IRF4	0.309772	0.00990855	31.2632	red
ACOT4::ITK	0.274967	0.00987697	27.8391	red
ACOT4::JAZF1	0.204418	0.00503103	40.6314	red
ACOT4::KTN1	0.274163	0.0222863	12.3019	red
ACOT4::LHFP	0.297189	0.00301252	98.6512	red
ACOT4::LMO1	0.22905	0.00641916	35.6822	red
ACOT4::NONO	0.31419	0.0110724	28.376	red
ACOT4::NUP214	0.249398	0.020294	12.2893	red
ACOT4::PALB2	0.221151	0.0142624	15.5059	red
ACOT4::PATZ1	0.239893	0.00697441	34.3961	red
ACOT4::PAX3	0.244578	0.0107512	22.7489	red
ACOT4::PAX8	0.223159	0.00950898	23.4683	red
ACOT4::PDGFRA	0.234806	0.0116712	20.1184	red
ACOT4::PDGFRB	0.303079	0.0175504	17.2691	red
ACOT4::PICALM	0.292771	0.00725313	40.3648	red
ACOT4::POU2AF1	0.320616	0.00867719	36.9493	red
ACOT4::PRRX1	0.293307	0.0116821	25.1074	red
ACOT4::RABEP1	0.321419	0.00698421	46.0208	red
ACOT4::RARA	0.317403	0.016135	19.6717	red
ACOT4::REL	0.255823	0.00725749	35.2496	red
ACOT4::RUNX1	0.269612	0.0101339	26.6049	red
ACOT4::RUNX1T1	0.177644	0.0101383	17.5221	red
ACOT4::SSX1	0.17992	0.00343495	52.3792	red
ACOT4::SSX2	0.329317	0.00670005	49.1514	red
ACOT4::SSX4	0.292369	0.0221013	13.2286	red
ACOT4::STK11	0.182195	0.0141426	12.8827	red
ACOT4::TAL2	0.286345	0.00758519	37.7506	red
ACOT4::TCL1A	0.3249	0.00642461	50.5711	red
ACOT4::TFEB	0.182062	0.00839085	21.6976	red
ACOT4::TPM4	0.232396	0.011595	20.0428	red
ACOT4::TRIM24	0.338286	0.00758955	44.5727	red
ACOT4::TSHR	0.280723	0.00808819	34.7078	red
ACOT4::TTL	0.21245	0.0145563	14.595	red
ACOT4::USP6	0.276037	0.00895591	30.8218	red
AGK::AGR3	0.0478046	0.617093	12.9087	green
AGK::AJUBA	0.037095	0.597714	16.113	green
AGK::AKR1A1	0.0373762	0.42417	11.3487	green
AGK::ANLN	0.0797189	0.467937	5.86984	green
AGK::ARL6IP1	0.193708	0.597714	3.08564	green
AGK::ARMCX3	0.155154	0.494502	3.18717	green
AGK::ATP6V0A4	0.132303	0.634839	4.79839	green
AGK::BAIAP2L1	0.0591165	0.574415	9.71666	green
AGK::BASP1	0.0491566	0.539467	10.9744	green
AGK::BCR	0.0386078	0.621013	16.0852	green
AGK::C6orf48	0.198394	0.596952	3.00893	green
AGK::C7orf73	0.0312584	0.570822	18.2614	green
AGK::CAPZB	0.180857	0.656723	3.63118	green
AGK::CHCHD6	0.073494	0.531192	7.2277	green
AGK::CHGB	0.0807631	0.429287	5.31539	green
AGK::CNTNAP2	0.0261981	0.657812	25.1091	green
AGK::COMMD7	0.119438	0.396298	3.31803	green
AGK::CPE	0.126867	0.531737	4.19128	green
AGK::CUEDC2	0.0494378	0.462493	9.35506	green
AGK::CXorf40B	0.0480187	0.65117	13.5608	green
AGK::CXor	0.105448	0.667175	6.32702	green
AGK::DCLK1	0.127282	0.471203	3.70203	green
AGK::DDX49	0.0221285	0.523244	23.6457	green
AGK::DMKN	0.044672	0.343821	7.69657	green
AGK::DNAJB6	0.108126	0.409907	3.79102	green
AGK::DNAJC22	0.0168407	0.542624	32.221	green
AGK::DSG2	0.164123	0.654219	3.98615	green
AGK::DUS4L	0.0172691	0.343059	19.8655	green
AGK::FAIM2	0.0455957	0.616331	13.5173	green
AGK::FAR1	0.129612	0.58258	4.49481	green
AGK::FMOD	0.0102356	0.436146	42.6106	green
AGK::FN1	0.0209505	0.33337	15.9123	green
AGK::GADD45A	0.0181794	0.51595	28.381	green
AGK::GDPD1	0.0751807	0.514208	6.83962	green
AGK::GRHPR	0.0635207	0.446489	7.02902	green
AGK::GRTP1	0.062249	0.580838	9.33089	green
AGK::GSTM3	0.0370147	0.627327	16.948	green
AGK::GTPBP10	0.109478	0.606968	5.5442	green
AGK::GUCY1A2	0.0716064	0.618508	8.63761	green
AGK::GUCY1A3	0.0810308	0.611541	7.54701	green
AGK::GYG2	0.0221553	0.374088	16.8848	green
AGK::HDAC1	0.102744	0.737616	7.17914	green
AGK::HS2ST1	0.00739224	0.324878	43.9485	green
AGK::HSBP1	0.14257	0.667828	4.6842	green
AGK::HTT	0.180723	0.561677	3.10794	green
AGK::IER3	0.013494	0.637561	47.2478	green
AGK::ISOC1	0.184471	0.580838	3.14867	green
AGK::KAZN	0.0984873	0.599891	6.09105	green
AGK::KIF3B	0.0702677	0.496679	7.06838	green
AGK::LDOC1L	0.0273092	0.576048	21.0935	green
AGK::LMO3	0.0251004	0.60098	23.943	green
AGK::LPHN1	0.103815	0.657594	6.33427	green
AGK::LUC7L2	0.18407	0.50245	2.72967	green
AGK::LUZP6	0.185007	0.658247	3.55796	green
AGK::MTPN	0.187149	0.662167	3.53819	green
AGK::LYPD3	0.12589	0.526728	4.18403	green
AGK::MAGED4	0.00690495	0.318781	46.1669	green
AGK::MAN1A2	0.0147791	0.392488	26.5569	green
AGK::MAP3K5	0.0431727	0.456505	10.5739	green
AGK::MED27	0.100415	0.535874	5.33659	green
AGK::MEGF9	0.0309505	0.463582	14.9782	green
AGK::MGAT5	0.0486479	0.509091	10.4648	green
AGK::MLF1	0.0138019	0.615351	44.5846	green
AGK::MSI2	0.0121232	0.453021	37.3682	green
AGK::MSX2	0.10178	0.656832	6.45342	green
AGK::MX2	0.0379652	0.373544	9.83911	green
AGK::MYH14	0.0804418	0.362983	4.51237	green
AGK::NAA40	0.0548862	0.555253	10.1164	green
AGK::NBL1	0.148594	0.653566	4.39832	green
AGK::NEK2	0.0628246	0.397605	6.3288	green
AGK::NFIA	0.155823	0.51693	3.31741	green
AGK::NIPSNAP1	0.023668	0.518563	21.9099	green
AGK::NQO1	0.0342436	0.618291	18.0556	green
AGK::NREP	0.156627	0.579096	3.69731	green
AGK::NUF2	0.14324	0.47828	3.33902	green
AGK::NUSAP1	0.112905	0.327382	2.89962	green
AGK::OLFM1	0.0232262	0.611214	26.3157	green
AGK::PAAF1	0.120562	0.521502	4.32559	green
AGK::PAK1	0.0327175	0.55656	17.011	green
AGK::PALMD	0.146586	0.410343	2.79933	green
AGK::PAPOLA	0.201473	0.697115	3.4601	green
AGK::PEG3	0.109197	0.313664	2.87246	green
AGK::PER3	0.0762784	0.398911	5.22967	green
AGK::PIK3R2	0.0612851	0.507676	8.28383	green
AGK::PKIA	0.0803614	0.468046	5.82426	green
AGK::PLXND1	0.0827711	0.468046	5.6547	green
AGK::PNMA1	0.17095	0.643114	3.76199	green
AGK::PPP4C	0.0325837	0.566358	17.3817	green
AGK::PRSS23	0.129277	0.569733	4.40707	green
AGK::PSMD4	0.0479652	0.615895	12.8405	green
AGK::PTER	0.055917	0.576701	10.3135	green
AGK::PXDN	0.0363989	0.661949	18.1859	green
AGK::RAB6A	0.2	0.562874	2.81437	green
AGK::RAB6C	0.197992	0.466413	2.35571	green
AGK::RNF145	0.108153	0.611758	5.65644	green
AGK::S100A10	0.0730522	0.512466	7.01506	green
AGK::SDCBP	0.119277	0.48982	4.10657	green
AGK::SEPHS2	0.0320348	0.585738	18.2844	green
AGK::SH3BP5	0.0363855	0.395645	10.8737	green
AGK::SH3PXD2A	0.0225703	0.44736	19.8207	green
AGK::SLC9A7	0.12091	0.516277	4.26991	green
AGK::SMCO4	0.0876171	0.543277	6.20058	green
AGK::SMYD2	0.0460375	0.327599	7.11593	green
AGK::SNAP47	0.133869	0.411323	3.07258	green
AGK::SNX6	0.142436	0.436908	3.06739	green
AGK::SPRY4-IT1	0.0542035	0.600762	11.0835	green
AGK::ST3GAL5	0.0393574	0.602831	15.3168	green
AGK::SYNE1	0.0601205	0.638868	10.6265	green
AGK::SYNM	0.0559036	0.385411	6.89421	green
AGK::TALDO1	0.0874297	0.616766	7.05443	green
AGK::TAPT1	0.114029	0.420142	3.6845	green
AGK::TARP	0.101272	0.417855	4.12608	green
AGK::TRGC2	0.0860241	0.566576	6.58625	green
AGK::TMEM189-UBE2V1	0.0911111	0.523027	5.74054	green
AGK::TMEM41A	0.0486613	0.370278	7.60928	green
AGK::TMSB15A	0.0433066	0.54589	12.6053	green
AGK::TNIK	0.0550335	0.3816	6.93397	green
AGK::TOB1	0.0901071	0.550572	6.11019	green
AGK::TRAPPC9	0.134404	0.475558	3.53827	green
AGK::TRPA1	0.172155	0.388786	2.25835	green
AGK::TXNRD3	0.17751	0.543604	3.06238	green
AGK::UAP1L1	0.0751406	0.512248	6.8172	green
AGK::UBE2C	0.0315261	0.483615	15.3401	green
AGK::UBE3A	0.0951673	0.348285	3.65971	green
AGK::UCP2	0.0272021	0.320196	11.771	green
AGK::VPS35	0.10249	0.565596	5.51855	green
AGK::VPS37C	0.0839357	0.359064	4.27784	green
AGK::XPNPEP1	0.0158635	0.60675	38.2483	green
AGK::XPOT	0.123641	0.391835	3.16912	green
AGK::ZC3HAV1	0.045087	0.496897	11.0208	green
AGK::ZC3HAV1L	0.0591566	0.368536	6.22983	green
AGK::ZFAS1	0.0421821	0.642025	15.2203	green
AGK::ZNF175	0.0120589	0.511377	42.4066	green
AGK::ABI1	0.154217	0.614262	3.98311	green
AGK::ABL2	0.0237483	0.530212	22.3263	green
AGK::AFF4	0.127149	0.339249	2.66813	green
AGK::AKAP9	0.183802	0.690909	3.75899	green
AGK::AKT1	0.214592	0.76037	3.54333	green
AGK::AKT2	0.0635877	0.461296	7.25448	green
AGK::ARHGEF12	0.0336546	0.599782	17.8217	green
AGK::ARNT	0.0693173	0.460098	6.63757	green
AGK::ATF1	0.0704819	0.577463	8.19307	green
AGK::ATIC	0.0581124	0.547197	9.41617	green
AGK::ATM	0.0873226	0.619053	7.08926	green
AGK::BCL10	0.0486345	0.559826	11.5109	green
AGK::BCL3	0.0807497	0.610125	7.55576	green
AGK::BCL6	0.059344	0.514861	8.67587	green
AGK::BLM	0.0775636	0.376919	4.85948	green
AGK::BRAF	0.0648461	0.48797	7.52505	green
AGK::BRCA1	0.10004	0.763527	7.63221	green
AGK::BRCA2	0.0640696	0.365269	5.70113	green
AGK::BRIP1	0.0622624	0.632771	10.163	green
AGK::BTG1	0.13909	0.681111	4.89692	green
AGK::BUB1B	0.104337	0.644856	6.18049	green
AGK::CARS	0.193708	0.597714	3.08564	green
AGK::CASC5	0.0331861	0.6319	19.0411	green
AGK::CBFA2T3	0.17162	0.626021	3.64772	green
AGK::CBFB	0.195181	0.598694	3.06738	green
AGK::CBL	0.0815797	0.415024	5.08735	green
AGK::CCDC6	0.077751	0.653892	8.41008	green
AGK::CCND1	0.150201	0.703538	4.68399	green
AGK::CCND3	0.0894378	0.638432	7.13829	green
AGK::CDH1	0.0860643	0.646053	7.50664	green
AGK::CDK4	0.147925	0.67534	4.56542	green
AGK::CEBPA	0.0741767	0.531192	7.16117	green
AGK::CHEK2	0.0530388	0.50245	9.47324	green
AGK::CHIC2	0.0392102	0.594883	15.1716	green
AGK::CHN1	0.0300402	0.602286	20.0494	green
AGK::CLTC	0.0265863	0.387588	14.5785	green
AGK::MTCP1	0.0145515	0.641154	44.0609	green
AGK::CREB1	0.0855288	0.729341	8.52744	green
AGK::CREB3L2	0.0755288	0.670223	8.87375	green
AGK::CREBBP	0.0770415	0.724115	9.39903	green
AGK::CYLD	0.0509371	0.632662	12.4205	green
AGK::DDIT3	0.0236948	0.482199	20.3504	green
AGK::DDX10	0.0221553	0.586935	26.4919	green
AGK::SS18	0.181258	0.570278	3.14621	green
AGK::DDX6	0.0528782	0.641372	12.1292	green
AGK::DEK	0.0710843	0.396081	5.57198	green
AGK::EGFR	0.097336	0.717692	7.37334	green
AGK::EIF4A2	0.208701	0.52847	2.53218	green
AGK::EML4	0.0902142	0.424496	4.70543	green
AGK::EPS15	0.0272423	0.344257	12.6369	green
AGK::ERC1	0.165863	0.517474	3.11988	green
AGK::ERCC5	0.0976841	0.639303	6.5446	green
AGK::ETV4	0.0448862	0.650191	14.4853	green
AGK::ETV5	0.0540562	0.624605	11.5547	green
AGK::EWSR1	0.0313521	0.687207	21.919	green
AGK::EXT1	0.121058	0.44736	3.69543	green
AGK::FANCA	0.0714726	0.557648	7.80227	green
AGK::FANCC	0.111606	0.317692	2.84654	green
AGK::FANCD2	0.0728246	0.648449	8.90425	green
AGK::FANCE	0.194913	0.481328	2.46945	green
AGK::FANCG	0.0666801	0.659554	9.89132	green
AGK::FBXW7	0.0442035	0.583669	13.2041	green
AGK::FGFR2	0.0698795	0.598476	8.56439	green
AGK::FGFR3	0.0976573	0.675885	6.92098	green
AGK::FH	0.0398795	0.680022	17.0519	green
AGK::FNBP1	0.0377778	0.632335	16.7383	green
AGK::FOXO1	0.0817671	0.663909	8.11951	green
AGK::FOXO3	0.0582731	0.704736	12.0937	green
AGK::FOXO4	0.103025	0.408057	3.96074	green
AGK::FOXP1	0.0735074	0.635166	8.64085	green
AGK::FUS	0.0527175	0.648775	12.3066	green
AGK::GATA2	0.102624	0.644094	6.27626	green
AGK::GMPS	0.0508969	0.573979	11.2773	green
AGK::GNAS	0.188755	0.596081	3.15796	green
AGK::GOPC	0.0258768	0.56614	21.8783	green
AGK::GPC3	0.0163588	0.639303	39.0802	green
AGK::HIP1	0.0563989	0.620577	11.0033	green
AGK::HMGA1	0.0609371	0.661622	10.8575	green
AGK::HNRNPA2B1	0.151138	0.698095	4.61893	green
AGK::HOXC13	0.118809	0.443223	3.73056	green
AGK::HRAS	0.0693708	0.67436	9.7211	green
AGK::HSP90AA1	0.23427	0.728035	3.10767	green
AGK::HSP90AB1	0.212985	0.626565	2.94182	green
AGK::IL6ST	0.155957	0.640392	4.1062	green
AGK::JAK3	0.061834	0.352531	5.70125	green
AGK::KDSR	0.0577778	0.661622	11.4512	green
AGK::KLF6	0.0993307	0.659771	6.64217	green
AGK::KRAS	0.0326104	0.478062	14.6598	green
AGK::LIFR	0.0713253	0.657158	9.21354	green
AGK::LMO2	0.0358635	0.503756	14.0465	green
AGK::MAF	0.0358233	0.380621	10.6249	green
AGK::MAFB	0.0232798	0.64442	27.6815	green
AGK::MALAT1	0.182062	0.388459	2.13367	green
AGK::MAML2	0.118876	0.681873	5.73602	green
AGK::MAP2K4	0.192905	0.582689	3.0206	green
AGK::MDM2	0.0750067	0.503974	6.71905	green
AGK::MEN1	0.132972	0.655634	4.93062	green
AGK::MLH1	0.148728	0.661513	4.4478	green
AGK::MLLT1	0.0625301	0.555471	8.88325	green
AGK::MLLT10	0.0647925	0.602395	9.2973	green
AGK::MLLT4	0.0902811	0.634513	7.02819	green
AGK::MLLT6	0.102209	0.624061	6.10574	green
AGK::MNX1	0.0681124	0.622754	9.14303	green
AGK::MSH6	0.0845382	0.613936	7.26223	green
AGK::MYC	0.24913	0.770278	3.09187	green
AGK::MYCN	0.101473	0.611541	6.02666	green
AGK::NCOA2	0.0676305	0.673163	9.95353	green
AGK::NCOA4	0.174163	0.657594	3.77573	green
AGK::NF2	0.116734	0.5681	4.86664	green
AGK::NFKB2	0.0202677	0.533261	26.3108	green
AGK::NPM1	0.157697	0.619706	3.92971	green
AGK::NRAS	0.0874431	0.597931	6.83795	green
AGK::NTRK3	0.166667	0.478171	2.86903	green
AGK::NUMA1	0.0933601	0.619706	6.6378	green
AGK::NUP98	0.047336	0.331628	7.00582	green
AGK::PAFAH1B2	0.0267871	0.45607	17.0257	green
AGK::PBX1	0.0471084	0.593141	12.591	green
AGK::PCM1	0.0519277	0.61448	11.8334	green
AGK::PDE4DIP	0.0583936	0.592814	10.152	green
AGK::PIK3CA	0.117269	0.736418	6.27973	green
AGK::PIK3R1	0.0843775	0.660098	7.82315	green
AGK::PRCC	0.139491	0.410996	2.94639	green
AGK::PRDM16	0.0774163	0.517256	6.68149	green
AGK::PTCH1	0.0654618	0.655308	10.0105	green
AGK::PTEN	0.034672	0.652368	18.8154	green
AGK::PTPN11	0.087751	0.707349	8.06086	green
AGK::RANBP17	0.047095	0.311704	6.61861	green
AGK::RAP1GDS1	0.166533	0.643549	3.8644	green
AGK::RB1	0.0648461	0.41742	6.43709	green
AGK::RBM15	0.0983266	0.569733	5.79429	green
AGK::RECQL4	0.112477	0.317256	2.82064	green
AGK::RET	0.0546988	0.694502	12.6968	green
AGK::RPN1	0.0547791	0.627218	11.45	green
AGK::SBDS	0.0813253	0.657158	8.08061	green
AGK::SDHB	0.102423	0.642352	6.27156	green
AGK::SDHC	0.132195	0.468481	3.54385	green
AGK::SEPT9	0.182329	0.653239	3.58274	green
AGK::SET	0.0736278	0.650299	8.83225	green
AGK::SFPQ	0.139893	0.394992	2.82353	green
AGK::SMAD4	0.0557028	0.75362	13.5293	green
AGK::SMARCB1	0.0868675	0.4638	5.33916	green
AGK::SPECC1	0.00924632	0.375939	40.6582	green
AGK::STIL	0.0598126	0.627109	10.4846	green
AGK::TCF3	0.16988	0.639085	3.76199	green
AGK::TCL6	0.134672	0.586609	4.35583	green
AGK::TFG	0.0452477	0.382689	8.45766	green
AGK::TFPT	0.0374565	0.431682	11.5249	green
AGK::TFRC	0.0606827	0.666086	10.9765	green
AGK::TOP1	0.064913	0.575286	8.86241	green
AGK::TPM3	0.066158	0.690691	10.44	green
AGK::TPR	0.156091	0.655634	4.20033	green
AGK::TRIM33	0.0362784	0.311159	8.57698	green
AGK::TRIP11	0.0404284	0.594992	14.7172	green
AGK::TSC1	0.023079	0.687752	29.7999	green
AGK::TSC2	0.158367	0.467937	2.95477	green
AGK::VHL	0.119772	0.612085	5.1104	green
AGK::WAS	0.0526908	0.318345	6.04176	green
AGK::WHSC1	0.0750335	0.635166	8.4651	green
AGK::WHSC1L1	0.12328	0.614371	4.98355	green
AGK::WT1	0.130308	0.471639	3.61942	green
AGK::XPC	0.0564123	0.636255	11.2786	green
AGK::ZMYM2	0.0904685	0.584867	6.46486	green
AGK::ZNF521	0.0672825	0.499946	7.43055	green
AGO1::AIM1	0.40656	0.0108459	37.4849	red
AGO1::AKIRIN2	0.202945	0.0123244	16.4669	red
AGO1::AMBP	0.28581	0.00314752	90.8047	red
AGO1::AMBRA1	0.27095	0.0133478	20.2992	red
AGO1::ANKRD30A	0.264123	0.00251606	104.975	red
AGO1::ANXA6	0.430388	0.00455961	94.3915	red
AGO1::AP1G2	0.340295	0.026282	12.9478	red
AGO1::ARHGAP1	0.279786	0.0106674	26.2281	red
AGO1::ARRDC4	0.329853	0.00492978	66.9103	red
AGO1::ATP6V1F	0.395716	0.00241045	164.167	red
AGO1::B3GALTL	0.41004	0.0048982	83.7124	red
AGO1::BCL11B	0.196118	0.0155906	12.5792	red
AGO1::C5orf30	0.399197	0.0028405	140.537	red
AGO1::CANX	0.454217	0.00802286	56.6153	red
AGO1::CASP6	0.419143	0.00393685	106.467	red
AGO1::CCNG1	0.261847	0.018748	13.9667	red
AGO1::CD9	0.425301	0.00439521	96.7647	red
AGO1::CEBPB	0.211914	0.0118563	17.8736	red
AGO1::CENPA	0.277912	0.00930866	29.8552	red
AGO1::CIPC	0.323829	0.0093043	34.8042	red
AGO1::CLIC3	0.251406	0.00670876	37.4742	red
AGO1::CMTM6	0.338153	0.00327926	103.119	red
AGO1::COL4A2	0.220482	0.00712575	30.9416	red
AGO1::COPG1	0.312584	0.00343386	91.0298	red
AGO1::DARS	0.209505	0.0123244	16.9991	red
AGO1::DHRS2	0.201205	0.0119434	16.8465	red
AGO1::DLST	0.417135	0.0091399	45.6389	red
AGO1::DPY19L4	0.367068	0.00878171	41.7992	red
AGO1::EMC2	0.3751	0.0103299	36.3122	red
AGO1::ENTPD6	0.363588	0.00285901	127.173	red
AGO1::EPHX1	0.421285	0.00455634	92.4613	red
AGO1::FAM168A	0.308835	0.00223952	137.902	red
AGO1::FAM214B	0.218876	0.0106696	20.514	red
AGO1::FAM3C	0.278179	0.00278715	99.8077	red
AGO1::FAM60A	0.387149	0.0183016	21.1538	red
AGO1::FOLH1	0.259572	0.00470441	55.1762	red
AGO1::GPX8	0.202677	0.00535003	37.8834	red
AGO1::H3F3B	0.454886	0.00537071	84.6975	red
AGO1::HIPK3	0.188755	0.00603484	31.2776	red
AGO1::HMMR	0.416734	0.0112793	36.9469	red
AGO1::KIAA1191	0.39344	0.00178552	220.351	red
AGO1::KIAA1522	0.187282	0.0104703	17.887	red
AGO1::KIF20A	0.323695	0.0029853	108.429	red
AGO1::LIN7C	0.282195	0.00208492	135.351	red
AGO1::LOC100505614	0.200268	0.00390201	51.3242	red
AGO1::LOC100507625	0.294378	0.00832226	35.3723	red
AGO1::LRPAP1	0.36988	0.00357975	103.326	red
AGO1::LSM14A	0.272691	0.0114861	23.7409	red
AGO1::LSS	0.353815	0.00746979	47.3662	red
AGO1::MEST	0.275904	0.0046859	58.8795	red
AGO1::MGST3	0.285007	0.00438323	65.022	red
AGO1::MTMR4	0.239357	0.00313772	76.2838	red
AGO1::NAP1L5	0.24083	0.00344801	69.846	red
AGO1::NARS	0.403347	0.00410452	98.269	red
AGO1::NAV1	0.4083	0.0117039	34.8859	red
AGO1::NCAPD2	0.276305	0.00437561	63.1466	red
AGO1::NGDN	0.321821	0.00195645	164.492	red
AGO1::NOMO3	0.32838	0.0117365	27.9793	red
AGO1::NOMO2	0.324096	0.0108982	29.7385	red
AGO1::NR2F1	0.222624	0.00617746	36.0381	red
AGO1::NSMAF	0.341232	0.00839194	40.6618	red
AGO1::OXA1L	0.442303	0.0062319	70.9739	red
AGO1::PABPC4	0.426238	0.00427545	99.6944	red
AGO1::PARM1	0.263989	0.0174741	15.1074	red
AGO1::PCBP2	0.476171	0.0089472	53.2202	red
AGO1::PDGFC	0.337216	0.00392052	86.0129	red
AGO1::PHLDB2	0.246452	0.0040871	60.3001	red
AGO1::PLS3	0.319009	0.00591072	53.9713	red
AGO1::POLR2J	0.415529	0.0275776	15.0676	red
AGO1::PPP2R5C	0.370817	0.0104682	35.4233	red
AGO1::PRKAR1A	0.403614	0.00423734	95.2518	red
AGO1::PRR15	0.278179	0.00311813	89.2136	red
AGO1::PTCD3	0.18822	0.00237235	79.339	red
AGO1::RASSF5	0.229719	0.00166794	137.726	red
AGO1::RLIM	0.256359	0.00253566	101.102	red
AGO1::SEC62	0.2166	0.00870876	24.8715	red
AGO1::SLC3A2	0.408032	0.00489385	83.3765	red
AGO1::SMG1	0.401606	0.00390637	102.808	red
AGO1::SS18L1	0.401606	0.00406315	98.8412	red
AGO1::SULT1A1	0.282999	0.0210561	13.4402	red
AGO1::SUPT16H	0.299063	0.00457158	65.4178	red
AGO1::SYPL1	0.407631	0.0231573	17.6027	red
AGO1::TBC1D20	0.234003	0.00279151	83.8266	red
AGO1::TCEA1	0.414458	0.00607077	68.2711	red
AGO1::TFE3	0.398795	0.00300817	132.571	red
AGO1::TINCR	0.234672	0.00206097	113.865	red
AGO1::TMEM135	0.352343	0.011497	30.6465	red
AGO1::DNAJB	0.418608	0.00344366	121.559	red
AGO1::TMX1	0.377778	0.01027	36.7846	red
AGO1::TMX4	0.189558	0.00606315	31.264	red
AGO1::TNIP2	0.258099	0.00439848	58.6792	red
AGO1::TOM1L1	0.42423	0.00797496	53.1953	red
AGO1::TROVE2	0.275502	0.0031399	87.7422	red
AGO1::TRRAP	0.289826	0.0129886	22.3139	red
AGO1::TSN	0.432396	0.00345346	125.207	red
AGO1::UNC13B	0.267336	0.00444311	60.1686	red
AGO1::USP32	0.202945	0.00234186	86.6597	red
AGO1::ZBTB17	0.187684	0.00250626	74.8861	red
AGO1::ZNF207	0.404284	0.0328253	12.3162	red
AGO1::ABL1	0.468407	0.0105651	44.3355	red
AGO1::ACSL6	0.264926	0.00569951	46.4823	red
AGO1::AFF1	0.295315	0.024344	12.1309	red
AGO1::ARHGAP26	0.18166	0.00778661	23.3298	red
AGO1::BCL11A	0.376573	0.00361132	104.276	red
AGO1::BCL7A	0.249799	0.00329015	75.9234	red
AGO1::BMPR1A	0.261981	0.00358519	73.0731	red
AGO1::CCND2	0.221285	0.00720087	30.7303	red
AGO1::CDH11	0.33253	0.00329777	100.835	red
AGO1::CDKN2A	0.223829	0.0121502	18.4217	red
AGO1::CIITA	0.367738	0.00838977	43.8317	red
AGO1::CLP1	0.425435	0.0036233	117.417	red
AGO1::CLTCL1	0.209371	0.00914861	22.8855	red
AGO1::CNBP	0.423561	0.0138704	30.5369	red
AGO1::COL1A1	0.444177	0.00491127	90.4403	red
AGO1::COX6C	0.353949	0.0129559	27.3195	red
AGO1::CRTC1	0.322222	0.00345019	93.3926	red
AGO1::DDB2	0.222356	0.00439085	50.6407	red
AGO1::ELL	0.327979	0.00585411	56.0254	red
AGO1::EP300	0.307631	0.0125422	24.5277	red
AGO1::ERBB2	0.370549	0.0102787	36.0501	red
AGO1::ERG	0.206693	0.00236037	87.5682	red
AGO1::ETV6	0.283668	0.00302341	93.8239	red
AGO1::EXT2	0.359973	0.0185629	19.3921	red
AGO1::FANCF	0.187684	0.00547088	34.306	red
AGO1::FAS	0.372557	0.0110289	33.7802	red
AGO1::FEV	0.184471	0.00551551	33.4459	red
AGO1::FGFR1	0.386479	0.00688623	56.1235	red
AGO1::FGFR1OP	0.391031	0.00438214	89.2327	red
AGO1::FIP1L1	0.211111	0.00648557	32.5509	red
AGO1::FLCN	0.225167	0.00472292	47.6755	red
AGO1::FLI1	0.316466	0.00787806	40.1705	red
AGO1::GAS7	0.363722	0.00621884	58.4871	red
AGO1::GATA1	0.182597	0.00389766	46.8479	red
AGO1::SEPT6	0.179116	0.00583342	30.7052	red
AGO1::GOLGA5	0.456894	0.0108982	41.9238	red
AGO1::HIST1H4I	0.251807	0.00358846	70.1714	red
AGO1::HLF	0.284873	0.0185084	15.3915	red
AGO1::HMGA2	0.358635	0.0050626	70.84	red
AGO1::HOXC11	0.209103	0.00280566	74.529	red
AGO1::HOXD13	0.21004	0.00357975	58.6745	red
AGO1::IKZF1	0.322356	0.00409907	78.6412	red
AGO1::IL2	0.236011	0.0156668	15.0643	red
AGO1::IL21R	0.313922	0.00502123	62.519	red
AGO1::IRF4	0.403481	0.00557539	72.3681	red
AGO1::ITK	0.361981	0.00555797	65.1283	red
AGO1::JAZF1	0.274833	0.00282852	97.1647	red
AGO1::KTN1	0.36091	0.0126075	28.6266	red
AGO1::LCK	0.377376	0.0141862	26.6017	red
AGO1::LHFP	0.388621	0.00168971	229.993	red
AGO1::LMO1	0.305756	0.00360915	84.7171	red
AGO1::PML	0.26573	0.0160588	16.5473	red
AGO1::MITF	0.381526	0.0219924	17.3481	red
AGO1::MKL1	0.22075	0.0043767	50.4375	red
AGO1::MSH2	0.326506	0.0125204	26.0779	red
AGO1::MUC1	0.303347	0.011301	26.8424	red
AGO1::NCKIPSD	0.428514	0.0164616	26.0311	red
AGO1::NIN	0.197992	0.0057104	34.6722	red
AGO1::NONO	0.408835	0.00622754	65.6495	red
AGO1::NOTCH1	0.203347	0.0107523	18.9119	red
AGO1::NUP214	0.33079	0.0114752	28.8264	red
AGO1::PALB2	0.29585	0.00803919	36.801	red
AGO1::PATZ1	0.319143	0.00392161	81.3806	red
AGO1::PAX3	0.3249	0.00605226	53.6824	red
AGO1::PAX5	0.235074	0.00688841	34.126	red
AGO1::PAX7	0.180321	0.00323353	55.766	red
AGO1::PAX8	0.29826	0.00535003	55.7492	red
AGO1::PDGFRA	0.312851	0.00657376	47.5909	red
AGO1::PDGFRB	0.395582	0.00990419	39.9409	red
AGO1::PER1	0.252477	0.0190093	13.2818	red
AGO1::PICALM	0.3834	0.00408165	93.9326	red
AGO1::POU2AF1	0.416332	0.0048797	85.3193	red
AGO1::PRRX1	0.383936	0.00657594	58.3849	red
AGO1::PSIP1	0.26506	0.0125095	21.1887	red
AGO1::RABEP1	0.417269	0.00392379	106.343	red
AGO1::RARA	0.412584	0.0091018	45.3299	red
AGO1::REL	0.338688	0.00408165	82.9781	red
AGO1::ROS1	0.383936	0.014012	27.4005	red
AGO1::RPL22	0.438554	0.0342079	12.8202	red
AGO1::RUNX1	0.355422	0.00570278	62.3243	red
AGO1::RUNX1T1	0.24083	0.00570386	42.2222	red
AGO1::SOCS1	0.216332	0.0127055	17.0266	red
AGO1::SSX1	0.243641	0.00192923	126.289	red
AGO1::SSX2	0.426506	0.00376483	113.287	red
AGO1::SSX4	0.382865	0.0125095	30.6059	red
AGO1::STK11	0.246586	0.00797387	30.9243	red
AGO1::SUFU	0.229317	0.00705498	32.5043	red
AGO1::TAL1	0.314324	0.0129995	24.1798	red
AGO1::TAL2	0.375636	0.00426783	88.0157	red
AGO1::TCL1A	0.421419	0.00361241	116.659	red
AGO1::TFEB	0.246452	0.00471965	52.2184	red
AGO1::TLX1	0.217805	0.00655525	33.226	red
AGO1::TPM4	0.309772	0.00652695	47.4605	red
AGO1::TRIM24	0.437082	0.00426565	102.465	red
AGO1::TSHR	0.368942	0.00454763	81.1285	red
AGO1::TTL	0.285007	0.00820904	34.7187	red
AGO1::USP6	0.363186	0.00504083	72.0489	red
AGO1::WRN	0.207764	0.00315732	65.804	red
AGO1::ZNF384	0.179652	0.00739358	24.2984	red
AGR3::AJUBA	0.0808032	0.826783	10.2321	green
AGR3::AKR1A1	0.0813922	0.678606	8.33748	green
AGR3::ANLN	0.167202	0.720087	4.30669	green
AGR3::APMAP	0.0738688	0.478498	6.47767	green
AGR3::ARL6IP1	0.369478	0.826674	2.23741	green
AGR3::ARMCX3	0.305087	0.743713	2.43771	green
AGR3::ATP6V0A4	0.265194	0.853348	3.21782	green
AGR3::AZGP1	0.0565194	0.371149	6.56675	green
AGR3::BAIAP2L1	0.126145	0.809254	6.41529	green
AGR3::BASP1	0.10593	0.781709	7.37946	green
AGR3::BCR	0.0840027	0.843658	10.0432	green
AGR3::C6orf48	0.376975	0.82613	2.19147	green
AGR3::C7orf73	0.0684203	0.806532	11.7879	green
AGR3::CAPZB	0.348461	0.868372	2.49203	green
AGR3::CHCHD6	0.154886	0.77485	5.00271	green
AGR3::CHGB	0.16921	0.683615	4.04003	green
AGR3::CNTNAP2	0.0575904	0.869134	15.0917	green
AGR3::COA6	0.0359304	0.505389	14.0658	green
AGR3::COMMD7	0.242035	0.650299	2.6868	green
AGR3::CPE	0.255556	0.775395	3.03415	green
AGR3::CUEDC2	0.106479	0.715079	6.71566	green
AGR3::CXorf40B	0.103574	0.864671	8.34831	green
AGR3::CXor	0.216332	0.875449	4.04679	green
AGR3::DCLK1	0.256225	0.723027	2.82184	green
AGR3::DDX49	0.0488621	0.768318	15.7242	green
AGR3::DMKN	0.0965997	0.593032	6.13907	green
AGR3::DNAJB6	0.221151	0.664235	3.00353	green
AGR3::DNAJC22	0.0373628	0.784213	20.9892	green
AGR3::DSG2	0.320482	0.866739	2.70449	green
AGR3::DUS4L	0.0382865	0.592161	15.4666	green
AGR3::ECHDC2	0.114016	0.493849	4.3314	green
AGR3::ESD	0.0263989	0.421775	15.977	green
AGR3::ESYT2	0.227711	0.48209	2.11712	green
AGR3::EVL	0.0422892	0.351769	8.31819	green
AGR3::FAIM2	0.0984873	0.840392	8.533	green
AGR3::FAR1	0.260375	0.81546	3.13187	green
AGR3::FMOD	0.0228514	0.690256	30.2063	green
AGR3::FN1	0.0463454	0.580838	12.5328	green
AGR3::GADD45A	0.040241	0.762221	18.9414	green
AGR3::GAS2L3	0.0443507	0.499075	11.2529	green
AGR3::GCNT1	0.0337885	0.32074	9.49259	green
AGR3::GDPD1	0.158233	0.760697	4.80745	green
AGR3::GPC4	0.0999465	0.51595	5.16226	green
AGR3::GRHPR	0.135074	0.700054	5.18276	green
AGR3::GRTP1	0.132544	0.814045	6.14172	green
AGR3::GSTM3	0.0806292	0.848122	10.5188	green
AGR3::GTPBP10	0.223695	0.833533	3.72621	green
AGR3::GUCY1A2	0.151138	0.841916	5.57052	green
AGR3::GUCY1A3	0.169612	0.836908	4.93426	green
AGR3::GYG2	0.0488889	0.626783	12.8206	green
AGR3::HDAC1	0.211245	0.919869	4.35451	green
AGR3::HIPK2	0.0934806	0.311922	3.33675	green
AGR3::HS2ST1	0.0165328	0.570822	34.5266	green
AGR3::HSBP1	0.2834	0.875885	3.09063	green
AGR3::HTT	0.348327	0.799347	2.29482	green
AGR3::IER3	0.0300402	0.855308	28.4721	green
AGR3::ISOC1	0.354351	0.814154	2.29759	green
AGR3::KAZN	0.203213	0.828307	4.07606	green
AGR3::KIAA1549	0.0756225	0.377572	4.99286	green
AGR3::KIF3B	0.148594	0.745672	5.01817	green
AGR3::LDOC1L	0.0600803	0.810452	13.4895	green
AGR3::LMO3	0.0552477	0.829178	15.0084	green
AGR3::LOC100288693	0.218742	0.506151	2.31392	green
AGR3::LPHN1	0.213253	0.869026	4.07509	green
AGR3::LUC7L2	0.353681	0.75068	2.12248	green
AGR3::LUZP6	0.355288	0.869461	2.4472	green
AGR3::MTPN	0.358902	0.871965	2.42953	green
AGR3::LYPD3	0.253681	0.771257	3.04026	green
AGR3::MAGED4	0.0154485	0.563527	36.4779	green
AGR3::MAN1A2	0.032838	0.646271	19.6806	green
AGR3::MAP3K5	0.0935074	0.709526	7.58792	green
AGR3::MAX	0.0836011	0.364834	4.36399	green
AGR3::MED27	0.206827	0.77877	3.76531	green
AGR3::MEGF9	0.0677912	0.716168	10.5643	green
AGR3::MET	0.140696	0.526511	3.74218	green
AGR3::MGAT5	0.104873	0.756451	7.21303	green
AGR3::MLF1	0.0306961	0.839521	27.3494	green
AGR3::MSI2	0.0270415	0.70626	26.1176	green
AGR3::MSX2	0.209371	0.868481	4.14805	green
AGR3::MX2	0.0825971	0.62613	7.58053	green
AGR3::MYH14	0.168541	0.61448	3.64588	green
AGR3::MYRIP	0.157162	0.449864	2.86242	green
AGR3::NAA40	0.117577	0.794339	6.7559	green
AGR3::NBL1	0.293842	0.866304	2.9482	green
AGR3::NDRG1	0.1334	0.510506	3.82688	green
AGR3::NEK2	0.133722	0.651606	4.87286	green
AGR3::NFIA	0.306426	0.763092	2.4903	green
AGR3::NIPSNAP1	0.0521954	0.764398	14.6449	green
AGR3::NKAP	0.151807	0.340773	2.24477	green
AGR3::NQO1	0.0747523	0.841698	11.2598	green
AGR3::NREP	0.307764	0.812738	2.64078	green
AGR3::NUF2	0.284471	0.72945	2.56423	green
AGR3::NUSAP1	0.23012	0.573762	2.49331	green
AGR3::OLFM1	0.0512048	0.836581	16.3379	green
AGR3::PAAF1	0.244043	0.766903	3.14249	green
AGR3::PAK1	0.0715261	0.795318	11.1193	green
AGR3::PALMD	0.290495	0.664562	2.28769	green
AGR3::PAPOLA	0.381794	0.894829	2.34375	green
AGR3::PAXIP1	0.0792236	0.490038	6.18551	green
AGR3::PEG3	0.223159	0.557322	2.49742	green
AGR3::PER3	0.160375	0.653021	4.07184	green
AGR3::PIK3R2	0.130509	0.755253	5.78699	green
AGR3::PKIA	0.168407	0.720305	4.27717	green
AGR3::PLXND1	0.173092	0.720196	4.16076	green
AGR3::PNMA1	0.332129	0.859118	2.5867	green
AGR3::PPP4C	0.0712048	0.80294	11.2765	green
AGR3::PRSS23	0.259705	0.805553	3.10179	green
AGR3::PSMD4	0.103481	0.839956	8.11704	green
AGR3::PTER	0.119665	0.810996	6.7772	green
AGR3::PXDN	0.079344	0.871856	10.9883	green
AGR3::RAP1GAP	0.0553548	0.489276	8.83892	green
AGR3::RASGEF1A	0.187952	0.436799	2.324	green
AGR3::RNF145	0.221285	0.836908	3.78203	green
AGR3::ROBO1	0.0356627	0.487316	13.6646	green
AGR3::S100A10	0.154083	0.75939	4.92845	green
AGR3::SDCBP	0.241767	0.739684	3.05949	green
AGR3::SEPHS2	0.0700669	0.817746	11.6709	green
AGR3::SH3BP5	0.0792637	0.649537	8.19464	green
AGR3::SH3PXD2A	0.0498126	0.701034	14.0734	green
AGR3::SLC30A7	0.0898929	0.338922	3.77029	green
AGR3::SLC9A7	0.244712	0.762548	3.1161	green
AGR3::SMCO4	0.182463	0.784758	4.30091	green
AGR3::SMEK1	0.0654083	0.384322	5.87574	green
AGR3::SMYD2	0.0994378	0.573979	5.77225	green
AGR3::SNAP47	0.268005	0.665759	2.48413	green
AGR3::SNRPN	0.179652	0.387371	2.15623	green
AGR3::SNX6	0.283133	0.690909	2.44023	green
AGR3::SPATA2	0.133735	0.484921	3.62599	green
AGR3::SPRY4-IT1	0.116238	0.82896	7.13156	green
AGR3::ST3GAL5	0.0855154	0.830484	9.71152	green
AGR3::SYNE1	0.128193	0.856179	6.67884	green
AGR3::SYNM	0.119679	0.638868	5.33819	green
AGR3::TALDO1	0.182062	0.84061	4.61717	green
AGR3::TAPT1	0.232129	0.674578	2.90605	green
AGR3::TARP	0.208434	0.672292	3.22545	green
AGR3::TRGC2	0.179384	0.803157	4.4773	green
AGR3::TBX1	0.204953	0.480675	2.34529	green
AGR3::TM6SF1	0.0850067	0.311595	3.66553	green
AGR3::TMEM125	0.170147	0.416875	2.45009	green
AGR3::TMEM189-UBE2V1	0.189157	0.768209	4.06123	green
AGR3::TMEM234	0.0532262	0.413065	7.76055	green
AGR3::TMEM41A	0.104873	0.622537	5.93611	green
AGR3::TMSB15A	0.0937751	0.786826	8.39057	green
AGR3::TNIK	0.117938	0.634731	5.38188	green
AGR3::TOB1	0.187282	0.790528	4.22105	green
AGR3::TP53	0.199331	0.430702	2.16074	green
AGR3::TPM1	0.202811	0.510506	2.51715	green
AGR3::TRAPPC9	0.269076	0.726946	2.70164	green
AGR3::TXNRD3	0.342972	0.784976	2.28875	green
AGR3::UAP1L1	0.158233	0.759064	4.79713	green
AGR3::UBE2C	0.0690228	0.734349	10.6392	green
AGR3::UBE3A	0.196787	0.59804	3.03902	green
AGR3::UCP2	0.0597858	0.565269	9.45491	green
AGR3::UIMC1	0.0475904	0.303865	6.38501	green
AGR3::VPS35	0.21071	0.802395	3.80806	green
AGR3::VPS37C	0.175368	0.610234	3.47973	green
AGR3::XPNPEP1	0.0351673	0.833315	23.6957	green
AGR3::XPOT	0.249665	0.645618	2.58593	green
AGR3::ZBED5	0.125689	0.484594	3.85549	green
AGR3::ZC3HAV1	0.0974833	0.74589	7.65147	green
AGR3::ZC3HAV1L	0.126278	0.620577	4.91435	green
AGR3::ZFAS1	0.0914726	0.858356	9.38375	green
AGR3::ZNF175	0.0268541	0.758302	28.2379	green
AGR3::ABI1	0.303614	0.838759	2.76258	green
AGR3::ABL2	0.0523427	0.774197	14.7909	green
AGR3::AFF4	0.256091	0.587697	2.29488	green
AGR3::AKAP9	0.353414	0.890909	2.52087	green
AGR3::AKT1	0.402544	0.93337	2.31868	green
AGR3::AKT2	0.135207	0.71399	5.2807	green
AGR3::ALK	0.152878	0.338378	2.21338	green
AGR3::ARHGEF12	0.0735475	0.828198	11.2607	green
AGR3::ARNT	0.14672	0.712793	4.85818	green
AGR3::ASPSCR1	0.0781124	0.404573	5.17936	green
AGR3::ATF1	0.148996	0.811541	5.44673	green
AGR3::ATIC	0.124123	0.787915	6.34785	green
AGR3::ATM	0.181928	0.842243	4.62955	green
AGR3::BCL10	0.104779	0.797931	7.61537	green
AGR3::BCL3	0.16921	0.835819	4.93953	green
AGR3::BCL6	0.12664	0.761241	6.01107	green
AGR3::BLM	0.162918	0.629722	3.86526	green
AGR3::BRAF	0.137751	0.738051	5.35786	green
AGR3::BRCA1	0.206024	0.93522	4.53937	green
AGR3::BRCA2	0.136145	0.616984	4.53183	green
AGR3::BRIP1	0.132517	0.851932	6.42887	green
AGR3::BTG1	0.277376	0.884594	3.18915	green
AGR3::BUB1B	0.21419	0.860316	4.0166	green
AGR3::CARS	0.369478	0.826783	2.23771	green
AGR3::CASC5	0.0725167	0.851279	11.7391	green
AGR3::CBFA2T3	0.333066	0.847251	2.5438	green
AGR3::CBFB	0.371888	0.827436	2.22496	green
AGR3::CBL	0.170683	0.669352	3.92162	green
AGR3::CCDC6	0.16332	0.866522	5.30567	green
AGR3::CCND1	0.296653	0.898857	3.02999	green
AGR3::CCND3	0.185944	0.855961	4.60333	green
AGR3::CDH1	0.179384	0.861078	4.80019	green
AGR3::CDK4	0.292637	0.880784	3.00982	green
AGR3::CEBPA	0.156359	0.774959	4.95629	green
AGR3::CHEK2	0.113842	0.75068	6.59405	green
AGR3::CHIC2	0.0852075	0.824605	9.67761	green
AGR3::CHN1	0.0658367	0.830158	12.6094	green
AGR3::CLTC	0.0584739	0.641154	10.9648	green
AGR3::MTCP1	0.0323695	0.857812	26.5006	green
AGR3::CREB1	0.178447	0.914861	5.12679	green
AGR3::CREB3L2	0.159036	0.877409	5.51704	green
AGR3::CREBBP	0.161847	0.911704	5.63311	green
AGR3::CYLD	0.109518	0.851824	7.77793	green
AGR3::DDIT3	0.0522222	0.732934	14.0349	green
AGR3::DDX10	0.0488889	0.818726	16.7467	green
AGR3::SS18	0.34913	0.805988	2.30856	green
AGR3::DDX6	0.113494	0.857921	7.55917	green
AGR3::DEK	0.150201	0.650082	4.32808	green
AGR3::EGFR	0.200937	0.907784	4.51775	green
AGR3::EML4	0.187416	0.678824	3.62201	green
AGR3::EPS15	0.0598527	0.593468	9.91546	green
AGR3::ERC1	0.323427	0.763527	2.36074	green
AGR3::ERCC2	0.059344	0.324551	5.46897	green
AGR3::ERCC4	0.102503	0.367556	3.58579	green
AGR3::ERCC5	0.201606	0.856505	4.2484	green
AGR3::ETV4	0.0970281	0.864017	8.90482	green
AGR3::ETV5	0.11589	0.846162	7.30141	green
AGR3::EWSR1	0.0686345	0.888514	12.9456	green
AGR3::EXT1	0.24498	0.700925	2.86115	green
AGR3::FANCA	0.15087	0.796189	5.27732	green
AGR3::FANCC	0.227577	0.562112	2.46999	green
AGR3::FANCD2	0.153681	0.862711	5.61363	green
AGR3::FANCG	0.141499	0.870332	6.15079	green
AGR3::FBXW7	0.0956359	0.816222	8.53469	green
AGR3::FGFR2	0.147657	0.827218	5.60229	green
AGR3::FGFR3	0.201473	0.881111	4.37335	green
AGR3::FH	0.086573	0.883832	10.2091	green
AGR3::FNBP1	0.0822222	0.851606	10.3574	green
AGR3::FOXO1	0.171218	0.873272	5.10034	green
AGR3::FOXO3	0.124471	0.899619	7.22753	green
AGR3::FOXO4	0.211647	0.662384	3.12967	green
AGR3::FOXP1	0.15502	0.853566	5.50616	green
AGR3::FUS	0.113199	0.863038	7.62404	green
AGR3::GATA2	0.210977	0.859771	4.07519	green
AGR3::GMPS	0.109518	0.808819	7.38525	green
AGR3::GNAS	0.361446	0.825476	2.28382	green
AGR3::GOPC	0.0569478	0.802831	14.0977	green
AGR3::GPC3	0.0363186	0.856505	23.5831	green
AGR3::GPHN	0.128822	0.543386	4.21812	green
AGR3::HIP1	0.120723	0.843332	6.98568	green
AGR3::HMGA1	0.12992	0.871747	6.7099	green
AGR3::HNRNPA2B1	0.29826	0.895482	3.00236	green
AGR3::HOXC13	0.240964	0.697115	2.89303	green
AGR3::HRAS	0.146854	0.880131	5.99323	green
AGR3::HSP90AB1	0.400134	0.847578	2.11824	green
AGR3::IL6ST	0.30656	0.857158	2.79606	green
AGR3::JAK3	0.13174	0.602831	4.5759	green
AGR3::KDSR	0.123494	0.871747	7.05903	green
AGR3::KIT	0.120817	0.372455	3.08281	green
AGR3::KLF6	0.204685	0.870441	4.25258	green
AGR3::KRAS	0.0713387	0.729232	10.2221	green
AGR3::LASP1	0.206024	0.534785	2.59574	green
AGR3::LCP1	0.145515	0.366685	2.5199	green
AGR3::LIFR	0.150602	0.868699	5.76816	green
AGR3::LMO2	0.0782062	0.751878	9.61405	green
AGR3::MAF	0.0780991	0.633642	8.11331	green
AGR3::MAFB	0.0513387	0.859989	16.7513	green
AGR3::MALT1	0.0713655	0.375504	5.2617	green
AGR3::MAML2	0.240964	0.88503	3.67287	green
AGR3::MAP2K4	0.368139	0.81546	2.21509	green
AGR3::MDM2	0.157965	0.752096	4.76115	green
AGR3::MEN1	0.266399	0.86761	3.25681	green
AGR3::MLH1	0.294244	0.871639	2.9623	green
AGR3::MLLT1	0.133106	0.794447	5.96854	green
AGR3::MLLT10	0.137617	0.830158	6.03237	green
AGR3::MLLT3	0.0561312	0.322265	5.74127	green
AGR3::MLLT4	0.18755	0.85313	4.54881	green
AGR3::MLLT6	0.210174	0.845836	4.02445	green
AGR3::MNX1	0.144177	0.844856	5.85986	green
AGR3::MSH6	0.176439	0.838541	4.75258	green
AGR3::MYCN	0.208835	0.836799	4.00698	green
AGR3::MYH9	0.101673	0.329341	3.23921	green
AGR3::NACA	0.253414	0.543821	2.14598	green
AGR3::NCOA2	0.14324	0.879369	6.13914	green
AGR3::NCOA4	0.337483	0.869026	2.57502	green
AGR3::NF1	0.195315	0.526075	2.69348	green
AGR3::NF2	0.237082	0.804355	3.39273	green
AGR3::NFKB2	0.0448327	0.776592	17.322	green
AGR3::NPM1	0.309639	0.842678	2.72149	green
AGR3::NRAS	0.182195	0.826892	4.53849	green
AGR3::NSD1	0.159973	0.362221	2.26426	green
AGR3::NTRK3	0.324632	0.72945	2.24701	green
AGR3::NUMA1	0.19344	0.842678	4.35627	green
AGR3::NUP98	0.102169	0.57877	5.66485	green
AGR3::PAFAH1B2	0.0588755	0.7092	12.0458	green
AGR3::PBX1	0.101647	0.823408	8.10069	green
AGR3::PCM1	0.111606	0.838977	7.51728	green
AGR3::PDE4DIP	0.124806	0.823081	6.59489	green
AGR3::PIK3CA	0.238019	0.919107	3.86149	green
AGR3::PIK3R1	0.176171	0.870659	4.94211	green
AGR3::PMS2	0.0586345	0.364398	6.21474	green
AGR3::PRCC	0.277912	0.665324	2.39401	green
AGR3::PRDM16	0.162651	0.76331	4.69294	green
AGR3::PTCH1	0.138956	0.867501	6.243	green
AGR3::PTEN	0.0756627	0.865433	11.438	green
AGR3::PTPN11	0.182731	0.901361	4.93272	green
AGR3::RANBP17	0.101647	0.554927	5.45937	green
AGR3::RAP1GDS1	0.324498	0.859445	2.64854	green
AGR3::RB1	0.137751	0.671747	4.87653	green
AGR3::RBM15	0.202811	0.805661	3.97247	green
AGR3::RECQL4	0.229317	0.561568	2.44887	green
AGR3::RET	0.117256	0.893195	7.6175	green
AGR3::RPN1	0.117363	0.848013	7.22557	green
AGR3::SBDS	0.170281	0.868699	5.10156	green
AGR3::SDHB	0.210576	0.858574	4.07727	green
AGR3::SDHC	0.26506	0.720631	2.71875	green
AGR3::SEPT5	0.0370281	0.437561	11.817	green
AGR3::SEPT9	0.35087	0.866086	2.46839	green
AGR3::SET	0.155154	0.864017	5.56877	green
AGR3::SFPQ	0.278715	0.648884	2.32813	green
AGR3::SMAD4	0.119237	0.929341	7.79407	green
AGR3::SMARCB1	0.180991	0.716277	3.95753	green
AGR3::SPECC1	0.020656	0.628743	30.4388	green
AGR3::STIL	0.127617	0.848013	6.64498	green
AGR3::SUZ12	0.161714	0.382145	2.3631	green
AGR3::SYK	0.106667	0.41742	3.91331	green
AGR3::TCF12	0.12929	0.359608	2.7814	green
AGR3::TCF3	0.330254	0.856396	2.59314	green
AGR3::TCL6	0.269478	0.8184	3.03698	green
AGR3::TFG	0.0978313	0.636037	6.50136	green
AGR3::TFPT	0.0815529	0.685901	8.41051	green
AGR3::TFRC	0.129344	0.874687	6.76248	green
AGR3::TOP1	0.137885	0.809907	5.87379	green
AGR3::TPM3	0.140295	0.8908	6.3495	green
AGR3::TPR	0.306827	0.867719	2.82804	green
AGR3::TRIM33	0.0790629	0.554273	7.01053	green
AGR3::TRIP11	0.0877778	0.824714	9.39548	green
AGR3::TSC1	0.0508701	0.888841	17.4727	green
AGR3::TSC2	0.310843	0.720087	2.31656	green
AGR3::VHL	0.24257	0.837235	3.45151	green
AGR3::WAS	0.113186	0.562983	4.97396	green
AGR3::WHSC1	0.157965	0.853674	5.40419	green
AGR3::WHSC1L1	0.248996	0.838868	3.369	green
AGR3::WT1	0.26158	0.723462	2.76574	green
AGR3::XPC	0.12071	0.854328	7.07755	green
AGR3::ZMYM2	0.187952	0.817093	4.34735	green
AGR3::ZNF521	0.142704	0.748503	5.24514	green
AIM1::AKIRIN2	0.492236	0.0283397	17.3691	red
AIM1::AMBP	0.627979	0.00730539	85.961	red
AIM1::AMBRA1	0.605622	0.0306369	19.7677	red
AIM1::ANKRD30A	0.594913	0.00585411	101.623	red
AIM1::ANXA6	0.812048	0.0105825	76.7352	red
AIM1::ARHGAP1	0.619009	0.0245618	25.2021	red
AIM1::ARRDC4	0.690094	0.0114426	60.3093	red
AIM1::ATP6V1F	0.772959	0.00560806	137.83	red
AIM1::B3GALTL	0.789424	0.0113664	69.4527	red
AIM1::BCL11B	0.479786	0.0356995	13.4396	red
AIM1::C5orf30	0.776841	0.0066086	117.55	red
AIM1::CANX	0.837751	0.0185411	45.1835	red
AIM1::CASP6	0.799732	0.00915406	87.3637	red
AIM1::CCNG1	0.591432	0.0427436	13.8367	red
AIM1::CD9	0.806693	0.0101938	79.1357	red
AIM1::CEBPB	0.508434	0.0272727	18.6426	red
AIM1::CELSR2	0.316332	0.0082896	38.1601	red
AIM1::CENPA	0.616064	0.0214807	28.6799	red
AIM1::CIPC	0.682062	0.0214698	31.7684	red
AIM1::CLIC3	0.574699	0.0155253	37.0169	red
AIM1::CMTM6	0.701205	0.00761241	92.1134	red
AIM1::COL4A2	0.523427	0.0164834	31.7548	red
AIM1::COPG1	0.666533	0.00798149	83.5098	red
AIM1::CPT2	0.416332	0.00903103	46.1002	red
AIM1::CREB3L1	0.208166	0.0134676	15.4568	red
AIM1::DARS	0.504016	0.0283288	17.7917	red
AIM1::DHRS2	0.489023	0.0274796	17.7959	red
AIM1::DLST	0.797456	0.0210996	37.7948	red
AIM1::DPY19L4	0.738286	0.0202613	36.4383	red
AIM1::EMC2	0.748193	0.0237888	31.4515	red
AIM1::ENTPD6	0.733869	0.00664344	110.465	red
AIM1::EPHX1	0.802142	0.0105857	75.7757	red
AIM1::FAM107B	0.260375	0.00786826	33.0918	red
AIM1::FAM114A1	0.351406	0.00276864	126.923	red
AIM1::FAM133DP	0.424498	0.00722918	58.7201	red
AIM1::FAM1	0.4249	0.00719652	59.0424	red
AIM1::FAM168A	0.661312	0.00521394	126.835	red
AIM1::FAM214B	0.520482	0.0245727	21.1813	red
AIM1::FAM3C	0.616466	0.00647904	95.1477	red
AIM1::FAM47E	0.192503	0.00853021	22.5672	red
AIM1::FAM60A	0.762784	0.041742	18.2738	red
AIM1::FBLIM1	0.407229	0.00793794	51.3016	red
AIM1::FLJ13744	0.333066	0.00617529	53.9353	red
AIM1::FOLH1	0.587818	0.01092	53.8296	red
AIM1::G2E3	0.325703	0.0109091	29.8561	red
AIM1::GALT	0.379652	0.0089951	42.2065	red
AIM1::GPX8	0.4917	0.0124007	39.6511	red
AIM1::H3F3B	0.83842	0.012466	67.2567	red
AIM1::HIPK3	0.466131	0.0139902	33.3184	red
AIM1::HIRA	0.409371	0.00547632	74.7529	red
AIM1::HMMR	0.797055	0.025988	30.6701	red
AIM1::IQGAP3	0.288487	0.0104573	27.5873	red
AIM1::KCTD6	0.243507	0.00786064	30.978	red
AIM1::KIAA1191	0.770147	0.00415242	185.469	red
AIM1::KIAA1522	0.463454	0.0241263	19.2095	red
AIM1::KIF20A	0.681794	0.00695046	98.0933	red
AIM1::KIF23	0.37992	0.00761241	49.9079	red
AIM1::LAMB1	0.402544	0.00983451	40.9317	red
AIM1::LEF1	0.382597	0.0232662	16.4443	red
AIM1::LIN7C	0.62249	0.00484486	128.485	red
AIM1::LNX1	0.22249	0.0154709	14.3812	red
AIM1::LOC100505614	0.487416	0.00906151	53.7897	red
AIM1::LOC100507625	0.640562	0.019227	33.3158	red
AIM1::LRPAP1	0.741767	0.00831791	89.1771	red
AIM1::LSM14A	0.608166	0.0264235	23.0161	red
AIM1::LSS	0.721553	0.0172673	41.7873	red
AIM1::MCOLN3	0.397055	0.0105389	37.6751	red
AIM1::MEST	0.613119	0.0108797	56.3544	red
AIM1::MGST3	0.62664	0.010172	61.6043	red
AIM1::MTMR4	0.555154	0.00729015	76.1513	red
AIM1::MXD3	0.368675	0.0259009	14.234	red
AIM1::MXRA5	0.297456	0.0109309	27.2125	red
AIM1::NAP1L5	0.557697	0.0080098	69.6269	red
AIM1::NARS	0.78166	0.00952967	82.0238	red
AIM1::NAV1	0.787416	0.0269243	29.2455	red
AIM1::NBN	0.366801	0.00862602	42.5226	red
AIM1::NCAPD2	0.613655	0.0101546	60.4312	red
AIM1::NGDN	0.67925	0.00455852	149.007	red
AIM1::NOMO3	0.688086	0.0269897	25.4944	red
AIM1::NOMO2	0.682463	0.025117	27.1713	red
AIM1::NPNT	0.218876	0.00545455	40.1272	red
AIM1::NR2F1	0.527041	0.0143168	36.8127	red
AIM1::NSMAF	0.705355	0.0193794	36.3971	red
AIM1::OXA1L	0.825033	0.0144257	57.1919	red
AIM1::PABPC4	0.807497	0.00992052	81.3966	red
AIM1::PARM1	0.594645	0.0399347	14.8904	red
AIM1::PCBP2	0.860107	0.0206532	41.6451	red
AIM1::PDGFC	0.700134	0.0091018	76.9226	red
AIM1::PHIP	0.232262	0.0115514	20.1068	red
AIM1::PHLDB2	0.566934	0.0094883	59.7509	red
AIM1::PHLDB3	0.308568	0.0112248	27.4898	red
AIM1::PI4KB	0.251272	0.0108721	23.1117	red
AIM1::PLA2G12A	0.250736	0.01546	16.2184	red
AIM1::PLS3	0.675368	0.0136854	49.3497	red
AIM1::POLR2J	0.795716	0.0622428	12.7841	red
AIM1::POTEKP	0.226506	0.0138487	16.3558	red
AIM1::PPP2R5C	0.742972	0.0241263	30.7951	red
AIM1::PRKAR1A	0.782062	0.00984213	79.4606	red
AIM1::PRR15	0.6166	0.00725422	84.9988	red
AIM1::PTCD3	0.465194	0.00552205	84.2431	red
AIM1::PWP1	0.331459	0.0090245	36.7288	red
AIM1::RASSF5	0.53909	0.00387806	139.01	red
AIM1::RHOT1	0.226372	0.0112248	20.1671	red
AIM1::RLIM	0.582865	0.00589984	98.7934	red
AIM1::SCAP	0.254217	0.0163963	15.5045	red
AIM1::SCGB2A1	0.338956	0.0255308	13.2764	red
AIM1::SEC62	0.516466	0.0201089	25.6835	red
AIM1::SGCB	0.381794	0.0127926	29.8449	red
AIM1::SLC3A2	0.787282	0.0113446	69.3972	red
AIM1::SMG1	0.779786	0.00907022	85.9721	red
AIM1::SOX15	0.383668	0.0151878	25.2616	red
AIM1::SPAG9	0.186613	0.0134241	13.9014	red
AIM1::SPEN	0.304953	0.00479586	63.5867	red
AIM1::SPTBN1	0.199866	0.00967338	20.6615	red
AIM1::SS18L1	0.779652	0.00944692	82.5297	red
AIM1::SSH3	0.36573	0.0151987	24.0632	red
AIM1::STRIP1	0.335074	0.00791399	42.3394	red
AIM1::SULT1A1	0.623829	0.0479042	13.0224	red
AIM1::SUPT16H	0.647256	0.0106086	61.0124	red
AIM1::SYPL1	0.786747	0.0525531	14.9705	red
AIM1::TBC1D20	0.546319	0.00649537	84.1089	red
AIM1::TCEA1	0.794511	0.0140664	56.4829	red
AIM1::TESK1	0.26091	0.0119869	21.7662	red
AIM1::TFE3	0.776439	0.0069951	110.998	red
AIM1::TINCR	0.547523	0.00479913	114.088	red
AIM1::TMEM135	0.719679	0.0264671	27.1915	red
AIM1::DNAJB	0.799197	0.0080098	99.7774	red
AIM1::TMX1	0.751539	0.0236799	31.7374	red
AIM1::TMX4	0.467738	0.0140555	33.2778	red
AIM1::TNIP2	0.585542	0.0102145	57.3247	red
AIM1::TOM1L1	0.805489	0.0184213	43.7258	red
AIM1::TROVE2	0.61245	0.00729777	83.9229	red
AIM1::TRRAP	0.634003	0.0298312	21.253	red
AIM1::TSN	0.814458	0.00802504	101.49	red
AIM1::UNC13B	0.6	0.0103146	58.1697	red
AIM1::USP32	0.492236	0.0054491	90.3333	red
AIM1::VAC14	0.399598	0.00758628	52.6738	red
AIM1::VIPR2	0.392236	0.00652041	60.155	red
AIM1::ZBTB17	0.464257	0.00583234	79.6005	red
AIM1::ZBTB2	0.261446	0.00971475	26.9122	red
AIM1::ZCCHC17	0.324364	0.00412847	78.5676	red
AIM1::ABL1	0.852343	0.0243332	35.028	red
AIM1::ACSL6	0.596252	0.0132063	45.149	red
AIM1::APC	0.194913	0.0123898	15.7318	red
AIM1::ARHGAP26	0.45261	0.0179967	25.1496	red
AIM1::BCL11A	0.749933	0.0083865	89.4215	red
AIM1::BCL2	0.19411	0.0081252	23.8898	red
AIM1::BCL7A	0.572289	0.0076429	74.8786	red
AIM1::BIRC3	0.391031	0.0135547	28.8483	red
AIM1::BMPR1A	0.591566	0.00834077	70.9246	red
AIM1::CARD11	0.256493	0.00973435	26.3492	red
AIM1::CCND2	0.524632	0.0166576	31.4951	red
AIM1::CDH11	0.693708	0.00766032	90.5587	red
AIM1::CDKN2A	0.528916	0.027926	18.9399	red
AIM1::CDX2	0.236278	0.0104486	22.6135	red
AIM1::CIC	0.315797	0.0121938	25.8981	red
AIM1::CIITA	0.73909	0.0193794	38.1379	red
AIM1::CLP1	0.806827	0.00841807	95.8447	red
AIM1::CLTCL1	0.503882	0.0211214	23.8565	red
AIM1::CNBP	0.804685	0.0318345	25.2771	red
AIM1::COL1A1	0.827041	0.011399	72.5537	red
AIM1::COX6C	0.721821	0.0297441	24.2677	red
AIM1::CRTC1	0.679786	0.00801524	84.8116	red
AIM1::DDB2	0.52664	0.0102025	51.6187	red
AIM1::ELF4	0.275234	0.0187915	14.6467	red
AIM1::ELL	0.687684	0.0135656	50.6932	red
AIM1::EP300	0.659438	0.0288296	22.8736	red
AIM1::ERBB2	0.742704	0.0236908	31.3499	red
AIM1::ERG	0.498929	0.00549918	90.7278	red
AIM1::ETV6	0.624766	0.00702667	88.9134	red
AIM1::EXT2	0.729451	0.0423299	17.2325	red
AIM1::FANCF	0.463989	0.0126837	36.5815	red
AIM1::FAS	0.745114	0.025411	29.3225	red
AIM1::FCGR2B	0.210977	0.00818835	25.7655	red
AIM1::FCRL4	0.412584	0.0116494	35.4166	red
AIM1::FEV	0.458099	0.0127817	35.8402	red
AIM1::FGFR1	0.761981	0.0159173	47.8714	red
AIM1::FGFR1OP	0.767336	0.0101731	75.4279	red
AIM1::FIP1L1	0.506693	0.0150245	33.7245	red
AIM1::FLCN	0.531325	0.0109635	48.463	red
AIM1::FLI1	0.672021	0.0182036	36.917	red
[truncated: 74,477 more rows]
