# Supplementary material for: Bayesian model of signal rewiring reveals mechanisms of gene dysregulation in acquired drug resistance in breast cancer
Source: PLoS One. 2017 Mar 13;12(3):e0173331. doi: 10.1371/journal.pone.0173331 (PMC5348014; doi:10.1371/journal.pone.0173331)
Supplement: S2 Table — Full results of pathway enrichment tests of identified aberrant gene-pairs in acquired resistance from KEGG, Reactome, and WikiPathway databases for both SKBR3 and BT474 cell-lines. (XLSX) [file pone.0173331.s003.xlsx]

## Sheet: KEGG_SKBR3
Pathway_name	# of known gene-pair in Pathway	# of predicted gene-pair in Pathway	# of common gene-pair	p-value(Hypergeometric Test)	q-value(Hypergeometric Test)
PPAR_SIGNALING_PATHWAY	280	3	0	0.999753	1
MAPK_SIGNALING_PATHWAY	2364	134	19	4.83804e-38	4.35424e-37
ERBB_SIGNALING_PATHWAY	808	32	6	1.5938e-16	5.12293e-16
RAS_SIGNALING_PATHWAY	2368	104	22	5.79616e-48	6.52068e-47
RAP1_SIGNALING_PATHWAY	1901	100	25	9.70642e-59	4.36789e-57
CALCIUM_SIGNALING_PATHWAY	834	5	1	0.00122544	0.00190154
CGMP-PKG_SIGNALING_PATHWAY	632	4	0	0.999257	1
CAMP_SIGNALING_PATHWAY	837	28	0	0.993129	1
CHEMOKINE_SIGNALING_PATHWAY	2487	68	10	1.20191e-20	4.9169e-20
NF-KAPPA_B_SIGNALING_PATHWAY	425	20	5	4.61569e-16	1.29816e-15
HIF-1_SIGNALING_PATHWAY	527	17	4	1.35619e-12	3.21203e-12
FOXO_SIGNALING_PATHWAY	759	54	12	4.77775e-33	3.07141e-32
PHOSPHATIDYLINOSITOL_SIGNALING_SYSTEM	163	2	0	0.999904	1
SPHINGOLIPID_SIGNALING_PATHWAY	699	10	1	0.00205237	0.00271637
P53_SIGNALING_PATHWAY	190	25	1	0.00139539	0.00209309
MTOR_SIGNALING_PATHWAY	294	17	3	4.34841e-10	9.31802e-10
PI3K-AKT_SIGNALING_PATHWAY	3915	292	34	2.39281e-56	5.38382e-55
AMPK_SIGNALING_PATHWAY	411	12	2	9.61192e-07	1.73015e-06
ADRENERGIC_SIGNALING_IN_CARDIOMYOCYTES	624	4	0	0.999266	1
WNT_SIGNALING_PATHWAY	1025	24	6	9.91186e-17	3.43103e-16
NOTCH_SIGNALING_PATHWAY	231	5	2	4.59637e-08	8.61819e-08
HEDGEHOG_SIGNALING_PATHWAY	180	3	0	0.999841	1
TGF-BETA_SIGNALING_PATHWAY	463	9	4	4.27647e-14	1.06912e-13
VEGF_SIGNALING_PATHWAY	396	10	1	0.00116365	0.00187015
HIPPO_SIGNALING_PATHWAY	685	41	9	1.80827e-25	1.01715e-24
SIGNALING_PATHWAYS_REGULATING_PLURIPOTENCY_OF_STEM_CELLS	755	80	14	9.35286e-37	7.01464e-36
TOLL-LIKE_RECEPTOR_SIGNALING_PATHWAY	670	3	0	0.999409	1
NOD-LIKE_RECEPTOR_SIGNALING_PATHWAY	202	2	1	0.000118833	0.000205673
RIG-I-LIKE_RECEPTOR_SIGNALING_PATHWAY	247	3	0	0.999782	1
JAK-STAT_SIGNALING_PATHWAY	1669	51	20	4.50932e-53	6.76398e-52
T_CELL_RECEPTOR_SIGNALING_PATHWAY	1030	41	9	7.20892e-24	3.60446e-23
B_CELL_RECEPTOR_SIGNALING_PATHWAY	536	34	4	2.82077e-11	6.34673e-11
FC_EPSILON_RI_SIGNALING_PATHWAY	624	10	1	0.00183252	0.00249889
TNF_SIGNALING_PATHWAY	717	19	3	9.02292e-09	1.76535e-08
NEUROTROPHIN_SIGNALING_PATHWAY	1073	55	8	1.1513e-19	4.31738e-19
RETROGRADE_ENDOCANNABINOID_SIGNALING	338	0	0	1	1
INSULIN_SIGNALING_PATHWAY	943	30	6	2.64477e-16	7.93431e-16
GNRH_SIGNALING_PATHWAY	494	12	3	6.70103e-10	1.37067e-09
ESTROGEN_SIGNALING_PATHWAY	617	8	1	0.00145013	0.00210503
PROLACTIN_SIGNALING_PATHWAY	446	23	5	1.27576e-15	3.37701e-15
THYROID_HORMONE_SIGNALING_PATHWAY	486	58	8	3.13413e-22	1.41036e-21
ADIPOCYTOKINE_SIGNALING_PATHWAY	315	6	1	0.000555703	0.000926172
OXYTOCIN_SIGNALING_PATHWAY	918	6	1	0.00161804	0.00227537
GLUCAGON_SIGNALING_PATHWAY	408	0	0	1	1
EPITHELIAL_CELL_SIGNALING_IN_HELICOBACTER_PYLORI_INFECTION	136	6	0	0.99976	1

## Sheet: KEGG_BT474
Pathway_name	# of known gene-pair in Pathway	# of predicted gene-pair in Pathway	# of common gene-pair	p-value(Hypergeometric Test)	q-value(Hypergeometric Test)
PPAR_SIGNALING_PATHWAY	280	1	0	0.999917	1
MAPK_SIGNALING_PATHWAY	2364	126	23	1.95577e-48	4.19094e-48
ERBB_SIGNALING_PATHWAY	808	76	32	1.70079e-95	1.53071e-94
RAS_SIGNALING_PATHWAY	2368	162	60	3.07018e-145	6.9079e-144
RAP1_SIGNALING_PATHWAY	1901	136	53	4.90504e-135	5.51817e-134
CALCIUM_SIGNALING_PATHWAY	834	6	1	0.00147468	0.00174633
CGMP-PKG_SIGNALING_PATHWAY	632	28	10	6.19224e-31	9.95181e-31
CAMP_SIGNALING_PATHWAY	837	63	16	6.00637e-44	1.17516e-43
CHEMOKINE_SIGNALING_PATHWAY	2487	71	27	5.80344e-66	2.00888e-65
NF-KAPPA_B_SIGNALING_PATHWAY	425	13	1	0.00162778	0.00187821
HIF-1_SIGNALING_PATHWAY	527	36	11	6.9253e-34	1.19861e-33
FOXO_SIGNALING_PATHWAY	759	181	54	5.98127e-152	2.69157e-150
PHOSPHATIDYLINOSITOL_SIGNALING_SYSTEM	163	6	5	1.45128e-21	2.1067e-21
SPHINGOLIPID_SIGNALING_PATHWAY	699	45	23	4.83937e-73	1.97974e-72
P53_SIGNALING_PATHWAY	190	37	10	8.3838e-35	1.50908e-34
MTOR_SIGNALING_PATHWAY	294	25	13	6.25353e-47	1.27913e-46
PI3K-AKT_SIGNALING_PATHWAY	3915	422	75	4.80275e-137	7.20413e-136
AMPK_SIGNALING_PATHWAY	411	47	16	2.43867e-51	5.48701e-51
ADRENERGIC_SIGNALING_IN_CARDIOMYOCYTES	624	26	10	2.20545e-31	3.67575e-31
WNT_SIGNALING_PATHWAY	1025	14	8	2.04171e-25	3.16817e-25
NOTCH_SIGNALING_PATHWAY	231	4	3	1.25012e-12	1.70471e-12
HEDGEHOG_SIGNALING_PATHWAY	180	0	0	1	1
TGF-BETA_SIGNALING_PATHWAY	463	3	1	0.000409731	0.000498321
VEGF_SIGNALING_PATHWAY	396	22	15	1.34609e-54	3.56318e-54
HIPPO_SIGNALING_PATHWAY	685	18	4	5.04791e-12	6.68106e-12
SIGNALING_PATHWAYS_REGULATING_PLURIPOTENCY_OF_STEM_CELLS	755	86	32	2.74211e-94	2.05658e-93
TOLL-LIKE_RECEPTOR_SIGNALING_PATHWAY	670	6	6	5.83701e-23	8.75551e-23
NOD-LIKE_RECEPTOR_SIGNALING_PATHWAY	202	0	0	1	1
RIG-I-LIKE_RECEPTOR_SIGNALING_PATHWAY	247	0	0	1	1
JAK-STAT_SIGNALING_PATHWAY	1669	59	27	1.90713e-73	8.58208e-73
T_CELL_RECEPTOR_SIGNALING_PATHWAY	1030	63	22	1.73474e-61	5.20422e-61
B_CELL_RECEPTOR_SIGNALING_PATHWAY	536	41	19	1.07021e-61	3.43996e-61
FC_EPSILON_RI_SIGNALING_PATHWAY	624	28	18	6.04748e-61	1.70085e-60
TNF_SIGNALING_PATHWAY	717	35	13	2.24043e-39	4.20081e-39
NEUROTROPHIN_SIGNALING_PATHWAY	1073	63	28	4.51142e-81	2.9002e-80
RETROGRADE_ENDOCANNABINOID_SIGNALING	338	0	0	1	1
INSULIN_SIGNALING_PATHWAY	943	61	25	8.15482e-73	3.05806e-72
GNRH_SIGNALING_PATHWAY	494	8	3	1.72249e-10	2.21463e-10
ESTROGEN_SIGNALING_PATHWAY	617	49	25	1.23014e-80	6.91954e-80
PROLACTIN_SIGNALING_PATHWAY	446	38	16	1.3668e-52	3.23716e-52
THYROID_HORMONE_SIGNALING_PATHWAY	486	91	25	6.94496e-75	3.47248e-74
ADIPOCYTOKINE_SIGNALING_PATHWAY	315	3	0	0.999721	1
OXYTOCIN_SIGNALING_PATHWAY	918	41	18	1.04652e-53	2.6163e-53
GLUCAGON_SIGNALING_PATHWAY	408	23	6	2.9555e-19	4.15617e-19
EPITHELIAL_CELL_SIGNALING_IN_HELICOBACTER_PYLORI_INFECTION	136	11	2	8.78842e-08	1.09855e-07

## Sheet: Reactome_SKBR3
Pathway_name	# of known gene-pair in Pathway	# of predicted gene-pair in Pathway	# of common gene-pair	p-value(Hypergeometric Test)	q-value(Hypergeometric Test)
Activin_signaling	19	0	0	1	1
BMP_signaling	49	1	0	0.999985	1
DAG_and_IP3_signaling	96	0	0	1	1
EGFR_signaling	1547	69	18	3.94111e-44	3.15289e-43
ERBB2_signaling	1366	53	15	1.94547e-38	7.78188e-38
ERBB4_signaling	1218	55	17	5.46116e-45	6.55339e-44
FGFR_signaling	1436	78	18	1.26016e-43	7.56096e-43
GPCR_signaling	3145	127	7	7.59804e-11	1.51961e-10
Hippo_Signaling	7	0	0	1	1
IGF1R_signaling	690	17	4	5.33916e-12	1.2814e-11
Insulin_Receptor_signaling	685	21	4	1.30297e-11	2.84284e-11
Integrin_alphaIIb_beta3_signaling	94	0	0	1	1
Leptin_Signaling	77	2	1	4.87121e-05	8.35065e-05
NGF_signaling	2404	118	21	2.58036e-43	1.23857e-42
NOTCH_signaling	338	13	5	1.74391e-17	5.23173e-17
PDGF_signaling	1525	103	15	6.51127e-33	2.23244e-32
PIP3_activates_AKT_signaling	678	30	6	5.62228e-17	1.49927e-16
RAF_MAP_kinase_cascade	21	1	0	0.999993	1
Rho_GTPases_signaling	108	11	0	0.999624	1
SCF-KIT_signaling	1372	58	18	1.17973e-46	2.83135e-45
TGF_beta_Receptor_signaling	190	12	2	2.37003e-07	4.37544e-07
VEGF_signaling	24	0	0	1	1
Visual_Phototransduction	72	0	0	1	1
WNT_signaling	1926	32	2	0.000180672	0.000289075

## Sheet: Reactome_BT474
Pathway_name	# of known gene-pair in Pathway	# of predicted gene-pair in Pathway	# of common gene-pair	p-value(Hypergeometric Test)	q-value(Hypergeometric Test)
Activin_signaling	19	0	0	1	1
BMP_signaling	49	0	0	1	1
DAG_and_IP3_signaling	96	0	0	1	1
EGFR_signaling	1547	204	73	1.62721e-186	1.71062e-185
ERBB2_signaling	1366	170	64	6.2182e-169	2.48728e-168
ERBB4_signaling	1218	169	65	1.24468e-175	7.46808e-175
FGFR_signaling	1436	201	72	2.13828e-186	1.71062e-185
GPCR_signaling	3145	69	24	1.92477e-54	4.1995e-54
Hippo_Signaling	7	0	0	1	1
IGF1R_signaling	690	58	30	2.47663e-94	6.60435e-94
Insulin_Receptor_signaling	685	69	30	2.15162e-91	5.16389e-91
Integrin_alphaIIb_beta3_signaling	94	1	0	0.99997	1
Leptin_Signaling	77	6	3	2.80475e-13	5.178e-13
NGF_signaling	2404	248	67	1.80061e-148	6.17352e-148
NOTCH_signaling	338	21	7	1.78113e-23	3.56226e-23
PDGF_signaling	1525	185	67	3.98421e-172	1.91242e-171
PIP3_activates_AKT_signaling	678	113	46	4.65597e-138	1.39679e-137
RAF_MAP_kinase_cascade	21	3	0	0.99998	1
Rho_GTPases_signaling	108	8	0	0.999726	1
SCF-KIT_signaling	1372	188	71	2.75723e-187	6.61735e-186
TGF_beta_Receptor_signaling	190	8	1	0.000482137	0.000771419
VEGF_signaling	24	0	0	1	1
Visual_Phototransduction	72	1	0	0.999977	1
WNT_signaling	1926	30	2	0.00015965	0.000273686

## Sheet: WikiPathway_SKBR3
Pathway_name	# of known gene-pair in Pathway	# of predicted gene-pair in Pathway	# of common gene-pair	p-value(Hypergeometric Test)	q-value(Hypergeometric Test)
Interleukin-11 Signaling Pathway	172	7	1	0.000635203	0.00107632
FSH signaling pathway	65	4	1	0.00013723	0.000279034
p38 MAPK Signaling Pathway	105	15	4	1.21513e-14	6.73845e-14
IL-7 Signaling Pathway	133	0	0	1	1
Regulation of toll-like receptor signaling pathway	786	11	1	0.00454503	0.00676212
Nanoparticle-mediated activation of receptor signaling	115	2	0	0.999879	1
Osteoclast Signaling	6	0	0	1	1
Arylhydrocarbon receptor (AhR) signaling pathway	31	5	1	8.18136e-05	0.000172091
Insulin Signaling	1029	39	6	8.1116e-14	4.1234e-13
TNF alpha Signaling Pathway	554	10	5	5.28528e-16	3.58225e-15
Signaling Pathways in Glioblastoma	654	157	28	4.80976e-67	2.93395e-65
Kit receptor signaling pathway	474	8	3	8.7055e-10	3.12374e-09
IL-1 signaling pathway	324	6	2	4.37105e-07	1.15928e-06
EPO Receptor Signaling	129	1	1	6.80943e-05	0.000148348
Type III interferon signaling	9	0	0	1	1
G Protein Signaling Pathways	332	7	1	0.00122547	0.00186884
EBV LMP1 signaling	85	0	0	1	1
RANKL/RANK Signaling Pathway	285	2	1	0.000300837	0.000573471
Signaling of Hepatocyte Growth Factor Receptor	241	0	0	1	1
Hedgehog Signaling Pathway	41	0	0	1	1
TSLP Signaling Pathway	279	2	1	0.000294504	0.000573471
G13 Signaling Pathway	65	0	0	1	1
TGF Beta Signaling Pathway	239	11	5	1.41459e-17	1.07862e-16
T-Cell Receptor and Co-stimulatory Signaling	83	3	2	5.68902e-09	1.82647e-08
Androgen receptor signaling pathway	373	17	4	3.51068e-12	1.52965e-11
AMPK Signaling	192	5	3	1.02463e-11	4.16683e-11
B Cell Receptor Signaling Pathway	661	48	3	7.20032e-07	1.75688e-06
IL-2 Signaling Pathway	384	9	7	4.78868e-25	8.7006e-24
MAPK Signaling Pathway	1170	88	12	5.70531e-25	8.7006e-24
Notch Signaling Pathway	385	20	5	5.22065e-15	3.1846e-14
Serotonin Receptor 4/6/7 and NR3C Signaling	45	3	0	0.999929	1
IL-6 signaling pathway	252	6	2	2.64228e-07	7.67519e-07
Type II interferon signaling (IFNG)	87	21	1	0.00096353	0.00154672
Wnt Signaling Pathway	317	6	2	4.184e-07	1.15928e-06
EGF/EGFR Signaling Pathway	1212	75	13	3.43296e-28	1.04705e-26
BDNF signaling pathway	921	30	7	1.26316e-17	1.07862e-16
ATM Signaling Pathway	125	6	1	0.000395768	0.000731571
Leptin signaling pathway	425	5	1	0.0011207	0.00175289
IL-9 Signaling Pathway	64	0	0	1	1
TSH signaling pathway	313	28	2	1.02419e-05	2.31391e-05
IL-5 Signaling Pathway	262	14	4	3.57391e-13	1.67699e-12
IL17 signaling pathway	59	0	0	1	1
Osteoblast Signaling	15	1	1	7.91794e-06	1.85767e-05
Wnt Signaling Pathway Netpath	217	16	6	1.6852e-20	1.71329e-19
IL-3 Signaling Pathway	405	3	0	0.999359	1
TWEAK Signaling Pathway	214	4	1	0.000451698	0.000810399
Serotonin Receptor 2 and STAT3 Signaling	2	0	0	1	1
Osteopontin Signaling	25	0	0	1	1
ErbB Signaling Pathway	286	8	2	6.35362e-07	1.61488e-06
Alpha 6 Beta 4 signaling pathway	258	1	0	0.999864	1
Oncostatin M Signaling Pathway	451	22	8	3.08952e-24	3.76921e-23
Serotonin Receptor 2 and ELK-SRF/GATA4 signaling	29	0	0	1	1
IL-4 Signaling Pathway	412	8	3	5.71224e-10	2.17779e-09
TCR Signaling Pathway	743	33	1	0.0127814	0.0185635
ID signaling pathway	28	0	0	1	1
Wnt Signaling Pathway and Pluripotency	539	22	3	3.50829e-08	1.07003e-07
Toll-like receptor signaling pathway	676	3	0	0.99893	1
Interferon type I signaling pathways	291	6	1	0.000920944	0.00151831
Apoptosis Modulation and Signaling	357	3	1	0.000565129	0.000984939
Estrogen signaling pathway	80	5	0	0.999789	1
TOR Signaling	113	2	2	3.52646e-09	1.19508e-08

## Sheet: WikiPathway_BT474
Pathway_name	# of known gene-pair in Pathway	# of predicted gene-pair in Pathway	# of common gene-pair	p-value(Hypergeometric Test)	q-value(Hypergeometric Test)
Interleukin-11 Signaling Pathway	172	16	7	5.36416e-25	2.02628e-24
FSH signaling pathway	65	1	0	0.999965	1
p38 MAPK Signaling Pathway	105	10	1	0.000557412	0.000790747
IL-7 Signaling Pathway	133	4	3	1.37827e-12	2.54771e-12
Regulation of toll-like receptor signaling pathway	786	30	9	5.21748e-24	1.59133e-23
Nanoparticle-mediated activation of receptor signaling	115	10	3	2.6625e-11	4.77684e-11
Osteoclast Signaling	6	0	0	1	1
Arylhydrocarbon receptor (AhR) signaling pathway	31	5	0	0.999918	1
Insulin Signaling	1029	75	28	9.53597e-72	2.90847e-70
TNF alpha Signaling Pathway	554	10	2	3.88002e-06	5.91703e-06
Signaling Pathways in Glioblastoma	654	298	65	2.09391e-160	1.27729e-158
Kit receptor signaling pathway	474	19	10	8.56875e-32	4.33489e-31
IL-1 signaling pathway	324	6	3	1.0093e-10	1.75907e-10
EPO Receptor Signaling	129	0	0	1	1
Type III interferon signaling	9	0	0	1	1
G Protein Signaling Pathways	332	6	0	0.998942	1
EBV LMP1 signaling	85	1	0	0.999955	1
RANKL/RANK Signaling Pathway	285	14	7	5.79682e-24	1.68384e-23
Signaling of Hepatocyte Growth Factor Receptor	241	10	4	5.49423e-14	1.15568e-13
Hedgehog Signaling Pathway	41	0	0	1	1
TSLP Signaling Pathway	279	5	1	0.000740492	0.00102659
G13 Signaling Pathway	65	3	1	0.000103564	0.000154083
TGF Beta Signaling Pathway	239	10	4	5.31302e-14	1.15568e-13
T-Cell Receptor and Co-stimulatory Signaling	83	4	2	1.15189e-08	1.84909e-08
Androgen receptor signaling pathway	373	121	26	4.10482e-71	8.34647e-70
AMPK Signaling	192	13	9	7.04729e-34	3.90804e-33
B Cell Receptor Signaling Pathway	661	73	13	9.23829e-32	4.33489e-31
IL-2 Signaling Pathway	384	21	8	5.647e-25	2.02628e-24
MAPK Signaling Pathway	1170	77	19	5.02178e-44	5.10548e-43
Notch Signaling Pathway	385	27	7	1.25173e-20	3.18148e-20
Serotonin Receptor 4/6/7 and NR3C Signaling	45	3	0	0.999928	1
IL-6 signaling pathway	252	10	4	6.57509e-14	1.33693e-13
Type II interferon signaling (IFNG)	87	9	0	0.999584	1
Wnt Signaling Pathway	317	1	0	0.999832	1
EGF/EGFR Signaling Pathway	1212	117	30	8.5444e-69	1.30302e-67
BDNF signaling pathway	921	23	8	1.54803e-21	4.10564e-21
ATM Signaling Pathway	125	23	10	1.31456e-36	1.00235e-35
Leptin signaling pathway	425	21	8	1.28012e-24	4.33818e-24
IL-9 Signaling Pathway	64	3	3	3.7456e-14	8.46228e-14
TSH signaling pathway	313	48	12	2.49343e-35	1.68999e-34
IL-5 Signaling Pathway	262	17	8	3.06502e-27	1.24644e-26
IL17 signaling pathway	59	0	0	1	1
Osteoblast Signaling	15	6	3	8.18075e-15	1.91933e-14
Wnt Signaling Pathway Netpath	217	9	3	1.26749e-10	2.14769e-10
IL-3 Signaling Pathway	405	14	10	1.8968e-34	1.15705e-33
TWEAK Signaling Pathway	214	4	0	0.999545	1
Serotonin Receptor 2 and STAT3 Signaling	2	0	0	1	1
Osteopontin Signaling	25	0	0	1	1
ErbB Signaling Pathway	286	15	4	7.10469e-13	1.35433e-12
Alpha 6 Beta 4 signaling pathway	258	6	6	6.24463e-24	1.73147e-23
Oncostatin M Signaling Pathway	451	26	12	2.96428e-37	2.58316e-36
Serotonin Receptor 2 and ELK-SRF/GATA4 signaling	29	0	0	1	1
IL-4 Signaling Pathway	412	21	14	5.36158e-47	6.54113e-46
TCR Signaling Pathway	743	53	11	2.51661e-27	1.09652e-26
ID signaling pathway	28	1	0	0.999985	1
Wnt Signaling Pathway and Pluripotency	539	8	4	4.64437e-13	9.13892e-13
Toll-like receptor signaling pathway	676	12	6	1.93189e-18	4.71381e-18
Interferon type I signaling pathways	291	13	7	3.35909e-24	1.07844e-23
Apoptosis Modulation and Signaling	357	7	2	7.52201e-07	1.17652e-06
Estrogen signaling pathway	80	3	1	0.000127461	0.000185122
TOR Signaling	113	2	2	3.57028e-09	5.88614e-09
