# Supplementary material for: Bayesian model of signal rewiring reveals mechanisms of gene dysregulation in acquired drug resistance in breast cancer
Source: PLoS One. 2017 Mar 13;12(3):e0173331. doi: 10.1371/journal.pone.0173331 (PMC5348014; doi:10.1371/journal.pone.0173331)
Supplement: S3 Table — Comparing our current model with the previous model by observing the percentages of non-direct (indirect and PPI pair) enriched links (aberrant pairs as known signaling links) in the aberrant signaling pathways from KEGG, Reactome, and WikiPathway databases that were detected by our current but not the previous model, for both SKBR3 and BT474 cell-lines. (XLSX) [file pone.0173331.s004.xlsx]

## Sheet: KEGG
	Pathway	Enriched	% of
	Name	Links as	non-direct links links
		non-direct links	in all enriched
			links
SKBR3	TGF-beta signaling	TGFBR2::SMAD4 (IL); SMAD4::CREBBP (PP); SMAD4::EP300 (PP)	75% (3/4)
	Calcium signaling	PDGFRA::PDGFRB (IL)	100% (1/1)
	Nod-like receptor signaling	NFKBIA::BIRC3 (IL)	100% (1/1)
BT474	Notch signaling	EP300::NOTCH1 (IL); CREBBP::MAML2 (PP); CREBBP::HDAC1 (PP)	100% (3/3)
	Epithelial cell signaling in helicobacter pylori infection	PTPN11::EGFR (PP)	50% (1/2)

## Sheet: Reactome
	Pathway	Enriched	% of
	Name	Links as	non-direct links links
		non-direct links	in all enriched
			links
SKBR3	TGF-beta signaling	TGFBR2::SMAD4 (IL)	50% (1/2)
BT474	TGF-beta signaling	HDAC1::SMAD4 (IL)	100% (1/1)
	Leptin Signaling	PTPN11::HRAS (PP)	33% (1/3)

## Sheet: WikiPathways
	Pathway	Enriched	% of
	Name	Links as	non-direct links links
		non-direct links	in all enriched
			links
SKBR3	TGF-beta signaling	CREBBP::SMAD4 (PP); SMAD4::TFE3 (IL); SMAD4::EP300 (PP); TGFBR2::SMAD4 (IL)	80% (4/5)
	TOR Signaling	TSC2::TSC1 (IL)	50% (1/2)
	Oncostatin M Signaling	IL6ST::JAK3 (IL); LIFR::JAK3 (IL); L6ST::JAK2 (IL); IL6ST::LIFR (IL)	50% (4/8)
	AhR signaling	IL2::HSP90AA1 (PP)	100% (1/1)
	Apoptosis Modulation	NFKBIA::BIRC3 (IL)	100% (1/1)
	TWEAK Signaling	NFKBIA::BIRC3 (IL)	100% (1/1)
	Osteoblast Signaling	PDGFRA::PDGFRB (IL)	100% (1/1)
	TNF-alpha Signaling	NFKBIA::BIRC3 (IL); FBXW11::NFKBIA (IL)	40% (2/5)
	Interleukin-11 Signaling	IL6ST::JAK2 (IL)	100% (1/1)
	Leptin signaling	ERBB2::HRAS (PP)	100% (1/1)
BT474	IL-7 Signaling	JAK3::PIK3R1 (IL); JAK3::PIK3R2 (IL); PIK3R1::PIK3R2 (IL)	100% (3/3)
	IL-9 Signaling	JAK3::PIK3R1 (IL); JAK3::PIK3R2 (IL); PIK3R1::PIK3R2 (IL)	100% (3/3)
	G13 Signaling	PIK3CA::PIK3R2 (IL)	100% (1/1)
	ErbB Signaling	EGFR::HRAS (PP)	25% (1/4)
	Interferon type I signaling	PTPN11::PIK3R1 (PP); CBL::PIK3R1 (IL); CBL::PIK3R2 (IL); SOCS1::LCK (IL); PIK3R1::PIK3R2 (PP); PIK3R2::PTPN11 (IL)	85% (6/7)
