# Supplementary material for: Bayesian model of signal rewiring reveals mechanisms of gene dysregulation in acquired drug resistance in breast cancer
Source: PLoS One. 2017 Mar 13;12(3):e0173331. doi: 10.1371/journal.pone.0173331 (PMC5348014; doi:10.1371/journal.pone.0173331)
Supplement: S4 Table — Comparing our current model with the previous model by observing the percentages of non-direct (indirect and PPI pair) enriched links (aberrant pairs as known signaling links) in the aberrant signaling pathways from KEGG, Reactome, and WikiPathway databases that were detected by both of our current and previous models, and were ranked (based on enrichment q-value) high in the current model but low in the previous model, for both SKBR3 and BT474 cell-lines. (XLSX) [file pone.0173331.s005.xlsx]

## Sheet: KEGG
	Pathway Name	Rank diff	Previous model		Current model
			Rank	# of enriched links	Rank	# of enriched links	# of non-DL pairs as enriched links (% of total)	non-DL pairs as enriched links (% of total)
SKBR3	PI3K-AKT_SIGNALING_PATHWAY	10	12	18	2	34	10 (29%)	PDGFRA**PDGFRB (IL); HRAS**PDGFRA (IL); JAK2**KIT (IL); HRAS**MET (PPI); MET**PIK3CA (IL); MET**PIK3R1 (PPI); AKT1**IL2 (IL); HSP90AA1**IL2 (PPI); IL2**PIK3R1 (IL); TSC1**TSC2 (IL);
	JAK-STAT_SIGNALING_PATHWAY	17	20	16	3	20	10 (50%)	CBL**IL2 (IL); IL2**PIK3R1 (IL); AKT1**IL2 (IL); IL6ST**LIFR (IL); JAK3**LIFR (IL); IL6ST**JAK2 (IL); IL6ST**JAK3 (IL); IL6ST**SOCS1 (IL); SOCS1**MPL (PPI); JAK2**SOCS1 (IL);
	MAPK_SIGNALING_PATHWAY	14	19	1	5	19	3 (15%)	PDGFRA**PDGFRB (IL); HRAS**PDGFRA (IL); HSPB1**TP53 (PPI);
	FOXO_SIGNALING_PATHWAY	17	24	2	7	12	5 (42%)	TGFBR2**SMAD4 (IL); SMAD4**CREBBP (PPI); SMAD4**EP300 (PPI); SMAD4**FOXO1 (PPI); EP300**MDM2 (PPI);
	HIPPO_SIGNALING_PATHWAY	14	22	5	8	9	6 (67%)	CDH1**CTNNB1 (IL); APC**CDH1 (IL); FBXW11**CTNNB1 (IL); TGFBR2**SMAD4 (IL); SERPINE1**SMAD4 (PPI); CTNNB1**APC (PPI);
	ERBB_SIGNALING_PATHWAY	13	27	2	14	6	1 (17%)	ABL1**CBL (IL);
	B_CELL_RECEPTOR_SIGNALING_PATHWAY	11	31	1	20	4	1 (25%)	BCL10**CARD11 (IL);
BT474	SIGNALING_PATHWAYS_REGULATING_PLURIPOTENCY_OF_STEM_CELLS	15	21	3	6	32	9 (28%)	IL6ST**LIFR (PPI); JAK3**LIFR (IL); JAK3**PIK3R1 (PPI); PIK3R2**JAK3 (IL); PIK3R2**PIK3CA (PPI); PIK3R1**PIK3R2 (PPI); PIK3R2**HRAS (IL); CTNNB1**SMAD4 (IL); SMAD4**TCF3 (PPI);
	NEUROTROPHIN_SIGNALING_PATHWAY	12	19	3	7	28	8 (29%)	PIK3R2**HRAS (IL); PTPN11**HRAS (PPI); PIK3R1**PIK3R2 (PPI); PIK3R1**PIK3CA (PPI); PIK3R1**PTPN11 (PPI); PIK3R2**PIK3CA (PPI); PIK3R2**PTPN11 (IL); MAP3K5**AKT1 (PPI);
	ESTROGEN_SIGNALING_PATHWAY	16	24	2	8	25	6 (24%)	EGFR**HRAS (PPI); EGFR**PIK3CA (PPI); EGFR**PIK3R2 (PPI); PIK3R2**HRAS (IL); PIK3R2**PIK3CA (PPI); PIK3R1**PIK3R2 (PPI);
	SPHINGOLIPID_SIGNALING_PATHWAY	12	23	2	11	23	6 (26%)	MAP3K5**AKT1 (PPI); TP53**PTEN (IL); PIK3R2**PIK3CA (PPI); PIK3R1**PIK3R2 (PPI); PIK3R1**PTEN (PPI); PIK3R2**HRAS (IL);
	CHEMOKINE_SIGNALING_PATHWAY	25	38	1	13	27	7 (26%)	JAK3**PIK3R1 (PPI); PIK3R2**JAK3 (IL); PIK3R2**HRAS (IL); PIK3R1**PIK3R2 (PPI); PIK3R1**PIK3CA (PPI); PIK3R2**PIK3CA (PPI); AKT1**PAK1 (PPI);
	B_CELL_RECEPTOR_SIGNALING_PATHWAY	19	33	1	14	19	8 (42%)	PIK3R1**SYK (IL); PIK3R2**SYK (PPI); SYK**PIK3CA (PPI); PIK3R2**HRAS (IL); BCL10**MALT1 (IL); PIK3R1**PIK3R2 (PPI); PIK3R1**PIK3CA (PPI); PIK3R2**PIK3CA (PPI);
	VEGF_SIGNALING_PATHWAY	12	29	1	17	15	3 (20%)	PIK3R2**HRAS (IL); PIK3R2**PIK3CA (PPI); PIK3R1**PIK3R2 (PPI);
	OXYTOCIN_SIGNALING_PATHWAY	14	32	1	18	18	7 (39%)	PIK3R2**HRAS (IL); EGFR**HRAS (PPI); PIK3R2**PIK3CA (PPI); EGFR**PIK3CA (PPI); PIK3R1**PIK3R2 (PPI); PIK3R1**EGFR (PPI); EGFR**PIK3R2 (PPI);
	PROLACTIN_SIGNALING_PATHWAY	16	35	1	19	16	3 (19%)	PIK3R2**PIK3CA (PPI); PIK3R1**PIK3R2 (PPI); PIK3R2**HRAS (IL);

## Sheet: Reactome
	Rank diff	Pathway Name	Previous model		Current model
			Rank	# of enriched links	Rank	# of enriched links	# of non-DL pairs as enriched links (% of total)	non-DL pairs as enriched links (% of total)
SKBR3	nil	nil	nil	nil	nil	nil	nil	nil
BT474	nil	nil	nil	nil	nil	nil	nil	nil

## Sheet: WikiPathways
	Pathway Name	Rank diff	Previous model		Current model
			Rank	# of enriched links	Rank	# of enriched links	# of non-DL pairs as enriched links (% of total)	non-DL pairs as enriched links (% of total)
SKBR3	EGF/EGFR Signaling Pathway	21	23	1	2	13	2 (15%)	ABL1**CBL (IL); SH3KBP1**CBL (IL);
	MAPK Signaling Pathway	24	27	1	3	12	1 (8%)	HSPB1**TP53 (PPI);
	BDNF signaling pathway	20	26	1	6	7	1 (14%)	APC**CTNNB1 (IL);
	Androgen receptor signaling pathway	12	25	1	13	4	3 (75%)	EP300**MDM2 (PPI); SMAD4**EP300 (PPI); SMAD4**FOXO1 (PPI);
BT474	EGF/EGFR Signaling Pathway	10	14	4	4	30	15 (50%)	AKT1**PAK1 (PPI); PTPN11**HRAS (PPI); PTPN11**EGFR (PPI); PIK3R1**PTPN11 (PPI); PIK3R2**PTPN11 (IL); EGFR**EPS15 (PPI); CBL**EPS15 (PPI); EGFR**HRAS (PPI); PIK3R2**HRAS (IL); CBL**EGFR (IL); EGFR**PIK3R2 (PPI); CBL**PIK3R1 (IL); PIK3R2**CBL (IL); PIK3R1**PTEN (PPI); PIK3R1**PIK3R2 (PPI);
	Oncostatin M Signaling Pathway	31	38	1	7	12	5 (42%)	PTPN11**HRAS (PPI); PIK3R1**PTPN11 (PPI); JAK3**LIFR (IL); JAK3**PIK3R1 (PPI); IL6ST**LIFR (PPI);
	ATM Signaling Pathway	26	34	1	8	10	4 (40%)	CHEK2**BRCA1 (PPI); CHEK2**MDM2 (PPI); ATM**FANCD2 (PPI); ATM**MDM2 (PPI);
	TSH signaling pathway	19	28	2	9	12	5 (42%)	PIK3R2**HRAS (IL); PIK3R2**PIK3CA (PPI); CCND3**PIK3CA (PPI); PIK3R1**PIK3R2 (PPI); PIK3R1**CCND3 (PPI);
	IL-3 Signaling Pathway	10	20	2	10	10	9 (90%)	PTPN11**HRAS (PPI); PIK3R1**PTPN11 (PPI); PIK3R2**PTPN11 (IL); PIK3R2**HRAS (IL); CBL**PIK3R1 (IL); PIK3R2**CBL (IL); PIK3R1**SYK (IL); PIK3R2**SYK (PPI); PIK3R1**PIK3R2 (PPI);
	B Cell Receptor Signaling Pathway	13	26	2	13	13	10 (77%)	PTPN11**HRAS (PPI); PIK3R1**PTPN11 (PPI); PIK3R2**PTPN11 (IL); BCL10**MALT1 (IL); PIK3R2**HRAS (IL); CBL**PIK3R1 (IL); PIK3R2**CBL (IL); PIK3R1**SYK (IL); PIK3R2**SYK (PPI); PIK3R1**PIK3R2 (PPI);
	TCR Signaling Pathway	13	27	2	14	11	9 (82%)	PTPN11**HRAS (PPI); PIK3R1**PTPN11 (PPI); PIK3R2**PTPN11 (IL); BCL10**MALT1 (IL); AKT1**PAK1 (PPI); PIK3R2**HRAS (IL); CBL**PIK3R1 (IL); PIK3R2**CBL (IL); PIK3R1**PIK3R2 (PPI);
	IL-5 Signaling Pathway	22	37	1	15	8	5 (63%)	PIK3R1**PTPN11 (PPI); PIK3R2**PTPN11 (IL); PIK3R1**SYK (IL); PIK3R2**SYK (PPI); PIK3R1**PIK3R2 (PPI);
	Interleukin-11 Signaling Pathway	20	36	1	16	7	5 (71%)	PTPN11**HRAS (PPI); PIK3R2**HRAS (IL); PIK3R1**PTPN11 (PPI); PIK3R2**PTPN11 (IL); PIK3R1**PIK3R2 (PPI);
	Alpha 6 Beta 4 signaling pathway	13	35	1	22	6	5 (83%)	PTPN11**HRAS (PPI); PIK3R2**HRAS (IL); PIK3R1**PTPN11 (PPI); PIK3R2**PTPN11 (IL); PIK3R1**PIK3R2 (PPI);
