# Supplementary material for: Bayesian model of signal rewiring reveals mechanisms of gene dysregulation in acquired drug resistance in breast cancer
Source: PLoS One. 2017 Mar 13;12(3):e0173331. doi: 10.1371/journal.pone.0173331 (PMC5348014; doi:10.1371/journal.pone.0173331)
Supplement: S5 Table — Summary of Type-I, Type-II and Type-III enrichment of V-structures in KEGG, Reactome, and WikiPathway databases in SKBR3 cell-line. (XLSX) [file pone.0173331.s006.xlsx]

## Sheet: distinct_Type_I_VSs_K_R_W
All distinct Type-I VSs in KEGG, Reactome, Wikipathway									Literature Supported VSs
ATP6V1C2::ELMO1	red&&ATP6V1C2::COL5A2	green							RPS6KA2::TGFBR2	red&&TGFBR2::BCL3	green
ATP6V1C2::ELMO1	red&&ATP6V1C2::FRMD6	green							RPS6KA2::TGFBR2	red&&TGFBR2::SMAD4	green
ATP6V1C2::ELMO1	red&&ATP6V1C2::IMPA2	green							RPS6KA2::TGFBR2	red&&TGFBR2::VHL	green
ATP6V1C2::ELMO1	red&&ATP6V1C2::IRF1	green							BCL10::BCL3	red&&TGFBR2::BCL3	green
ATP6V1C2::ELMO1	red&&ATP6V1C2::KRIT1	green							BCL10::BCL3	red&&BCL3::CDK4	green
ATP6V1C2::ELMO1	red&&ATP6V1C2::LFNG	green							CSF1R::CBL	red&&ABL1::CBL	green
ATP6V1C2::ELMO1	red&&ATP6V1C2::LRP5	green							CSF1R::CBL	red&&CBL::IL2	green
ATP6V1C2::ELMO1	red&&ATP6V1C2::MAP3K1	green							CSF1R::CBL	red&&CBL::MET	green
ATP6V1C2::ELMO1	red&&ATP6V1C2::NOTCH3	green							CBL::LIFR	red&&ABL1::CBL	green
ATP6V1C2::ELMO1	red&&ATP6V1C2::RAC2	green							CBL::LIFR	red&&CBL::IL2	green
ATP6V1C2::ELMO1	red&&ATP6V1C2::RGL1	green							CBL::LIFR	red&&CBL::MET	green
ATP6V1C2::ELMO1	red&&ATP6V1C2::SERPINE1	green							RPS6KA2::CREB1	red&&MAP3K1::CREB1	green
ATP6V1C2::ELMO1	red&&ATP6V1C2::SLC25A4	green							RPS6KA2::CREB1	red&&ARNT::CREB1	green
ATP6V1C2::ELMO1	red&&ATP6V1C2::TGFB2	green							JAK3::KRAS	red&&BRAF::KRAS	green
ATP6V1C2::ELMO1	red&&ATP6V1C2::TGFBR2	green							LCK::NOTCH1	red&&ABL1::LCK	green
ATP6V1C2::ELMO1	red&&ATP6V1C2::TPM2	green							LCK::NOTCH1	red&&HRAS::LCK	green
ATP6V1C2::ELMO1	red&&ATP6V1C2::WNT4	green							LCK::NOTCH1	red&&IL2::LCK	green
ATP6V1C2::ELMO1	red&&ATP6V1C2::ABL1	green							LCK::NOTCH1	red&&LCK::MET	green
ATP6V1C2::ELMO1	red&&ATP6V1C2::ABL2	green							LCK::NOTCH1	red&&LCK::SMAD4	green
ATP6V1C2::ELMO1	red&&ATP6V1C2::ACSL6	green							LCK::NOTCH1	red&&LCK::VHL	green
ATP6V1C2::ELMO1	red&&ATP6V1C2::AKT1	green							RPS6KA2::MDM2	red&&ABL1::MDM2	green
ATP6V1C2::ELMO1	red&&ATP6V1C2::ARNT	green							RPS6KA2::MDM2	red&&EP300::MDM2	green
ATP6V1C2::ELMO1	red&&ATP6V1C2::BCL3	green							RPS6KA2::MDM2	red&&MDM2::MET	green
ATP6V1C2::ELMO1	red&&ATP6V1C2::BRAF	green							CDH1::MYC	red&&MYC::TSC2	green
ATP6V1C2::ELMO1	red&&ATP6V1C2::CDK4	green							MYC::NOTCH1	red&&MYC::TSC2	green
ATP6V1C2::ELMO1	red&&ATP6V1C2::CDKN2A	green							CDH1::PIK3CA	red&&MET::PIK3CA	green
ATP6V1C2::ELMO1	red&&ATP6V1C2::CREB1	green							FGFR1::PIK3CA	red&&MET::PIK3CA	green
ATP6V1C2::ELMO1	red&&ATP6V1C2::CYLD	green							KRAS::PIK3CA	red&&BRAF::KRAS	green
ATP6V1C2::ELMO1	red&&ATP6V1C2::DDIT3	green							KRAS::PIK3CA	red&&MET::PIK3CA	green
ATP6V1C2::ELMO1	red&&ATP6V1C2::EP300	green							NTRK1::PIK3CA	red&&MET::PIK3CA	green
ATP6V1C2::ELMO1	red&&ATP6V1C2::ERBB2	green							CX3CL1::TP53	red&&MET::TP53	green
ATP6V1C2::ELMO1	red&&ATP6V1C2::FAS	green							CX3CL1::TP53	red&&TP53::TSC2	green
ATP6V1C2::ELMO1	red&&ATP6V1C2::FCGR2B	green							HSPB1::TP53	red&&MET::TP53	green
ATP6V1C2::ELMO1	red&&ATP6V1C2::HRAS	green							HSPB1::TP53	red&&TP53::TSC2	green
ATP6V1C2::ELMO1	red&&ATP6V1C2::IL2	green							APC::TP53	red&&MET::TP53	green
ATP6V1C2::ELMO1	red&&ATP6V1C2::IL21R	green							APC::TP53	red&&TP53::TSC2	green
ATP6V1C2::ELMO1	red&&ATP6V1C2::LCK	green							NOTCH1::TP53	red&&MET::TP53	green
ATP6V1C2::ELMO1	red&&ATP6V1C2::MALT1	green							NOTCH1::TP53	red&&TP53::TSC2	green
ATP6V1C2::ELMO1	red&&ATP6V1C2::MDM2	green							FBXW11::CTNNB1	red&&CTNNB1::MET	green
ATP6V1C2::ELMO1	red&&ATP6V1C2::MTCP1	green							CDK6::CTNNB1	red&&CTNNB1::MET	green
ATP6V1C2::ELMO1	red&&ATP6V1C2::NF1	green							BCL2::CTNNB1	red&&CTNNB1::MET	green
ATP6V1C2::ELMO1	red&&ATP6V1C2::NRAS	green							CCND2::CTNNB1	red&&CTNNB1::MET	green
ATP6V1C2::ELMO1	red&&ATP6V1C2::PDGFRB	green							CTNNB1::FGFR1	red&&CTNNB1::MET	green
ATP6V1C2::ELMO1	red&&ATP6V1C2::PTCH1	green							CTNNB1::MLLT4	red&&CTNNB1::MET	green
ATP6V1C2::ELMO1	red&&ATP6V1C2::REL	green							CTNNB1::NOTCH1	red&&CTNNB1::MET	green
ATP6V1C2::ELMO1	red&&ATP6V1C2::SMAD4	green							JAK2::KRAS	red&&BRAF::KRAS	green
ATP6V1C2::ELMO1	red&&ATP6V1C2::SMO	green							KRAS::MLLT4	red&&BRAF::KRAS	green
ATP6V1C2::ELMO1	red&&ATP6V1C2::SUFU	green							KRAS::PIM1	red&&BRAF::KRAS	green
ATP6V1C2::ELMO1	red&&ATP6V1C2::HNF1A	green							EPS15::KIT	red&&EPS15::MET	green
ATP6V1C2::ELMO1	red&&ATP6V1C2::TCL1A	green							EPS15::NTRK1	red&&EPS15::MET	green
ATP6V1C2::ELMO1	red&&ATP6V1C2::TPM3	green							EIF2AK2::TP53	red&&TP53::TSC2	green
ATP6V1C2::ELMO1	red&&ATP6V1C2::TSC1	green							KIT::KRAS	red&&BRAF::KRAS	green
ATP6V1C2::ELMO1	red&&ATP6V1C2::TSC2	green							KRAS::NTRK3	red&&BRAF::KRAS	green
ATP6V1C2::ELMO1	red&&ATP6V1C2::VHL	green
CCL5::COL4A5	red&&CCL5::COL5A2	green
CCL5::COL4A5	red&&CCL5::IRF1	green
CCL5::COL4A5	red&&CCL5::LFNG	green
CCL5::COL4A5	red&&CCL5::MAP3K1	green
CCL5::COL4A5	red&&CCL5::NOTCH3	green
CCL5::COL4A5	red&&CCL5::RGL1	green
CCL5::COL4A5	red&&CCL5::WNT4	green
CCL5::COL4A5	red&&CCL5::ABL1	green
CCL5::COL4A5	red&&CCL5::ARNT	green
CCL5::COL4A5	red&&CCL5::BRAF	green
CCL5::COL4A5	red&&CCL5::CYLD	green
CCL5::COL4A5	red&&CCL5::DDIT3	green
CCL5::COL4A5	red&&CCL5::HRAS	green
CCL5::COL4A5	red&&CCL5::IL2	green
CCL5::COL4A5	red&&CCL5::MET	green
CCL5::COL4A5	red&&CCL5::MTCP1	green
CCL5::COL4A5	red&&CCL5::PDGFRB	green
CCL5::COL4A5	red&&CCL5::SMAD4	green
CCL5::COL4A5	red&&CCL5::SUFU	green
CCL5::COL4A5	red&&CCL5::TSC2	green
CCL5::COL4A5	red&&CCL5::VHL	green
CCL5::CSF1R	red&&CCL5::COL5A2	green
CCL5::CSF1R	red&&CCL5::IRF1	green
CCL5::CSF1R	red&&CCL5::LFNG	green
CCL5::CSF1R	red&&CCL5::MAP3K1	green
CCL5::CSF1R	red&&CCL5::NOTCH3	green
CCL5::CSF1R	red&&CCL5::RGL1	green
CCL5::CSF1R	red&&CCL5::WNT4	green
CCL5::CSF1R	red&&CCL5::ABL1	green
CCL5::CSF1R	red&&CCL5::ARNT	green
CCL5::CSF1R	red&&CCL5::BRAF	green
CCL5::CSF1R	red&&CCL5::CYLD	green
CCL5::CSF1R	red&&CCL5::DDIT3	green
CCL5::CSF1R	red&&CCL5::HRAS	green
CCL5::CSF1R	red&&CCL5::IL2	green
CCL5::CSF1R	red&&CCL5::MET	green
CCL5::CSF1R	red&&CCL5::MTCP1	green
CCL5::CSF1R	red&&CCL5::PDGFRB	green
CCL5::CSF1R	red&&CCL5::SMAD4	green
CCL5::CSF1R	red&&CCL5::SUFU	green
CCL5::CSF1R	red&&CCL5::TSC2	green
CCL5::CSF1R	red&&CCL5::VHL	green
CCL5::INPP4B	red&&CCL5::COL5A2	green
CCL5::INPP4B	red&&CCL5::IRF1	green
CCL5::INPP4B	red&&CCL5::LFNG	green
CCL5::INPP4B	red&&CCL5::MAP3K1	green
CCL5::INPP4B	red&&CCL5::NOTCH3	green
CCL5::INPP4B	red&&CCL5::RGL1	green
CCL5::INPP4B	red&&CCL5::WNT4	green
CCL5::INPP4B	red&&CCL5::ABL1	green
CCL5::INPP4B	red&&CCL5::ARNT	green
CCL5::INPP4B	red&&CCL5::BRAF	green
CCL5::INPP4B	red&&CCL5::CYLD	green
CCL5::INPP4B	red&&CCL5::DDIT3	green
CCL5::INPP4B	red&&CCL5::HRAS	green
CCL5::INPP4B	red&&CCL5::IL2	green
CCL5::INPP4B	red&&CCL5::MET	green
CCL5::INPP4B	red&&CCL5::MTCP1	green
CCL5::INPP4B	red&&CCL5::PDGFRB	green
CCL5::INPP4B	red&&CCL5::SMAD4	green
CCL5::INPP4B	red&&CCL5::SUFU	green
CCL5::INPP4B	red&&CCL5::TSC2	green
CCL5::INPP4B	red&&CCL5::VHL	green
CCL5::PLTP	red&&CCL5::COL5A2	green
CCL5::PLTP	red&&CCL5::IRF1	green
CCL5::PLTP	red&&CCL5::LFNG	green
CCL5::PLTP	red&&CCL5::MAP3K1	green
CCL5::PLTP	red&&CCL5::NOTCH3	green
CCL5::PLTP	red&&CCL5::RGL1	green
CCL5::PLTP	red&&CCL5::WNT4	green
CCL5::PLTP	red&&CCL5::ABL1	green
CCL5::PLTP	red&&CCL5::ARNT	green
CCL5::PLTP	red&&CCL5::BRAF	green
CCL5::PLTP	red&&CCL5::CYLD	green
CCL5::PLTP	red&&CCL5::DDIT3	green
CCL5::PLTP	red&&CCL5::HRAS	green
CCL5::PLTP	red&&CCL5::IL2	green
CCL5::PLTP	red&&CCL5::MET	green
CCL5::PLTP	red&&CCL5::MTCP1	green
CCL5::PLTP	red&&CCL5::PDGFRB	green
CCL5::PLTP	red&&CCL5::SMAD4	green
CCL5::PLTP	red&&CCL5::SUFU	green
CCL5::PLTP	red&&CCL5::TSC2	green
CCL5::PLTP	red&&CCL5::VHL	green
CCL5::RPS6KA2	red&&CCL5::COL5A2	green
CCL5::RPS6KA2	red&&CCL5::IRF1	green
CCL5::RPS6KA2	red&&CCL5::LFNG	green
CCL5::RPS6KA2	red&&CCL5::MAP3K1	green
CCL5::RPS6KA2	red&&CCL5::NOTCH3	green
CCL5::RPS6KA2	red&&CCL5::RGL1	green
CCL5::RPS6KA2	red&&CCL5::WNT4	green
CCL5::RPS6KA2	red&&CCL5::ABL1	green
CCL5::RPS6KA2	red&&CCL5::ARNT	green
CCL5::RPS6KA2	red&&CCL5::BRAF	green
CCL5::RPS6KA2	red&&CCL5::CYLD	green
CCL5::RPS6KA2	red&&CCL5::DDIT3	green
CCL5::RPS6KA2	red&&CCL5::HRAS	green
CCL5::RPS6KA2	red&&CCL5::IL2	green
CCL5::RPS6KA2	red&&CCL5::MET	green
CCL5::RPS6KA2	red&&CCL5::MTCP1	green
CCL5::RPS6KA2	red&&CCL5::PDGFRB	green
CCL5::RPS6KA2	red&&CCL5::SMAD4	green
CCL5::RPS6KA2	red&&CCL5::SUFU	green
CCL5::RPS6KA2	red&&CCL5::TSC2	green
CCL5::RPS6KA2	red&&CCL5::VHL	green
CCL5::SPRED1	red&&CCL5::COL5A2	green
CCL5::SPRED1	red&&CCL5::IRF1	green
CCL5::SPRED1	red&&CCL5::LFNG	green
CCL5::SPRED1	red&&CCL5::MAP3K1	green
CCL5::SPRED1	red&&CCL5::NOTCH3	green
CCL5::SPRED1	red&&CCL5::RGL1	green
CCL5::SPRED1	red&&CCL5::WNT4	green
CCL5::SPRED1	red&&CCL5::ABL1	green
CCL5::SPRED1	red&&CCL5::ARNT	green
CCL5::SPRED1	red&&CCL5::BRAF	green
CCL5::SPRED1	red&&CCL5::CYLD	green
CCL5::SPRED1	red&&CCL5::DDIT3	green
CCL5::SPRED1	red&&CCL5::HRAS	green
CCL5::SPRED1	red&&CCL5::IL2	green
CCL5::SPRED1	red&&CCL5::MET	green
CCL5::SPRED1	red&&CCL5::MTCP1	green
CCL5::SPRED1	red&&CCL5::PDGFRB	green
CCL5::SPRED1	red&&CCL5::SMAD4	green
CCL5::SPRED1	red&&CCL5::SUFU	green
CCL5::SPRED1	red&&CCL5::TSC2	green
CCL5::SPRED1	red&&CCL5::VHL	green
CCL5::ZIC2	red&&CCL5::COL5A2	green
CCL5::ZIC2	red&&CCL5::IRF1	green
CCL5::ZIC2	red&&CCL5::LFNG	green
CCL5::ZIC2	red&&CCL5::MAP3K1	green
CCL5::ZIC2	red&&CCL5::NOTCH3	green
CCL5::ZIC2	red&&CCL5::RGL1	green
CCL5::ZIC2	red&&CCL5::WNT4	green
CCL5::ZIC2	red&&CCL5::ABL1	green
CCL5::ZIC2	red&&CCL5::ARNT	green
CCL5::ZIC2	red&&CCL5::BRAF	green
CCL5::ZIC2	red&&CCL5::CYLD	green
CCL5::ZIC2	red&&CCL5::DDIT3	green
CCL5::ZIC2	red&&CCL5::HRAS	green
CCL5::ZIC2	red&&CCL5::IL2	green
CCL5::ZIC2	red&&CCL5::MET	green
CCL5::ZIC2	red&&CCL5::MTCP1	green
CCL5::ZIC2	red&&CCL5::PDGFRB	green
CCL5::ZIC2	red&&CCL5::SMAD4	green
CCL5::ZIC2	red&&CCL5::SUFU	green
CCL5::ZIC2	red&&CCL5::TSC2	green
CCL5::ZIC2	red&&CCL5::VHL	green
CCL5::BCL10	red&&CCL5::COL5A2	green
CCL5::BCL10	red&&CCL5::IRF1	green
CCL5::BCL10	red&&CCL5::LFNG	green
CCL5::BCL10	red&&CCL5::MAP3K1	green
CCL5::BCL10	red&&CCL5::NOTCH3	green
CCL5::BCL10	red&&CCL5::RGL1	green
CCL5::BCL10	red&&CCL5::WNT4	green
CCL5::BCL10	red&&CCL5::ABL1	green
CCL5::BCL10	red&&CCL5::ARNT	green
CCL5::BCL10	red&&CCL5::BRAF	green
CCL5::BCL10	red&&CCL5::CYLD	green
CCL5::BCL10	red&&CCL5::DDIT3	green
CCL5::BCL10	red&&CCL5::HRAS	green
CCL5::BCL10	red&&CCL5::IL2	green
CCL5::BCL10	red&&CCL5::MET	green
CCL5::BCL10	red&&CCL5::MTCP1	green
CCL5::BCL10	red&&CCL5::PDGFRB	green
CCL5::BCL10	red&&CCL5::SMAD4	green
CCL5::BCL10	red&&CCL5::SUFU	green
CCL5::BCL10	red&&CCL5::TSC2	green
CCL5::BCL10	red&&CCL5::VHL	green
CCL5::LIFR	red&&CCL5::COL5A2	green
CCL5::LIFR	red&&CCL5::IRF1	green
CCL5::LIFR	red&&CCL5::LFNG	green
CCL5::LIFR	red&&CCL5::MAP3K1	green
CCL5::LIFR	red&&CCL5::NOTCH3	green
CCL5::LIFR	red&&CCL5::RGL1	green
CCL5::LIFR	red&&CCL5::WNT4	green
CCL5::LIFR	red&&CCL5::ABL1	green
CCL5::LIFR	red&&CCL5::ARNT	green
CCL5::LIFR	red&&CCL5::BRAF	green
CCL5::LIFR	red&&CCL5::CYLD	green
CCL5::LIFR	red&&CCL5::DDIT3	green
CCL5::LIFR	red&&CCL5::HRAS	green
CCL5::LIFR	red&&CCL5::IL2	green
CCL5::LIFR	red&&CCL5::MET	green
CCL5::LIFR	red&&CCL5::MTCP1	green
CCL5::LIFR	red&&CCL5::PDGFRB	green
CCL5::LIFR	red&&CCL5::SMAD4	green
CCL5::LIFR	red&&CCL5::SUFU	green
CCL5::LIFR	red&&CCL5::TSC2	green
CCL5::LIFR	red&&CCL5::VHL	green
CCL5::LIFR	red&&BRAF::LIFR	green
CCL5::NOTCH1	red&&CCL5::COL5A2	green
CCL5::NOTCH1	red&&CCL5::IRF1	green
CCL5::NOTCH1	red&&CCL5::LFNG	green
CCL5::NOTCH1	red&&CCL5::MAP3K1	green
CCL5::NOTCH1	red&&CCL5::NOTCH3	green
CCL5::NOTCH1	red&&CCL5::RGL1	green
CCL5::NOTCH1	red&&CCL5::WNT4	green
CCL5::NOTCH1	red&&CCL5::ABL1	green
CCL5::NOTCH1	red&&CCL5::ARNT	green
CCL5::NOTCH1	red&&CCL5::BRAF	green
CCL5::NOTCH1	red&&CCL5::CYLD	green
CCL5::NOTCH1	red&&CCL5::DDIT3	green
CCL5::NOTCH1	red&&CCL5::HRAS	green
CCL5::NOTCH1	red&&CCL5::IL2	green
CCL5::NOTCH1	red&&CCL5::MET	green
CCL5::NOTCH1	red&&CCL5::MTCP1	green
CCL5::NOTCH1	red&&CCL5::PDGFRB	green
CCL5::NOTCH1	red&&CCL5::SMAD4	green
CCL5::NOTCH1	red&&CCL5::SUFU	green
CCL5::NOTCH1	red&&CCL5::TSC2	green
CCL5::NOTCH1	red&&CCL5::VHL	green
CCL5::TPM4	red&&CCL5::COL5A2	green
CCL5::TPM4	red&&CCL5::IRF1	green
CCL5::TPM4	red&&CCL5::LFNG	green
CCL5::TPM4	red&&CCL5::MAP3K1	green
CCL5::TPM4	red&&CCL5::NOTCH3	green
CCL5::TPM4	red&&CCL5::RGL1	green
CCL5::TPM4	red&&CCL5::WNT4	green
CCL5::TPM4	red&&CCL5::ABL1	green
CCL5::TPM4	red&&CCL5::ARNT	green
CCL5::TPM4	red&&CCL5::BRAF	green
CCL5::TPM4	red&&CCL5::CYLD	green
CCL5::TPM4	red&&CCL5::DDIT3	green
CCL5::TPM4	red&&CCL5::HRAS	green
CCL5::TPM4	red&&CCL5::IL2	green
CCL5::TPM4	red&&CCL5::MET	green
CCL5::TPM4	red&&CCL5::MTCP1	green
CCL5::TPM4	red&&CCL5::PDGFRB	green
CCL5::TPM4	red&&CCL5::SMAD4	green
CCL5::TPM4	red&&CCL5::SUFU	green
CCL5::TPM4	red&&CCL5::TSC2	green
CCL5::TPM4	red&&CCL5::VHL	green
CCL5::TSHR	red&&CCL5::COL5A2	green
CCL5::TSHR	red&&CCL5::IRF1	green
CCL5::TSHR	red&&CCL5::LFNG	green
CCL5::TSHR	red&&CCL5::MAP3K1	green
CCL5::TSHR	red&&CCL5::NOTCH3	green
CCL5::TSHR	red&&CCL5::RGL1	green
CCL5::TSHR	red&&CCL5::WNT4	green
CCL5::TSHR	red&&CCL5::ABL1	green
CCL5::TSHR	red&&CCL5::ARNT	green
CCL5::TSHR	red&&CCL5::BRAF	green
CCL5::TSHR	red&&CCL5::CYLD	green
CCL5::TSHR	red&&CCL5::DDIT3	green
CCL5::TSHR	red&&CCL5::HRAS	green
CCL5::TSHR	red&&CCL5::IL2	green
CCL5::TSHR	red&&CCL5::MET	green
CCL5::TSHR	red&&CCL5::MTCP1	green
CCL5::TSHR	red&&CCL5::PDGFRB	green
CCL5::TSHR	red&&CCL5::SMAD4	green
CCL5::TSHR	red&&CCL5::SUFU	green
CCL5::TSHR	red&&CCL5::TSC2	green
CCL5::TSHR	red&&CCL5::VHL	green
CDKN2B::COL4A5	red&&CDKN2B::COL5A2	green
CDKN2B::COL4A5	red&&CDKN2B::IRF1	green
CDKN2B::COL4A5	red&&CDKN2B::MAP3K1	green
CDKN2B::COL4A5	red&&CDKN2B::RGL1	green
CDKN2B::COL4A5	red&&CDKN2B::SLC25A4	green
CDKN2B::COL4A5	red&&CDKN2B::WNT4	green
CDKN2B::COL4A5	red&&CDKN2B::ACSL6	green
CDKN2B::COL4A5	red&&CDKN2B::BRAF	green
CDKN2B::COL4A5	red&&CDKN2B::CYLD	green
CDKN2B::COL4A5	red&&CDKN2B::DDIT3	green
CDKN2B::COL4A5	red&&CDKN2B::FAS	green
CDKN2B::COL4A5	red&&CDKN2B::FCGR2B	green
CDKN2B::COL4A5	red&&CDKN2B::MALT1	green
CDKN2B::COL4A5	red&&CDKN2B::MET	green
CDKN2B::COL4A5	red&&CDKN2B::PTCH1	green
CDKN2B::COL4A5	red&&CDKN2B::SUFU	green
CDKN2B::COL4A5	red&&CDKN2B::TSC2	green
CDKN2B::COL4A5	red&&CDKN2B::VHL	green
CDKN2B::CX3CL1	red&&CDKN2B::COL5A2	green
CDKN2B::CX3CL1	red&&CDKN2B::IRF1	green
CDKN2B::CX3CL1	red&&CDKN2B::MAP3K1	green
CDKN2B::CX3CL1	red&&CDKN2B::RGL1	green
CDKN2B::CX3CL1	red&&CDKN2B::SLC25A4	green
CDKN2B::CX3CL1	red&&CDKN2B::WNT4	green
CDKN2B::CX3CL1	red&&CDKN2B::ACSL6	green
CDKN2B::CX3CL1	red&&CDKN2B::BRAF	green
CDKN2B::CX3CL1	red&&CDKN2B::CYLD	green
CDKN2B::CX3CL1	red&&CDKN2B::DDIT3	green
CDKN2B::CX3CL1	red&&CDKN2B::FAS	green
CDKN2B::CX3CL1	red&&CDKN2B::FCGR2B	green
CDKN2B::CX3CL1	red&&CDKN2B::MALT1	green
CDKN2B::CX3CL1	red&&CDKN2B::MET	green
CDKN2B::CX3CL1	red&&CDKN2B::PTCH1	green
CDKN2B::CX3CL1	red&&CDKN2B::SUFU	green
CDKN2B::CX3CL1	red&&CDKN2B::TSC2	green
CDKN2B::CX3CL1	red&&CDKN2B::VHL	green
CDKN2B::ELMO1	red&&CDKN2B::COL5A2	green
CDKN2B::ELMO1	red&&CDKN2B::IRF1	green
CDKN2B::ELMO1	red&&CDKN2B::MAP3K1	green
CDKN2B::ELMO1	red&&CDKN2B::RGL1	green
CDKN2B::ELMO1	red&&CDKN2B::SLC25A4	green
CDKN2B::ELMO1	red&&CDKN2B::WNT4	green
CDKN2B::ELMO1	red&&CDKN2B::ACSL6	green
CDKN2B::ELMO1	red&&CDKN2B::BRAF	green
CDKN2B::ELMO1	red&&CDKN2B::CYLD	green
CDKN2B::ELMO1	red&&CDKN2B::DDIT3	green
CDKN2B::ELMO1	red&&CDKN2B::FAS	green
CDKN2B::ELMO1	red&&CDKN2B::FCGR2B	green
CDKN2B::ELMO1	red&&CDKN2B::MALT1	green
CDKN2B::ELMO1	red&&CDKN2B::MET	green
CDKN2B::ELMO1	red&&CDKN2B::PTCH1	green
CDKN2B::ELMO1	red&&CDKN2B::SUFU	green
CDKN2B::ELMO1	red&&CDKN2B::TSC2	green
CDKN2B::ELMO1	red&&CDKN2B::VHL	green
CDKN2B::PLTP	red&&CDKN2B::COL5A2	green
CDKN2B::PLTP	red&&CDKN2B::IRF1	green
CDKN2B::PLTP	red&&CDKN2B::MAP3K1	green
CDKN2B::PLTP	red&&CDKN2B::RGL1	green
CDKN2B::PLTP	red&&CDKN2B::SLC25A4	green
CDKN2B::PLTP	red&&CDKN2B::WNT4	green
CDKN2B::PLTP	red&&CDKN2B::ACSL6	green
CDKN2B::PLTP	red&&CDKN2B::BRAF	green
CDKN2B::PLTP	red&&CDKN2B::CYLD	green
CDKN2B::PLTP	red&&CDKN2B::DDIT3	green
CDKN2B::PLTP	red&&CDKN2B::FAS	green
CDKN2B::PLTP	red&&CDKN2B::FCGR2B	green
CDKN2B::PLTP	red&&CDKN2B::MALT1	green
CDKN2B::PLTP	red&&CDKN2B::MET	green
CDKN2B::PLTP	red&&CDKN2B::PTCH1	green
CDKN2B::PLTP	red&&CDKN2B::SUFU	green
CDKN2B::PLTP	red&&CDKN2B::TSC2	green
CDKN2B::PLTP	red&&CDKN2B::VHL	green
CDKN2B::SPRED1	red&&CDKN2B::COL5A2	green
CDKN2B::SPRED1	red&&CDKN2B::IRF1	green
CDKN2B::SPRED1	red&&CDKN2B::MAP3K1	green
CDKN2B::SPRED1	red&&CDKN2B::RGL1	green
CDKN2B::SPRED1	red&&CDKN2B::SLC25A4	green
CDKN2B::SPRED1	red&&CDKN2B::WNT4	green
CDKN2B::SPRED1	red&&CDKN2B::ACSL6	green
CDKN2B::SPRED1	red&&CDKN2B::BRAF	green
CDKN2B::SPRED1	red&&CDKN2B::CYLD	green
CDKN2B::SPRED1	red&&CDKN2B::DDIT3	green
CDKN2B::SPRED1	red&&CDKN2B::FAS	green
CDKN2B::SPRED1	red&&CDKN2B::FCGR2B	green
CDKN2B::SPRED1	red&&CDKN2B::MALT1	green
CDKN2B::SPRED1	red&&CDKN2B::MET	green
CDKN2B::SPRED1	red&&CDKN2B::PTCH1	green
CDKN2B::SPRED1	red&&CDKN2B::SUFU	green
CDKN2B::SPRED1	red&&CDKN2B::TSC2	green
CDKN2B::SPRED1	red&&CDKN2B::VHL	green
CDKN2B::ZIC2	red&&CDKN2B::COL5A2	green
CDKN2B::ZIC2	red&&CDKN2B::IRF1	green
CDKN2B::ZIC2	red&&CDKN2B::MAP3K1	green
CDKN2B::ZIC2	red&&CDKN2B::RGL1	green
CDKN2B::ZIC2	red&&CDKN2B::SLC25A4	green
CDKN2B::ZIC2	red&&CDKN2B::WNT4	green
CDKN2B::ZIC2	red&&CDKN2B::ACSL6	green
CDKN2B::ZIC2	red&&CDKN2B::BRAF	green
CDKN2B::ZIC2	red&&CDKN2B::CYLD	green
CDKN2B::ZIC2	red&&CDKN2B::DDIT3	green
CDKN2B::ZIC2	red&&CDKN2B::FAS	green
CDKN2B::ZIC2	red&&CDKN2B::FCGR2B	green
CDKN2B::ZIC2	red&&CDKN2B::MALT1	green
CDKN2B::ZIC2	red&&CDKN2B::MET	green
CDKN2B::ZIC2	red&&CDKN2B::PTCH1	green
CDKN2B::ZIC2	red&&CDKN2B::SUFU	green
CDKN2B::ZIC2	red&&CDKN2B::TSC2	green
CDKN2B::ZIC2	red&&CDKN2B::VHL	green
CDKN2B::BCL10	red&&CDKN2B::COL5A2	green
CDKN2B::BCL10	red&&CDKN2B::IRF1	green
CDKN2B::BCL10	red&&CDKN2B::MAP3K1	green
CDKN2B::BCL10	red&&CDKN2B::RGL1	green
CDKN2B::BCL10	red&&CDKN2B::SLC25A4	green
CDKN2B::BCL10	red&&CDKN2B::WNT4	green
CDKN2B::BCL10	red&&CDKN2B::ACSL6	green
CDKN2B::BCL10	red&&CDKN2B::BRAF	green
CDKN2B::BCL10	red&&CDKN2B::CYLD	green
CDKN2B::BCL10	red&&CDKN2B::DDIT3	green
CDKN2B::BCL10	red&&CDKN2B::FAS	green
CDKN2B::BCL10	red&&CDKN2B::FCGR2B	green
CDKN2B::BCL10	red&&CDKN2B::MALT1	green
CDKN2B::BCL10	red&&CDKN2B::MET	green
CDKN2B::BCL10	red&&CDKN2B::PTCH1	green
CDKN2B::BCL10	red&&CDKN2B::SUFU	green
CDKN2B::BCL10	red&&CDKN2B::TSC2	green
CDKN2B::BCL10	red&&CDKN2B::VHL	green
CDKN2B::TSHR	red&&CDKN2B::COL5A2	green
CDKN2B::TSHR	red&&CDKN2B::IRF1	green
CDKN2B::TSHR	red&&CDKN2B::MAP3K1	green
CDKN2B::TSHR	red&&CDKN2B::RGL1	green
CDKN2B::TSHR	red&&CDKN2B::SLC25A4	green
CDKN2B::TSHR	red&&CDKN2B::WNT4	green
CDKN2B::TSHR	red&&CDKN2B::ACSL6	green
CDKN2B::TSHR	red&&CDKN2B::BRAF	green
CDKN2B::TSHR	red&&CDKN2B::CYLD	green
CDKN2B::TSHR	red&&CDKN2B::DDIT3	green
CDKN2B::TSHR	red&&CDKN2B::FAS	green
CDKN2B::TSHR	red&&CDKN2B::FCGR2B	green
CDKN2B::TSHR	red&&CDKN2B::MALT1	green
CDKN2B::TSHR	red&&CDKN2B::MET	green
CDKN2B::TSHR	red&&CDKN2B::PTCH1	green
CDKN2B::TSHR	red&&CDKN2B::SUFU	green
CDKN2B::TSHR	red&&CDKN2B::TSC2	green
CDKN2B::TSHR	red&&CDKN2B::VHL	green
CCL22::CGA	red&&CCL22::RGL1	green
CCL22::CGA	red&&CCL22::DDIT3	green
CCL22::CGA	red&&CGA::COL5A2	green
CCL22::CGA	red&&CGA::MAP3K1	green
CCL22::CGA	red&&CGA::RGL1	green
CCL22::CGA	red&&CGA::BRAF	green
CCL22::CGA	red&&CGA::CYLD	green
CCL22::CGA	red&&CGA::DDIT3	green
CCL22::CGA	red&&CGA::MET	green
CCL22::CGA	red&&CGA::SMAD4	green
CCL22::CGA	red&&CGA::SUFU	green
CCL22::CGA	red&&CGA::TSC2	green
CCL22::CGA	red&&CGA::VHL	green
CGA::COL4A5	red&&CGA::COL5A2	green
CGA::COL4A5	red&&CGA::MAP3K1	green
CGA::COL4A5	red&&CGA::RGL1	green
CGA::COL4A5	red&&CGA::BRAF	green
CGA::COL4A5	red&&CGA::CYLD	green
CGA::COL4A5	red&&CGA::DDIT3	green
CGA::COL4A5	red&&CGA::MET	green
CGA::COL4A5	red&&CGA::SMAD4	green
CGA::COL4A5	red&&CGA::SUFU	green
CGA::COL4A5	red&&CGA::TSC2	green
CGA::COL4A5	red&&CGA::VHL	green
CGA::CSF1R	red&&CGA::COL5A2	green
CGA::CSF1R	red&&CGA::MAP3K1	green
CGA::CSF1R	red&&CGA::RGL1	green
CGA::CSF1R	red&&CGA::BRAF	green
CGA::CSF1R	red&&CGA::CYLD	green
CGA::CSF1R	red&&CGA::DDIT3	green
CGA::CSF1R	red&&CGA::MET	green
CGA::CSF1R	red&&CGA::SMAD4	green
CGA::CSF1R	red&&CGA::SUFU	green
CGA::CSF1R	red&&CGA::TSC2	green
CGA::CSF1R	red&&CGA::VHL	green
CGA::CX3CL1	red&&CGA::COL5A2	green
CGA::CX3CL1	red&&CGA::MAP3K1	green
CGA::CX3CL1	red&&CGA::RGL1	green
CGA::CX3CL1	red&&CGA::BRAF	green
CGA::CX3CL1	red&&CGA::CYLD	green
CGA::CX3CL1	red&&CGA::DDIT3	green
CGA::CX3CL1	red&&CGA::MET	green
CGA::CX3CL1	red&&CGA::SMAD4	green
CGA::CX3CL1	red&&CGA::SUFU	green
CGA::CX3CL1	red&&CGA::TSC2	green
CGA::CX3CL1	red&&CGA::VHL	green
CGA::ELMO1	red&&CGA::COL5A2	green
CGA::ELMO1	red&&CGA::MAP3K1	green
CGA::ELMO1	red&&CGA::RGL1	green
CGA::ELMO1	red&&CGA::BRAF	green
CGA::ELMO1	red&&CGA::CYLD	green
CGA::ELMO1	red&&CGA::DDIT3	green
CGA::ELMO1	red&&CGA::MET	green
CGA::ELMO1	red&&CGA::SMAD4	green
CGA::ELMO1	red&&CGA::SUFU	green
CGA::ELMO1	red&&CGA::TSC2	green
CGA::ELMO1	red&&CGA::VHL	green
CGA::ID4	red&&CGA::COL5A2	green
CGA::ID4	red&&CGA::MAP3K1	green
CGA::ID4	red&&CGA::RGL1	green
CGA::ID4	red&&CGA::BRAF	green
CGA::ID4	red&&CGA::CYLD	green
CGA::ID4	red&&CGA::DDIT3	green
CGA::ID4	red&&CGA::MET	green
CGA::ID4	red&&CGA::SMAD4	green
CGA::ID4	red&&CGA::SUFU	green
CGA::ID4	red&&CGA::TSC2	green
CGA::ID4	red&&CGA::VHL	green
CGA::ID4	red&&ID4::BRAF	green
CGA::ID4	red&&ID4::DDIT3	green
CGA::INPP4B	red&&CGA::COL5A2	green
CGA::INPP4B	red&&CGA::MAP3K1	green
CGA::INPP4B	red&&CGA::RGL1	green
CGA::INPP4B	red&&CGA::BRAF	green
CGA::INPP4B	red&&CGA::CYLD	green
CGA::INPP4B	red&&CGA::DDIT3	green
CGA::INPP4B	red&&CGA::MET	green
CGA::INPP4B	red&&CGA::SMAD4	green
CGA::INPP4B	red&&CGA::SUFU	green
CGA::INPP4B	red&&CGA::TSC2	green
CGA::INPP4B	red&&CGA::VHL	green
CGA::NFKBIA	red&&CGA::COL5A2	green
CGA::NFKBIA	red&&CGA::MAP3K1	green
CGA::NFKBIA	red&&CGA::RGL1	green
CGA::NFKBIA	red&&CGA::BRAF	green
CGA::NFKBIA	red&&CGA::CYLD	green
CGA::NFKBIA	red&&CGA::DDIT3	green
CGA::NFKBIA	red&&CGA::MET	green
CGA::NFKBIA	red&&CGA::SMAD4	green
CGA::NFKBIA	red&&CGA::SUFU	green
CGA::NFKBIA	red&&CGA::TSC2	green
CGA::NFKBIA	red&&CGA::VHL	green
CGA::NFKBIA	red&&NFKBIA::BRAF	green
CGA::PLTP	red&&CGA::COL5A2	green
CGA::PLTP	red&&CGA::MAP3K1	green
CGA::PLTP	red&&CGA::RGL1	green
CGA::PLTP	red&&CGA::BRAF	green
CGA::PLTP	red&&CGA::CYLD	green
CGA::PLTP	red&&CGA::DDIT3	green
CGA::PLTP	red&&CGA::MET	green
CGA::PLTP	red&&CGA::SMAD4	green
CGA::PLTP	red&&CGA::SUFU	green
CGA::PLTP	red&&CGA::TSC2	green
CGA::PLTP	red&&CGA::VHL	green
CGA::RPS6KA2	red&&CGA::COL5A2	green
CGA::RPS6KA2	red&&CGA::MAP3K1	green
CGA::RPS6KA2	red&&CGA::RGL1	green
CGA::RPS6KA2	red&&CGA::BRAF	green
CGA::RPS6KA2	red&&CGA::CYLD	green
CGA::RPS6KA2	red&&CGA::DDIT3	green
CGA::RPS6KA2	red&&CGA::MET	green
CGA::RPS6KA2	red&&CGA::SMAD4	green
CGA::RPS6KA2	red&&CGA::SUFU	green
CGA::RPS6KA2	red&&CGA::TSC2	green
CGA::RPS6KA2	red&&CGA::VHL	green
CGA::SPRED1	red&&CGA::COL5A2	green
CGA::SPRED1	red&&CGA::MAP3K1	green
CGA::SPRED1	red&&CGA::RGL1	green
CGA::SPRED1	red&&CGA::BRAF	green
CGA::SPRED1	red&&CGA::CYLD	green
CGA::SPRED1	red&&CGA::DDIT3	green
CGA::SPRED1	red&&CGA::MET	green
CGA::SPRED1	red&&CGA::SMAD4	green
CGA::SPRED1	red&&CGA::SUFU	green
CGA::SPRED1	red&&CGA::TSC2	green
CGA::SPRED1	red&&CGA::VHL	green
CGA::ZIC2	red&&CGA::COL5A2	green
CGA::ZIC2	red&&CGA::MAP3K1	green
CGA::ZIC2	red&&CGA::RGL1	green
CGA::ZIC2	red&&CGA::BRAF	green
CGA::ZIC2	red&&CGA::CYLD	green
CGA::ZIC2	red&&CGA::DDIT3	green
CGA::ZIC2	red&&CGA::MET	green
CGA::ZIC2	red&&CGA::SMAD4	green
CGA::ZIC2	red&&CGA::SUFU	green
CGA::ZIC2	red&&CGA::TSC2	green
CGA::ZIC2	red&&CGA::VHL	green
CGA::BCL10	red&&CGA::COL5A2	green
CGA::BCL10	red&&CGA::MAP3K1	green
CGA::BCL10	red&&CGA::RGL1	green
CGA::BCL10	red&&CGA::BRAF	green
CGA::BCL10	red&&CGA::CYLD	green
CGA::BCL10	red&&CGA::DDIT3	green
CGA::BCL10	red&&CGA::MET	green
CGA::BCL10	red&&CGA::SMAD4	green
CGA::BCL10	red&&CGA::SUFU	green
CGA::BCL10	red&&CGA::TSC2	green
CGA::BCL10	red&&CGA::VHL	green
CGA::CDH1	red&&CGA::COL5A2	green
CGA::CDH1	red&&CGA::MAP3K1	green
CGA::CDH1	red&&CGA::RGL1	green
CGA::CDH1	red&&CGA::BRAF	green
CGA::CDH1	red&&CGA::CYLD	green
CGA::CDH1	red&&CGA::DDIT3	green
CGA::CDH1	red&&CGA::MET	green
CGA::CDH1	red&&CGA::SMAD4	green
CGA::CDH1	red&&CGA::SUFU	green
CGA::CDH1	red&&CGA::TSC2	green
CGA::CDH1	red&&CGA::VHL	green
CGA::KIT	red&&CGA::COL5A2	green
CGA::KIT	red&&CGA::MAP3K1	green
CGA::KIT	red&&CGA::RGL1	green
CGA::KIT	red&&CGA::BRAF	green
CGA::KIT	red&&CGA::CYLD	green
CGA::KIT	red&&CGA::DDIT3	green
CGA::KIT	red&&CGA::MET	green
CGA::KIT	red&&CGA::SMAD4	green
CGA::KIT	red&&CGA::SUFU	green
CGA::KIT	red&&CGA::TSC2	green
CGA::KIT	red&&CGA::VHL	green
CGA::KIT	red&&BRAF::KIT	green
CGA::KIT	red&&DDIT3::KIT	green
CGA::LIFR	red&&CGA::COL5A2	green
CGA::LIFR	red&&CGA::MAP3K1	green
CGA::LIFR	red&&CGA::RGL1	green
CGA::LIFR	red&&CGA::BRAF	green
CGA::LIFR	red&&CGA::CYLD	green
CGA::LIFR	red&&CGA::DDIT3	green
CGA::LIFR	red&&CGA::MET	green
CGA::LIFR	red&&CGA::SMAD4	green
CGA::LIFR	red&&CGA::SUFU	green
CGA::LIFR	red&&CGA::TSC2	green
CGA::LIFR	red&&CGA::VHL	green
CGA::LIFR	red&&BRAF::LIFR	green
CGA::NOTCH1	red&&CGA::COL5A2	green
CGA::NOTCH1	red&&CGA::MAP3K1	green
CGA::NOTCH1	red&&CGA::RGL1	green
CGA::NOTCH1	red&&CGA::BRAF	green
CGA::NOTCH1	red&&CGA::CYLD	green
CGA::NOTCH1	red&&CGA::DDIT3	green
CGA::NOTCH1	red&&CGA::MET	green
CGA::NOTCH1	red&&CGA::SMAD4	green
CGA::NOTCH1	red&&CGA::SUFU	green
CGA::NOTCH1	red&&CGA::TSC2	green
CGA::NOTCH1	red&&CGA::VHL	green
CGA::SOCS1	red&&CGA::COL5A2	green
CGA::SOCS1	red&&CGA::MAP3K1	green
CGA::SOCS1	red&&CGA::RGL1	green
CGA::SOCS1	red&&CGA::BRAF	green
CGA::SOCS1	red&&CGA::CYLD	green
CGA::SOCS1	red&&CGA::DDIT3	green
CGA::SOCS1	red&&CGA::MET	green
CGA::SOCS1	red&&CGA::SMAD4	green
CGA::SOCS1	red&&CGA::SUFU	green
CGA::SOCS1	red&&CGA::TSC2	green
CGA::SOCS1	red&&CGA::VHL	green
CGA::SOCS1	red&&RGL1::SOCS1	green
CGA::SOCS1	red&&BRAF::SOCS1	green
CGA::SOCS1	red&&DDIT3::SOCS1	green
CGA::TPM4	red&&CGA::COL5A2	green
CGA::TPM4	red&&CGA::MAP3K1	green
CGA::TPM4	red&&CGA::RGL1	green
CGA::TPM4	red&&CGA::BRAF	green
CGA::TPM4	red&&CGA::CYLD	green
CGA::TPM4	red&&CGA::DDIT3	green
CGA::TPM4	red&&CGA::MET	green
CGA::TPM4	red&&CGA::SMAD4	green
CGA::TPM4	red&&CGA::SUFU	green
CGA::TPM4	red&&CGA::TSC2	green
CGA::TPM4	red&&CGA::VHL	green
CGA::TSHR	red&&CGA::COL5A2	green
CGA::TSHR	red&&CGA::MAP3K1	green
CGA::TSHR	red&&CGA::RGL1	green
CGA::TSHR	red&&CGA::BRAF	green
CGA::TSHR	red&&CGA::CYLD	green
CGA::TSHR	red&&CGA::DDIT3	green
CGA::TSHR	red&&CGA::MET	green
CGA::TSHR	red&&CGA::SMAD4	green
CGA::TSHR	red&&CGA::SUFU	green
CGA::TSHR	red&&CGA::TSC2	green
CGA::TSHR	red&&CGA::VHL	green
COL4A5::CREBBP	red&&COL5A2::CREBBP	green
COL4A5::CREBBP	red&&CREBBP::IRF1	green
COL4A5::CREBBP	red&&CREBBP::MAP3K1	green
COL4A5::CREBBP	red&&CREBBP::RGL1	green
COL4A5::CREBBP	red&&CREBBP::SLC25A4	green
COL4A5::CREBBP	red&&CREBBP::WNT4	green
COL4A5::CREBBP	red&&CREBBP::ABL1	green
COL4A5::CREBBP	red&&CREBBP::ACSL6	green
COL4A5::CREBBP	red&&CREBBP::BRAF	green
COL4A5::CREBBP	red&&CREBBP::CYLD	green
COL4A5::CREBBP	red&&CREBBP::DDIT3	green
COL4A5::CREBBP	red&&CREBBP::FAS	green
COL4A5::CREBBP	red&&CREBBP::FCGR2B	green
COL4A5::CREBBP	red&&CREBBP::MALT1	green
COL4A5::CREBBP	red&&CREBBP::MET	green
COL4A5::CREBBP	red&&CREBBP::SMAD4	green
COL4A5::CREBBP	red&&CREBBP::SUFU	green
COL4A5::CREBBP	red&&CREBBP::TSC2	green
CREBBP::CX3CL1	red&&COL5A2::CREBBP	green
CREBBP::CX3CL1	red&&CREBBP::IRF1	green
CREBBP::CX3CL1	red&&CREBBP::MAP3K1	green
CREBBP::CX3CL1	red&&CREBBP::RGL1	green
CREBBP::CX3CL1	red&&CREBBP::SLC25A4	green
CREBBP::CX3CL1	red&&CREBBP::WNT4	green
CREBBP::CX3CL1	red&&CREBBP::ABL1	green
CREBBP::CX3CL1	red&&CREBBP::ACSL6	green
CREBBP::CX3CL1	red&&CREBBP::BRAF	green
CREBBP::CX3CL1	red&&CREBBP::CYLD	green
CREBBP::CX3CL1	red&&CREBBP::DDIT3	green
CREBBP::CX3CL1	red&&CREBBP::FAS	green
CREBBP::CX3CL1	red&&CREBBP::FCGR2B	green
CREBBP::CX3CL1	red&&CREBBP::MALT1	green
CREBBP::CX3CL1	red&&CREBBP::MET	green
CREBBP::CX3CL1	red&&CREBBP::SMAD4	green
CREBBP::CX3CL1	red&&CREBBP::SUFU	green
CREBBP::CX3CL1	red&&CREBBP::TSC2	green
CREBBP::ELMO1	red&&COL5A2::CREBBP	green
CREBBP::ELMO1	red&&CREBBP::IRF1	green
CREBBP::ELMO1	red&&CREBBP::MAP3K1	green
CREBBP::ELMO1	red&&CREBBP::RGL1	green
CREBBP::ELMO1	red&&CREBBP::SLC25A4	green
CREBBP::ELMO1	red&&CREBBP::WNT4	green
CREBBP::ELMO1	red&&CREBBP::ABL1	green
CREBBP::ELMO1	red&&CREBBP::ACSL6	green
CREBBP::ELMO1	red&&CREBBP::BRAF	green
CREBBP::ELMO1	red&&CREBBP::CYLD	green
CREBBP::ELMO1	red&&CREBBP::DDIT3	green
CREBBP::ELMO1	red&&CREBBP::FAS	green
CREBBP::ELMO1	red&&CREBBP::FCGR2B	green
CREBBP::ELMO1	red&&CREBBP::MALT1	green
CREBBP::ELMO1	red&&CREBBP::MET	green
CREBBP::ELMO1	red&&CREBBP::SMAD4	green
CREBBP::ELMO1	red&&CREBBP::SUFU	green
CREBBP::ELMO1	red&&CREBBP::TSC2	green
CREBBP::INPP4B	red&&COL5A2::CREBBP	green
CREBBP::INPP4B	red&&CREBBP::IRF1	green
CREBBP::INPP4B	red&&CREBBP::MAP3K1	green
CREBBP::INPP4B	red&&CREBBP::RGL1	green
CREBBP::INPP4B	red&&CREBBP::SLC25A4	green
CREBBP::INPP4B	red&&CREBBP::WNT4	green
CREBBP::INPP4B	red&&CREBBP::ABL1	green
CREBBP::INPP4B	red&&CREBBP::ACSL6	green
CREBBP::INPP4B	red&&CREBBP::BRAF	green
CREBBP::INPP4B	red&&CREBBP::CYLD	green
CREBBP::INPP4B	red&&CREBBP::DDIT3	green
CREBBP::INPP4B	red&&CREBBP::FAS	green
CREBBP::INPP4B	red&&CREBBP::FCGR2B	green
CREBBP::INPP4B	red&&CREBBP::MALT1	green
CREBBP::INPP4B	red&&CREBBP::MET	green
CREBBP::INPP4B	red&&CREBBP::SMAD4	green
CREBBP::INPP4B	red&&CREBBP::SUFU	green
CREBBP::INPP4B	red&&CREBBP::TSC2	green
CREBBP::PLTP	red&&COL5A2::CREBBP	green
CREBBP::PLTP	red&&CREBBP::IRF1	green
CREBBP::PLTP	red&&CREBBP::MAP3K1	green
CREBBP::PLTP	red&&CREBBP::RGL1	green
CREBBP::PLTP	red&&CREBBP::SLC25A4	green
CREBBP::PLTP	red&&CREBBP::WNT4	green
CREBBP::PLTP	red&&CREBBP::ABL1	green
CREBBP::PLTP	red&&CREBBP::ACSL6	green
CREBBP::PLTP	red&&CREBBP::BRAF	green
CREBBP::PLTP	red&&CREBBP::CYLD	green
CREBBP::PLTP	red&&CREBBP::DDIT3	green
CREBBP::PLTP	red&&CREBBP::FAS	green
CREBBP::PLTP	red&&CREBBP::FCGR2B	green
CREBBP::PLTP	red&&CREBBP::MALT1	green
CREBBP::PLTP	red&&CREBBP::MET	green
CREBBP::PLTP	red&&CREBBP::SMAD4	green
CREBBP::PLTP	red&&CREBBP::SUFU	green
CREBBP::PLTP	red&&CREBBP::TSC2	green
CREBBP::RPS6KA2	red&&COL5A2::CREBBP	green
CREBBP::RPS6KA2	red&&CREBBP::IRF1	green
CREBBP::RPS6KA2	red&&CREBBP::MAP3K1	green
CREBBP::RPS6KA2	red&&CREBBP::RGL1	green
CREBBP::RPS6KA2	red&&CREBBP::SLC25A4	green
CREBBP::RPS6KA2	red&&CREBBP::WNT4	green
CREBBP::RPS6KA2	red&&CREBBP::ABL1	green
CREBBP::RPS6KA2	red&&CREBBP::ACSL6	green
CREBBP::RPS6KA2	red&&CREBBP::BRAF	green
CREBBP::RPS6KA2	red&&CREBBP::CYLD	green
CREBBP::RPS6KA2	red&&CREBBP::DDIT3	green
CREBBP::RPS6KA2	red&&CREBBP::FAS	green
CREBBP::RPS6KA2	red&&CREBBP::FCGR2B	green
CREBBP::RPS6KA2	red&&CREBBP::MALT1	green
CREBBP::RPS6KA2	red&&CREBBP::MET	green
CREBBP::RPS6KA2	red&&CREBBP::SMAD4	green
CREBBP::RPS6KA2	red&&CREBBP::SUFU	green
CREBBP::RPS6KA2	red&&CREBBP::TSC2	green
CREBBP::ZIC2	red&&COL5A2::CREBBP	green
CREBBP::ZIC2	red&&CREBBP::IRF1	green
CREBBP::ZIC2	red&&CREBBP::MAP3K1	green
CREBBP::ZIC2	red&&CREBBP::RGL1	green
CREBBP::ZIC2	red&&CREBBP::SLC25A4	green
CREBBP::ZIC2	red&&CREBBP::WNT4	green
CREBBP::ZIC2	red&&CREBBP::ABL1	green
CREBBP::ZIC2	red&&CREBBP::ACSL6	green
CREBBP::ZIC2	red&&CREBBP::BRAF	green
CREBBP::ZIC2	red&&CREBBP::CYLD	green
CREBBP::ZIC2	red&&CREBBP::DDIT3	green
CREBBP::ZIC2	red&&CREBBP::FAS	green
CREBBP::ZIC2	red&&CREBBP::FCGR2B	green
CREBBP::ZIC2	red&&CREBBP::MALT1	green
CREBBP::ZIC2	red&&CREBBP::MET	green
CREBBP::ZIC2	red&&CREBBP::SMAD4	green
CREBBP::ZIC2	red&&CREBBP::SUFU	green
CREBBP::ZIC2	red&&CREBBP::TSC2	green
CREBBP::BCL10	red&&COL5A2::CREBBP	green
CREBBP::BCL10	red&&CREBBP::IRF1	green
CREBBP::BCL10	red&&CREBBP::MAP3K1	green
CREBBP::BCL10	red&&CREBBP::RGL1	green
CREBBP::BCL10	red&&CREBBP::SLC25A4	green
CREBBP::BCL10	red&&CREBBP::WNT4	green
CREBBP::BCL10	red&&CREBBP::ABL1	green
CREBBP::BCL10	red&&CREBBP::ACSL6	green
CREBBP::BCL10	red&&CREBBP::BRAF	green
CREBBP::BCL10	red&&CREBBP::CYLD	green
CREBBP::BCL10	red&&CREBBP::DDIT3	green
CREBBP::BCL10	red&&CREBBP::FAS	green
CREBBP::BCL10	red&&CREBBP::FCGR2B	green
CREBBP::BCL10	red&&CREBBP::MALT1	green
CREBBP::BCL10	red&&CREBBP::MET	green
CREBBP::BCL10	red&&CREBBP::SMAD4	green
CREBBP::BCL10	red&&CREBBP::SUFU	green
CREBBP::BCL10	red&&CREBBP::TSC2	green
COL4A5::CTGF	red&&COL5A2::CTGF	green
COL4A5::CTGF	red&&CTGF::IRF1	green
COL4A5::CTGF	red&&CTGF::MAP3K1	green
COL4A5::CTGF	red&&CTGF::RGL1	green
COL4A5::CTGF	red&&CTGF::ABL1	green
COL4A5::CTGF	red&&CTGF::BRAF	green
COL4A5::CTGF	red&&CTGF::CYLD	green
COL4A5::CTGF	red&&CTGF::DDIT3	green
COL4A5::CTGF	red&&CTGF::IL2	green
COL4A5::CTGF	red&&CTGF::MET	green
COL4A5::CTGF	red&&CTGF::MTCP1	green
COL4A5::CTGF	red&&CTGF::SUFU	green
COL4A5::CTGF	red&&CTGF::VHL	green
CSF1R::CTGF	red&&COL5A2::CTGF	green
CSF1R::CTGF	red&&CTGF::IRF1	green
CSF1R::CTGF	red&&CTGF::MAP3K1	green
CSF1R::CTGF	red&&CTGF::RGL1	green
CSF1R::CTGF	red&&CTGF::ABL1	green
CSF1R::CTGF	red&&CTGF::BRAF	green
CSF1R::CTGF	red&&CTGF::CYLD	green
CSF1R::CTGF	red&&CTGF::DDIT3	green
CSF1R::CTGF	red&&CTGF::IL2	green
CSF1R::CTGF	red&&CTGF::MET	green
CSF1R::CTGF	red&&CTGF::MTCP1	green
CSF1R::CTGF	red&&CTGF::SUFU	green
CSF1R::CTGF	red&&CTGF::VHL	green
CTGF::CX3CL1	red&&COL5A2::CTGF	green
CTGF::CX3CL1	red&&CTGF::IRF1	green
CTGF::CX3CL1	red&&CTGF::MAP3K1	green
CTGF::CX3CL1	red&&CTGF::RGL1	green
CTGF::CX3CL1	red&&CTGF::ABL1	green
CTGF::CX3CL1	red&&CTGF::BRAF	green
CTGF::CX3CL1	red&&CTGF::CYLD	green
CTGF::CX3CL1	red&&CTGF::DDIT3	green
CTGF::CX3CL1	red&&CTGF::IL2	green
CTGF::CX3CL1	red&&CTGF::MET	green
CTGF::CX3CL1	red&&CTGF::MTCP1	green
CTGF::CX3CL1	red&&CTGF::SUFU	green
CTGF::CX3CL1	red&&CTGF::VHL	green
CTGF::ELMO1	red&&COL5A2::CTGF	green
CTGF::ELMO1	red&&CTGF::IRF1	green
CTGF::ELMO1	red&&CTGF::MAP3K1	green
CTGF::ELMO1	red&&CTGF::RGL1	green
CTGF::ELMO1	red&&CTGF::ABL1	green
CTGF::ELMO1	red&&CTGF::BRAF	green
CTGF::ELMO1	red&&CTGF::CYLD	green
CTGF::ELMO1	red&&CTGF::DDIT3	green
CTGF::ELMO1	red&&CTGF::IL2	green
CTGF::ELMO1	red&&CTGF::MET	green
CTGF::ELMO1	red&&CTGF::MTCP1	green
CTGF::ELMO1	red&&CTGF::SUFU	green
CTGF::ELMO1	red&&CTGF::VHL	green
CTGF::ID4	red&&COL5A2::CTGF	green
CTGF::ID4	red&&CTGF::IRF1	green
CTGF::ID4	red&&CTGF::MAP3K1	green
CTGF::ID4	red&&CTGF::RGL1	green
CTGF::ID4	red&&CTGF::ABL1	green
CTGF::ID4	red&&CTGF::BRAF	green
CTGF::ID4	red&&CTGF::CYLD	green
CTGF::ID4	red&&CTGF::DDIT3	green
CTGF::ID4	red&&CTGF::IL2	green
CTGF::ID4	red&&CTGF::MET	green
CTGF::ID4	red&&CTGF::MTCP1	green
CTGF::ID4	red&&CTGF::SUFU	green
CTGF::ID4	red&&CTGF::VHL	green
CTGF::ID4	red&&ID4::BRAF	green
CTGF::ID4	red&&ID4::DDIT3	green
CTGF::INPP4B	red&&COL5A2::CTGF	green
CTGF::INPP4B	red&&CTGF::IRF1	green
CTGF::INPP4B	red&&CTGF::MAP3K1	green
CTGF::INPP4B	red&&CTGF::RGL1	green
CTGF::INPP4B	red&&CTGF::ABL1	green
CTGF::INPP4B	red&&CTGF::BRAF	green
CTGF::INPP4B	red&&CTGF::CYLD	green
CTGF::INPP4B	red&&CTGF::DDIT3	green
CTGF::INPP4B	red&&CTGF::IL2	green
CTGF::INPP4B	red&&CTGF::MET	green
CTGF::INPP4B	red&&CTGF::MTCP1	green
CTGF::INPP4B	red&&CTGF::SUFU	green
CTGF::INPP4B	red&&CTGF::VHL	green
CTGF::NFKBIA	red&&COL5A2::CTGF	green
CTGF::NFKBIA	red&&CTGF::IRF1	green
CTGF::NFKBIA	red&&CTGF::MAP3K1	green
CTGF::NFKBIA	red&&CTGF::RGL1	green
CTGF::NFKBIA	red&&CTGF::ABL1	green
CTGF::NFKBIA	red&&CTGF::BRAF	green
CTGF::NFKBIA	red&&CTGF::CYLD	green
CTGF::NFKBIA	red&&CTGF::DDIT3	green
CTGF::NFKBIA	red&&CTGF::IL2	green
CTGF::NFKBIA	red&&CTGF::MET	green
CTGF::NFKBIA	red&&CTGF::MTCP1	green
CTGF::NFKBIA	red&&CTGF::SUFU	green
CTGF::NFKBIA	red&&CTGF::VHL	green
CTGF::NFKBIA	red&&NFKBIA::BRAF	green
CTGF::PLTP	red&&COL5A2::CTGF	green
CTGF::PLTP	red&&CTGF::IRF1	green
CTGF::PLTP	red&&CTGF::MAP3K1	green
CTGF::PLTP	red&&CTGF::RGL1	green
CTGF::PLTP	red&&CTGF::ABL1	green
CTGF::PLTP	red&&CTGF::BRAF	green
CTGF::PLTP	red&&CTGF::CYLD	green
CTGF::PLTP	red&&CTGF::DDIT3	green
CTGF::PLTP	red&&CTGF::IL2	green
CTGF::PLTP	red&&CTGF::MET	green
CTGF::PLTP	red&&CTGF::MTCP1	green
CTGF::PLTP	red&&CTGF::SUFU	green
CTGF::PLTP	red&&CTGF::VHL	green
CTGF::RPS6KA2	red&&COL5A2::CTGF	green
CTGF::RPS6KA2	red&&CTGF::IRF1	green
CTGF::RPS6KA2	red&&CTGF::MAP3K1	green
CTGF::RPS6KA2	red&&CTGF::RGL1	green
CTGF::RPS6KA2	red&&CTGF::ABL1	green
CTGF::RPS6KA2	red&&CTGF::BRAF	green
CTGF::RPS6KA2	red&&CTGF::CYLD	green
CTGF::RPS6KA2	red&&CTGF::DDIT3	green
CTGF::RPS6KA2	red&&CTGF::IL2	green
CTGF::RPS6KA2	red&&CTGF::MET	green
CTGF::RPS6KA2	red&&CTGF::MTCP1	green
CTGF::RPS6KA2	red&&CTGF::SUFU	green
CTGF::RPS6KA2	red&&CTGF::VHL	green
CTGF::SPRED1	red&&COL5A2::CTGF	green
CTGF::SPRED1	red&&CTGF::IRF1	green
CTGF::SPRED1	red&&CTGF::MAP3K1	green
CTGF::SPRED1	red&&CTGF::RGL1	green
CTGF::SPRED1	red&&CTGF::ABL1	green
CTGF::SPRED1	red&&CTGF::BRAF	green
CTGF::SPRED1	red&&CTGF::CYLD	green
CTGF::SPRED1	red&&CTGF::DDIT3	green
CTGF::SPRED1	red&&CTGF::IL2	green
CTGF::SPRED1	red&&CTGF::MET	green
CTGF::SPRED1	red&&CTGF::MTCP1	green
CTGF::SPRED1	red&&CTGF::SUFU	green
CTGF::SPRED1	red&&CTGF::VHL	green
CTGF::ZIC2	red&&COL5A2::CTGF	green
CTGF::ZIC2	red&&CTGF::IRF1	green
CTGF::ZIC2	red&&CTGF::MAP3K1	green
CTGF::ZIC2	red&&CTGF::RGL1	green
CTGF::ZIC2	red&&CTGF::ABL1	green
CTGF::ZIC2	red&&CTGF::BRAF	green
CTGF::ZIC2	red&&CTGF::CYLD	green
CTGF::ZIC2	red&&CTGF::DDIT3	green
CTGF::ZIC2	red&&CTGF::IL2	green
CTGF::ZIC2	red&&CTGF::MET	green
CTGF::ZIC2	red&&CTGF::MTCP1	green
CTGF::ZIC2	red&&CTGF::SUFU	green
CTGF::ZIC2	red&&CTGF::VHL	green
CTGF::BCL10	red&&COL5A2::CTGF	green
CTGF::BCL10	red&&CTGF::IRF1	green
CTGF::BCL10	red&&CTGF::MAP3K1	green
CTGF::BCL10	red&&CTGF::RGL1	green
CTGF::BCL10	red&&CTGF::ABL1	green
CTGF::BCL10	red&&CTGF::BRAF	green
CTGF::BCL10	red&&CTGF::CYLD	green
CTGF::BCL10	red&&CTGF::DDIT3	green
CTGF::BCL10	red&&CTGF::IL2	green
CTGF::BCL10	red&&CTGF::MET	green
CTGF::BCL10	red&&CTGF::MTCP1	green
CTGF::BCL10	red&&CTGF::SUFU	green
CTGF::BCL10	red&&CTGF::VHL	green
CTGF::KIT	red&&COL5A2::CTGF	green
CTGF::KIT	red&&CTGF::IRF1	green
CTGF::KIT	red&&CTGF::MAP3K1	green
CTGF::KIT	red&&CTGF::RGL1	green
CTGF::KIT	red&&CTGF::ABL1	green
CTGF::KIT	red&&CTGF::BRAF	green
CTGF::KIT	red&&CTGF::CYLD	green
CTGF::KIT	red&&CTGF::DDIT3	green
CTGF::KIT	red&&CTGF::IL2	green
CTGF::KIT	red&&CTGF::MET	green
CTGF::KIT	red&&CTGF::MTCP1	green
CTGF::KIT	red&&CTGF::SUFU	green
CTGF::KIT	red&&CTGF::VHL	green
CTGF::KIT	red&&BRAF::KIT	green
CTGF::KIT	red&&DDIT3::KIT	green
CTGF::KRAS	red&&COL5A2::CTGF	green
CTGF::KRAS	red&&CTGF::IRF1	green
CTGF::KRAS	red&&CTGF::MAP3K1	green
CTGF::KRAS	red&&CTGF::RGL1	green
CTGF::KRAS	red&&CTGF::ABL1	green
CTGF::KRAS	red&&CTGF::BRAF	green
CTGF::KRAS	red&&CTGF::CYLD	green
CTGF::KRAS	red&&CTGF::DDIT3	green
CTGF::KRAS	red&&CTGF::IL2	green
CTGF::KRAS	red&&CTGF::MET	green
CTGF::KRAS	red&&CTGF::MTCP1	green
CTGF::KRAS	red&&CTGF::SUFU	green
CTGF::KRAS	red&&CTGF::VHL	green
CTGF::KRAS	red&&BRAF::KRAS	green
CTGF::LIFR	red&&COL5A2::CTGF	green
CTGF::LIFR	red&&CTGF::IRF1	green
CTGF::LIFR	red&&CTGF::MAP3K1	green
CTGF::LIFR	red&&CTGF::RGL1	green
CTGF::LIFR	red&&CTGF::ABL1	green
CTGF::LIFR	red&&CTGF::BRAF	green
CTGF::LIFR	red&&CTGF::CYLD	green
CTGF::LIFR	red&&CTGF::DDIT3	green
CTGF::LIFR	red&&CTGF::IL2	green
CTGF::LIFR	red&&CTGF::MET	green
CTGF::LIFR	red&&CTGF::MTCP1	green
CTGF::LIFR	red&&CTGF::SUFU	green
CTGF::LIFR	red&&CTGF::VHL	green
CTGF::LIFR	red&&BRAF::LIFR	green
CTGF::NOTCH1	red&&COL5A2::CTGF	green
CTGF::NOTCH1	red&&CTGF::IRF1	green
CTGF::NOTCH1	red&&CTGF::MAP3K1	green
CTGF::NOTCH1	red&&CTGF::RGL1	green
CTGF::NOTCH1	red&&CTGF::ABL1	green
CTGF::NOTCH1	red&&CTGF::BRAF	green
CTGF::NOTCH1	red&&CTGF::CYLD	green
CTGF::NOTCH1	red&&CTGF::DDIT3	green
CTGF::NOTCH1	red&&CTGF::IL2	green
CTGF::NOTCH1	red&&CTGF::MET	green
CTGF::NOTCH1	red&&CTGF::MTCP1	green
CTGF::NOTCH1	red&&CTGF::SUFU	green
CTGF::NOTCH1	red&&CTGF::VHL	green
CTGF::TPM4	red&&COL5A2::CTGF	green
CTGF::TPM4	red&&CTGF::IRF1	green
CTGF::TPM4	red&&CTGF::MAP3K1	green
CTGF::TPM4	red&&CTGF::RGL1	green
CTGF::TPM4	red&&CTGF::ABL1	green
CTGF::TPM4	red&&CTGF::BRAF	green
CTGF::TPM4	red&&CTGF::CYLD	green
CTGF::TPM4	red&&CTGF::DDIT3	green
CTGF::TPM4	red&&CTGF::IL2	green
CTGF::TPM4	red&&CTGF::MET	green
CTGF::TPM4	red&&CTGF::MTCP1	green
CTGF::TPM4	red&&CTGF::SUFU	green
CTGF::TPM4	red&&CTGF::VHL	green
CTGF::TSHR	red&&COL5A2::CTGF	green
CTGF::TSHR	red&&CTGF::IRF1	green
CTGF::TSHR	red&&CTGF::MAP3K1	green
CTGF::TSHR	red&&CTGF::RGL1	green
CTGF::TSHR	red&&CTGF::ABL1	green
CTGF::TSHR	red&&CTGF::BRAF	green
CTGF::TSHR	red&&CTGF::CYLD	green
CTGF::TSHR	red&&CTGF::DDIT3	green
CTGF::TSHR	red&&CTGF::IL2	green
CTGF::TSHR	red&&CTGF::MET	green
CTGF::TSHR	red&&CTGF::MTCP1	green
CTGF::TSHR	red&&CTGF::SUFU	green
CTGF::TSHR	red&&CTGF::VHL	green
ELMO1::FRMD6	red&&ATP6V1C2::FRMD6	green
ELMO1::FRMD6	red&&COL5A2::FRMD6	green
ELMO1::FRMD6	red&&FRMD6::IMPA2	green
ELMO1::FRMD6	red&&FRMD6::IRF1	green
ELMO1::FRMD6	red&&FRMD6::KRIT1	green
ELMO1::FRMD6	red&&FRMD6::LFNG	green
ELMO1::FRMD6	red&&FRMD6::LRP5	green
ELMO1::FRMD6	red&&FRMD6::MAP3K1	green
ELMO1::FRMD6	red&&FRMD6::NOTCH3	green
ELMO1::FRMD6	red&&FRMD6::RAC2	green
ELMO1::FRMD6	red&&FRMD6::RGL1	green
ELMO1::FRMD6	red&&FRMD6::SLC25A4	green
ELMO1::FRMD6	red&&FRMD6::TPM2	green
ELMO1::FRMD6	red&&FRMD6::ABL1	green
ELMO1::FRMD6	red&&FRMD6::ABL2	green
ELMO1::FRMD6	red&&FRMD6::ACSL6	green
ELMO1::FRMD6	red&&FRMD6::AKT1	green
ELMO1::FRMD6	red&&FRMD6::ARNT	green
ELMO1::FRMD6	red&&FRMD6::BCL3	green
ELMO1::FRMD6	red&&FRMD6::BRAF	green
ELMO1::FRMD6	red&&FRMD6::CDK4	green
ELMO1::FRMD6	red&&FRMD6::CDKN2A	green
ELMO1::FRMD6	red&&FRMD6::CREB1	green
ELMO1::FRMD6	red&&FRMD6::CYLD	green
ELMO1::FRMD6	red&&FRMD6::DDIT3	green
ELMO1::FRMD6	red&&FRMD6::EP300	green
ELMO1::FRMD6	red&&FRMD6::ERBB2	green
ELMO1::FRMD6	red&&FRMD6::FAS	green
ELMO1::FRMD6	red&&FRMD6::FCGR2B	green
ELMO1::FRMD6	red&&FRMD6::HRAS	green
ELMO1::FRMD6	red&&FRMD6::IL2	green
ELMO1::FRMD6	red&&FRMD6::IL21R	green
ELMO1::FRMD6	red&&FRMD6::LCK	green
ELMO1::FRMD6	red&&FRMD6::MALT1	green
ELMO1::FRMD6	red&&FRMD6::MDM2	green
ELMO1::FRMD6	red&&FRMD6::MET	green
ELMO1::FRMD6	red&&FRMD6::MTCP1	green
ELMO1::FRMD6	red&&FRMD6::NF1	green
ELMO1::FRMD6	red&&FRMD6::NRAS	green
ELMO1::FRMD6	red&&FRMD6::PDGFRB	green
ELMO1::FRMD6	red&&FRMD6::PTCH1	green
ELMO1::FRMD6	red&&FRMD6::REL	green
ELMO1::FRMD6	red&&FRMD6::SMO	green
ELMO1::FRMD6	red&&FRMD6::SUFU	green
ELMO1::FRMD6	red&&FRMD6::HNF1A	green
ELMO1::FRMD6	red&&FRMD6::TCL1A	green
ELMO1::FRMD6	red&&FRMD6::TPM3	green
ELMO1::FRMD6	red&&FRMD6::TSC1	green
ELMO1::FRMD6	red&&FRMD6::TSC2	green
ELMO1::FRMD6	red&&FRMD6::VHL	green
CCL22::FZD6	red&&CCL22::RGL1	green
CCL22::FZD6	red&&CCL22::DDIT3	green
CCL22::FZD6	red&&COL5A2::FZD6	green
CCL22::FZD6	red&&FZD6::MAP3K1	green
CCL22::FZD6	red&&FZD6::RGL1	green
CCL22::FZD6	red&&FZD6::BRAF	green
CCL22::FZD6	red&&FZD6::DDIT3	green
CCL22::FZD6	red&&FZD6::MET	green
CDK6::FZD6	red&&CDK6::RGL1	green
CDK6::FZD6	red&&CDK6::BRAF	green
CDK6::FZD6	red&&CDK6::DDIT3	green
CDK6::FZD6	red&&CDK6::MET	green
CDK6::FZD6	red&&COL5A2::FZD6	green
CDK6::FZD6	red&&FZD6::MAP3K1	green
CDK6::FZD6	red&&FZD6::RGL1	green
CDK6::FZD6	red&&FZD6::BRAF	green
CDK6::FZD6	red&&FZD6::DDIT3	green
CDK6::FZD6	red&&FZD6::MET	green
COL4A5::FZD6	red&&COL5A2::FZD6	green
COL4A5::FZD6	red&&FZD6::MAP3K1	green
COL4A5::FZD6	red&&FZD6::RGL1	green
COL4A5::FZD6	red&&FZD6::BRAF	green
COL4A5::FZD6	red&&FZD6::DDIT3	green
COL4A5::FZD6	red&&FZD6::MET	green
CSF1R::FZD6	red&&COL5A2::FZD6	green
CSF1R::FZD6	red&&FZD6::MAP3K1	green
CSF1R::FZD6	red&&FZD6::RGL1	green
CSF1R::FZD6	red&&FZD6::BRAF	green
CSF1R::FZD6	red&&FZD6::DDIT3	green
CSF1R::FZD6	red&&FZD6::MET	green
CX3CL1::FZD6	red&&COL5A2::FZD6	green
CX3CL1::FZD6	red&&FZD6::MAP3K1	green
CX3CL1::FZD6	red&&FZD6::RGL1	green
CX3CL1::FZD6	red&&FZD6::BRAF	green
CX3CL1::FZD6	red&&FZD6::DDIT3	green
CX3CL1::FZD6	red&&FZD6::MET	green
ELMO1::FZD6	red&&COL5A2::FZD6	green
ELMO1::FZD6	red&&FZD6::MAP3K1	green
ELMO1::FZD6	red&&FZD6::RGL1	green
ELMO1::FZD6	red&&FZD6::BRAF	green
ELMO1::FZD6	red&&FZD6::DDIT3	green
ELMO1::FZD6	red&&FZD6::MET	green
FBXW11::FZD6	red&&COL5A2::FZD6	green
FBXW11::FZD6	red&&FBXW11::RGL1	green
FBXW11::FZD6	red&&FBXW11::BRAF	green
FBXW11::FZD6	red&&FBXW11::DDIT3	green
FBXW11::FZD6	red&&FBXW11::MET	green
FBXW11::FZD6	red&&FZD6::MAP3K1	green
FBXW11::FZD6	red&&FZD6::RGL1	green
FBXW11::FZD6	red&&FZD6::BRAF	green
FBXW11::FZD6	red&&FZD6::DDIT3	green
FBXW11::FZD6	red&&FZD6::MET	green
FZD6::HSPB1	red&&COL5A2::FZD6	green
FZD6::HSPB1	red&&FZD6::MAP3K1	green
FZD6::HSPB1	red&&FZD6::RGL1	green
FZD6::HSPB1	red&&FZD6::BRAF	green
FZD6::HSPB1	red&&FZD6::DDIT3	green
FZD6::HSPB1	red&&FZD6::MET	green
FZD6::HSPB1	red&&HSPB1::RGL1	green
FZD6::HSPB1	red&&HSPB1::BRAF	green
FZD6::ID4	red&&COL5A2::FZD6	green
FZD6::ID4	red&&FZD6::MAP3K1	green
FZD6::ID4	red&&FZD6::RGL1	green
FZD6::ID4	red&&FZD6::BRAF	green
FZD6::ID4	red&&FZD6::DDIT3	green
FZD6::ID4	red&&FZD6::MET	green
FZD6::ID4	red&&ID4::BRAF	green
FZD6::ID4	red&&ID4::DDIT3	green
FZD6::INPP4B	red&&COL5A2::FZD6	green
FZD6::INPP4B	red&&FZD6::MAP3K1	green
FZD6::INPP4B	red&&FZD6::RGL1	green
FZD6::INPP4B	red&&FZD6::BRAF	green
FZD6::INPP4B	red&&FZD6::DDIT3	green
FZD6::INPP4B	red&&FZD6::MET	green
FZD6::MYL6	red&&COL5A2::FZD6	green
FZD6::MYL6	red&&FZD6::MAP3K1	green
FZD6::MYL6	red&&FZD6::RGL1	green
FZD6::MYL6	red&&FZD6::BRAF	green
FZD6::MYL6	red&&FZD6::DDIT3	green
FZD6::MYL6	red&&FZD6::MET	green
FZD6::MYL6	red&&MAP3K1::MYL6	green
FZD6::MYL6	red&&MYL6::RGL1	green
FZD6::MYL6	red&&MYL6::DDIT3	green
FZD6::MYL6	red&&MYL6::MET	green
FZD6::NFKBIA	red&&COL5A2::FZD6	green
FZD6::NFKBIA	red&&FZD6::MAP3K1	green
FZD6::NFKBIA	red&&FZD6::RGL1	green
FZD6::NFKBIA	red&&FZD6::BRAF	green
FZD6::NFKBIA	red&&FZD6::DDIT3	green
FZD6::NFKBIA	red&&FZD6::MET	green
FZD6::NFKBIA	red&&NFKBIA::BRAF	green
FZD6::PLTP	red&&COL5A2::FZD6	green
FZD6::PLTP	red&&FZD6::MAP3K1	green
FZD6::PLTP	red&&FZD6::RGL1	green
FZD6::PLTP	red&&FZD6::BRAF	green
FZD6::PLTP	red&&FZD6::DDIT3	green
FZD6::PLTP	red&&FZD6::MET	green
FZD6::PPARG	red&&COL5A2::FZD6	green
FZD6::PPARG	red&&FZD6::MAP3K1	green
FZD6::PPARG	red&&FZD6::RGL1	green
FZD6::PPARG	red&&FZD6::BRAF	green
FZD6::PPARG	red&&FZD6::DDIT3	green
FZD6::PPARG	red&&FZD6::MET	green
FZD6::PPARG	red&&PPARG::BRAF	green
FZD6::PPARG	red&&PPARG::DDIT3	green
FZD6::PRLR	red&&COL5A2::FZD6	green
FZD6::PRLR	red&&FZD6::MAP3K1	green
FZD6::PRLR	red&&FZD6::RGL1	green
FZD6::PRLR	red&&FZD6::BRAF	green
FZD6::PRLR	red&&FZD6::DDIT3	green
FZD6::PRLR	red&&FZD6::MET	green
FZD6::PRLR	red&&MAP3K1::PRLR	green
FZD6::PRLR	red&&PRLR::DDIT3	green
FZD6::RPS6KA2	red&&COL5A2::FZD6	green
FZD6::RPS6KA2	red&&FZD6::MAP3K1	green
FZD6::RPS6KA2	red&&FZD6::RGL1	green
FZD6::RPS6KA2	red&&FZD6::BRAF	green
FZD6::RPS6KA2	red&&FZD6::DDIT3	green
FZD6::RPS6KA2	red&&FZD6::MET	green
FZD6::SPRED1	red&&COL5A2::FZD6	green
FZD6::SPRED1	red&&FZD6::MAP3K1	green
FZD6::SPRED1	red&&FZD6::RGL1	green
FZD6::SPRED1	red&&FZD6::BRAF	green
FZD6::SPRED1	red&&FZD6::DDIT3	green
FZD6::SPRED1	red&&FZD6::MET	green
FZD6::ZIC2	red&&COL5A2::FZD6	green
FZD6::ZIC2	red&&FZD6::MAP3K1	green
FZD6::ZIC2	red&&FZD6::RGL1	green
FZD6::ZIC2	red&&FZD6::BRAF	green
FZD6::ZIC2	red&&FZD6::DDIT3	green
FZD6::ZIC2	red&&FZD6::MET	green
FZD6::BCL10	red&&COL5A2::FZD6	green
FZD6::BCL10	red&&FZD6::MAP3K1	green
FZD6::BCL10	red&&FZD6::RGL1	green
FZD6::BCL10	red&&FZD6::BRAF	green
FZD6::BCL10	red&&FZD6::DDIT3	green
FZD6::BCL10	red&&FZD6::MET	green
FZD6::BCL2	red&&COL5A2::FZD6	green
FZD6::BCL2	red&&FZD6::MAP3K1	green
FZD6::BCL2	red&&FZD6::RGL1	green
FZD6::BCL2	red&&FZD6::BRAF	green
FZD6::BCL2	red&&FZD6::DDIT3	green
FZD6::BCL2	red&&FZD6::MET	green
FZD6::BCL2	red&&MAP3K1::BCL2	green
FZD6::BCL2	red&&RGL1::BCL2	green
FZD6::BCL2	red&&BCL2::DDIT3	green
FZD6::BCL2	red&&BCL2::MET	green
FZD6::BIRC3	red&&COL5A2::FZD6	green
FZD6::BIRC3	red&&FZD6::MAP3K1	green
FZD6::BIRC3	red&&FZD6::RGL1	green
FZD6::BIRC3	red&&FZD6::BRAF	green
FZD6::BIRC3	red&&FZD6::DDIT3	green
FZD6::BIRC3	red&&FZD6::MET	green
FZD6::BIRC3	red&&RGL1::BIRC3	green
FZD6::BIRC3	red&&BIRC3::BRAF	green
FZD6::BIRC3	red&&BIRC3::DDIT3	green
FZD6::BIRC3	red&&BIRC3::MET	green
FZD6::CDH1	red&&COL5A2::FZD6	green
FZD6::CDH1	red&&FZD6::MAP3K1	green
FZD6::CDH1	red&&FZD6::RGL1	green
FZD6::CDH1	red&&FZD6::BRAF	green
FZD6::CDH1	red&&FZD6::DDIT3	green
FZD6::CDH1	red&&FZD6::MET	green
FZD6::DDB2	red&&COL5A2::FZD6	green
FZD6::DDB2	red&&FZD6::MAP3K1	green
FZD6::DDB2	red&&FZD6::RGL1	green
FZD6::DDB2	red&&FZD6::BRAF	green
FZD6::DDB2	red&&FZD6::DDIT3	green
FZD6::DDB2	red&&FZD6::MET	green
FZD6::DDB2	red&&RGL1::DDB2	green
FZD6::DDB2	red&&BRAF::DDB2	green
FZD6::DDB2	red&&DDB2::DDIT3	green
FZD6::DDB2	red&&DDB2::MET	green
FZD6::FGFR1	red&&COL5A2::FZD6	green
FZD6::FGFR1	red&&FZD6::MAP3K1	green
FZD6::FGFR1	red&&FZD6::RGL1	green
FZD6::FGFR1	red&&FZD6::BRAF	green
FZD6::FGFR1	red&&FZD6::DDIT3	green
FZD6::FGFR1	red&&FZD6::MET	green
FZD6::FGFR1	red&&BRAF::FGFR1	green
FZD6::FGFR1	red&&FGFR1::MET	green
FZD6::GNAS	red&&COL5A2::FZD6	green
FZD6::GNAS	red&&FZD6::MAP3K1	green
FZD6::GNAS	red&&FZD6::RGL1	green
FZD6::GNAS	red&&FZD6::BRAF	green
FZD6::GNAS	red&&FZD6::DDIT3	green
FZD6::GNAS	red&&FZD6::MET	green
FZD6::GNAS	red&&MAP3K1::GNAS	green
FZD6::GNAS	red&&RGL1::GNAS	green
FZD6::GNAS	red&&BRAF::GNAS	green
FZD6::GNAS	red&&DDIT3::GNAS	green
FZD6::GNAS	red&&GNAS::MET	green
FZD6::IL6ST	red&&COL5A2::FZD6	green
FZD6::IL6ST	red&&FZD6::MAP3K1	green
FZD6::IL6ST	red&&FZD6::RGL1	green
FZD6::IL6ST	red&&FZD6::BRAF	green
FZD6::IL6ST	red&&FZD6::DDIT3	green
FZD6::IL6ST	red&&FZD6::MET	green
FZD6::IL6ST	red&&MAP3K1::IL6ST	green
FZD6::IL6ST	red&&RGL1::IL6ST	green
FZD6::IL6ST	red&&BRAF::IL6ST	green
FZD6::IL6ST	red&&DDIT3::IL6ST	green
FZD6::IL6ST	red&&IL6ST::MET	green
FZD6::JAK2	red&&COL5A2::FZD6	green
FZD6::JAK2	red&&FZD6::MAP3K1	green
FZD6::JAK2	red&&FZD6::RGL1	green
FZD6::JAK2	red&&FZD6::BRAF	green
FZD6::JAK2	red&&FZD6::DDIT3	green
FZD6::JAK2	red&&FZD6::MET	green
FZD6::JAK2	red&&RGL1::JAK2	green
FZD6::JAK2	red&&BRAF::JAK2	green
FZD6::JAK2	red&&DDIT3::JAK2	green
FZD6::JAK2	red&&JAK2::MET	green
FZD6::KIT	red&&COL5A2::FZD6	green
FZD6::KIT	red&&FZD6::MAP3K1	green
FZD6::KIT	red&&FZD6::RGL1	green
FZD6::KIT	red&&FZD6::BRAF	green
FZD6::KIT	red&&FZD6::DDIT3	green
FZD6::KIT	red&&FZD6::MET	green
FZD6::KIT	red&&BRAF::KIT	green
FZD6::KIT	red&&DDIT3::KIT	green
FZD6::KRAS	red&&COL5A2::FZD6	green
FZD6::KRAS	red&&FZD6::MAP3K1	green
FZD6::KRAS	red&&FZD6::RGL1	green
FZD6::KRAS	red&&FZD6::BRAF	green
FZD6::KRAS	red&&FZD6::DDIT3	green
FZD6::KRAS	red&&FZD6::MET	green
FZD6::KRAS	red&&BRAF::KRAS	green
FZD6::LIFR	red&&COL5A2::FZD6	green
FZD6::LIFR	red&&FZD6::MAP3K1	green
FZD6::LIFR	red&&FZD6::RGL1	green
FZD6::LIFR	red&&FZD6::BRAF	green
FZD6::LIFR	red&&FZD6::DDIT3	green
FZD6::LIFR	red&&FZD6::MET	green
FZD6::LIFR	red&&BRAF::LIFR	green
FZD6::MLLT4	red&&COL5A2::FZD6	green
FZD6::MLLT4	red&&FZD6::MAP3K1	green
FZD6::MLLT4	red&&FZD6::RGL1	green
FZD6::MLLT4	red&&FZD6::BRAF	green
FZD6::MLLT4	red&&FZD6::DDIT3	green
FZD6::MLLT4	red&&FZD6::MET	green
FZD6::MLLT4	red&&MAP3K1::MLLT4	green
FZD6::NOTCH1	red&&COL5A2::FZD6	green
FZD6::NOTCH1	red&&FZD6::MAP3K1	green
FZD6::NOTCH1	red&&FZD6::RGL1	green
FZD6::NOTCH1	red&&FZD6::BRAF	green
FZD6::NOTCH1	red&&FZD6::DDIT3	green
FZD6::NOTCH1	red&&FZD6::MET	green
FZD6::NTRK1	red&&COL5A2::FZD6	green
FZD6::NTRK1	red&&FZD6::MAP3K1	green
FZD6::NTRK1	red&&FZD6::RGL1	green
FZD6::NTRK1	red&&FZD6::BRAF	green
FZD6::NTRK1	red&&FZD6::DDIT3	green
FZD6::NTRK1	red&&FZD6::MET	green
FZD6::NTRK3	red&&COL5A2::FZD6	green
FZD6::NTRK3	red&&FZD6::MAP3K1	green
FZD6::NTRK3	red&&FZD6::RGL1	green
FZD6::NTRK3	red&&FZD6::BRAF	green
FZD6::NTRK3	red&&FZD6::DDIT3	green
FZD6::NTRK3	red&&FZD6::MET	green
FZD6::PRKAR1A	red&&COL5A2::FZD6	green
FZD6::PRKAR1A	red&&FZD6::MAP3K1	green
FZD6::PRKAR1A	red&&FZD6::RGL1	green
FZD6::PRKAR1A	red&&FZD6::BRAF	green
FZD6::PRKAR1A	red&&FZD6::DDIT3	green
FZD6::PRKAR1A	red&&FZD6::MET	green
FZD6::PRKAR1A	red&&RGL1::PRKAR1A	green
FZD6::PRKAR1A	red&&DDIT3::PRKAR1A	green
FZD6::PRKAR1A	red&&MET::PRKAR1A	green
FZD6::SOCS1	red&&COL5A2::FZD6	green
FZD6::SOCS1	red&&FZD6::MAP3K1	green
FZD6::SOCS1	red&&FZD6::RGL1	green
FZD6::SOCS1	red&&FZD6::BRAF	green
FZD6::SOCS1	red&&FZD6::DDIT3	green
FZD6::SOCS1	red&&FZD6::MET	green
FZD6::SOCS1	red&&RGL1::SOCS1	green
FZD6::SOCS1	red&&BRAF::SOCS1	green
FZD6::SOCS1	red&&DDIT3::SOCS1	green
FZD6::STK11	red&&COL5A2::FZD6	green
FZD6::STK11	red&&FZD6::MAP3K1	green
FZD6::STK11	red&&FZD6::RGL1	green
FZD6::STK11	red&&FZD6::BRAF	green
FZD6::STK11	red&&FZD6::DDIT3	green
FZD6::STK11	red&&FZD6::MET	green
FZD6::STK11	red&&MAP3K1::STK11	green
FZD6::STK11	red&&RGL1::STK11	green
FZD6::STK11	red&&BRAF::STK11	green
FZD6::STK11	red&&DDIT3::STK11	green
FZD6::STK11	red&&MET::STK11	green
FZD6::TPM4	red&&COL5A2::FZD6	green
FZD6::TPM4	red&&FZD6::MAP3K1	green
FZD6::TPM4	red&&FZD6::RGL1	green
FZD6::TPM4	red&&FZD6::BRAF	green
FZD6::TPM4	red&&FZD6::DDIT3	green
FZD6::TPM4	red&&FZD6::MET	green
FZD6::TSHR	red&&COL5A2::FZD6	green
FZD6::TSHR	red&&FZD6::MAP3K1	green
FZD6::TSHR	red&&FZD6::RGL1	green
FZD6::TSHR	red&&FZD6::BRAF	green
FZD6::TSHR	red&&FZD6::DDIT3	green
FZD6::TSHR	red&&FZD6::MET	green
CCL22::HOMER3	red&&CCL22::RGL1	green
CCL22::HOMER3	red&&CCL22::DDIT3	green
CCL22::HOMER3	red&&COL5A2::HOMER3	green
CCL22::HOMER3	red&&HOMER3::MAP3K1	green
CCL22::HOMER3	red&&HOMER3::RGL1	green
CCL22::HOMER3	red&&HOMER3::WNT4	green
CCL22::HOMER3	red&&HOMER3::DDIT3	green
CCL22::HOMER3	red&&HOMER3::MET	green
CCL22::HOMER3	red&&HOMER3::TSC2	green
CDK6::HOMER3	red&&CDK6::RGL1	green
CDK6::HOMER3	red&&CDK6::BRAF	green
CDK6::HOMER3	red&&CDK6::DDIT3	green
CDK6::HOMER3	red&&CDK6::MET	green
CDK6::HOMER3	red&&COL5A2::HOMER3	green
CDK6::HOMER3	red&&HOMER3::MAP3K1	green
CDK6::HOMER3	red&&HOMER3::RGL1	green
CDK6::HOMER3	red&&HOMER3::WNT4	green
CDK6::HOMER3	red&&HOMER3::DDIT3	green
CDK6::HOMER3	red&&HOMER3::MET	green
CDK6::HOMER3	red&&HOMER3::TSC2	green
COL4A5::HOMER3	red&&COL5A2::HOMER3	green
COL4A5::HOMER3	red&&HOMER3::MAP3K1	green
COL4A5::HOMER3	red&&HOMER3::RGL1	green
COL4A5::HOMER3	red&&HOMER3::WNT4	green
COL4A5::HOMER3	red&&HOMER3::DDIT3	green
COL4A5::HOMER3	red&&HOMER3::MET	green
COL4A5::HOMER3	red&&HOMER3::TSC2	green
COL6A1::HOMER3	red&&COL5A2::HOMER3	green
COL6A1::HOMER3	red&&HOMER3::MAP3K1	green
COL6A1::HOMER3	red&&HOMER3::RGL1	green
COL6A1::HOMER3	red&&HOMER3::WNT4	green
COL6A1::HOMER3	red&&HOMER3::DDIT3	green
COL6A1::HOMER3	red&&HOMER3::MET	green
COL6A1::HOMER3	red&&HOMER3::TSC2	green
CSF1R::HOMER3	red&&COL5A2::HOMER3	green
CSF1R::HOMER3	red&&HOMER3::MAP3K1	green
CSF1R::HOMER3	red&&HOMER3::RGL1	green
CSF1R::HOMER3	red&&HOMER3::WNT4	green
CSF1R::HOMER3	red&&HOMER3::DDIT3	green
CSF1R::HOMER3	red&&HOMER3::MET	green
CSF1R::HOMER3	red&&HOMER3::TSC2	green
CX3CL1::HOMER3	red&&COL5A2::HOMER3	green
CX3CL1::HOMER3	red&&HOMER3::MAP3K1	green
CX3CL1::HOMER3	red&&HOMER3::RGL1	green
CX3CL1::HOMER3	red&&HOMER3::WNT4	green
CX3CL1::HOMER3	red&&HOMER3::DDIT3	green
CX3CL1::HOMER3	red&&HOMER3::MET	green
CX3CL1::HOMER3	red&&HOMER3::TSC2	green
ELMO1::HOMER3	red&&COL5A2::HOMER3	green
ELMO1::HOMER3	red&&HOMER3::MAP3K1	green
ELMO1::HOMER3	red&&HOMER3::RGL1	green
ELMO1::HOMER3	red&&HOMER3::WNT4	green
ELMO1::HOMER3	red&&HOMER3::DDIT3	green
ELMO1::HOMER3	red&&HOMER3::MET	green
ELMO1::HOMER3	red&&HOMER3::TSC2	green
FBXW11::HOMER3	red&&COL5A2::HOMER3	green
FBXW11::HOMER3	red&&FBXW11::RGL1	green
FBXW11::HOMER3	red&&FBXW11::BRAF	green
FBXW11::HOMER3	red&&FBXW11::DDIT3	green
FBXW11::HOMER3	red&&FBXW11::MET	green
FBXW11::HOMER3	red&&HOMER3::MAP3K1	green
FBXW11::HOMER3	red&&HOMER3::RGL1	green
FBXW11::HOMER3	red&&HOMER3::WNT4	green
FBXW11::HOMER3	red&&HOMER3::DDIT3	green
FBXW11::HOMER3	red&&HOMER3::MET	green
FBXW11::HOMER3	red&&HOMER3::TSC2	green
HOMER3::HSPB1	red&&COL5A2::HOMER3	green
HOMER3::HSPB1	red&&HOMER3::MAP3K1	green
HOMER3::HSPB1	red&&HOMER3::RGL1	green
HOMER3::HSPB1	red&&HOMER3::WNT4	green
HOMER3::HSPB1	red&&HOMER3::DDIT3	green
HOMER3::HSPB1	red&&HOMER3::MET	green
HOMER3::HSPB1	red&&HOMER3::TSC2	green
HOMER3::HSPB1	red&&HSPB1::RGL1	green
HOMER3::HSPB1	red&&HSPB1::BRAF	green
HOMER3::ID4	red&&COL5A2::HOMER3	green
HOMER3::ID4	red&&HOMER3::MAP3K1	green
HOMER3::ID4	red&&HOMER3::RGL1	green
HOMER3::ID4	red&&HOMER3::WNT4	green
HOMER3::ID4	red&&HOMER3::DDIT3	green
HOMER3::ID4	red&&HOMER3::MET	green
HOMER3::ID4	red&&HOMER3::TSC2	green
HOMER3::ID4	red&&ID4::BRAF	green
HOMER3::ID4	red&&ID4::DDIT3	green
HOMER3::INPP4B	red&&COL5A2::HOMER3	green
HOMER3::INPP4B	red&&HOMER3::MAP3K1	green
HOMER3::INPP4B	red&&HOMER3::RGL1	green
HOMER3::INPP4B	red&&HOMER3::WNT4	green
HOMER3::INPP4B	red&&HOMER3::DDIT3	green
HOMER3::INPP4B	red&&HOMER3::MET	green
HOMER3::INPP4B	red&&HOMER3::TSC2	green
HOMER3::NFKBIA	red&&COL5A2::HOMER3	green
HOMER3::NFKBIA	red&&HOMER3::MAP3K1	green
HOMER3::NFKBIA	red&&HOMER3::RGL1	green
HOMER3::NFKBIA	red&&HOMER3::WNT4	green
HOMER3::NFKBIA	red&&HOMER3::DDIT3	green
HOMER3::NFKBIA	red&&HOMER3::MET	green
HOMER3::NFKBIA	red&&HOMER3::TSC2	green
HOMER3::NFKBIA	red&&NFKBIA::BRAF	green
HOMER3::PLTP	red&&COL5A2::HOMER3	green
HOMER3::PLTP	red&&HOMER3::MAP3K1	green
HOMER3::PLTP	red&&HOMER3::RGL1	green
HOMER3::PLTP	red&&HOMER3::WNT4	green
HOMER3::PLTP	red&&HOMER3::DDIT3	green
HOMER3::PLTP	red&&HOMER3::MET	green
HOMER3::PLTP	red&&HOMER3::TSC2	green
HOMER3::PPARG	red&&COL5A2::HOMER3	green
HOMER3::PPARG	red&&HOMER3::MAP3K1	green
HOMER3::PPARG	red&&HOMER3::RGL1	green
HOMER3::PPARG	red&&HOMER3::WNT4	green
HOMER3::PPARG	red&&HOMER3::DDIT3	green
HOMER3::PPARG	red&&HOMER3::MET	green
HOMER3::PPARG	red&&HOMER3::TSC2	green
HOMER3::PPARG	red&&PPARG::BRAF	green
HOMER3::PPARG	red&&PPARG::DDIT3	green
HOMER3::RPS6KA2	red&&COL5A2::HOMER3	green
HOMER3::RPS6KA2	red&&HOMER3::MAP3K1	green
HOMER3::RPS6KA2	red&&HOMER3::RGL1	green
HOMER3::RPS6KA2	red&&HOMER3::WNT4	green
HOMER3::RPS6KA2	red&&HOMER3::DDIT3	green
HOMER3::RPS6KA2	red&&HOMER3::MET	green
HOMER3::RPS6KA2	red&&HOMER3::TSC2	green
HOMER3::SPRED1	red&&COL5A2::HOMER3	green
HOMER3::SPRED1	red&&HOMER3::MAP3K1	green
HOMER3::SPRED1	red&&HOMER3::RGL1	green
HOMER3::SPRED1	red&&HOMER3::WNT4	green
HOMER3::SPRED1	red&&HOMER3::DDIT3	green
HOMER3::SPRED1	red&&HOMER3::MET	green
HOMER3::SPRED1	red&&HOMER3::TSC2	green
HOMER3::ZIC2	red&&COL5A2::HOMER3	green
HOMER3::ZIC2	red&&HOMER3::MAP3K1	green
HOMER3::ZIC2	red&&HOMER3::RGL1	green
HOMER3::ZIC2	red&&HOMER3::WNT4	green
HOMER3::ZIC2	red&&HOMER3::DDIT3	green
HOMER3::ZIC2	red&&HOMER3::MET	green
HOMER3::ZIC2	red&&HOMER3::TSC2	green
HOMER3::APC	red&&COL5A2::HOMER3	green
HOMER3::APC	red&&HOMER3::MAP3K1	green
HOMER3::APC	red&&HOMER3::RGL1	green
HOMER3::APC	red&&HOMER3::WNT4	green
HOMER3::APC	red&&HOMER3::DDIT3	green
HOMER3::APC	red&&HOMER3::MET	green
HOMER3::APC	red&&HOMER3::TSC2	green
HOMER3::APC	red&&RGL1::APC	green
HOMER3::APC	red&&APC::BRAF	green
HOMER3::APC	red&&APC::DDIT3	green
HOMER3::APC	red&&APC::MET	green
HOMER3::BCL10	red&&COL5A2::HOMER3	green
HOMER3::BCL10	red&&HOMER3::MAP3K1	green
HOMER3::BCL10	red&&HOMER3::RGL1	green
HOMER3::BCL10	red&&HOMER3::WNT4	green
HOMER3::BCL10	red&&HOMER3::DDIT3	green
HOMER3::BCL10	red&&HOMER3::MET	green
HOMER3::BCL10	red&&HOMER3::TSC2	green
HOMER3::BIRC3	red&&COL5A2::HOMER3	green
HOMER3::BIRC3	red&&HOMER3::MAP3K1	green
HOMER3::BIRC3	red&&HOMER3::RGL1	green
HOMER3::BIRC3	red&&HOMER3::WNT4	green
HOMER3::BIRC3	red&&HOMER3::DDIT3	green
HOMER3::BIRC3	red&&HOMER3::MET	green
HOMER3::BIRC3	red&&HOMER3::TSC2	green
HOMER3::BIRC3	red&&RGL1::BIRC3	green
HOMER3::BIRC3	red&&BIRC3::BRAF	green
HOMER3::BIRC3	red&&BIRC3::DDIT3	green
HOMER3::BIRC3	red&&BIRC3::MET	green
HOMER3::CDH1	red&&COL5A2::HOMER3	green
HOMER3::CDH1	red&&HOMER3::MAP3K1	green
HOMER3::CDH1	red&&HOMER3::RGL1	green
HOMER3::CDH1	red&&HOMER3::WNT4	green
HOMER3::CDH1	red&&HOMER3::DDIT3	green
HOMER3::CDH1	red&&HOMER3::MET	green
HOMER3::CDH1	red&&HOMER3::TSC2	green
HOMER3::FGFR1	red&&COL5A2::HOMER3	green
HOMER3::FGFR1	red&&HOMER3::MAP3K1	green
HOMER3::FGFR1	red&&HOMER3::RGL1	green
HOMER3::FGFR1	red&&HOMER3::WNT4	green
HOMER3::FGFR1	red&&HOMER3::DDIT3	green
HOMER3::FGFR1	red&&HOMER3::MET	green
HOMER3::FGFR1	red&&HOMER3::TSC2	green
HOMER3::FGFR1	red&&BRAF::FGFR1	green
HOMER3::FGFR1	red&&FGFR1::MET	green
HOMER3::JAK2	red&&COL5A2::HOMER3	green
HOMER3::JAK2	red&&HOMER3::MAP3K1	green
HOMER3::JAK2	red&&HOMER3::RGL1	green
HOMER3::JAK2	red&&HOMER3::WNT4	green
HOMER3::JAK2	red&&HOMER3::DDIT3	green
HOMER3::JAK2	red&&HOMER3::MET	green
HOMER3::JAK2	red&&HOMER3::TSC2	green
HOMER3::JAK2	red&&RGL1::JAK2	green
HOMER3::JAK2	red&&BRAF::JAK2	green
HOMER3::JAK2	red&&DDIT3::JAK2	green
HOMER3::JAK2	red&&JAK2::MET	green
HOMER3::KIT	red&&COL5A2::HOMER3	green
HOMER3::KIT	red&&HOMER3::MAP3K1	green
HOMER3::KIT	red&&HOMER3::RGL1	green
HOMER3::KIT	red&&HOMER3::WNT4	green
HOMER3::KIT	red&&HOMER3::DDIT3	green
HOMER3::KIT	red&&HOMER3::MET	green
HOMER3::KIT	red&&HOMER3::TSC2	green
HOMER3::KIT	red&&BRAF::KIT	green
HOMER3::KIT	red&&DDIT3::KIT	green
HOMER3::LIFR	red&&COL5A2::HOMER3	green
HOMER3::LIFR	red&&HOMER3::MAP3K1	green
HOMER3::LIFR	red&&HOMER3::RGL1	green
HOMER3::LIFR	red&&HOMER3::WNT4	green
HOMER3::LIFR	red&&HOMER3::DDIT3	green
HOMER3::LIFR	red&&HOMER3::MET	green
HOMER3::LIFR	red&&HOMER3::TSC2	green
HOMER3::LIFR	red&&BRAF::LIFR	green
HOMER3::NOTCH1	red&&COL5A2::HOMER3	green
HOMER3::NOTCH1	red&&HOMER3::MAP3K1	green
HOMER3::NOTCH1	red&&HOMER3::RGL1	green
HOMER3::NOTCH1	red&&HOMER3::WNT4	green
HOMER3::NOTCH1	red&&HOMER3::DDIT3	green
HOMER3::NOTCH1	red&&HOMER3::MET	green
HOMER3::NOTCH1	red&&HOMER3::TSC2	green
HOMER3::NTRK1	red&&COL5A2::HOMER3	green
HOMER3::NTRK1	red&&HOMER3::MAP3K1	green
HOMER3::NTRK1	red&&HOMER3::RGL1	green
HOMER3::NTRK1	red&&HOMER3::WNT4	green
HOMER3::NTRK1	red&&HOMER3::DDIT3	green
HOMER3::NTRK1	red&&HOMER3::MET	green
HOMER3::NTRK1	red&&HOMER3::TSC2	green
HOMER3::NTRK3	red&&COL5A2::HOMER3	green
HOMER3::NTRK3	red&&HOMER3::MAP3K1	green
HOMER3::NTRK3	red&&HOMER3::RGL1	green
HOMER3::NTRK3	red&&HOMER3::WNT4	green
HOMER3::NTRK3	red&&HOMER3::DDIT3	green
HOMER3::NTRK3	red&&HOMER3::MET	green
HOMER3::NTRK3	red&&HOMER3::TSC2	green
HOMER3::PIM1	red&&COL5A2::HOMER3	green
HOMER3::PIM1	red&&HOMER3::MAP3K1	green
HOMER3::PIM1	red&&HOMER3::RGL1	green
HOMER3::PIM1	red&&HOMER3::WNT4	green
HOMER3::PIM1	red&&HOMER3::DDIT3	green
HOMER3::PIM1	red&&HOMER3::MET	green
HOMER3::PIM1	red&&HOMER3::TSC2	green
HOMER3::PRKAR1A	red&&COL5A2::HOMER3	green
HOMER3::PRKAR1A	red&&HOMER3::MAP3K1	green
HOMER3::PRKAR1A	red&&HOMER3::RGL1	green
HOMER3::PRKAR1A	red&&HOMER3::WNT4	green
HOMER3::PRKAR1A	red&&HOMER3::DDIT3	green
HOMER3::PRKAR1A	red&&HOMER3::MET	green
HOMER3::PRKAR1A	red&&HOMER3::TSC2	green
HOMER3::PRKAR1A	red&&RGL1::PRKAR1A	green
HOMER3::PRKAR1A	red&&DDIT3::PRKAR1A	green
HOMER3::PRKAR1A	red&&MET::PRKAR1A	green
HOMER3::SOCS1	red&&COL5A2::HOMER3	green
HOMER3::SOCS1	red&&HOMER3::MAP3K1	green
HOMER3::SOCS1	red&&HOMER3::RGL1	green
HOMER3::SOCS1	red&&HOMER3::WNT4	green
HOMER3::SOCS1	red&&HOMER3::DDIT3	green
HOMER3::SOCS1	red&&HOMER3::MET	green
HOMER3::SOCS1	red&&HOMER3::TSC2	green
HOMER3::SOCS1	red&&RGL1::SOCS1	green
HOMER3::SOCS1	red&&BRAF::SOCS1	green
HOMER3::SOCS1	red&&DDIT3::SOCS1	green
HOMER3::TPM4	red&&COL5A2::HOMER3	green
HOMER3::TPM4	red&&HOMER3::MAP3K1	green
HOMER3::TPM4	red&&HOMER3::RGL1	green
HOMER3::TPM4	red&&HOMER3::WNT4	green
HOMER3::TPM4	red&&HOMER3::DDIT3	green
HOMER3::TPM4	red&&HOMER3::MET	green
HOMER3::TPM4	red&&HOMER3::TSC2	green
HOMER3::TSHR	red&&COL5A2::HOMER3	green
HOMER3::TSHR	red&&HOMER3::MAP3K1	green
HOMER3::TSHR	red&&HOMER3::RGL1	green
HOMER3::TSHR	red&&HOMER3::WNT4	green
HOMER3::TSHR	red&&HOMER3::DDIT3	green
HOMER3::TSHR	red&&HOMER3::MET	green
HOMER3::TSHR	red&&HOMER3::TSC2	green
ELMO1::IMPA2	red&&ATP6V1C2::IMPA2	green
ELMO1::IMPA2	red&&COL5A2::IMPA2	green
ELMO1::IMPA2	red&&FRMD6::IMPA2	green
ELMO1::IMPA2	red&&IMPA2::IRF1	green
ELMO1::IMPA2	red&&IMPA2::LFNG	green
ELMO1::IMPA2	red&&IMPA2::MAP3K1	green
ELMO1::IMPA2	red&&IMPA2::NOTCH3	green
ELMO1::IMPA2	red&&IMPA2::RAC2	green
ELMO1::IMPA2	red&&IMPA2::RGL1	green
ELMO1::IMPA2	red&&IMPA2::SLC25A4	green
ELMO1::IMPA2	red&&IMPA2::TGFB2	green
ELMO1::IMPA2	red&&IMPA2::TGFBR2	green
ELMO1::IMPA2	red&&IMPA2::WNT4	green
ELMO1::IMPA2	red&&IMPA2::ABL1	green
ELMO1::IMPA2	red&&IMPA2::ABL2	green
ELMO1::IMPA2	red&&IMPA2::ACSL6	green
ELMO1::IMPA2	red&&IMPA2::ARNT	green
ELMO1::IMPA2	red&&IMPA2::BCL3	green
ELMO1::IMPA2	red&&IMPA2::BRAF	green
ELMO1::IMPA2	red&&IMPA2::CDK4	green
ELMO1::IMPA2	red&&IMPA2::CDKN2A	green
ELMO1::IMPA2	red&&IMPA2::CYLD	green
ELMO1::IMPA2	red&&IMPA2::DDIT3	green
ELMO1::IMPA2	red&&IMPA2::ERBB2	green
ELMO1::IMPA2	red&&IMPA2::FAS	green
ELMO1::IMPA2	red&&IMPA2::FCGR2B	green
ELMO1::IMPA2	red&&IMPA2::HRAS	green
ELMO1::IMPA2	red&&IMPA2::IL2	green
ELMO1::IMPA2	red&&IMPA2::MALT1	green
ELMO1::IMPA2	red&&IMPA2::MDM2	green
ELMO1::IMPA2	red&&IMPA2::MET	green
ELMO1::IMPA2	red&&IMPA2::MTCP1	green
ELMO1::IMPA2	red&&IMPA2::NF1	green
ELMO1::IMPA2	red&&IMPA2::PDGFRB	green
ELMO1::IMPA2	red&&IMPA2::PTCH1	green
ELMO1::IMPA2	red&&IMPA2::SMAD4	green
ELMO1::IMPA2	red&&IMPA2::SUFU	green
ELMO1::IMPA2	red&&IMPA2::TPM3	green
ELMO1::IMPA2	red&&IMPA2::TSC2	green
ELMO1::IMPA2	red&&IMPA2::VHL	green
COL4A5::KRIT1	red&&ATP6V1C2::KRIT1	green
COL4A5::KRIT1	red&&COL5A2::KRIT1	green
COL4A5::KRIT1	red&&FRMD6::KRIT1	green
COL4A5::KRIT1	red&&IRF1::KRIT1	green
COL4A5::KRIT1	red&&KRIT1::LFNG	green
COL4A5::KRIT1	red&&KRIT1::MAP3K1	green
COL4A5::KRIT1	red&&KRIT1::NOTCH3	green
COL4A5::KRIT1	red&&KRIT1::RGL1	green
COL4A5::KRIT1	red&&KRIT1::ABL1	green
COL4A5::KRIT1	red&&KRIT1::ABL2	green
COL4A5::KRIT1	red&&KRIT1::DDIT3	green
COL4A5::KRIT1	red&&KRIT1::ERBB2	green
COL4A5::KRIT1	red&&KRIT1::IL2	green
COL4A5::KRIT1	red&&KRIT1::MTCP1	green
COL4A5::KRIT1	red&&KRIT1::SMAD4	green
COL4A5::KRIT1	red&&KRIT1::TPM3	green
COL4A5::KRIT1	red&&KRIT1::VHL	green
CX3CL1::KRIT1	red&&ATP6V1C2::KRIT1	green
CX3CL1::KRIT1	red&&COL5A2::KRIT1	green
CX3CL1::KRIT1	red&&FRMD6::KRIT1	green
CX3CL1::KRIT1	red&&IRF1::KRIT1	green
CX3CL1::KRIT1	red&&KRIT1::LFNG	green
CX3CL1::KRIT1	red&&KRIT1::MAP3K1	green
CX3CL1::KRIT1	red&&KRIT1::NOTCH3	green
CX3CL1::KRIT1	red&&KRIT1::RGL1	green
CX3CL1::KRIT1	red&&KRIT1::ABL1	green
CX3CL1::KRIT1	red&&KRIT1::ABL2	green
CX3CL1::KRIT1	red&&KRIT1::DDIT3	green
CX3CL1::KRIT1	red&&KRIT1::ERBB2	green
CX3CL1::KRIT1	red&&KRIT1::IL2	green
CX3CL1::KRIT1	red&&KRIT1::MTCP1	green
CX3CL1::KRIT1	red&&KRIT1::SMAD4	green
CX3CL1::KRIT1	red&&KRIT1::TPM3	green
CX3CL1::KRIT1	red&&KRIT1::VHL	green
ELMO1::KRIT1	red&&ATP6V1C2::KRIT1	green
ELMO1::KRIT1	red&&COL5A2::KRIT1	green
ELMO1::KRIT1	red&&FRMD6::KRIT1	green
ELMO1::KRIT1	red&&IRF1::KRIT1	green
ELMO1::KRIT1	red&&KRIT1::LFNG	green
ELMO1::KRIT1	red&&KRIT1::MAP3K1	green
ELMO1::KRIT1	red&&KRIT1::NOTCH3	green
ELMO1::KRIT1	red&&KRIT1::RGL1	green
ELMO1::KRIT1	red&&KRIT1::ABL1	green
ELMO1::KRIT1	red&&KRIT1::ABL2	green
ELMO1::KRIT1	red&&KRIT1::DDIT3	green
ELMO1::KRIT1	red&&KRIT1::ERBB2	green
ELMO1::KRIT1	red&&KRIT1::IL2	green
ELMO1::KRIT1	red&&KRIT1::MTCP1	green
ELMO1::KRIT1	red&&KRIT1::SMAD4	green
ELMO1::KRIT1	red&&KRIT1::TPM3	green
ELMO1::KRIT1	red&&KRIT1::VHL	green
KRIT1::PLTP	red&&ATP6V1C2::KRIT1	green
KRIT1::PLTP	red&&COL5A2::KRIT1	green
KRIT1::PLTP	red&&FRMD6::KRIT1	green
KRIT1::PLTP	red&&IRF1::KRIT1	green
KRIT1::PLTP	red&&KRIT1::LFNG	green
KRIT1::PLTP	red&&KRIT1::MAP3K1	green
KRIT1::PLTP	red&&KRIT1::NOTCH3	green
KRIT1::PLTP	red&&KRIT1::RGL1	green
KRIT1::PLTP	red&&KRIT1::ABL1	green
KRIT1::PLTP	red&&KRIT1::ABL2	green
KRIT1::PLTP	red&&KRIT1::DDIT3	green
KRIT1::PLTP	red&&KRIT1::ERBB2	green
KRIT1::PLTP	red&&KRIT1::IL2	green
KRIT1::PLTP	red&&KRIT1::MTCP1	green
KRIT1::PLTP	red&&KRIT1::SMAD4	green
KRIT1::PLTP	red&&KRIT1::TPM3	green
KRIT1::PLTP	red&&KRIT1::VHL	green
KRIT1::RPS6KA2	red&&ATP6V1C2::KRIT1	green
KRIT1::RPS6KA2	red&&COL5A2::KRIT1	green
KRIT1::RPS6KA2	red&&FRMD6::KRIT1	green
KRIT1::RPS6KA2	red&&IRF1::KRIT1	green
KRIT1::RPS6KA2	red&&KRIT1::LFNG	green
KRIT1::RPS6KA2	red&&KRIT1::MAP3K1	green
KRIT1::RPS6KA2	red&&KRIT1::NOTCH3	green
KRIT1::RPS6KA2	red&&KRIT1::RGL1	green
KRIT1::RPS6KA2	red&&KRIT1::ABL1	green
KRIT1::RPS6KA2	red&&KRIT1::ABL2	green
KRIT1::RPS6KA2	red&&KRIT1::DDIT3	green
KRIT1::RPS6KA2	red&&KRIT1::ERBB2	green
KRIT1::RPS6KA2	red&&KRIT1::IL2	green
KRIT1::RPS6KA2	red&&KRIT1::MTCP1	green
KRIT1::RPS6KA2	red&&KRIT1::SMAD4	green
KRIT1::RPS6KA2	red&&KRIT1::TPM3	green
KRIT1::RPS6KA2	red&&KRIT1::VHL	green
KRIT1::SPRED1	red&&ATP6V1C2::KRIT1	green
KRIT1::SPRED1	red&&COL5A2::KRIT1	green
KRIT1::SPRED1	red&&FRMD6::KRIT1	green
KRIT1::SPRED1	red&&IRF1::KRIT1	green
KRIT1::SPRED1	red&&KRIT1::LFNG	green
KRIT1::SPRED1	red&&KRIT1::MAP3K1	green
KRIT1::SPRED1	red&&KRIT1::NOTCH3	green
KRIT1::SPRED1	red&&KRIT1::RGL1	green
KRIT1::SPRED1	red&&KRIT1::ABL1	green
KRIT1::SPRED1	red&&KRIT1::ABL2	green
KRIT1::SPRED1	red&&KRIT1::DDIT3	green
KRIT1::SPRED1	red&&KRIT1::ERBB2	green
KRIT1::SPRED1	red&&KRIT1::IL2	green
KRIT1::SPRED1	red&&KRIT1::MTCP1	green
KRIT1::SPRED1	red&&KRIT1::SMAD4	green
KRIT1::SPRED1	red&&KRIT1::TPM3	green
KRIT1::SPRED1	red&&KRIT1::VHL	green
KRIT1::ZIC2	red&&ATP6V1C2::KRIT1	green
KRIT1::ZIC2	red&&COL5A2::KRIT1	green
KRIT1::ZIC2	red&&FRMD6::KRIT1	green
KRIT1::ZIC2	red&&IRF1::KRIT1	green
KRIT1::ZIC2	red&&KRIT1::LFNG	green
KRIT1::ZIC2	red&&KRIT1::MAP3K1	green
KRIT1::ZIC2	red&&KRIT1::NOTCH3	green
KRIT1::ZIC2	red&&KRIT1::RGL1	green
KRIT1::ZIC2	red&&KRIT1::ABL1	green
KRIT1::ZIC2	red&&KRIT1::ABL2	green
KRIT1::ZIC2	red&&KRIT1::DDIT3	green
KRIT1::ZIC2	red&&KRIT1::ERBB2	green
KRIT1::ZIC2	red&&KRIT1::IL2	green
KRIT1::ZIC2	red&&KRIT1::MTCP1	green
KRIT1::ZIC2	red&&KRIT1::SMAD4	green
KRIT1::ZIC2	red&&KRIT1::TPM3	green
KRIT1::ZIC2	red&&KRIT1::VHL	green
KRIT1::BCL10	red&&ATP6V1C2::KRIT1	green
KRIT1::BCL10	red&&COL5A2::KRIT1	green
KRIT1::BCL10	red&&FRMD6::KRIT1	green
KRIT1::BCL10	red&&IRF1::KRIT1	green
KRIT1::BCL10	red&&KRIT1::LFNG	green
KRIT1::BCL10	red&&KRIT1::MAP3K1	green
KRIT1::BCL10	red&&KRIT1::NOTCH3	green
KRIT1::BCL10	red&&KRIT1::RGL1	green
KRIT1::BCL10	red&&KRIT1::ABL1	green
KRIT1::BCL10	red&&KRIT1::ABL2	green
KRIT1::BCL10	red&&KRIT1::DDIT3	green
KRIT1::BCL10	red&&KRIT1::ERBB2	green
KRIT1::BCL10	red&&KRIT1::IL2	green
KRIT1::BCL10	red&&KRIT1::MTCP1	green
KRIT1::BCL10	red&&KRIT1::SMAD4	green
KRIT1::BCL10	red&&KRIT1::TPM3	green
KRIT1::BCL10	red&&KRIT1::VHL	green
KRIT1::NOTCH1	red&&ATP6V1C2::KRIT1	green
KRIT1::NOTCH1	red&&COL5A2::KRIT1	green
KRIT1::NOTCH1	red&&FRMD6::KRIT1	green
KRIT1::NOTCH1	red&&IRF1::KRIT1	green
KRIT1::NOTCH1	red&&KRIT1::LFNG	green
KRIT1::NOTCH1	red&&KRIT1::MAP3K1	green
KRIT1::NOTCH1	red&&KRIT1::NOTCH3	green
KRIT1::NOTCH1	red&&KRIT1::RGL1	green
KRIT1::NOTCH1	red&&KRIT1::ABL1	green
KRIT1::NOTCH1	red&&KRIT1::ABL2	green
KRIT1::NOTCH1	red&&KRIT1::DDIT3	green
KRIT1::NOTCH1	red&&KRIT1::ERBB2	green
KRIT1::NOTCH1	red&&KRIT1::IL2	green
KRIT1::NOTCH1	red&&KRIT1::MTCP1	green
KRIT1::NOTCH1	red&&KRIT1::SMAD4	green
KRIT1::NOTCH1	red&&KRIT1::TPM3	green
KRIT1::NOTCH1	red&&KRIT1::VHL	green
KRIT1::TSHR	red&&ATP6V1C2::KRIT1	green
KRIT1::TSHR	red&&COL5A2::KRIT1	green
KRIT1::TSHR	red&&FRMD6::KRIT1	green
KRIT1::TSHR	red&&IRF1::KRIT1	green
KRIT1::TSHR	red&&KRIT1::LFNG	green
KRIT1::TSHR	red&&KRIT1::MAP3K1	green
KRIT1::TSHR	red&&KRIT1::NOTCH3	green
KRIT1::TSHR	red&&KRIT1::RGL1	green
KRIT1::TSHR	red&&KRIT1::ABL1	green
KRIT1::TSHR	red&&KRIT1::ABL2	green
KRIT1::TSHR	red&&KRIT1::DDIT3	green
KRIT1::TSHR	red&&KRIT1::ERBB2	green
KRIT1::TSHR	red&&KRIT1::IL2	green
KRIT1::TSHR	red&&KRIT1::MTCP1	green
KRIT1::TSHR	red&&KRIT1::SMAD4	green
KRIT1::TSHR	red&&KRIT1::TPM3	green
KRIT1::TSHR	red&&KRIT1::VHL	green
ELMO1::LFNG	red&&ATP6V1C2::LFNG	green
ELMO1::LFNG	red&&CCL5::LFNG	green
ELMO1::LFNG	red&&COL5A2::LFNG	green
ELMO1::LFNG	red&&FRMD6::LFNG	green
ELMO1::LFNG	red&&IMPA2::LFNG	green
ELMO1::LFNG	red&&IRF1::LFNG	green
ELMO1::LFNG	red&&KRIT1::LFNG	green
ELMO1::LFNG	red&&LFNG::LRP5	green
ELMO1::LFNG	red&&LFNG::MAP3K1	green
ELMO1::LFNG	red&&LFNG::OLR1	green
ELMO1::LFNG	red&&LFNG::RAC2	green
ELMO1::LFNG	red&&LFNG::RGL1	green
ELMO1::LFNG	red&&LFNG::SERPINE1	green
ELMO1::LFNG	red&&LFNG::SLC16A10	green
ELMO1::LFNG	red&&LFNG::SLC25A4	green
ELMO1::LFNG	red&&LFNG::TGFB2	green
ELMO1::LFNG	red&&LFNG::TGFBR2	green
ELMO1::LFNG	red&&LFNG::TPM2	green
ELMO1::LFNG	red&&LFNG::WNT4	green
ELMO1::LFNG	red&&LFNG::ABL1	green
ELMO1::LFNG	red&&LFNG::ABL2	green
ELMO1::LFNG	red&&LFNG::ACSL6	green
ELMO1::LFNG	red&&LFNG::AKT1	green
ELMO1::LFNG	red&&LFNG::ARNT	green
ELMO1::LFNG	red&&LFNG::BCL3	green
ELMO1::LFNG	red&&LFNG::BRAF	green
ELMO1::LFNG	red&&LFNG::CDK4	green
ELMO1::LFNG	red&&LFNG::CDKN2A	green
ELMO1::LFNG	red&&LFNG::CHEK2	green
ELMO1::LFNG	red&&LFNG::CREB1	green
ELMO1::LFNG	red&&LFNG::CYLD	green
ELMO1::LFNG	red&&LFNG::DDIT3	green
ELMO1::LFNG	red&&LFNG::ERBB2	green
ELMO1::LFNG	red&&LFNG::FAS	green
ELMO1::LFNG	red&&LFNG::FCGR2B	green
ELMO1::LFNG	red&&LFNG::HRAS	green
ELMO1::LFNG	red&&LFNG::IL2	green
ELMO1::LFNG	red&&LFNG::IL21R	green
ELMO1::LFNG	red&&LFNG::LCK	green
ELMO1::LFNG	red&&LFNG::MALT1	green
ELMO1::LFNG	red&&LFNG::MDM2	green
ELMO1::LFNG	red&&LFNG::MET	green
ELMO1::LFNG	red&&LFNG::MTCP1	green
ELMO1::LFNG	red&&LFNG::NF1	green
ELMO1::LFNG	red&&LFNG::NFKB2	green
ELMO1::LFNG	red&&LFNG::NRAS	green
ELMO1::LFNG	red&&LFNG::PDGFRA	green
ELMO1::LFNG	red&&LFNG::PDGFRB	green
ELMO1::LFNG	red&&LFNG::PIK3R1	green
ELMO1::LFNG	red&&LFNG::REL	green
ELMO1::LFNG	red&&LFNG::SMAD4	green
ELMO1::LFNG	red&&LFNG::SMO	green
ELMO1::LFNG	red&&LFNG::SUFU	green
ELMO1::LFNG	red&&LFNG::HNF1A	green
ELMO1::LFNG	red&&LFNG::TCL1A	green
ELMO1::LFNG	red&&LFNG::TPM3	green
ELMO1::LFNG	red&&LFNG::TSC1	green
ELMO1::LFNG	red&&LFNG::TSC2	green
ELMO1::LFNG	red&&LFNG::VHL	green
ELMO1::LFNG	red&&LFNG::WAS	green
COL4A5::LRP5	red&&ATP6V1C2::LRP5	green
COL4A5::LRP5	red&&COL5A2::LRP5	green
COL4A5::LRP5	red&&FRMD6::LRP5	green
COL4A5::LRP5	red&&IRF1::LRP5	green
COL4A5::LRP5	red&&LFNG::LRP5	green
COL4A5::LRP5	red&&LRP5::MAP3K1	green
COL4A5::LRP5	red&&LRP5::NOTCH3	green
COL4A5::LRP5	red&&LRP5::RGL1	green
COL4A5::LRP5	red&&LRP5::SLC25A4	green
COL4A5::LRP5	red&&LRP5::ABL1	green
COL4A5::LRP5	red&&LRP5::ABL2	green
COL4A5::LRP5	red&&LRP5::ACSL6	green
COL4A5::LRP5	red&&LRP5::ARNT	green
COL4A5::LRP5	red&&LRP5::BRAF	green
COL4A5::LRP5	red&&LRP5::CDK4	green
COL4A5::LRP5	red&&LRP5::CYLD	green
COL4A5::LRP5	red&&LRP5::DDIT3	green
COL4A5::LRP5	red&&LRP5::FAS	green
COL4A5::LRP5	red&&LRP5::FCGR2B	green
COL4A5::LRP5	red&&LRP5::HRAS	green
COL4A5::LRP5	red&&LRP5::IL2	green
COL4A5::LRP5	red&&LRP5::MALT1	green
COL4A5::LRP5	red&&LRP5::MET	green
COL4A5::LRP5	red&&LRP5::MTCP1	green
COL4A5::LRP5	red&&LRP5::PDGFRB	green
COL4A5::LRP5	red&&LRP5::SUFU	green
COL4A5::LRP5	red&&LRP5::TPM3	green
COL4A5::LRP5	red&&LRP5::TSC2	green
COL4A5::LRP5	red&&LRP5::VHL	green
CX3CL1::LRP5	red&&ATP6V1C2::LRP5	green
CX3CL1::LRP5	red&&COL5A2::LRP5	green
CX3CL1::LRP5	red&&FRMD6::LRP5	green
CX3CL1::LRP5	red&&IRF1::LRP5	green
CX3CL1::LRP5	red&&LFNG::LRP5	green
CX3CL1::LRP5	red&&LRP5::MAP3K1	green
CX3CL1::LRP5	red&&LRP5::NOTCH3	green
CX3CL1::LRP5	red&&LRP5::RGL1	green
CX3CL1::LRP5	red&&LRP5::SLC25A4	green
CX3CL1::LRP5	red&&LRP5::ABL1	green
CX3CL1::LRP5	red&&LRP5::ABL2	green
[truncated: 21,157 more rows]

## Sheet: KEGG_Type_I_VSs
KEGG Type-I VSs						Description of each aberrant pairs in this list of Type-I VSs
ATP6V1C2::ELMO1	red&&ATP6V1C2::COL5A2	green				GeneA::GeneB	Pathway_for_GeneA	Pathway_for_GeneB	Aberration_Status
ATP6V1C2::ELMO1	red&&ATP6V1C2::FRMD6	green				ELMO1::ATP6V1C2	CHEMOKINE_SIGNALING_PATHWAY	EPITHELIAL_CELL_SIGNALING_IN_HELICOBACTER_PYLORI_INFECTION	red
ATP6V1C2::ELMO1	red&&ATP6V1C2::IMPA2	green				CCL5::COL4A5	CHEMOKINE_SIGNALING_PATHWAY	PI3K-AKT_SIGNALING_PATHWAY	red
ATP6V1C2::ELMO1	red&&ATP6V1C2::IRF1	green				COL4A5::CCL5	PI3K-AKT_SIGNALING_PATHWAY	TOLL-LIKE_RECEPTOR_SIGNALING_PATHWAY	red
ATP6V1C2::ELMO1	red&&ATP6V1C2::KRIT1	green				COL4A5::CCL5	PI3K-AKT_SIGNALING_PATHWAY	NOD-LIKE_RECEPTOR_SIGNALING_PATHWAY	red
ATP6V1C2::ELMO1	red&&ATP6V1C2::LFNG	green				COL4A5::CCL5	PI3K-AKT_SIGNALING_PATHWAY	TNF_SIGNALING_PATHWAY	red
ATP6V1C2::ELMO1	red&&ATP6V1C2::LRP5	green				COL4A5::CCL5	PI3K-AKT_SIGNALING_PATHWAY	EPITHELIAL_CELL_SIGNALING_IN_HELICOBACTER_PYLORI_INFECTION	red
ATP6V1C2::ELMO1	red&&ATP6V1C2::MAP3K1	green				CSF1R::CCL5	RAS_SIGNALING_PATHWAY	CHEMOKINE_SIGNALING_PATHWAY	red
ATP6V1C2::ELMO1	red&&ATP6V1C2::NOTCH3	green				CSF1R::CCL5	RAS_SIGNALING_PATHWAY	TOLL-LIKE_RECEPTOR_SIGNALING_PATHWAY	red
ATP6V1C2::ELMO1	red&&ATP6V1C2::RAC2	green				CSF1R::CCL5	RAS_SIGNALING_PATHWAY	NOD-LIKE_RECEPTOR_SIGNALING_PATHWAY	red
ATP6V1C2::ELMO1	red&&ATP6V1C2::RGL1	green				CSF1R::CCL5	RAS_SIGNALING_PATHWAY	TNF_SIGNALING_PATHWAY	red
ATP6V1C2::ELMO1	red&&ATP6V1C2::SERPINE1	green				CSF1R::CCL5	RAS_SIGNALING_PATHWAY	EPITHELIAL_CELL_SIGNALING_IN_HELICOBACTER_PYLORI_INFECTION	red
ATP6V1C2::ELMO1	red&&ATP6V1C2::SLC25A4	green				CSF1R::CCL5	RAP1_SIGNALING_PATHWAY	CHEMOKINE_SIGNALING_PATHWAY	red
ATP6V1C2::ELMO1	red&&ATP6V1C2::TGFB2	green				CSF1R::CCL5	RAP1_SIGNALING_PATHWAY	TOLL-LIKE_RECEPTOR_SIGNALING_PATHWAY	red
ATP6V1C2::ELMO1	red&&ATP6V1C2::TGFBR2	green				CSF1R::CCL5	RAP1_SIGNALING_PATHWAY	NOD-LIKE_RECEPTOR_SIGNALING_PATHWAY	red
ATP6V1C2::ELMO1	red&&ATP6V1C2::TPM2	green				CSF1R::CCL5	RAP1_SIGNALING_PATHWAY	TNF_SIGNALING_PATHWAY	red
ATP6V1C2::ELMO1	red&&ATP6V1C2::WNT4	green				CSF1R::CCL5	RAP1_SIGNALING_PATHWAY	EPITHELIAL_CELL_SIGNALING_IN_HELICOBACTER_PYLORI_INFECTION	red
ATP6V1C2::ELMO1	red&&ATP6V1C2::ABL1	green				CCL5::CSF1R	CHEMOKINE_SIGNALING_PATHWAY	PI3K-AKT_SIGNALING_PATHWAY	red
ATP6V1C2::ELMO1	red&&ATP6V1C2::ABL2	green				CSF1R::CCL5	PI3K-AKT_SIGNALING_PATHWAY	TOLL-LIKE_RECEPTOR_SIGNALING_PATHWAY	red
ATP6V1C2::ELMO1	red&&ATP6V1C2::ACSL6	green				CSF1R::CCL5	PI3K-AKT_SIGNALING_PATHWAY	NOD-LIKE_RECEPTOR_SIGNALING_PATHWAY	red
ATP6V1C2::ELMO1	red&&ATP6V1C2::AKT1	green				CSF1R::CCL5	PI3K-AKT_SIGNALING_PATHWAY	TNF_SIGNALING_PATHWAY	red
ATP6V1C2::ELMO1	red&&ATP6V1C2::ARNT	green				CSF1R::CCL5	PI3K-AKT_SIGNALING_PATHWAY	EPITHELIAL_CELL_SIGNALING_IN_HELICOBACTER_PYLORI_INFECTION	red
ATP6V1C2::ELMO1	red&&ATP6V1C2::BCL3	green				CCL5::INPP4B	CHEMOKINE_SIGNALING_PATHWAY	PHOSPHATIDYLINOSITOL_SIGNALING_SYSTEM	red
ATP6V1C2::ELMO1	red&&ATP6V1C2::BRAF	green				INPP4B::CCL5	PHOSPHATIDYLINOSITOL_SIGNALING_SYSTEM	TOLL-LIKE_RECEPTOR_SIGNALING_PATHWAY	red
ATP6V1C2::ELMO1	red&&ATP6V1C2::CDK4	green				INPP4B::CCL5	PHOSPHATIDYLINOSITOL_SIGNALING_SYSTEM	NOD-LIKE_RECEPTOR_SIGNALING_PATHWAY	red
ATP6V1C2::ELMO1	red&&ATP6V1C2::CDKN2A	green				INPP4B::CCL5	PHOSPHATIDYLINOSITOL_SIGNALING_SYSTEM	TNF_SIGNALING_PATHWAY	red
ATP6V1C2::ELMO1	red&&ATP6V1C2::CREB1	green				INPP4B::CCL5	PHOSPHATIDYLINOSITOL_SIGNALING_SYSTEM	EPITHELIAL_CELL_SIGNALING_IN_HELICOBACTER_PYLORI_INFECTION	red
ATP6V1C2::ELMO1	red&&ATP6V1C2::CYLD	green				PLTP::CCL5	PPAR_SIGNALING_PATHWAY	CHEMOKINE_SIGNALING_PATHWAY	red
ATP6V1C2::ELMO1	red&&ATP6V1C2::DDIT3	green				PLTP::CCL5	PPAR_SIGNALING_PATHWAY	TOLL-LIKE_RECEPTOR_SIGNALING_PATHWAY	red
ATP6V1C2::ELMO1	red&&ATP6V1C2::EP300	green				PLTP::CCL5	PPAR_SIGNALING_PATHWAY	NOD-LIKE_RECEPTOR_SIGNALING_PATHWAY	red
ATP6V1C2::ELMO1	red&&ATP6V1C2::ERBB2	green				PLTP::CCL5	PPAR_SIGNALING_PATHWAY	TNF_SIGNALING_PATHWAY	red
ATP6V1C2::ELMO1	red&&ATP6V1C2::FAS	green				PLTP::CCL5	PPAR_SIGNALING_PATHWAY	EPITHELIAL_CELL_SIGNALING_IN_HELICOBACTER_PYLORI_INFECTION	red
ATP6V1C2::ELMO1	red&&ATP6V1C2::FCGR2B	green				RPS6KA2::CCL5	MAPK_SIGNALING_PATHWAY	CHEMOKINE_SIGNALING_PATHWAY	red
ATP6V1C2::ELMO1	red&&ATP6V1C2::HRAS	green				RPS6KA2::CCL5	MAPK_SIGNALING_PATHWAY	TOLL-LIKE_RECEPTOR_SIGNALING_PATHWAY	red
ATP6V1C2::ELMO1	red&&ATP6V1C2::IL2	green				RPS6KA2::CCL5	MAPK_SIGNALING_PATHWAY	NOD-LIKE_RECEPTOR_SIGNALING_PATHWAY	red
ATP6V1C2::ELMO1	red&&ATP6V1C2::IL21R	green				RPS6KA2::CCL5	MAPK_SIGNALING_PATHWAY	TNF_SIGNALING_PATHWAY	red
ATP6V1C2::ELMO1	red&&ATP6V1C2::LCK	green				RPS6KA2::CCL5	MAPK_SIGNALING_PATHWAY	EPITHELIAL_CELL_SIGNALING_IN_HELICOBACTER_PYLORI_INFECTION	red
ATP6V1C2::ELMO1	red&&ATP6V1C2::MALT1	green				CCL5::RPS6KA2	CHEMOKINE_SIGNALING_PATHWAY	MTOR_SIGNALING_PATHWAY	red
ATP6V1C2::ELMO1	red&&ATP6V1C2::MDM2	green				CCL5::RPS6KA2	CHEMOKINE_SIGNALING_PATHWAY	NEUROTROPHIN_SIGNALING_PATHWAY	red
ATP6V1C2::ELMO1	red&&ATP6V1C2::MTCP1	green				RPS6KA2::CCL5	MTOR_SIGNALING_PATHWAY	TOLL-LIKE_RECEPTOR_SIGNALING_PATHWAY	red
ATP6V1C2::ELMO1	red&&ATP6V1C2::NF1	green				RPS6KA2::CCL5	MTOR_SIGNALING_PATHWAY	NOD-LIKE_RECEPTOR_SIGNALING_PATHWAY	red
ATP6V1C2::ELMO1	red&&ATP6V1C2::NRAS	green				RPS6KA2::CCL5	MTOR_SIGNALING_PATHWAY	TNF_SIGNALING_PATHWAY	red
ATP6V1C2::ELMO1	red&&ATP6V1C2::PDGFRB	green				RPS6KA2::CCL5	MTOR_SIGNALING_PATHWAY	EPITHELIAL_CELL_SIGNALING_IN_HELICOBACTER_PYLORI_INFECTION	red
ATP6V1C2::ELMO1	red&&ATP6V1C2::PTCH1	green				CCL5::RPS6KA2	TOLL-LIKE_RECEPTOR_SIGNALING_PATHWAY	NEUROTROPHIN_SIGNALING_PATHWAY	red
ATP6V1C2::ELMO1	red&&ATP6V1C2::REL	green				CCL5::RPS6KA2	NOD-LIKE_RECEPTOR_SIGNALING_PATHWAY	NEUROTROPHIN_SIGNALING_PATHWAY	red
ATP6V1C2::ELMO1	red&&ATP6V1C2::SMAD4	green				CCL5::RPS6KA2	TNF_SIGNALING_PATHWAY	NEUROTROPHIN_SIGNALING_PATHWAY	red
ATP6V1C2::ELMO1	red&&ATP6V1C2::SMO	green				RPS6KA2::CCL5	NEUROTROPHIN_SIGNALING_PATHWAY	EPITHELIAL_CELL_SIGNALING_IN_HELICOBACTER_PYLORI_INFECTION	red
ATP6V1C2::ELMO1	red&&ATP6V1C2::SUFU	green				CCL5::SPRED1	CHEMOKINE_SIGNALING_PATHWAY	JAK-STAT_SIGNALING_PATHWAY	red
ATP6V1C2::ELMO1	red&&ATP6V1C2::HNF1A	green				CCL5::SPRED1	TOLL-LIKE_RECEPTOR_SIGNALING_PATHWAY	JAK-STAT_SIGNALING_PATHWAY	red
ATP6V1C2::ELMO1	red&&ATP6V1C2::TCL1A	green				CCL5::SPRED1	NOD-LIKE_RECEPTOR_SIGNALING_PATHWAY	JAK-STAT_SIGNALING_PATHWAY	red
ATP6V1C2::ELMO1	red&&ATP6V1C2::TPM3	green				SPRED1::CCL5	JAK-STAT_SIGNALING_PATHWAY	TNF_SIGNALING_PATHWAY	red
ATP6V1C2::ELMO1	red&&ATP6V1C2::TSC1	green				SPRED1::CCL5	JAK-STAT_SIGNALING_PATHWAY	EPITHELIAL_CELL_SIGNALING_IN_HELICOBACTER_PYLORI_INFECTION	red
ATP6V1C2::ELMO1	red&&ATP6V1C2::TSC2	green				CCL5::ZIC2	CHEMOKINE_SIGNALING_PATHWAY	HEDGEHOG_SIGNALING_PATHWAY	red
ATP6V1C2::ELMO1	red&&ATP6V1C2::VHL	green				ZIC2::CCL5	HEDGEHOG_SIGNALING_PATHWAY	TOLL-LIKE_RECEPTOR_SIGNALING_PATHWAY	red
CCL5::COL4A5	red&&CCL5::COL5A2	green				ZIC2::CCL5	HEDGEHOG_SIGNALING_PATHWAY	NOD-LIKE_RECEPTOR_SIGNALING_PATHWAY	red
CCL5::COL4A5	red&&CCL5::IRF1	green				ZIC2::CCL5	HEDGEHOG_SIGNALING_PATHWAY	TNF_SIGNALING_PATHWAY	red
CCL5::COL4A5	red&&CCL5::LFNG	green				ZIC2::CCL5	HEDGEHOG_SIGNALING_PATHWAY	EPITHELIAL_CELL_SIGNALING_IN_HELICOBACTER_PYLORI_INFECTION	red
CCL5::COL4A5	red&&CCL5::MAP3K1	green				CCL5::BCL10	CHEMOKINE_SIGNALING_PATHWAY	NF-KAPPA_B_SIGNALING_PATHWAY	red
CCL5::COL4A5	red&&CCL5::NOTCH3	green				CCL5::BCL10	CHEMOKINE_SIGNALING_PATHWAY	T_CELL_RECEPTOR_SIGNALING_PATHWAY	red
CCL5::COL4A5	red&&CCL5::RGL1	green				CCL5::BCL10	CHEMOKINE_SIGNALING_PATHWAY	B_CELL_RECEPTOR_SIGNALING_PATHWAY	red
CCL5::COL4A5	red&&CCL5::WNT4	green				BCL10::CCL5	NF-KAPPA_B_SIGNALING_PATHWAY	TOLL-LIKE_RECEPTOR_SIGNALING_PATHWAY	red
CCL5::COL4A5	red&&CCL5::ABL1	green				BCL10::CCL5	NF-KAPPA_B_SIGNALING_PATHWAY	NOD-LIKE_RECEPTOR_SIGNALING_PATHWAY	red
CCL5::COL4A5	red&&CCL5::ARNT	green				BCL10::CCL5	NF-KAPPA_B_SIGNALING_PATHWAY	TNF_SIGNALING_PATHWAY	red
CCL5::COL4A5	red&&CCL5::BRAF	green				BCL10::CCL5	NF-KAPPA_B_SIGNALING_PATHWAY	EPITHELIAL_CELL_SIGNALING_IN_HELICOBACTER_PYLORI_INFECTION	red
CCL5::COL4A5	red&&CCL5::CYLD	green				CCL5::BCL10	TOLL-LIKE_RECEPTOR_SIGNALING_PATHWAY	T_CELL_RECEPTOR_SIGNALING_PATHWAY	red
CCL5::COL4A5	red&&CCL5::DDIT3	green				CCL5::BCL10	TOLL-LIKE_RECEPTOR_SIGNALING_PATHWAY	B_CELL_RECEPTOR_SIGNALING_PATHWAY	red
CCL5::COL4A5	red&&CCL5::HRAS	green				CCL5::BCL10	NOD-LIKE_RECEPTOR_SIGNALING_PATHWAY	T_CELL_RECEPTOR_SIGNALING_PATHWAY	red
CCL5::COL4A5	red&&CCL5::IL2	green				CCL5::BCL10	NOD-LIKE_RECEPTOR_SIGNALING_PATHWAY	B_CELL_RECEPTOR_SIGNALING_PATHWAY	red
CCL5::COL4A5	red&&CCL5::MET	green				BCL10::CCL5	T_CELL_RECEPTOR_SIGNALING_PATHWAY	TNF_SIGNALING_PATHWAY	red
CCL5::COL4A5	red&&CCL5::MTCP1	green				BCL10::CCL5	T_CELL_RECEPTOR_SIGNALING_PATHWAY	EPITHELIAL_CELL_SIGNALING_IN_HELICOBACTER_PYLORI_INFECTION	red
CCL5::COL4A5	red&&CCL5::PDGFRB	green				BCL10::CCL5	B_CELL_RECEPTOR_SIGNALING_PATHWAY	TNF_SIGNALING_PATHWAY	red
CCL5::COL4A5	red&&CCL5::SMAD4	green				BCL10::CCL5	B_CELL_RECEPTOR_SIGNALING_PATHWAY	EPITHELIAL_CELL_SIGNALING_IN_HELICOBACTER_PYLORI_INFECTION	red
CCL5::COL4A5	red&&CCL5::SUFU	green				CCL5::LIFR	CHEMOKINE_SIGNALING_PATHWAY	SIGNALING_PATHWAYS_REGULATING_PLURIPOTENCY_OF_STEM_CELLS	red
CCL5::COL4A5	red&&CCL5::TSC2	green				CCL5::LIFR	CHEMOKINE_SIGNALING_PATHWAY	JAK-STAT_SIGNALING_PATHWAY	red
CCL5::COL4A5	red&&CCL5::VHL	green				LIFR::CCL5	SIGNALING_PATHWAYS_REGULATING_PLURIPOTENCY_OF_STEM_CELLS	TOLL-LIKE_RECEPTOR_SIGNALING_PATHWAY	red
CCL5::CSF1R	red&&CCL5::COL5A2	green				LIFR::CCL5	SIGNALING_PATHWAYS_REGULATING_PLURIPOTENCY_OF_STEM_CELLS	NOD-LIKE_RECEPTOR_SIGNALING_PATHWAY	red
CCL5::CSF1R	red&&CCL5::IRF1	green				LIFR::CCL5	SIGNALING_PATHWAYS_REGULATING_PLURIPOTENCY_OF_STEM_CELLS	TNF_SIGNALING_PATHWAY	red
CCL5::CSF1R	red&&CCL5::LFNG	green				LIFR::CCL5	SIGNALING_PATHWAYS_REGULATING_PLURIPOTENCY_OF_STEM_CELLS	EPITHELIAL_CELL_SIGNALING_IN_HELICOBACTER_PYLORI_INFECTION	red
CCL5::CSF1R	red&&CCL5::MAP3K1	green				CCL5::LIFR	TOLL-LIKE_RECEPTOR_SIGNALING_PATHWAY	JAK-STAT_SIGNALING_PATHWAY	red
CCL5::CSF1R	red&&CCL5::NOTCH3	green				CCL5::LIFR	NOD-LIKE_RECEPTOR_SIGNALING_PATHWAY	JAK-STAT_SIGNALING_PATHWAY	red
CCL5::CSF1R	red&&CCL5::RGL1	green				LIFR::CCL5	JAK-STAT_SIGNALING_PATHWAY	TNF_SIGNALING_PATHWAY	red
CCL5::CSF1R	red&&CCL5::WNT4	green				LIFR::CCL5	JAK-STAT_SIGNALING_PATHWAY	EPITHELIAL_CELL_SIGNALING_IN_HELICOBACTER_PYLORI_INFECTION	red
CCL5::CSF1R	red&&CCL5::ABL1	green				CCL5::NOTCH1	CHEMOKINE_SIGNALING_PATHWAY	NOTCH_SIGNALING_PATHWAY	red
CCL5::CSF1R	red&&CCL5::ARNT	green				CCL5::NOTCH1	CHEMOKINE_SIGNALING_PATHWAY	THYROID_HORMONE_SIGNALING_PATHWAY	red
CCL5::CSF1R	red&&CCL5::BRAF	green				NOTCH1::CCL5	NOTCH_SIGNALING_PATHWAY	TOLL-LIKE_RECEPTOR_SIGNALING_PATHWAY	red
CCL5::CSF1R	red&&CCL5::CYLD	green				NOTCH1::CCL5	NOTCH_SIGNALING_PATHWAY	NOD-LIKE_RECEPTOR_SIGNALING_PATHWAY	red
CCL5::CSF1R	red&&CCL5::DDIT3	green				NOTCH1::CCL5	NOTCH_SIGNALING_PATHWAY	TNF_SIGNALING_PATHWAY	red
CCL5::CSF1R	red&&CCL5::HRAS	green				NOTCH1::CCL5	NOTCH_SIGNALING_PATHWAY	EPITHELIAL_CELL_SIGNALING_IN_HELICOBACTER_PYLORI_INFECTION	red
CCL5::CSF1R	red&&CCL5::IL2	green				CCL5::NOTCH1	TOLL-LIKE_RECEPTOR_SIGNALING_PATHWAY	THYROID_HORMONE_SIGNALING_PATHWAY	red
CCL5::CSF1R	red&&CCL5::MET	green				CCL5::NOTCH1	NOD-LIKE_RECEPTOR_SIGNALING_PATHWAY	THYROID_HORMONE_SIGNALING_PATHWAY	red
CCL5::CSF1R	red&&CCL5::MTCP1	green				CCL5::NOTCH1	TNF_SIGNALING_PATHWAY	THYROID_HORMONE_SIGNALING_PATHWAY	red
CCL5::CSF1R	red&&CCL5::PDGFRB	green				NOTCH1::CCL5	THYROID_HORMONE_SIGNALING_PATHWAY	EPITHELIAL_CELL_SIGNALING_IN_HELICOBACTER_PYLORI_INFECTION	red
CCL5::CSF1R	red&&CCL5::SMAD4	green				CCL5::TPM4	CHEMOKINE_SIGNALING_PATHWAY	ADRENERGIC_SIGNALING_IN_CARDIOMYOCYTES	red
CCL5::CSF1R	red&&CCL5::SUFU	green				TPM4::CCL5	ADRENERGIC_SIGNALING_IN_CARDIOMYOCYTES	TOLL-LIKE_RECEPTOR_SIGNALING_PATHWAY	red
CCL5::CSF1R	red&&CCL5::TSC2	green				TPM4::CCL5	ADRENERGIC_SIGNALING_IN_CARDIOMYOCYTES	NOD-LIKE_RECEPTOR_SIGNALING_PATHWAY	red
CCL5::CSF1R	red&&CCL5::VHL	green				TPM4::CCL5	ADRENERGIC_SIGNALING_IN_CARDIOMYOCYTES	TNF_SIGNALING_PATHWAY	red
CCL5::INPP4B	red&&CCL5::COL5A2	green				TPM4::CCL5	ADRENERGIC_SIGNALING_IN_CARDIOMYOCYTES	EPITHELIAL_CELL_SIGNALING_IN_HELICOBACTER_PYLORI_INFECTION	red
CCL5::INPP4B	red&&CCL5::IRF1	green				TSHR::CCL5	CAMP_SIGNALING_PATHWAY	CHEMOKINE_SIGNALING_PATHWAY	red
CCL5::INPP4B	red&&CCL5::LFNG	green				TSHR::CCL5	CAMP_SIGNALING_PATHWAY	TOLL-LIKE_RECEPTOR_SIGNALING_PATHWAY	red
CCL5::INPP4B	red&&CCL5::MAP3K1	green				TSHR::CCL5	CAMP_SIGNALING_PATHWAY	NOD-LIKE_RECEPTOR_SIGNALING_PATHWAY	red
CCL5::INPP4B	red&&CCL5::NOTCH3	green				TSHR::CCL5	CAMP_SIGNALING_PATHWAY	TNF_SIGNALING_PATHWAY	red
CCL5::INPP4B	red&&CCL5::RGL1	green				TSHR::CCL5	CAMP_SIGNALING_PATHWAY	EPITHELIAL_CELL_SIGNALING_IN_HELICOBACTER_PYLORI_INFECTION	red
CCL5::INPP4B	red&&CCL5::WNT4	green				CDKN2B::COL4A5	FOXO_SIGNALING_PATHWAY	PI3K-AKT_SIGNALING_PATHWAY	red
CCL5::INPP4B	red&&CCL5::ABL1	green				COL4A5::CDKN2B	PI3K-AKT_SIGNALING_PATHWAY	TGF-BETA_SIGNALING_PATHWAY	red
CCL5::INPP4B	red&&CCL5::ARNT	green				CX3CL1::CDKN2B	CHEMOKINE_SIGNALING_PATHWAY	FOXO_SIGNALING_PATHWAY	red
CCL5::INPP4B	red&&CCL5::BRAF	green				CX3CL1::CDKN2B	CHEMOKINE_SIGNALING_PATHWAY	TGF-BETA_SIGNALING_PATHWAY	red
CCL5::INPP4B	red&&CCL5::CYLD	green				CDKN2B::CX3CL1	FOXO_SIGNALING_PATHWAY	TNF_SIGNALING_PATHWAY	red
CCL5::INPP4B	red&&CCL5::DDIT3	green				CDKN2B::CX3CL1	TGF-BETA_SIGNALING_PATHWAY	TNF_SIGNALING_PATHWAY	red
CCL5::INPP4B	red&&CCL5::HRAS	green				ELMO1::CDKN2B	CHEMOKINE_SIGNALING_PATHWAY	FOXO_SIGNALING_PATHWAY	red
CCL5::INPP4B	red&&CCL5::IL2	green				ELMO1::CDKN2B	CHEMOKINE_SIGNALING_PATHWAY	TGF-BETA_SIGNALING_PATHWAY	red
CCL5::INPP4B	red&&CCL5::MET	green				PLTP::CDKN2B	PPAR_SIGNALING_PATHWAY	FOXO_SIGNALING_PATHWAY	red
CCL5::INPP4B	red&&CCL5::MTCP1	green				PLTP::CDKN2B	PPAR_SIGNALING_PATHWAY	TGF-BETA_SIGNALING_PATHWAY	red
CCL5::INPP4B	red&&CCL5::PDGFRB	green				CDKN2B::SPRED1	FOXO_SIGNALING_PATHWAY	JAK-STAT_SIGNALING_PATHWAY	red
CCL5::INPP4B	red&&CCL5::SMAD4	green				CDKN2B::SPRED1	TGF-BETA_SIGNALING_PATHWAY	JAK-STAT_SIGNALING_PATHWAY	red
CCL5::INPP4B	red&&CCL5::SUFU	green				CDKN2B::ZIC2	FOXO_SIGNALING_PATHWAY	HEDGEHOG_SIGNALING_PATHWAY	red
CCL5::INPP4B	red&&CCL5::TSC2	green				ZIC2::CDKN2B	HEDGEHOG_SIGNALING_PATHWAY	TGF-BETA_SIGNALING_PATHWAY	red
CCL5::INPP4B	red&&CCL5::VHL	green				BCL10::CDKN2B	NF-KAPPA_B_SIGNALING_PATHWAY	FOXO_SIGNALING_PATHWAY	red
CCL5::PLTP	red&&CCL5::COL5A2	green				BCL10::CDKN2B	NF-KAPPA_B_SIGNALING_PATHWAY	TGF-BETA_SIGNALING_PATHWAY	red
CCL5::PLTP	red&&CCL5::IRF1	green				CDKN2B::BCL10	FOXO_SIGNALING_PATHWAY	T_CELL_RECEPTOR_SIGNALING_PATHWAY	red
CCL5::PLTP	red&&CCL5::LFNG	green				CDKN2B::BCL10	FOXO_SIGNALING_PATHWAY	B_CELL_RECEPTOR_SIGNALING_PATHWAY	red
CCL5::PLTP	red&&CCL5::MAP3K1	green				CDKN2B::BCL10	TGF-BETA_SIGNALING_PATHWAY	T_CELL_RECEPTOR_SIGNALING_PATHWAY	red
CCL5::PLTP	red&&CCL5::NOTCH3	green				CDKN2B::BCL10	TGF-BETA_SIGNALING_PATHWAY	B_CELL_RECEPTOR_SIGNALING_PATHWAY	red
CCL5::PLTP	red&&CCL5::RGL1	green				TSHR::CDKN2B	CAMP_SIGNALING_PATHWAY	FOXO_SIGNALING_PATHWAY	red
CCL5::PLTP	red&&CCL5::WNT4	green				TSHR::CDKN2B	CAMP_SIGNALING_PATHWAY	TGF-BETA_SIGNALING_PATHWAY	red
CCL5::PLTP	red&&CCL5::ABL1	green				CCL22::CGA	CHEMOKINE_SIGNALING_PATHWAY	GNRH_SIGNALING_PATHWAY	red
CCL5::PLTP	red&&CCL5::ARNT	green				CCL22::CGA	CHEMOKINE_SIGNALING_PATHWAY	PROLACTIN_SIGNALING_PATHWAY	red
CCL5::PLTP	red&&CCL5::BRAF	green				COL4A5::CGA	PI3K-AKT_SIGNALING_PATHWAY	GNRH_SIGNALING_PATHWAY	red
CCL5::PLTP	red&&CCL5::CYLD	green				COL4A5::CGA	PI3K-AKT_SIGNALING_PATHWAY	PROLACTIN_SIGNALING_PATHWAY	red
CCL5::PLTP	red&&CCL5::DDIT3	green				CSF1R::CGA	RAS_SIGNALING_PATHWAY	GNRH_SIGNALING_PATHWAY	red
CCL5::PLTP	red&&CCL5::HRAS	green				CSF1R::CGA	RAS_SIGNALING_PATHWAY	PROLACTIN_SIGNALING_PATHWAY	red
CCL5::PLTP	red&&CCL5::IL2	green				CSF1R::CGA	RAP1_SIGNALING_PATHWAY	GNRH_SIGNALING_PATHWAY	red
CCL5::PLTP	red&&CCL5::MET	green				CSF1R::CGA	RAP1_SIGNALING_PATHWAY	PROLACTIN_SIGNALING_PATHWAY	red
CCL5::PLTP	red&&CCL5::MTCP1	green				CSF1R::CGA	PI3K-AKT_SIGNALING_PATHWAY	GNRH_SIGNALING_PATHWAY	red
CCL5::PLTP	red&&CCL5::PDGFRB	green				CSF1R::CGA	PI3K-AKT_SIGNALING_PATHWAY	PROLACTIN_SIGNALING_PATHWAY	red
CCL5::PLTP	red&&CCL5::SMAD4	green				CX3CL1::CGA	CHEMOKINE_SIGNALING_PATHWAY	GNRH_SIGNALING_PATHWAY	red
CCL5::PLTP	red&&CCL5::SUFU	green				CX3CL1::CGA	CHEMOKINE_SIGNALING_PATHWAY	PROLACTIN_SIGNALING_PATHWAY	red
CCL5::PLTP	red&&CCL5::TSC2	green				CX3CL1::CGA	TNF_SIGNALING_PATHWAY	GNRH_SIGNALING_PATHWAY	red
CCL5::PLTP	red&&CCL5::VHL	green				CX3CL1::CGA	TNF_SIGNALING_PATHWAY	PROLACTIN_SIGNALING_PATHWAY	red
CCL5::RPS6KA2	red&&CCL5::COL5A2	green				ELMO1::CGA	CHEMOKINE_SIGNALING_PATHWAY	GNRH_SIGNALING_PATHWAY	red
CCL5::RPS6KA2	red&&CCL5::IRF1	green				ELMO1::CGA	CHEMOKINE_SIGNALING_PATHWAY	PROLACTIN_SIGNALING_PATHWAY	red
CCL5::RPS6KA2	red&&CCL5::LFNG	green				ID4::CGA	TGF-BETA_SIGNALING_PATHWAY	GNRH_SIGNALING_PATHWAY	red
CCL5::RPS6KA2	red&&CCL5::MAP3K1	green				ID4::CGA	TGF-BETA_SIGNALING_PATHWAY	PROLACTIN_SIGNALING_PATHWAY	red
CCL5::RPS6KA2	red&&CCL5::NOTCH3	green				ID4::CGA	SIGNALING_PATHWAYS_REGULATING_PLURIPOTENCY_OF_STEM_CELLS	GNRH_SIGNALING_PATHWAY	red
CCL5::RPS6KA2	red&&CCL5::RGL1	green				ID4::CGA	SIGNALING_PATHWAYS_REGULATING_PLURIPOTENCY_OF_STEM_CELLS	PROLACTIN_SIGNALING_PATHWAY	red
CCL5::RPS6KA2	red&&CCL5::WNT4	green				INPP4B::CGA	PHOSPHATIDYLINOSITOL_SIGNALING_SYSTEM	GNRH_SIGNALING_PATHWAY	red
CCL5::RPS6KA2	red&&CCL5::ABL1	green				INPP4B::CGA	PHOSPHATIDYLINOSITOL_SIGNALING_SYSTEM	PROLACTIN_SIGNALING_PATHWAY	red
CCL5::RPS6KA2	red&&CCL5::ARNT	green				NFKBIA::CGA	CAMP_SIGNALING_PATHWAY	GNRH_SIGNALING_PATHWAY	red
CCL5::RPS6KA2	red&&CCL5::BRAF	green				NFKBIA::CGA	CAMP_SIGNALING_PATHWAY	PROLACTIN_SIGNALING_PATHWAY	red
CCL5::RPS6KA2	red&&CCL5::CYLD	green				NFKBIA::CGA	CHEMOKINE_SIGNALING_PATHWAY	GNRH_SIGNALING_PATHWAY	red
CCL5::RPS6KA2	red&&CCL5::DDIT3	green				NFKBIA::CGA	CHEMOKINE_SIGNALING_PATHWAY	PROLACTIN_SIGNALING_PATHWAY	red
CCL5::RPS6KA2	red&&CCL5::HRAS	green				NFKBIA::CGA	NF-KAPPA_B_SIGNALING_PATHWAY	GNRH_SIGNALING_PATHWAY	red
CCL5::RPS6KA2	red&&CCL5::IL2	green				NFKBIA::CGA	NF-KAPPA_B_SIGNALING_PATHWAY	PROLACTIN_SIGNALING_PATHWAY	red
CCL5::RPS6KA2	red&&CCL5::MET	green				NFKBIA::CGA	TOLL-LIKE_RECEPTOR_SIGNALING_PATHWAY	GNRH_SIGNALING_PATHWAY	red
CCL5::RPS6KA2	red&&CCL5::MTCP1	green				NFKBIA::CGA	TOLL-LIKE_RECEPTOR_SIGNALING_PATHWAY	PROLACTIN_SIGNALING_PATHWAY	red
CCL5::RPS6KA2	red&&CCL5::PDGFRB	green				NFKBIA::CGA	NOD-LIKE_RECEPTOR_SIGNALING_PATHWAY	GNRH_SIGNALING_PATHWAY	red
CCL5::RPS6KA2	red&&CCL5::SMAD4	green				NFKBIA::CGA	NOD-LIKE_RECEPTOR_SIGNALING_PATHWAY	PROLACTIN_SIGNALING_PATHWAY	red
CCL5::RPS6KA2	red&&CCL5::SUFU	green				NFKBIA::CGA	RIG-I-LIKE_RECEPTOR_SIGNALING_PATHWAY	GNRH_SIGNALING_PATHWAY	red
CCL5::RPS6KA2	red&&CCL5::TSC2	green				NFKBIA::CGA	RIG-I-LIKE_RECEPTOR_SIGNALING_PATHWAY	PROLACTIN_SIGNALING_PATHWAY	red
CCL5::RPS6KA2	red&&CCL5::VHL	green				NFKBIA::CGA	T_CELL_RECEPTOR_SIGNALING_PATHWAY	GNRH_SIGNALING_PATHWAY	red
CCL5::SPRED1	red&&CCL5::COL5A2	green				NFKBIA::CGA	T_CELL_RECEPTOR_SIGNALING_PATHWAY	PROLACTIN_SIGNALING_PATHWAY	red
CCL5::SPRED1	red&&CCL5::IRF1	green				NFKBIA::CGA	B_CELL_RECEPTOR_SIGNALING_PATHWAY	GNRH_SIGNALING_PATHWAY	red
CCL5::SPRED1	red&&CCL5::LFNG	green				NFKBIA::CGA	B_CELL_RECEPTOR_SIGNALING_PATHWAY	PROLACTIN_SIGNALING_PATHWAY	red
CCL5::SPRED1	red&&CCL5::MAP3K1	green				NFKBIA::CGA	TNF_SIGNALING_PATHWAY	GNRH_SIGNALING_PATHWAY	red
CCL5::SPRED1	red&&CCL5::NOTCH3	green				NFKBIA::CGA	TNF_SIGNALING_PATHWAY	PROLACTIN_SIGNALING_PATHWAY	red
CCL5::SPRED1	red&&CCL5::RGL1	green				NFKBIA::CGA	NEUROTROPHIN_SIGNALING_PATHWAY	GNRH_SIGNALING_PATHWAY	red
CCL5::SPRED1	red&&CCL5::WNT4	green				NFKBIA::CGA	NEUROTROPHIN_SIGNALING_PATHWAY	PROLACTIN_SIGNALING_PATHWAY	red
CCL5::SPRED1	red&&CCL5::ABL1	green				CGA::NFKBIA	GNRH_SIGNALING_PATHWAY	ADIPOCYTOKINE_SIGNALING_PATHWAY	red
CCL5::SPRED1	red&&CCL5::ARNT	green				CGA::NFKBIA	GNRH_SIGNALING_PATHWAY	EPITHELIAL_CELL_SIGNALING_IN_HELICOBACTER_PYLORI_INFECTION	red
CCL5::SPRED1	red&&CCL5::BRAF	green				CGA::NFKBIA	PROLACTIN_SIGNALING_PATHWAY	ADIPOCYTOKINE_SIGNALING_PATHWAY	red
CCL5::SPRED1	red&&CCL5::CYLD	green				CGA::NFKBIA	PROLACTIN_SIGNALING_PATHWAY	EPITHELIAL_CELL_SIGNALING_IN_HELICOBACTER_PYLORI_INFECTION	red
CCL5::SPRED1	red&&CCL5::DDIT3	green				PLTP::CGA	PPAR_SIGNALING_PATHWAY	GNRH_SIGNALING_PATHWAY	red
CCL5::SPRED1	red&&CCL5::HRAS	green				PLTP::CGA	PPAR_SIGNALING_PATHWAY	PROLACTIN_SIGNALING_PATHWAY	red
CCL5::SPRED1	red&&CCL5::IL2	green				RPS6KA2::CGA	MAPK_SIGNALING_PATHWAY	GNRH_SIGNALING_PATHWAY	red
CCL5::SPRED1	red&&CCL5::MET	green				RPS6KA2::CGA	MAPK_SIGNALING_PATHWAY	PROLACTIN_SIGNALING_PATHWAY	red
CCL5::SPRED1	red&&CCL5::MTCP1	green				RPS6KA2::CGA	MTOR_SIGNALING_PATHWAY	GNRH_SIGNALING_PATHWAY	red
CCL5::SPRED1	red&&CCL5::PDGFRB	green				RPS6KA2::CGA	MTOR_SIGNALING_PATHWAY	PROLACTIN_SIGNALING_PATHWAY	red
CCL5::SPRED1	red&&CCL5::SMAD4	green				RPS6KA2::CGA	NEUROTROPHIN_SIGNALING_PATHWAY	GNRH_SIGNALING_PATHWAY	red
CCL5::SPRED1	red&&CCL5::SUFU	green				RPS6KA2::CGA	NEUROTROPHIN_SIGNALING_PATHWAY	PROLACTIN_SIGNALING_PATHWAY	red
CCL5::SPRED1	red&&CCL5::TSC2	green				SPRED1::CGA	JAK-STAT_SIGNALING_PATHWAY	GNRH_SIGNALING_PATHWAY	red
CCL5::SPRED1	red&&CCL5::VHL	green				SPRED1::CGA	JAK-STAT_SIGNALING_PATHWAY	PROLACTIN_SIGNALING_PATHWAY	red
CCL5::ZIC2	red&&CCL5::COL5A2	green				ZIC2::CGA	HEDGEHOG_SIGNALING_PATHWAY	GNRH_SIGNALING_PATHWAY	red
CCL5::ZIC2	red&&CCL5::IRF1	green				ZIC2::CGA	HEDGEHOG_SIGNALING_PATHWAY	PROLACTIN_SIGNALING_PATHWAY	red
CCL5::ZIC2	red&&CCL5::LFNG	green				BCL10::CGA	NF-KAPPA_B_SIGNALING_PATHWAY	GNRH_SIGNALING_PATHWAY	red
CCL5::ZIC2	red&&CCL5::MAP3K1	green				BCL10::CGA	NF-KAPPA_B_SIGNALING_PATHWAY	PROLACTIN_SIGNALING_PATHWAY	red
CCL5::ZIC2	red&&CCL5::NOTCH3	green				BCL10::CGA	T_CELL_RECEPTOR_SIGNALING_PATHWAY	GNRH_SIGNALING_PATHWAY	red
CCL5::ZIC2	red&&CCL5::RGL1	green				BCL10::CGA	T_CELL_RECEPTOR_SIGNALING_PATHWAY	PROLACTIN_SIGNALING_PATHWAY	red
CCL5::ZIC2	red&&CCL5::WNT4	green				BCL10::CGA	B_CELL_RECEPTOR_SIGNALING_PATHWAY	GNRH_SIGNALING_PATHWAY	red
CCL5::ZIC2	red&&CCL5::ABL1	green				BCL10::CGA	B_CELL_RECEPTOR_SIGNALING_PATHWAY	PROLACTIN_SIGNALING_PATHWAY	red
CCL5::ZIC2	red&&CCL5::ARNT	green				CDH1::CGA	RAP1_SIGNALING_PATHWAY	GNRH_SIGNALING_PATHWAY	red
CCL5::ZIC2	red&&CCL5::BRAF	green				CDH1::CGA	RAP1_SIGNALING_PATHWAY	PROLACTIN_SIGNALING_PATHWAY	red
CCL5::ZIC2	red&&CCL5::CYLD	green				CDH1::CGA	HIPPO_SIGNALING_PATHWAY	GNRH_SIGNALING_PATHWAY	red
CCL5::ZIC2	red&&CCL5::DDIT3	green				CDH1::CGA	HIPPO_SIGNALING_PATHWAY	PROLACTIN_SIGNALING_PATHWAY	red
CCL5::ZIC2	red&&CCL5::HRAS	green				KIT::CGA	RAS_SIGNALING_PATHWAY	GNRH_SIGNALING_PATHWAY	red
CCL5::ZIC2	red&&CCL5::IL2	green				KIT::CGA	RAS_SIGNALING_PATHWAY	PROLACTIN_SIGNALING_PATHWAY	red
CCL5::ZIC2	red&&CCL5::MET	green				KIT::CGA	RAP1_SIGNALING_PATHWAY	GNRH_SIGNALING_PATHWAY	red
CCL5::ZIC2	red&&CCL5::MTCP1	green				KIT::CGA	RAP1_SIGNALING_PATHWAY	PROLACTIN_SIGNALING_PATHWAY	red
CCL5::ZIC2	red&&CCL5::PDGFRB	green				KIT::CGA	PI3K-AKT_SIGNALING_PATHWAY	GNRH_SIGNALING_PATHWAY	red
CCL5::ZIC2	red&&CCL5::SMAD4	green				KIT::CGA	PI3K-AKT_SIGNALING_PATHWAY	PROLACTIN_SIGNALING_PATHWAY	red
CCL5::ZIC2	red&&CCL5::SUFU	green				LIFR::CGA	SIGNALING_PATHWAYS_REGULATING_PLURIPOTENCY_OF_STEM_CELLS	GNRH_SIGNALING_PATHWAY	red
CCL5::ZIC2	red&&CCL5::TSC2	green				LIFR::CGA	SIGNALING_PATHWAYS_REGULATING_PLURIPOTENCY_OF_STEM_CELLS	PROLACTIN_SIGNALING_PATHWAY	red
CCL5::ZIC2	red&&CCL5::VHL	green				LIFR::CGA	JAK-STAT_SIGNALING_PATHWAY	GNRH_SIGNALING_PATHWAY	red
CCL5::BCL10	red&&CCL5::COL5A2	green				LIFR::CGA	JAK-STAT_SIGNALING_PATHWAY	PROLACTIN_SIGNALING_PATHWAY	red
CCL5::BCL10	red&&CCL5::IRF1	green				NOTCH1::CGA	NOTCH_SIGNALING_PATHWAY	GNRH_SIGNALING_PATHWAY	red
CCL5::BCL10	red&&CCL5::LFNG	green				NOTCH1::CGA	NOTCH_SIGNALING_PATHWAY	PROLACTIN_SIGNALING_PATHWAY	red
CCL5::BCL10	red&&CCL5::MAP3K1	green				CGA::NOTCH1	GNRH_SIGNALING_PATHWAY	THYROID_HORMONE_SIGNALING_PATHWAY	red
CCL5::BCL10	red&&CCL5::NOTCH3	green				CGA::NOTCH1	PROLACTIN_SIGNALING_PATHWAY	THYROID_HORMONE_SIGNALING_PATHWAY	red
CCL5::BCL10	red&&CCL5::RGL1	green				SOCS1::CGA	JAK-STAT_SIGNALING_PATHWAY	GNRH_SIGNALING_PATHWAY	red
CCL5::BCL10	red&&CCL5::WNT4	green				SOCS1::CGA	INSULIN_SIGNALING_PATHWAY	GNRH_SIGNALING_PATHWAY	red
CCL5::BCL10	red&&CCL5::ABL1	green				TPM4::CGA	ADRENERGIC_SIGNALING_IN_CARDIOMYOCYTES	GNRH_SIGNALING_PATHWAY	red
CCL5::BCL10	red&&CCL5::ARNT	green				TPM4::CGA	ADRENERGIC_SIGNALING_IN_CARDIOMYOCYTES	PROLACTIN_SIGNALING_PATHWAY	red
CCL5::BCL10	red&&CCL5::BRAF	green				TSHR::CGA	CAMP_SIGNALING_PATHWAY	GNRH_SIGNALING_PATHWAY	red
CCL5::BCL10	red&&CCL5::CYLD	green				TSHR::CGA	CAMP_SIGNALING_PATHWAY	PROLACTIN_SIGNALING_PATHWAY	red
CCL5::BCL10	red&&CCL5::DDIT3	green				CREBBP::COL4A5	CAMP_SIGNALING_PATHWAY	PI3K-AKT_SIGNALING_PATHWAY	red
CCL5::BCL10	red&&CCL5::HRAS	green				CREBBP::COL4A5	HIF-1_SIGNALING_PATHWAY	PI3K-AKT_SIGNALING_PATHWAY	red
CCL5::BCL10	red&&CCL5::IL2	green				CREBBP::COL4A5	FOXO_SIGNALING_PATHWAY	PI3K-AKT_SIGNALING_PATHWAY	red
CCL5::BCL10	red&&CCL5::MET	green				COL4A5::CREBBP	PI3K-AKT_SIGNALING_PATHWAY	WNT_SIGNALING_PATHWAY	red
CCL5::BCL10	red&&CCL5::MTCP1	green				COL4A5::CREBBP	PI3K-AKT_SIGNALING_PATHWAY	NOTCH_SIGNALING_PATHWAY	red
CCL5::BCL10	red&&CCL5::PDGFRB	green				COL4A5::CREBBP	PI3K-AKT_SIGNALING_PATHWAY	TGF-BETA_SIGNALING_PATHWAY	red
CCL5::BCL10	red&&CCL5::SMAD4	green				COL4A5::CREBBP	PI3K-AKT_SIGNALING_PATHWAY	JAK-STAT_SIGNALING_PATHWAY	red
CCL5::BCL10	red&&CCL5::SUFU	green				COL4A5::CREBBP	PI3K-AKT_SIGNALING_PATHWAY	THYROID_HORMONE_SIGNALING_PATHWAY	red
CCL5::BCL10	red&&CCL5::TSC2	green				COL4A5::CREBBP	PI3K-AKT_SIGNALING_PATHWAY	GLUCAGON_SIGNALING_PATHWAY	red
CCL5::BCL10	red&&CCL5::VHL	green				CREBBP::CX3CL1	CAMP_SIGNALING_PATHWAY	CHEMOKINE_SIGNALING_PATHWAY	red
CCL5::LIFR	red&&CCL5::COL5A2	green				CREBBP::CX3CL1	CAMP_SIGNALING_PATHWAY	TNF_SIGNALING_PATHWAY	red
CCL5::LIFR	red&&CCL5::IRF1	green				CX3CL1::CREBBP	CHEMOKINE_SIGNALING_PATHWAY	HIF-1_SIGNALING_PATHWAY	red
CCL5::LIFR	red&&CCL5::LFNG	green				CX3CL1::CREBBP	CHEMOKINE_SIGNALING_PATHWAY	FOXO_SIGNALING_PATHWAY	red
CCL5::LIFR	red&&CCL5::MAP3K1	green				CX3CL1::CREBBP	CHEMOKINE_SIGNALING_PATHWAY	WNT_SIGNALING_PATHWAY	red
CCL5::LIFR	red&&CCL5::NOTCH3	green				CX3CL1::CREBBP	CHEMOKINE_SIGNALING_PATHWAY	NOTCH_SIGNALING_PATHWAY	red
CCL5::LIFR	red&&CCL5::RGL1	green				CX3CL1::CREBBP	CHEMOKINE_SIGNALING_PATHWAY	TGF-BETA_SIGNALING_PATHWAY	red
CCL5::LIFR	red&&CCL5::WNT4	green				CX3CL1::CREBBP	CHEMOKINE_SIGNALING_PATHWAY	JAK-STAT_SIGNALING_PATHWAY	red
CCL5::LIFR	red&&CCL5::ABL1	green				CX3CL1::CREBBP	CHEMOKINE_SIGNALING_PATHWAY	THYROID_HORMONE_SIGNALING_PATHWAY	red
CCL5::LIFR	red&&CCL5::ARNT	green				CX3CL1::CREBBP	CHEMOKINE_SIGNALING_PATHWAY	GLUCAGON_SIGNALING_PATHWAY	red
CCL5::LIFR	red&&CCL5::BRAF	green				CREBBP::CX3CL1	HIF-1_SIGNALING_PATHWAY	TNF_SIGNALING_PATHWAY	red
CCL5::LIFR	red&&CCL5::CYLD	green				CREBBP::CX3CL1	FOXO_SIGNALING_PATHWAY	TNF_SIGNALING_PATHWAY	red
CCL5::LIFR	red&&CCL5::DDIT3	green				CREBBP::CX3CL1	WNT_SIGNALING_PATHWAY	TNF_SIGNALING_PATHWAY	red
CCL5::LIFR	red&&CCL5::HRAS	green				CREBBP::CX3CL1	NOTCH_SIGNALING_PATHWAY	TNF_SIGNALING_PATHWAY	red
CCL5::LIFR	red&&CCL5::IL2	green				CREBBP::CX3CL1	TGF-BETA_SIGNALING_PATHWAY	TNF_SIGNALING_PATHWAY	red
CCL5::LIFR	red&&CCL5::MET	green				CREBBP::CX3CL1	JAK-STAT_SIGNALING_PATHWAY	TNF_SIGNALING_PATHWAY	red
CCL5::LIFR	red&&CCL5::MTCP1	green				CX3CL1::CREBBP	TNF_SIGNALING_PATHWAY	THYROID_HORMONE_SIGNALING_PATHWAY	red
CCL5::LIFR	red&&CCL5::PDGFRB	green				CX3CL1::CREBBP	TNF_SIGNALING_PATHWAY	GLUCAGON_SIGNALING_PATHWAY	red
CCL5::LIFR	red&&CCL5::SMAD4	green				CREBBP::ELMO1	CAMP_SIGNALING_PATHWAY	CHEMOKINE_SIGNALING_PATHWAY	red
CCL5::LIFR	red&&CCL5::SUFU	green				ELMO1::CREBBP	CHEMOKINE_SIGNALING_PATHWAY	HIF-1_SIGNALING_PATHWAY	red
CCL5::LIFR	red&&CCL5::TSC2	green				ELMO1::CREBBP	CHEMOKINE_SIGNALING_PATHWAY	FOXO_SIGNALING_PATHWAY	red
CCL5::LIFR	red&&CCL5::VHL	green				ELMO1::CREBBP	CHEMOKINE_SIGNALING_PATHWAY	WNT_SIGNALING_PATHWAY	red
CCL5::LIFR	red&&BRAF::LIFR	green				ELMO1::CREBBP	CHEMOKINE_SIGNALING_PATHWAY	NOTCH_SIGNALING_PATHWAY	red
CCL5::NOTCH1	red&&CCL5::COL5A2	green				ELMO1::CREBBP	CHEMOKINE_SIGNALING_PATHWAY	TGF-BETA_SIGNALING_PATHWAY	red
CCL5::NOTCH1	red&&CCL5::IRF1	green				ELMO1::CREBBP	CHEMOKINE_SIGNALING_PATHWAY	JAK-STAT_SIGNALING_PATHWAY	red
CCL5::NOTCH1	red&&CCL5::LFNG	green				ELMO1::CREBBP	CHEMOKINE_SIGNALING_PATHWAY	THYROID_HORMONE_SIGNALING_PATHWAY	red
CCL5::NOTCH1	red&&CCL5::MAP3K1	green				ELMO1::CREBBP	CHEMOKINE_SIGNALING_PATHWAY	GLUCAGON_SIGNALING_PATHWAY	red
CCL5::NOTCH1	red&&CCL5::NOTCH3	green				CREBBP::INPP4B	CAMP_SIGNALING_PATHWAY	PHOSPHATIDYLINOSITOL_SIGNALING_SYSTEM	red
CCL5::NOTCH1	red&&CCL5::RGL1	green				CREBBP::INPP4B	HIF-1_SIGNALING_PATHWAY	PHOSPHATIDYLINOSITOL_SIGNALING_SYSTEM	red
CCL5::NOTCH1	red&&CCL5::WNT4	green				CREBBP::INPP4B	FOXO_SIGNALING_PATHWAY	PHOSPHATIDYLINOSITOL_SIGNALING_SYSTEM	red
CCL5::NOTCH1	red&&CCL5::ABL1	green				INPP4B::CREBBP	PHOSPHATIDYLINOSITOL_SIGNALING_SYSTEM	WNT_SIGNALING_PATHWAY	red
CCL5::NOTCH1	red&&CCL5::ARNT	green				INPP4B::CREBBP	PHOSPHATIDYLINOSITOL_SIGNALING_SYSTEM	NOTCH_SIGNALING_PATHWAY	red
CCL5::NOTCH1	red&&CCL5::BRAF	green				INPP4B::CREBBP	PHOSPHATIDYLINOSITOL_SIGNALING_SYSTEM	TGF-BETA_SIGNALING_PATHWAY	red
CCL5::NOTCH1	red&&CCL5::CYLD	green				INPP4B::CREBBP	PHOSPHATIDYLINOSITOL_SIGNALING_SYSTEM	JAK-STAT_SIGNALING_PATHWAY	red
CCL5::NOTCH1	red&&CCL5::DDIT3	green				INPP4B::CREBBP	PHOSPHATIDYLINOSITOL_SIGNALING_SYSTEM	THYROID_HORMONE_SIGNALING_PATHWAY	red
CCL5::NOTCH1	red&&CCL5::HRAS	green				INPP4B::CREBBP	PHOSPHATIDYLINOSITOL_SIGNALING_SYSTEM	GLUCAGON_SIGNALING_PATHWAY	red
CCL5::NOTCH1	red&&CCL5::IL2	green				PLTP::CREBBP	PPAR_SIGNALING_PATHWAY	CAMP_SIGNALING_PATHWAY	red
CCL5::NOTCH1	red&&CCL5::MET	green				PLTP::CREBBP	PPAR_SIGNALING_PATHWAY	HIF-1_SIGNALING_PATHWAY	red
CCL5::NOTCH1	red&&CCL5::MTCP1	green				PLTP::CREBBP	PPAR_SIGNALING_PATHWAY	FOXO_SIGNALING_PATHWAY	red
CCL5::NOTCH1	red&&CCL5::PDGFRB	green				PLTP::CREBBP	PPAR_SIGNALING_PATHWAY	WNT_SIGNALING_PATHWAY	red
CCL5::NOTCH1	red&&CCL5::SMAD4	green				PLTP::CREBBP	PPAR_SIGNALING_PATHWAY	NOTCH_SIGNALING_PATHWAY	red
CCL5::NOTCH1	red&&CCL5::SUFU	green				PLTP::CREBBP	PPAR_SIGNALING_PATHWAY	TGF-BETA_SIGNALING_PATHWAY	red
CCL5::NOTCH1	red&&CCL5::TSC2	green				PLTP::CREBBP	PPAR_SIGNALING_PATHWAY	JAK-STAT_SIGNALING_PATHWAY	red
CCL5::NOTCH1	red&&CCL5::VHL	green				PLTP::CREBBP	PPAR_SIGNALING_PATHWAY	THYROID_HORMONE_SIGNALING_PATHWAY	red
CCL5::TPM4	red&&CCL5::COL5A2	green				PLTP::CREBBP	PPAR_SIGNALING_PATHWAY	GLUCAGON_SIGNALING_PATHWAY	red
CCL5::TPM4	red&&CCL5::IRF1	green				RPS6KA2::CREBBP	MAPK_SIGNALING_PATHWAY	CAMP_SIGNALING_PATHWAY	red
CCL5::TPM4	red&&CCL5::LFNG	green				RPS6KA2::CREBBP	MAPK_SIGNALING_PATHWAY	HIF-1_SIGNALING_PATHWAY	red
CCL5::TPM4	red&&CCL5::MAP3K1	green				RPS6KA2::CREBBP	MAPK_SIGNALING_PATHWAY	FOXO_SIGNALING_PATHWAY	red
CCL5::TPM4	red&&CCL5::NOTCH3	green				RPS6KA2::CREBBP	MAPK_SIGNALING_PATHWAY	WNT_SIGNALING_PATHWAY	red
CCL5::TPM4	red&&CCL5::RGL1	green				RPS6KA2::CREBBP	MAPK_SIGNALING_PATHWAY	NOTCH_SIGNALING_PATHWAY	red
CCL5::TPM4	red&&CCL5::WNT4	green				RPS6KA2::CREBBP	MAPK_SIGNALING_PATHWAY	TGF-BETA_SIGNALING_PATHWAY	red
CCL5::TPM4	red&&CCL5::ABL1	green				RPS6KA2::CREBBP	MAPK_SIGNALING_PATHWAY	JAK-STAT_SIGNALING_PATHWAY	red
CCL5::TPM4	red&&CCL5::ARNT	green				RPS6KA2::CREBBP	MAPK_SIGNALING_PATHWAY	THYROID_HORMONE_SIGNALING_PATHWAY	red
CCL5::TPM4	red&&CCL5::BRAF	green				RPS6KA2::CREBBP	MAPK_SIGNALING_PATHWAY	GLUCAGON_SIGNALING_PATHWAY	red
CCL5::TPM4	red&&CCL5::CYLD	green				CREBBP::RPS6KA2	CAMP_SIGNALING_PATHWAY	MTOR_SIGNALING_PATHWAY	red
CCL5::TPM4	red&&CCL5::DDIT3	green				CREBBP::RPS6KA2	CAMP_SIGNALING_PATHWAY	NEUROTROPHIN_SIGNALING_PATHWAY	red
CCL5::TPM4	red&&CCL5::HRAS	green				CREBBP::RPS6KA2	HIF-1_SIGNALING_PATHWAY	MTOR_SIGNALING_PATHWAY	red
CCL5::TPM4	red&&CCL5::IL2	green				CREBBP::RPS6KA2	HIF-1_SIGNALING_PATHWAY	NEUROTROPHIN_SIGNALING_PATHWAY	red
CCL5::TPM4	red&&CCL5::MET	green				CREBBP::RPS6KA2	FOXO_SIGNALING_PATHWAY	MTOR_SIGNALING_PATHWAY	red
CCL5::TPM4	red&&CCL5::MTCP1	green				CREBBP::RPS6KA2	FOXO_SIGNALING_PATHWAY	NEUROTROPHIN_SIGNALING_PATHWAY	red
CCL5::TPM4	red&&CCL5::PDGFRB	green				RPS6KA2::CREBBP	MTOR_SIGNALING_PATHWAY	WNT_SIGNALING_PATHWAY	red
CCL5::TPM4	red&&CCL5::SMAD4	green				RPS6KA2::CREBBP	MTOR_SIGNALING_PATHWAY	NOTCH_SIGNALING_PATHWAY	red
CCL5::TPM4	red&&CCL5::SUFU	green				RPS6KA2::CREBBP	MTOR_SIGNALING_PATHWAY	TGF-BETA_SIGNALING_PATHWAY	red
CCL5::TPM4	red&&CCL5::TSC2	green				RPS6KA2::CREBBP	MTOR_SIGNALING_PATHWAY	JAK-STAT_SIGNALING_PATHWAY	red
CCL5::TPM4	red&&CCL5::VHL	green				RPS6KA2::CREBBP	MTOR_SIGNALING_PATHWAY	THYROID_HORMONE_SIGNALING_PATHWAY	red
CCL5::TSHR	red&&CCL5::COL5A2	green				RPS6KA2::CREBBP	MTOR_SIGNALING_PATHWAY	GLUCAGON_SIGNALING_PATHWAY	red
CCL5::TSHR	red&&CCL5::IRF1	green				CREBBP::RPS6KA2	WNT_SIGNALING_PATHWAY	NEUROTROPHIN_SIGNALING_PATHWAY	red
CCL5::TSHR	red&&CCL5::LFNG	green				CREBBP::RPS6KA2	NOTCH_SIGNALING_PATHWAY	NEUROTROPHIN_SIGNALING_PATHWAY	red
CCL5::TSHR	red&&CCL5::MAP3K1	green				CREBBP::RPS6KA2	TGF-BETA_SIGNALING_PATHWAY	NEUROTROPHIN_SIGNALING_PATHWAY	red
CCL5::TSHR	red&&CCL5::NOTCH3	green				CREBBP::RPS6KA2	JAK-STAT_SIGNALING_PATHWAY	NEUROTROPHIN_SIGNALING_PATHWAY	red
CCL5::TSHR	red&&CCL5::RGL1	green				RPS6KA2::CREBBP	NEUROTROPHIN_SIGNALING_PATHWAY	THYROID_HORMONE_SIGNALING_PATHWAY	red
CCL5::TSHR	red&&CCL5::WNT4	green				RPS6KA2::CREBBP	NEUROTROPHIN_SIGNALING_PATHWAY	GLUCAGON_SIGNALING_PATHWAY	red
CCL5::TSHR	red&&CCL5::ABL1	green				CREBBP::ZIC2	CAMP_SIGNALING_PATHWAY	HEDGEHOG_SIGNALING_PATHWAY	red
CCL5::TSHR	red&&CCL5::ARNT	green				CREBBP::ZIC2	HIF-1_SIGNALING_PATHWAY	HEDGEHOG_SIGNALING_PATHWAY	red
CCL5::TSHR	red&&CCL5::BRAF	green				CREBBP::ZIC2	FOXO_SIGNALING_PATHWAY	HEDGEHOG_SIGNALING_PATHWAY	red
CCL5::TSHR	red&&CCL5::CYLD	green				CREBBP::ZIC2	WNT_SIGNALING_PATHWAY	HEDGEHOG_SIGNALING_PATHWAY	red
CCL5::TSHR	red&&CCL5::DDIT3	green				CREBBP::ZIC2	NOTCH_SIGNALING_PATHWAY	HEDGEHOG_SIGNALING_PATHWAY	red
CCL5::TSHR	red&&CCL5::HRAS	green				ZIC2::CREBBP	HEDGEHOG_SIGNALING_PATHWAY	TGF-BETA_SIGNALING_PATHWAY	red
CCL5::TSHR	red&&CCL5::IL2	green				ZIC2::CREBBP	HEDGEHOG_SIGNALING_PATHWAY	JAK-STAT_SIGNALING_PATHWAY	red
CCL5::TSHR	red&&CCL5::MET	green				ZIC2::CREBBP	HEDGEHOG_SIGNALING_PATHWAY	THYROID_HORMONE_SIGNALING_PATHWAY	red
CCL5::TSHR	red&&CCL5::MTCP1	green				ZIC2::CREBBP	HEDGEHOG_SIGNALING_PATHWAY	GLUCAGON_SIGNALING_PATHWAY	red
CCL5::TSHR	red&&CCL5::PDGFRB	green				CREBBP::BCL10	CAMP_SIGNALING_PATHWAY	NF-KAPPA_B_SIGNALING_PATHWAY	red
CCL5::TSHR	red&&CCL5::SMAD4	green				CREBBP::BCL10	CAMP_SIGNALING_PATHWAY	T_CELL_RECEPTOR_SIGNALING_PATHWAY	red
CCL5::TSHR	red&&CCL5::SUFU	green				CREBBP::BCL10	CAMP_SIGNALING_PATHWAY	B_CELL_RECEPTOR_SIGNALING_PATHWAY	red
CCL5::TSHR	red&&CCL5::TSC2	green				BCL10::CREBBP	NF-KAPPA_B_SIGNALING_PATHWAY	HIF-1_SIGNALING_PATHWAY	red
CCL5::TSHR	red&&CCL5::VHL	green				BCL10::CREBBP	NF-KAPPA_B_SIGNALING_PATHWAY	FOXO_SIGNALING_PATHWAY	red
CDKN2B::COL4A5	red&&CDKN2B::COL5A2	green				BCL10::CREBBP	NF-KAPPA_B_SIGNALING_PATHWAY	WNT_SIGNALING_PATHWAY	red
CDKN2B::COL4A5	red&&CDKN2B::IRF1	green				BCL10::CREBBP	NF-KAPPA_B_SIGNALING_PATHWAY	NOTCH_SIGNALING_PATHWAY	red
CDKN2B::COL4A5	red&&CDKN2B::MAP3K1	green				BCL10::CREBBP	NF-KAPPA_B_SIGNALING_PATHWAY	TGF-BETA_SIGNALING_PATHWAY	red
CDKN2B::COL4A5	red&&CDKN2B::RGL1	green				BCL10::CREBBP	NF-KAPPA_B_SIGNALING_PATHWAY	JAK-STAT_SIGNALING_PATHWAY	red
CDKN2B::COL4A5	red&&CDKN2B::SLC25A4	green				BCL10::CREBBP	NF-KAPPA_B_SIGNALING_PATHWAY	THYROID_HORMONE_SIGNALING_PATHWAY	red
CDKN2B::COL4A5	red&&CDKN2B::WNT4	green				BCL10::CREBBP	NF-KAPPA_B_SIGNALING_PATHWAY	GLUCAGON_SIGNALING_PATHWAY	red
CDKN2B::COL4A5	red&&CDKN2B::ACSL6	green				CREBBP::BCL10	HIF-1_SIGNALING_PATHWAY	T_CELL_RECEPTOR_SIGNALING_PATHWAY	red
CDKN2B::COL4A5	red&&CDKN2B::BRAF	green				CREBBP::BCL10	HIF-1_SIGNALING_PATHWAY	B_CELL_RECEPTOR_SIGNALING_PATHWAY	red
CDKN2B::COL4A5	red&&CDKN2B::CYLD	green				CREBBP::BCL10	FOXO_SIGNALING_PATHWAY	T_CELL_RECEPTOR_SIGNALING_PATHWAY	red
CDKN2B::COL4A5	red&&CDKN2B::DDIT3	green				CREBBP::BCL10	FOXO_SIGNALING_PATHWAY	B_CELL_RECEPTOR_SIGNALING_PATHWAY	red
CDKN2B::COL4A5	red&&CDKN2B::FAS	green				CREBBP::BCL10	WNT_SIGNALING_PATHWAY	T_CELL_RECEPTOR_SIGNALING_PATHWAY	red
CDKN2B::COL4A5	red&&CDKN2B::FCGR2B	green				CREBBP::BCL10	WNT_SIGNALING_PATHWAY	B_CELL_RECEPTOR_SIGNALING_PATHWAY	red
CDKN2B::COL4A5	red&&CDKN2B::MALT1	green				CREBBP::BCL10	NOTCH_SIGNALING_PATHWAY	T_CELL_RECEPTOR_SIGNALING_PATHWAY	red
CDKN2B::COL4A5	red&&CDKN2B::MET	green				CREBBP::BCL10	NOTCH_SIGNALING_PATHWAY	B_CELL_RECEPTOR_SIGNALING_PATHWAY	red
CDKN2B::COL4A5	red&&CDKN2B::PTCH1	green				CREBBP::BCL10	TGF-BETA_SIGNALING_PATHWAY	T_CELL_RECEPTOR_SIGNALING_PATHWAY	red
CDKN2B::COL4A5	red&&CDKN2B::SUFU	green				CREBBP::BCL10	TGF-BETA_SIGNALING_PATHWAY	B_CELL_RECEPTOR_SIGNALING_PATHWAY	red
CDKN2B::COL4A5	red&&CDKN2B::TSC2	green				CREBBP::BCL10	JAK-STAT_SIGNALING_PATHWAY	T_CELL_RECEPTOR_SIGNALING_PATHWAY	red
CDKN2B::COL4A5	red&&CDKN2B::VHL	green				CREBBP::BCL10	JAK-STAT_SIGNALING_PATHWAY	B_CELL_RECEPTOR_SIGNALING_PATHWAY	red
CDKN2B::CX3CL1	red&&CDKN2B::COL5A2	green				BCL10::CREBBP	T_CELL_RECEPTOR_SIGNALING_PATHWAY	THYROID_HORMONE_SIGNALING_PATHWAY	red
CDKN2B::CX3CL1	red&&CDKN2B::IRF1	green				BCL10::CREBBP	T_CELL_RECEPTOR_SIGNALING_PATHWAY	GLUCAGON_SIGNALING_PATHWAY	red
CDKN2B::CX3CL1	red&&CDKN2B::MAP3K1	green				BCL10::CREBBP	B_CELL_RECEPTOR_SIGNALING_PATHWAY	THYROID_HORMONE_SIGNALING_PATHWAY	red
CDKN2B::CX3CL1	red&&CDKN2B::RGL1	green				BCL10::CREBBP	B_CELL_RECEPTOR_SIGNALING_PATHWAY	GLUCAGON_SIGNALING_PATHWAY	red
CDKN2B::CX3CL1	red&&CDKN2B::SLC25A4	green				COL4A5::CTGF	PI3K-AKT_SIGNALING_PATHWAY	HIPPO_SIGNALING_PATHWAY	red
CDKN2B::CX3CL1	red&&CDKN2B::WNT4	green				CSF1R::CTGF	RAS_SIGNALING_PATHWAY	HIPPO_SIGNALING_PATHWAY	red
CDKN2B::CX3CL1	red&&CDKN2B::ACSL6	green				CSF1R::CTGF	RAP1_SIGNALING_PATHWAY	HIPPO_SIGNALING_PATHWAY	red
CDKN2B::CX3CL1	red&&CDKN2B::BRAF	green				CSF1R::CTGF	PI3K-AKT_SIGNALING_PATHWAY	HIPPO_SIGNALING_PATHWAY	red
CDKN2B::CX3CL1	red&&CDKN2B::CYLD	green				CX3CL1::CTGF	CHEMOKINE_SIGNALING_PATHWAY	HIPPO_SIGNALING_PATHWAY	red
CDKN2B::CX3CL1	red&&CDKN2B::DDIT3	green				CTGF::CX3CL1	HIPPO_SIGNALING_PATHWAY	TNF_SIGNALING_PATHWAY	red
CDKN2B::CX3CL1	red&&CDKN2B::FAS	green				ELMO1::CTGF	CHEMOKINE_SIGNALING_PATHWAY	HIPPO_SIGNALING_PATHWAY	red
CDKN2B::CX3CL1	red&&CDKN2B::FCGR2B	green				ID4::CTGF	TGF-BETA_SIGNALING_PATHWAY	HIPPO_SIGNALING_PATHWAY	red
CDKN2B::CX3CL1	red&&CDKN2B::MALT1	green				CTGF::ID4	HIPPO_SIGNALING_PATHWAY	SIGNALING_PATHWAYS_REGULATING_PLURIPOTENCY_OF_STEM_CELLS	red
CDKN2B::CX3CL1	red&&CDKN2B::MET	green				INPP4B::CTGF	PHOSPHATIDYLINOSITOL_SIGNALING_SYSTEM	HIPPO_SIGNALING_PATHWAY	red
CDKN2B::CX3CL1	red&&CDKN2B::PTCH1	green				NFKBIA::CTGF	CAMP_SIGNALING_PATHWAY	HIPPO_SIGNALING_PATHWAY	red
CDKN2B::CX3CL1	red&&CDKN2B::SUFU	green				NFKBIA::CTGF	CHEMOKINE_SIGNALING_PATHWAY	HIPPO_SIGNALING_PATHWAY	red
CDKN2B::CX3CL1	red&&CDKN2B::TSC2	green				NFKBIA::CTGF	NF-KAPPA_B_SIGNALING_PATHWAY	HIPPO_SIGNALING_PATHWAY	red
CDKN2B::CX3CL1	red&&CDKN2B::VHL	green				CTGF::NFKBIA	HIPPO_SIGNALING_PATHWAY	TOLL-LIKE_RECEPTOR_SIGNALING_PATHWAY	red
CDKN2B::ELMO1	red&&CDKN2B::COL5A2	green				CTGF::NFKBIA	HIPPO_SIGNALING_PATHWAY	NOD-LIKE_RECEPTOR_SIGNALING_PATHWAY	red
CDKN2B::ELMO1	red&&CDKN2B::IRF1	green				CTGF::NFKBIA	HIPPO_SIGNALING_PATHWAY	RIG-I-LIKE_RECEPTOR_SIGNALING_PATHWAY	red
CDKN2B::ELMO1	red&&CDKN2B::MAP3K1	green				CTGF::NFKBIA	HIPPO_SIGNALING_PATHWAY	T_CELL_RECEPTOR_SIGNALING_PATHWAY	red
CDKN2B::ELMO1	red&&CDKN2B::RGL1	green				CTGF::NFKBIA	HIPPO_SIGNALING_PATHWAY	B_CELL_RECEPTOR_SIGNALING_PATHWAY	red
CDKN2B::ELMO1	red&&CDKN2B::SLC25A4	green				CTGF::NFKBIA	HIPPO_SIGNALING_PATHWAY	TNF_SIGNALING_PATHWAY	red
CDKN2B::ELMO1	red&&CDKN2B::WNT4	green				CTGF::NFKBIA	HIPPO_SIGNALING_PATHWAY	NEUROTROPHIN_SIGNALING_PATHWAY	red
CDKN2B::ELMO1	red&&CDKN2B::ACSL6	green				CTGF::NFKBIA	HIPPO_SIGNALING_PATHWAY	ADIPOCYTOKINE_SIGNALING_PATHWAY	red
CDKN2B::ELMO1	red&&CDKN2B::BRAF	green				CTGF::NFKBIA	HIPPO_SIGNALING_PATHWAY	EPITHELIAL_CELL_SIGNALING_IN_HELICOBACTER_PYLORI_INFECTION	red
CDKN2B::ELMO1	red&&CDKN2B::CYLD	green				PLTP::CTGF	PPAR_SIGNALING_PATHWAY	HIPPO_SIGNALING_PATHWAY	red
CDKN2B::ELMO1	red&&CDKN2B::DDIT3	green				RPS6KA2::CTGF	MAPK_SIGNALING_PATHWAY	HIPPO_SIGNALING_PATHWAY	red
CDKN2B::ELMO1	red&&CDKN2B::FAS	green				RPS6KA2::CTGF	MTOR_SIGNALING_PATHWAY	HIPPO_SIGNALING_PATHWAY	red
CDKN2B::ELMO1	red&&CDKN2B::FCGR2B	green				CTGF::RPS6KA2	HIPPO_SIGNALING_PATHWAY	NEUROTROPHIN_SIGNALING_PATHWAY	red
CDKN2B::ELMO1	red&&CDKN2B::MALT1	green				CTGF::SPRED1	HIPPO_SIGNALING_PATHWAY	JAK-STAT_SIGNALING_PATHWAY	red
CDKN2B::ELMO1	red&&CDKN2B::MET	green				ZIC2::CTGF	HEDGEHOG_SIGNALING_PATHWAY	HIPPO_SIGNALING_PATHWAY	red
CDKN2B::ELMO1	red&&CDKN2B::PTCH1	green				BCL10::CTGF	NF-KAPPA_B_SIGNALING_PATHWAY	HIPPO_SIGNALING_PATHWAY	red
CDKN2B::ELMO1	red&&CDKN2B::SUFU	green				CTGF::BCL10	HIPPO_SIGNALING_PATHWAY	T_CELL_RECEPTOR_SIGNALING_PATHWAY	red
CDKN2B::ELMO1	red&&CDKN2B::TSC2	green				CTGF::BCL10	HIPPO_SIGNALING_PATHWAY	B_CELL_RECEPTOR_SIGNALING_PATHWAY	red
CDKN2B::ELMO1	red&&CDKN2B::VHL	green				KIT::CTGF	RAS_SIGNALING_PATHWAY	HIPPO_SIGNALING_PATHWAY	red
CDKN2B::PLTP	red&&CDKN2B::COL5A2	green				KIT::CTGF	RAP1_SIGNALING_PATHWAY	HIPPO_SIGNALING_PATHWAY	red
CDKN2B::PLTP	red&&CDKN2B::IRF1	green				KIT::CTGF	PI3K-AKT_SIGNALING_PATHWAY	HIPPO_SIGNALING_PATHWAY	red
CDKN2B::PLTP	red&&CDKN2B::MAP3K1	green				KRAS::CTGF	MAPK_SIGNALING_PATHWAY	HIPPO_SIGNALING_PATHWAY	red
CDKN2B::PLTP	red&&CDKN2B::RGL1	green				KRAS::CTGF	ERBB_SIGNALING_PATHWAY	HIPPO_SIGNALING_PATHWAY	red
CDKN2B::PLTP	red&&CDKN2B::SLC25A4	green				KRAS::CTGF	RAS_SIGNALING_PATHWAY	HIPPO_SIGNALING_PATHWAY	red
CDKN2B::PLTP	red&&CDKN2B::WNT4	green				KRAS::CTGF	RAP1_SIGNALING_PATHWAY	HIPPO_SIGNALING_PATHWAY	red
CDKN2B::PLTP	red&&CDKN2B::ACSL6	green				KRAS::CTGF	CHEMOKINE_SIGNALING_PATHWAY	HIPPO_SIGNALING_PATHWAY	red
CDKN2B::PLTP	red&&CDKN2B::BRAF	green				KRAS::CTGF	FOXO_SIGNALING_PATHWAY	HIPPO_SIGNALING_PATHWAY	red
CDKN2B::PLTP	red&&CDKN2B::CYLD	green				KRAS::CTGF	SPHINGOLIPID_SIGNALING_PATHWAY	HIPPO_SIGNALING_PATHWAY	red
CDKN2B::PLTP	red&&CDKN2B::DDIT3	green				KRAS::CTGF	PI3K-AKT_SIGNALING_PATHWAY	HIPPO_SIGNALING_PATHWAY	red
CDKN2B::PLTP	red&&CDKN2B::FAS	green				KRAS::CTGF	VEGF_SIGNALING_PATHWAY	HIPPO_SIGNALING_PATHWAY	red
CDKN2B::PLTP	red&&CDKN2B::FCGR2B	green				CTGF::KRAS	HIPPO_SIGNALING_PATHWAY	SIGNALING_PATHWAYS_REGULATING_PLURIPOTENCY_OF_STEM_CELLS	red
CDKN2B::PLTP	red&&CDKN2B::MALT1	green				CTGF::KRAS	HIPPO_SIGNALING_PATHWAY	T_CELL_RECEPTOR_SIGNALING_PATHWAY	red
CDKN2B::PLTP	red&&CDKN2B::MET	green				CTGF::KRAS	HIPPO_SIGNALING_PATHWAY	B_CELL_RECEPTOR_SIGNALING_PATHWAY	red
CDKN2B::PLTP	red&&CDKN2B::PTCH1	green				CTGF::KRAS	HIPPO_SIGNALING_PATHWAY	FC_EPSILON_RI_SIGNALING_PATHWAY	red
CDKN2B::PLTP	red&&CDKN2B::SUFU	green				CTGF::KRAS	HIPPO_SIGNALING_PATHWAY	NEUROTROPHIN_SIGNALING_PATHWAY	red
CDKN2B::PLTP	red&&CDKN2B::TSC2	green				CTGF::KRAS	HIPPO_SIGNALING_PATHWAY	INSULIN_SIGNALING_PATHWAY	red
CDKN2B::PLTP	red&&CDKN2B::VHL	green				CTGF::KRAS	HIPPO_SIGNALING_PATHWAY	GNRH_SIGNALING_PATHWAY	red
CDKN2B::SPRED1	red&&CDKN2B::COL5A2	green				CTGF::KRAS	HIPPO_SIGNALING_PATHWAY	ESTROGEN_SIGNALING_PATHWAY	red
CDKN2B::SPRED1	red&&CDKN2B::IRF1	green				CTGF::KRAS	HIPPO_SIGNALING_PATHWAY	PROLACTIN_SIGNALING_PATHWAY	red
CDKN2B::SPRED1	red&&CDKN2B::MAP3K1	green				CTGF::KRAS	HIPPO_SIGNALING_PATHWAY	THYROID_HORMONE_SIGNALING_PATHWAY	red
CDKN2B::SPRED1	red&&CDKN2B::RGL1	green				CTGF::KRAS	HIPPO_SIGNALING_PATHWAY	OXYTOCIN_SIGNALING_PATHWAY	red
CDKN2B::SPRED1	red&&CDKN2B::SLC25A4	green				CTGF::LIFR	HIPPO_SIGNALING_PATHWAY	SIGNALING_PATHWAYS_REGULATING_PLURIPOTENCY_OF_STEM_CELLS	red
CDKN2B::SPRED1	red&&CDKN2B::WNT4	green				CTGF::LIFR	HIPPO_SIGNALING_PATHWAY	JAK-STAT_SIGNALING_PATHWAY	red
CDKN2B::SPRED1	red&&CDKN2B::ACSL6	green				NOTCH1::CTGF	NOTCH_SIGNALING_PATHWAY	HIPPO_SIGNALING_PATHWAY	red
CDKN2B::SPRED1	red&&CDKN2B::BRAF	green				CTGF::NOTCH1	HIPPO_SIGNALING_PATHWAY	THYROID_HORMONE_SIGNALING_PATHWAY	red
CDKN2B::SPRED1	red&&CDKN2B::CYLD	green				TPM4::CTGF	ADRENERGIC_SIGNALING_IN_CARDIOMYOCYTES	HIPPO_SIGNALING_PATHWAY	red
CDKN2B::SPRED1	red&&CDKN2B::DDIT3	green				TSHR::CTGF	CAMP_SIGNALING_PATHWAY	HIPPO_SIGNALING_PATHWAY	red
CDKN2B::SPRED1	red&&CDKN2B::FAS	green				ELMO1::FRMD6	CHEMOKINE_SIGNALING_PATHWAY	HIPPO_SIGNALING_PATHWAY	red
CDKN2B::SPRED1	red&&CDKN2B::FCGR2B	green				CCL22::FZD6	CHEMOKINE_SIGNALING_PATHWAY	WNT_SIGNALING_PATHWAY	red
CDKN2B::SPRED1	red&&CDKN2B::MALT1	green				CCL22::FZD6	CHEMOKINE_SIGNALING_PATHWAY	HIPPO_SIGNALING_PATHWAY	red
CDKN2B::SPRED1	red&&CDKN2B::MET	green				CCL22::FZD6	CHEMOKINE_SIGNALING_PATHWAY	SIGNALING_PATHWAYS_REGULATING_PLURIPOTENCY_OF_STEM_CELLS	red
CDKN2B::SPRED1	red&&CDKN2B::PTCH1	green				CDK6::FZD6	P53_SIGNALING_PATHWAY	WNT_SIGNALING_PATHWAY	red
CDKN2B::SPRED1	red&&CDKN2B::SUFU	green				CDK6::FZD6	P53_SIGNALING_PATHWAY	HIPPO_SIGNALING_PATHWAY	red
CDKN2B::SPRED1	red&&CDKN2B::TSC2	green				CDK6::FZD6	P53_SIGNALING_PATHWAY	SIGNALING_PATHWAYS_REGULATING_PLURIPOTENCY_OF_STEM_CELLS	red
CDKN2B::SPRED1	red&&CDKN2B::VHL	green				CDK6::FZD6	PI3K-AKT_SIGNALING_PATHWAY	WNT_SIGNALING_PATHWAY	red
CDKN2B::ZIC2	red&&CDKN2B::COL5A2	green				CDK6::FZD6	PI3K-AKT_SIGNALING_PATHWAY	HIPPO_SIGNALING_PATHWAY	red
CDKN2B::ZIC2	red&&CDKN2B::IRF1	green				CDK6::FZD6	PI3K-AKT_SIGNALING_PATHWAY	SIGNALING_PATHWAYS_REGULATING_PLURIPOTENCY_OF_STEM_CELLS	red
CDKN2B::ZIC2	red&&CDKN2B::MAP3K1	green				COL4A5::FZD6	PI3K-AKT_SIGNALING_PATHWAY	WNT_SIGNALING_PATHWAY	red
CDKN2B::ZIC2	red&&CDKN2B::RGL1	green				COL4A5::FZD6	PI3K-AKT_SIGNALING_PATHWAY	HIPPO_SIGNALING_PATHWAY	red
CDKN2B::ZIC2	red&&CDKN2B::SLC25A4	green				COL4A5::FZD6	PI3K-AKT_SIGNALING_PATHWAY	SIGNALING_PATHWAYS_REGULATING_PLURIPOTENCY_OF_STEM_CELLS	red
CDKN2B::ZIC2	red&&CDKN2B::WNT4	green				CSF1R::FZD6	RAS_SIGNALING_PATHWAY	WNT_SIGNALING_PATHWAY	red
CDKN2B::ZIC2	red&&CDKN2B::ACSL6	green				CSF1R::FZD6	RAS_SIGNALING_PATHWAY	HIPPO_SIGNALING_PATHWAY	red
CDKN2B::ZIC2	red&&CDKN2B::BRAF	green				CSF1R::FZD6	RAS_SIGNALING_PATHWAY	SIGNALING_PATHWAYS_REGULATING_PLURIPOTENCY_OF_STEM_CELLS	red
CDKN2B::ZIC2	red&&CDKN2B::CYLD	green				CSF1R::FZD6	RAP1_SIGNALING_PATHWAY	WNT_SIGNALING_PATHWAY	red
CDKN2B::ZIC2	red&&CDKN2B::DDIT3	green				CSF1R::FZD6	RAP1_SIGNALING_PATHWAY	HIPPO_SIGNALING_PATHWAY	red
CDKN2B::ZIC2	red&&CDKN2B::FAS	green				CSF1R::FZD6	RAP1_SIGNALING_PATHWAY	SIGNALING_PATHWAYS_REGULATING_PLURIPOTENCY_OF_STEM_CELLS	red
CDKN2B::ZIC2	red&&CDKN2B::FCGR2B	green				CSF1R::FZD6	PI3K-AKT_SIGNALING_PATHWAY	WNT_SIGNALING_PATHWAY	red
CDKN2B::ZIC2	red&&CDKN2B::MALT1	green				CSF1R::FZD6	PI3K-AKT_SIGNALING_PATHWAY	HIPPO_SIGNALING_PATHWAY	red
CDKN2B::ZIC2	red&&CDKN2B::MET	green				CSF1R::FZD6	PI3K-AKT_SIGNALING_PATHWAY	SIGNALING_PATHWAYS_REGULATING_PLURIPOTENCY_OF_STEM_CELLS	red
CDKN2B::ZIC2	red&&CDKN2B::PTCH1	green				CX3CL1::FZD6	CHEMOKINE_SIGNALING_PATHWAY	WNT_SIGNALING_PATHWAY	red
CDKN2B::ZIC2	red&&CDKN2B::SUFU	green				CX3CL1::FZD6	CHEMOKINE_SIGNALING_PATHWAY	HIPPO_SIGNALING_PATHWAY	red
CDKN2B::ZIC2	red&&CDKN2B::TSC2	green				CX3CL1::FZD6	CHEMOKINE_SIGNALING_PATHWAY	SIGNALING_PATHWAYS_REGULATING_PLURIPOTENCY_OF_STEM_CELLS	red
CDKN2B::ZIC2	red&&CDKN2B::VHL	green				FZD6::CX3CL1	WNT_SIGNALING_PATHWAY	TNF_SIGNALING_PATHWAY	red
CDKN2B::BCL10	red&&CDKN2B::COL5A2	green				FZD6::CX3CL1	HIPPO_SIGNALING_PATHWAY	TNF_SIGNALING_PATHWAY	red
CDKN2B::BCL10	red&&CDKN2B::IRF1	green				FZD6::CX3CL1	SIGNALING_PATHWAYS_REGULATING_PLURIPOTENCY_OF_STEM_CELLS	TNF_SIGNALING_PATHWAY	red
CDKN2B::BCL10	red&&CDKN2B::MAP3K1	green				ELMO1::FZD6	CHEMOKINE_SIGNALING_PATHWAY	WNT_SIGNALING_PATHWAY	red
CDKN2B::BCL10	red&&CDKN2B::RGL1	green				ELMO1::FZD6	CHEMOKINE_SIGNALING_PATHWAY	HIPPO_SIGNALING_PATHWAY	red
CDKN2B::BCL10	red&&CDKN2B::SLC25A4	green				ELMO1::FZD6	CHEMOKINE_SIGNALING_PATHWAY	SIGNALING_PATHWAYS_REGULATING_PLURIPOTENCY_OF_STEM_CELLS	red
CDKN2B::BCL10	red&&CDKN2B::WNT4	green				FBXW11::FZD6	HEDGEHOG_SIGNALING_PATHWAY	SIGNALING_PATHWAYS_REGULATING_PLURIPOTENCY_OF_STEM_CELLS	red
CDKN2B::BCL10	red&&CDKN2B::ACSL6	green				HSPB1::FZD6	MAPK_SIGNALING_PATHWAY	WNT_SIGNALING_PATHWAY	red
CDKN2B::BCL10	red&&CDKN2B::BRAF	green				HSPB1::FZD6	MAPK_SIGNALING_PATHWAY	HIPPO_SIGNALING_PATHWAY	red
CDKN2B::BCL10	red&&CDKN2B::CYLD	green				HSPB1::FZD6	MAPK_SIGNALING_PATHWAY	SIGNALING_PATHWAYS_REGULATING_PLURIPOTENCY_OF_STEM_CELLS	red
CDKN2B::BCL10	red&&CDKN2B::DDIT3	green				FZD6::HSPB1	WNT_SIGNALING_PATHWAY	VEGF_SIGNALING_PATHWAY	red
CDKN2B::BCL10	red&&CDKN2B::FAS	green				HSPB1::FZD6	VEGF_SIGNALING_PATHWAY	HIPPO_SIGNALING_PATHWAY	red
CDKN2B::BCL10	red&&CDKN2B::FCGR2B	green				HSPB1::FZD6	VEGF_SIGNALING_PATHWAY	SIGNALING_PATHWAYS_REGULATING_PLURIPOTENCY_OF_STEM_CELLS	red
CDKN2B::BCL10	red&&CDKN2B::MALT1	green				FZD6::ID4	WNT_SIGNALING_PATHWAY	TGF-BETA_SIGNALING_PATHWAY	red
CDKN2B::BCL10	red&&CDKN2B::MET	green				ID4::FZD6	TGF-BETA_SIGNALING_PATHWAY	HIPPO_SIGNALING_PATHWAY	red
CDKN2B::BCL10	red&&CDKN2B::PTCH1	green				INPP4B::FZD6	PHOSPHATIDYLINOSITOL_SIGNALING_SYSTEM	WNT_SIGNALING_PATHWAY	red
CDKN2B::BCL10	red&&CDKN2B::SUFU	green				INPP4B::FZD6	PHOSPHATIDYLINOSITOL_SIGNALING_SYSTEM	HIPPO_SIGNALING_PATHWAY	red
CDKN2B::BCL10	red&&CDKN2B::TSC2	green				INPP4B::FZD6	PHOSPHATIDYLINOSITOL_SIGNALING_SYSTEM	SIGNALING_PATHWAYS_REGULATING_PLURIPOTENCY_OF_STEM_CELLS	red
CDKN2B::BCL10	red&&CDKN2B::VHL	green				FZD6::MYL6	WNT_SIGNALING_PATHWAY	OXYTOCIN_SIGNALING_PATHWAY	red
CDKN2B::TSHR	red&&CDKN2B::COL5A2	green				FZD6::MYL6	HIPPO_SIGNALING_PATHWAY	OXYTOCIN_SIGNALING_PATHWAY	red
CDKN2B::TSHR	red&&CDKN2B::IRF1	green				FZD6::MYL6	SIGNALING_PATHWAYS_REGULATING_PLURIPOTENCY_OF_STEM_CELLS	OXYTOCIN_SIGNALING_PATHWAY	red
CDKN2B::TSHR	red&&CDKN2B::MAP3K1	green				NFKBIA::FZD6	CAMP_SIGNALING_PATHWAY	WNT_SIGNALING_PATHWAY	red
CDKN2B::TSHR	red&&CDKN2B::RGL1	green				NFKBIA::FZD6	CAMP_SIGNALING_PATHWAY	HIPPO_SIGNALING_PATHWAY	red
CDKN2B::TSHR	red&&CDKN2B::SLC25A4	green				NFKBIA::FZD6	CAMP_SIGNALING_PATHWAY	SIGNALING_PATHWAYS_REGULATING_PLURIPOTENCY_OF_STEM_CELLS	red
CDKN2B::TSHR	red&&CDKN2B::WNT4	green				NFKBIA::FZD6	CHEMOKINE_SIGNALING_PATHWAY	WNT_SIGNALING_PATHWAY	red
CDKN2B::TSHR	red&&CDKN2B::ACSL6	green				NFKBIA::FZD6	CHEMOKINE_SIGNALING_PATHWAY	HIPPO_SIGNALING_PATHWAY	red
CDKN2B::TSHR	red&&CDKN2B::BRAF	green				NFKBIA::FZD6	CHEMOKINE_SIGNALING_PATHWAY	SIGNALING_PATHWAYS_REGULATING_PLURIPOTENCY_OF_STEM_CELLS	red
CDKN2B::TSHR	red&&CDKN2B::CYLD	green				NFKBIA::FZD6	NF-KAPPA_B_SIGNALING_PATHWAY	WNT_SIGNALING_PATHWAY	red
CDKN2B::TSHR	red&&CDKN2B::DDIT3	green				NFKBIA::FZD6	NF-KAPPA_B_SIGNALING_PATHWAY	HIPPO_SIGNALING_PATHWAY	red
CDKN2B::TSHR	red&&CDKN2B::FAS	green				NFKBIA::FZD6	NF-KAPPA_B_SIGNALING_PATHWAY	SIGNALING_PATHWAYS_REGULATING_PLURIPOTENCY_OF_STEM_CELLS	red
CDKN2B::TSHR	red&&CDKN2B::FCGR2B	green				FZD6::NFKBIA	WNT_SIGNALING_PATHWAY	TOLL-LIKE_RECEPTOR_SIGNALING_PATHWAY	red
CDKN2B::TSHR	red&&CDKN2B::MALT1	green				FZD6::NFKBIA	WNT_SIGNALING_PATHWAY	NOD-LIKE_RECEPTOR_SIGNALING_PATHWAY	red
CDKN2B::TSHR	red&&CDKN2B::MET	green				FZD6::NFKBIA	WNT_SIGNALING_PATHWAY	RIG-I-LIKE_RECEPTOR_SIGNALING_PATHWAY	red
CDKN2B::TSHR	red&&CDKN2B::PTCH1	green				FZD6::NFKBIA	WNT_SIGNALING_PATHWAY	T_CELL_RECEPTOR_SIGNALING_PATHWAY	red
CDKN2B::TSHR	red&&CDKN2B::SUFU	green				FZD6::NFKBIA	WNT_SIGNALING_PATHWAY	B_CELL_RECEPTOR_SIGNALING_PATHWAY	red
CDKN2B::TSHR	red&&CDKN2B::TSC2	green				FZD6::NFKBIA	WNT_SIGNALING_PATHWAY	TNF_SIGNALING_PATHWAY	red
CDKN2B::TSHR	red&&CDKN2B::VHL	green				FZD6::NFKBIA	WNT_SIGNALING_PATHWAY	NEUROTROPHIN_SIGNALING_PATHWAY	red
CCL22::CGA	red&&CCL22::RGL1	green				FZD6::NFKBIA	WNT_SIGNALING_PATHWAY	ADIPOCYTOKINE_SIGNALING_PATHWAY	red
CCL22::CGA	red&&CCL22::DDIT3	green				FZD6::NFKBIA	WNT_SIGNALING_PATHWAY	EPITHELIAL_CELL_SIGNALING_IN_HELICOBACTER_PYLORI_INFECTION	red
CCL22::CGA	red&&CGA::COL5A2	green				FZD6::NFKBIA	HIPPO_SIGNALING_PATHWAY	TOLL-LIKE_RECEPTOR_SIGNALING_PATHWAY	red
CCL22::CGA	red&&CGA::MAP3K1	green				FZD6::NFKBIA	HIPPO_SIGNALING_PATHWAY	NOD-LIKE_RECEPTOR_SIGNALING_PATHWAY	red
CCL22::CGA	red&&CGA::RGL1	green				FZD6::NFKBIA	HIPPO_SIGNALING_PATHWAY	RIG-I-LIKE_RECEPTOR_SIGNALING_PATHWAY	red
CCL22::CGA	red&&CGA::BRAF	green				FZD6::NFKBIA	HIPPO_SIGNALING_PATHWAY	T_CELL_RECEPTOR_SIGNALING_PATHWAY	red
CCL22::CGA	red&&CGA::CYLD	green				FZD6::NFKBIA	HIPPO_SIGNALING_PATHWAY	B_CELL_RECEPTOR_SIGNALING_PATHWAY	red
CCL22::CGA	red&&CGA::DDIT3	green				FZD6::NFKBIA	HIPPO_SIGNALING_PATHWAY	TNF_SIGNALING_PATHWAY	red
CCL22::CGA	red&&CGA::MET	green				FZD6::NFKBIA	HIPPO_SIGNALING_PATHWAY	NEUROTROPHIN_SIGNALING_PATHWAY	red
CCL22::CGA	red&&CGA::SMAD4	green				FZD6::NFKBIA	HIPPO_SIGNALING_PATHWAY	ADIPOCYTOKINE_SIGNALING_PATHWAY	red
CCL22::CGA	red&&CGA::SUFU	green				FZD6::NFKBIA	HIPPO_SIGNALING_PATHWAY	EPITHELIAL_CELL_SIGNALING_IN_HELICOBACTER_PYLORI_INFECTION	red
CCL22::CGA	red&&CGA::TSC2	green				FZD6::NFKBIA	SIGNALING_PATHWAYS_REGULATING_PLURIPOTENCY_OF_STEM_CELLS	TOLL-LIKE_RECEPTOR_SIGNALING_PATHWAY	red
CCL22::CGA	red&&CGA::VHL	green				FZD6::NFKBIA	SIGNALING_PATHWAYS_REGULATING_PLURIPOTENCY_OF_STEM_CELLS	NOD-LIKE_RECEPTOR_SIGNALING_PATHWAY	red
CGA::COL4A5	red&&CGA::COL5A2	green				FZD6::NFKBIA	SIGNALING_PATHWAYS_REGULATING_PLURIPOTENCY_OF_STEM_CELLS	RIG-I-LIKE_RECEPTOR_SIGNALING_PATHWAY	red
CGA::COL4A5	red&&CGA::MAP3K1	green				FZD6::NFKBIA	SIGNALING_PATHWAYS_REGULATING_PLURIPOTENCY_OF_STEM_CELLS	T_CELL_RECEPTOR_SIGNALING_PATHWAY	red
CGA::COL4A5	red&&CGA::RGL1	green				FZD6::NFKBIA	SIGNALING_PATHWAYS_REGULATING_PLURIPOTENCY_OF_STEM_CELLS	B_CELL_RECEPTOR_SIGNALING_PATHWAY	red
CGA::COL4A5	red&&CGA::BRAF	green				FZD6::NFKBIA	SIGNALING_PATHWAYS_REGULATING_PLURIPOTENCY_OF_STEM_CELLS	TNF_SIGNALING_PATHWAY	red
CGA::COL4A5	red&&CGA::CYLD	green				FZD6::NFKBIA	SIGNALING_PATHWAYS_REGULATING_PLURIPOTENCY_OF_STEM_CELLS	NEUROTROPHIN_SIGNALING_PATHWAY	red
CGA::COL4A5	red&&CGA::DDIT3	green				FZD6::NFKBIA	SIGNALING_PATHWAYS_REGULATING_PLURIPOTENCY_OF_STEM_CELLS	ADIPOCYTOKINE_SIGNALING_PATHWAY	red
CGA::COL4A5	red&&CGA::MET	green				FZD6::NFKBIA	SIGNALING_PATHWAYS_REGULATING_PLURIPOTENCY_OF_STEM_CELLS	EPITHELIAL_CELL_SIGNALING_IN_HELICOBACTER_PYLORI_INFECTION	red
CGA::COL4A5	red&&CGA::SMAD4	green				PLTP::FZD6	PPAR_SIGNALING_PATHWAY	WNT_SIGNALING_PATHWAY	red
CGA::COL4A5	red&&CGA::SUFU	green				PLTP::FZD6	PPAR_SIGNALING_PATHWAY	HIPPO_SIGNALING_PATHWAY	red
CGA::COL4A5	red&&CGA::TSC2	green				PLTP::FZD6	PPAR_SIGNALING_PATHWAY	SIGNALING_PATHWAYS_REGULATING_PLURIPOTENCY_OF_STEM_CELLS	red
CGA::COL4A5	red&&CGA::VHL	green				PPARG::FZD6	PPAR_SIGNALING_PATHWAY	WNT_SIGNALING_PATHWAY	red
CGA::CSF1R	red&&CGA::COL5A2	green				PPARG::FZD6	PPAR_SIGNALING_PATHWAY	HIPPO_SIGNALING_PATHWAY	red
CGA::CSF1R	red&&CGA::MAP3K1	green				PPARG::FZD6	PPAR_SIGNALING_PATHWAY	SIGNALING_PATHWAYS_REGULATING_PLURIPOTENCY_OF_STEM_CELLS	red
CGA::CSF1R	red&&CGA::RGL1	green				PPARG::FZD6	AMPK_SIGNALING_PATHWAY	WNT_SIGNALING_PATHWAY	red
CGA::CSF1R	red&&CGA::BRAF	green				PPARG::FZD6	AMPK_SIGNALING_PATHWAY	HIPPO_SIGNALING_PATHWAY	red
CGA::CSF1R	red&&CGA::CYLD	green				PPARG::FZD6	AMPK_SIGNALING_PATHWAY	SIGNALING_PATHWAYS_REGULATING_PLURIPOTENCY_OF_STEM_CELLS	red
CGA::CSF1R	red&&CGA::DDIT3	green				PRLR::FZD6	PI3K-AKT_SIGNALING_PATHWAY	WNT_SIGNALING_PATHWAY	red
CGA::CSF1R	red&&CGA::MET	green				PRLR::FZD6	PI3K-AKT_SIGNALING_PATHWAY	HIPPO_SIGNALING_PATHWAY	red
CGA::CSF1R	red&&CGA::SMAD4	green				PRLR::FZD6	PI3K-AKT_SIGNALING_PATHWAY	SIGNALING_PATHWAYS_REGULATING_PLURIPOTENCY_OF_STEM_CELLS	red
CGA::CSF1R	red&&CGA::SUFU	green				FZD6::PRLR	WNT_SIGNALING_PATHWAY	JAK-STAT_SIGNALING_PATHWAY	red
CGA::CSF1R	red&&CGA::TSC2	green				FZD6::PRLR	WNT_SIGNALING_PATHWAY	PROLACTIN_SIGNALING_PATHWAY	red
CGA::CSF1R	red&&CGA::VHL	green				FZD6::PRLR	HIPPO_SIGNALING_PATHWAY	JAK-STAT_SIGNALING_PATHWAY	red
CGA::CX3CL1	red&&CGA::COL5A2	green				FZD6::PRLR	HIPPO_SIGNALING_PATHWAY	PROLACTIN_SIGNALING_PATHWAY	red
CGA::CX3CL1	red&&CGA::MAP3K1	green				FZD6::PRLR	SIGNALING_PATHWAYS_REGULATING_PLURIPOTENCY_OF_STEM_CELLS	JAK-STAT_SIGNALING_PATHWAY	red
CGA::CX3CL1	red&&CGA::RGL1	green				FZD6::PRLR	SIGNALING_PATHWAYS_REGULATING_PLURIPOTENCY_OF_STEM_CELLS	PROLACTIN_SIGNALING_PATHWAY	red
CGA::CX3CL1	red&&CGA::BRAF	green				RPS6KA2::FZD6	MAPK_SIGNALING_PATHWAY	WNT_SIGNALING_PATHWAY	red
CGA::CX3CL1	red&&CGA::CYLD	green				RPS6KA2::FZD6	MAPK_SIGNALING_PATHWAY	HIPPO_SIGNALING_PATHWAY	red
CGA::CX3CL1	red&&CGA::DDIT3	green				RPS6KA2::FZD6	MAPK_SIGNALING_PATHWAY	SIGNALING_PATHWAYS_REGULATING_PLURIPOTENCY_OF_STEM_CELLS	red
CGA::CX3CL1	red&&CGA::MET	green				RPS6KA2::FZD6	MTOR_SIGNALING_PATHWAY	WNT_SIGNALING_PATHWAY	red
CGA::CX3CL1	red&&CGA::SMAD4	green				RPS6KA2::FZD6	MTOR_SIGNALING_PATHWAY	HIPPO_SIGNALING_PATHWAY	red
CGA::CX3CL1	red&&CGA::SUFU	green				RPS6KA2::FZD6	MTOR_SIGNALING_PATHWAY	SIGNALING_PATHWAYS_REGULATING_PLURIPOTENCY_OF_STEM_CELLS	red
CGA::CX3CL1	red&&CGA::TSC2	green				FZD6::RPS6KA2	WNT_SIGNALING_PATHWAY	NEUROTROPHIN_SIGNALING_PATHWAY	red
CGA::CX3CL1	red&&CGA::VHL	green				FZD6::RPS6KA2	HIPPO_SIGNALING_PATHWAY	NEUROTROPHIN_SIGNALING_PATHWAY	red
CGA::ELMO1	red&&CGA::COL5A2	green				FZD6::RPS6KA2	SIGNALING_PATHWAYS_REGULATING_PLURIPOTENCY_OF_STEM_CELLS	NEUROTROPHIN_SIGNALING_PATHWAY	red
CGA::ELMO1	red&&CGA::MAP3K1	green				FZD6::SPRED1	WNT_SIGNALING_PATHWAY	JAK-STAT_SIGNALING_PATHWAY	red
CGA::ELMO1	red&&CGA::RGL1	green				FZD6::SPRED1	HIPPO_SIGNALING_PATHWAY	JAK-STAT_SIGNALING_PATHWAY	red
CGA::ELMO1	red&&CGA::BRAF	green				FZD6::SPRED1	SIGNALING_PATHWAYS_REGULATING_PLURIPOTENCY_OF_STEM_CELLS	JAK-STAT_SIGNALING_PATHWAY	red
CGA::ELMO1	red&&CGA::CYLD	green				FZD6::ZIC2	WNT_SIGNALING_PATHWAY	HEDGEHOG_SIGNALING_PATHWAY	red
CGA::ELMO1	red&&CGA::DDIT3	green				ZIC2::FZD6	HEDGEHOG_SIGNALING_PATHWAY	HIPPO_SIGNALING_PATHWAY	red
CGA::ELMO1	red&&CGA::MET	green				ZIC2::FZD6	HEDGEHOG_SIGNALING_PATHWAY	SIGNALING_PATHWAYS_REGULATING_PLURIPOTENCY_OF_STEM_CELLS	red
CGA::ELMO1	red&&CGA::SMAD4	green				BCL10::FZD6	NF-KAPPA_B_SIGNALING_PATHWAY	WNT_SIGNALING_PATHWAY	red
CGA::ELMO1	red&&CGA::SUFU	green				BCL10::FZD6	NF-KAPPA_B_SIGNALING_PATHWAY	HIPPO_SIGNALING_PATHWAY	red
CGA::ELMO1	red&&CGA::TSC2	green				BCL10::FZD6	NF-KAPPA_B_SIGNALING_PATHWAY	SIGNALING_PATHWAYS_REGULATING_PLURIPOTENCY_OF_STEM_CELLS	red
CGA::ELMO1	red&&CGA::VHL	green				FZD6::BCL10	WNT_SIGNALING_PATHWAY	T_CELL_RECEPTOR_SIGNALING_PATHWAY	red
CGA::ID4	red&&CGA::COL5A2	green				FZD6::BCL10	WNT_SIGNALING_PATHWAY	B_CELL_RECEPTOR_SIGNALING_PATHWAY	red
CGA::ID4	red&&CGA::MAP3K1	green				FZD6::BCL10	HIPPO_SIGNALING_PATHWAY	T_CELL_RECEPTOR_SIGNALING_PATHWAY	red
CGA::ID4	red&&CGA::RGL1	green				FZD6::BCL10	HIPPO_SIGNALING_PATHWAY	B_CELL_RECEPTOR_SIGNALING_PATHWAY	red
CGA::ID4	red&&CGA::BRAF	green				FZD6::BCL10	SIGNALING_PATHWAYS_REGULATING_PLURIPOTENCY_OF_STEM_CELLS	T_CELL_RECEPTOR_SIGNALING_PATHWAY	red
CGA::ID4	red&&CGA::CYLD	green				FZD6::BCL10	SIGNALING_PATHWAYS_REGULATING_PLURIPOTENCY_OF_STEM_CELLS	B_CELL_RECEPTOR_SIGNALING_PATHWAY	red
CGA::ID4	red&&CGA::DDIT3	green				BCL2::FZD6	NF-KAPPA_B_SIGNALING_PATHWAY	WNT_SIGNALING_PATHWAY	red
CGA::ID4	red&&CGA::MET	green				BCL2::FZD6	NF-KAPPA_B_SIGNALING_PATHWAY	HIPPO_SIGNALING_PATHWAY	red
CGA::ID4	red&&CGA::SMAD4	green				BCL2::FZD6	NF-KAPPA_B_SIGNALING_PATHWAY	SIGNALING_PATHWAYS_REGULATING_PLURIPOTENCY_OF_STEM_CELLS	red
CGA::ID4	red&&CGA::SUFU	green				BCL2::FZD6	HIF-1_SIGNALING_PATHWAY	WNT_SIGNALING_PATHWAY	red
CGA::ID4	red&&CGA::TSC2	green				BCL2::FZD6	HIF-1_SIGNALING_PATHWAY	HIPPO_SIGNALING_PATHWAY	red
CGA::ID4	red&&CGA::VHL	green				BCL2::FZD6	HIF-1_SIGNALING_PATHWAY	SIGNALING_PATHWAYS_REGULATING_PLURIPOTENCY_OF_STEM_CELLS	red
CGA::ID4	red&&ID4::BRAF	green				BCL2::FZD6	SPHINGOLIPID_SIGNALING_PATHWAY	WNT_SIGNALING_PATHWAY	red
CGA::ID4	red&&ID4::DDIT3	green				BCL2::FZD6	SPHINGOLIPID_SIGNALING_PATHWAY	HIPPO_SIGNALING_PATHWAY	red
CGA::INPP4B	red&&CGA::COL5A2	green				BCL2::FZD6	SPHINGOLIPID_SIGNALING_PATHWAY	SIGNALING_PATHWAYS_REGULATING_PLURIPOTENCY_OF_STEM_CELLS	red
CGA::INPP4B	red&&CGA::MAP3K1	green				BCL2::FZD6	PI3K-AKT_SIGNALING_PATHWAY	WNT_SIGNALING_PATHWAY	red
CGA::INPP4B	red&&CGA::RGL1	green				BCL2::FZD6	PI3K-AKT_SIGNALING_PATHWAY	HIPPO_SIGNALING_PATHWAY	red
CGA::INPP4B	red&&CGA::BRAF	green				BCL2::FZD6	PI3K-AKT_SIGNALING_PATHWAY	SIGNALING_PATHWAYS_REGULATING_PLURIPOTENCY_OF_STEM_CELLS	red
CGA::INPP4B	red&&CGA::CYLD	green				BCL2::FZD6	ADRENERGIC_SIGNALING_IN_CARDIOMYOCYTES	WNT_SIGNALING_PATHWAY	red
CGA::INPP4B	red&&CGA::DDIT3	green				BCL2::FZD6	ADRENERGIC_SIGNALING_IN_CARDIOMYOCYTES	HIPPO_SIGNALING_PATHWAY	red
CGA::INPP4B	red&&CGA::MET	green				BCL2::FZD6	ADRENERGIC_SIGNALING_IN_CARDIOMYOCYTES	SIGNALING_PATHWAYS_REGULATING_PLURIPOTENCY_OF_STEM_CELLS	red
CGA::INPP4B	red&&CGA::SMAD4	green				FZD6::BCL2	WNT_SIGNALING_PATHWAY	NEUROTROPHIN_SIGNALING_PATHWAY	red
CGA::INPP4B	red&&CGA::SUFU	green				FZD6::BCL2	HIPPO_SIGNALING_PATHWAY	NEUROTROPHIN_SIGNALING_PATHWAY	red
CGA::INPP4B	red&&CGA::TSC2	green				FZD6::BCL2	SIGNALING_PATHWAYS_REGULATING_PLURIPOTENCY_OF_STEM_CELLS	NEUROTROPHIN_SIGNALING_PATHWAY	red
CGA::INPP4B	red&&CGA::VHL	green				BIRC3::FZD6	NF-KAPPA_B_SIGNALING_PATHWAY	WNT_SIGNALING_PATHWAY	red
CGA::NFKBIA	red&&CGA::COL5A2	green				BIRC3::FZD6	NF-KAPPA_B_SIGNALING_PATHWAY	HIPPO_SIGNALING_PATHWAY	red
CGA::NFKBIA	red&&CGA::MAP3K1	green				BIRC3::FZD6	NF-KAPPA_B_SIGNALING_PATHWAY	SIGNALING_PATHWAYS_REGULATING_PLURIPOTENCY_OF_STEM_CELLS	red
CGA::NFKBIA	red&&CGA::RGL1	green				FZD6::BIRC3	WNT_SIGNALING_PATHWAY	NOD-LIKE_RECEPTOR_SIGNALING_PATHWAY	red
CGA::NFKBIA	red&&CGA::BRAF	green				FZD6::BIRC3	WNT_SIGNALING_PATHWAY	TNF_SIGNALING_PATHWAY	red
CGA::NFKBIA	red&&CGA::CYLD	green				FZD6::BIRC3	HIPPO_SIGNALING_PATHWAY	NOD-LIKE_RECEPTOR_SIGNALING_PATHWAY	red
CGA::NFKBIA	red&&CGA::DDIT3	green				FZD6::BIRC3	HIPPO_SIGNALING_PATHWAY	TNF_SIGNALING_PATHWAY	red
CGA::NFKBIA	red&&CGA::MET	green				FZD6::BIRC3	SIGNALING_PATHWAYS_REGULATING_PLURIPOTENCY_OF_STEM_CELLS	NOD-LIKE_RECEPTOR_SIGNALING_PATHWAY	red
CGA::NFKBIA	red&&CGA::SMAD4	green				FZD6::BIRC3	SIGNALING_PATHWAYS_REGULATING_PLURIPOTENCY_OF_STEM_CELLS	TNF_SIGNALING_PATHWAY	red
CGA::NFKBIA	red&&CGA::SUFU	green				CDH1::FZD6	RAP1_SIGNALING_PATHWAY	WNT_SIGNALING_PATHWAY	red
CGA::NFKBIA	red&&CGA::TSC2	green				CDH1::FZD6	RAP1_SIGNALING_PATHWAY	SIGNALING_PATHWAYS_REGULATING_PLURIPOTENCY_OF_STEM_CELLS	red
CGA::NFKBIA	red&&CGA::VHL	green				DDB2::FZD6	P53_SIGNALING_PATHWAY	WNT_SIGNALING_PATHWAY	red
CGA::NFKBIA	red&&NFKBIA::BRAF	green				DDB2::FZD6	P53_SIGNALING_PATHWAY	HIPPO_SIGNALING_PATHWAY	red
CGA::PLTP	red&&CGA::COL5A2	green				DDB2::FZD6	P53_SIGNALING_PATHWAY	SIGNALING_PATHWAYS_REGULATING_PLURIPOTENCY_OF_STEM_CELLS	red
CGA::PLTP	red&&CGA::MAP3K1	green				FGFR1::FZD6	MAPK_SIGNALING_PATHWAY	WNT_SIGNALING_PATHWAY	red
CGA::PLTP	red&&CGA::RGL1	green				FGFR1::FZD6	MAPK_SIGNALING_PATHWAY	HIPPO_SIGNALING_PATHWAY	red
CGA::PLTP	red&&CGA::BRAF	green				FGFR1::FZD6	RAS_SIGNALING_PATHWAY	WNT_SIGNALING_PATHWAY	red
CGA::PLTP	red&&CGA::CYLD	green				FGFR1::FZD6	RAS_SIGNALING_PATHWAY	HIPPO_SIGNALING_PATHWAY	red
CGA::PLTP	red&&CGA::DDIT3	green				FGFR1::FZD6	RAP1_SIGNALING_PATHWAY	WNT_SIGNALING_PATHWAY	red
CGA::PLTP	red&&CGA::MET	green				FGFR1::FZD6	RAP1_SIGNALING_PATHWAY	HIPPO_SIGNALING_PATHWAY	red
CGA::PLTP	red&&CGA::SMAD4	green				FGFR1::FZD6	PI3K-AKT_SIGNALING_PATHWAY	WNT_SIGNALING_PATHWAY	red
CGA::PLTP	red&&CGA::SUFU	green				FGFR1::FZD6	PI3K-AKT_SIGNALING_PATHWAY	HIPPO_SIGNALING_PATHWAY	red
CGA::PLTP	red&&CGA::TSC2	green				GNAS::FZD6	RAP1_SIGNALING_PATHWAY	WNT_SIGNALING_PATHWAY	red
CGA::PLTP	red&&CGA::VHL	green				GNAS::FZD6	RAP1_SIGNALING_PATHWAY	HIPPO_SIGNALING_PATHWAY	red
CGA::RPS6KA2	red&&CGA::COL5A2	green				GNAS::FZD6	RAP1_SIGNALING_PATHWAY	SIGNALING_PATHWAYS_REGULATING_PLURIPOTENCY_OF_STEM_CELLS	red
CGA::RPS6KA2	red&&CGA::MAP3K1	green				GNAS::FZD6	CALCIUM_SIGNALING_PATHWAY	WNT_SIGNALING_PATHWAY	red
CGA::RPS6KA2	red&&CGA::RGL1	green				GNAS::FZD6	CALCIUM_SIGNALING_PATHWAY	HIPPO_SIGNALING_PATHWAY	red
CGA::RPS6KA2	red&&CGA::BRAF	green				GNAS::FZD6	CALCIUM_SIGNALING_PATHWAY	SIGNALING_PATHWAYS_REGULATING_PLURIPOTENCY_OF_STEM_CELLS	red
CGA::RPS6KA2	red&&CGA::CYLD	green				GNAS::FZD6	CAMP_SIGNALING_PATHWAY	WNT_SIGNALING_PATHWAY	red
CGA::RPS6KA2	red&&CGA::DDIT3	green				GNAS::FZD6	CAMP_SIGNALING_PATHWAY	HIPPO_SIGNALING_PATHWAY	red
CGA::RPS6KA2	red&&CGA::MET	green				GNAS::FZD6	CAMP_SIGNALING_PATHWAY	SIGNALING_PATHWAYS_REGULATING_PLURIPOTENCY_OF_STEM_CELLS	red
CGA::RPS6KA2	red&&CGA::SMAD4	green				GNAS::FZD6	ADRENERGIC_SIGNALING_IN_CARDIOMYOCYTES	WNT_SIGNALING_PATHWAY	red
CGA::RPS6KA2	red&&CGA::SUFU	green				GNAS::FZD6	ADRENERGIC_SIGNALING_IN_CARDIOMYOCYTES	HIPPO_SIGNALING_PATHWAY	red
CGA::RPS6KA2	red&&CGA::TSC2	green				GNAS::FZD6	ADRENERGIC_SIGNALING_IN_CARDIOMYOCYTES	SIGNALING_PATHWAYS_REGULATING_PLURIPOTENCY_OF_STEM_CELLS	red
CGA::RPS6KA2	red&&CGA::VHL	green				FZD6::GNAS	WNT_SIGNALING_PATHWAY	GNRH_SIGNALING_PATHWAY	red
CGA::SPRED1	red&&CGA::COL5A2	green				FZD6::GNAS	WNT_SIGNALING_PATHWAY	ESTROGEN_SIGNALING_PATHWAY	red
CGA::SPRED1	red&&CGA::MAP3K1	green				FZD6::GNAS	WNT_SIGNALING_PATHWAY	OXYTOCIN_SIGNALING_PATHWAY	red
CGA::SPRED1	red&&CGA::RGL1	green				FZD6::GNAS	WNT_SIGNALING_PATHWAY	GLUCAGON_SIGNALING_PATHWAY	red
CGA::SPRED1	red&&CGA::BRAF	green				FZD6::GNAS	HIPPO_SIGNALING_PATHWAY	GNRH_SIGNALING_PATHWAY	red
CGA::SPRED1	red&&CGA::CYLD	green				FZD6::GNAS	HIPPO_SIGNALING_PATHWAY	ESTROGEN_SIGNALING_PATHWAY	red
CGA::SPRED1	red&&CGA::DDIT3	green				FZD6::GNAS	HIPPO_SIGNALING_PATHWAY	OXYTOCIN_SIGNALING_PATHWAY	red
CGA::SPRED1	red&&CGA::MET	green				FZD6::GNAS	HIPPO_SIGNALING_PATHWAY	GLUCAGON_SIGNALING_PATHWAY	red
CGA::SPRED1	red&&CGA::SMAD4	green				FZD6::GNAS	SIGNALING_PATHWAYS_REGULATING_PLURIPOTENCY_OF_STEM_CELLS	GNRH_SIGNALING_PATHWAY	red
CGA::SPRED1	red&&CGA::SUFU	green				FZD6::GNAS	SIGNALING_PATHWAYS_REGULATING_PLURIPOTENCY_OF_STEM_CELLS	ESTROGEN_SIGNALING_PATHWAY	red
CGA::SPRED1	red&&CGA::TSC2	green				FZD6::GNAS	SIGNALING_PATHWAYS_REGULATING_PLURIPOTENCY_OF_STEM_CELLS	OXYTOCIN_SIGNALING_PATHWAY	red
CGA::SPRED1	red&&CGA::VHL	green				FZD6::GNAS	SIGNALING_PATHWAYS_REGULATING_PLURIPOTENCY_OF_STEM_CELLS	GLUCAGON_SIGNALING_PATHWAY	red
CGA::ZIC2	red&&CGA::COL5A2	green				FZD6::IL6ST	WNT_SIGNALING_PATHWAY	JAK-STAT_SIGNALING_PATHWAY	red
CGA::ZIC2	red&&CGA::MAP3K1	green				FZD6::IL6ST	HIPPO_SIGNALING_PATHWAY	JAK-STAT_SIGNALING_PATHWAY	red
CGA::ZIC2	red&&CGA::RGL1	green				JAK2::FZD6	CHEMOKINE_SIGNALING_PATHWAY	WNT_SIGNALING_PATHWAY	red
CGA::ZIC2	red&&CGA::BRAF	green				JAK2::FZD6	CHEMOKINE_SIGNALING_PATHWAY	HIPPO_SIGNALING_PATHWAY	red
CGA::ZIC2	red&&CGA::CYLD	green				JAK2::FZD6	PI3K-AKT_SIGNALING_PATHWAY	WNT_SIGNALING_PATHWAY	red
CGA::ZIC2	red&&CGA::DDIT3	green				JAK2::FZD6	PI3K-AKT_SIGNALING_PATHWAY	HIPPO_SIGNALING_PATHWAY	red
CGA::ZIC2	red&&CGA::MET	green				FZD6::JAK2	WNT_SIGNALING_PATHWAY	JAK-STAT_SIGNALING_PATHWAY	red
CGA::ZIC2	red&&CGA::SMAD4	green				FZD6::JAK2	WNT_SIGNALING_PATHWAY	PROLACTIN_SIGNALING_PATHWAY	red
CGA::ZIC2	red&&CGA::SUFU	green				FZD6::JAK2	WNT_SIGNALING_PATHWAY	ADIPOCYTOKINE_SIGNALING_PATHWAY	red
CGA::ZIC2	red&&CGA::TSC2	green				FZD6::JAK2	HIPPO_SIGNALING_PATHWAY	JAK-STAT_SIGNALING_PATHWAY	red
CGA::ZIC2	red&&CGA::VHL	green				FZD6::JAK2	HIPPO_SIGNALING_PATHWAY	PROLACTIN_SIGNALING_PATHWAY	red
CGA::BCL10	red&&CGA::COL5A2	green				FZD6::JAK2	HIPPO_SIGNALING_PATHWAY	ADIPOCYTOKINE_SIGNALING_PATHWAY	red
CGA::BCL10	red&&CGA::MAP3K1	green				KIT::FZD6	RAS_SIGNALING_PATHWAY	WNT_SIGNALING_PATHWAY	red
CGA::BCL10	red&&CGA::RGL1	green				KIT::FZD6	RAS_SIGNALING_PATHWAY	HIPPO_SIGNALING_PATHWAY	red
CGA::BCL10	red&&CGA::BRAF	green				KIT::FZD6	RAS_SIGNALING_PATHWAY	SIGNALING_PATHWAYS_REGULATING_PLURIPOTENCY_OF_STEM_CELLS	red
CGA::BCL10	red&&CGA::CYLD	green				KIT::FZD6	RAP1_SIGNALING_PATHWAY	WNT_SIGNALING_PATHWAY	red
CGA::BCL10	red&&CGA::DDIT3	green				KIT::FZD6	RAP1_SIGNALING_PATHWAY	HIPPO_SIGNALING_PATHWAY	red
CGA::BCL10	red&&CGA::MET	green				KIT::FZD6	RAP1_SIGNALING_PATHWAY	SIGNALING_PATHWAYS_REGULATING_PLURIPOTENCY_OF_STEM_CELLS	red
CGA::BCL10	red&&CGA::SMAD4	green				KIT::FZD6	PI3K-AKT_SIGNALING_PATHWAY	WNT_SIGNALING_PATHWAY	red
CGA::BCL10	red&&CGA::SUFU	green				KIT::FZD6	PI3K-AKT_SIGNALING_PATHWAY	HIPPO_SIGNALING_PATHWAY	red
CGA::BCL10	red&&CGA::TSC2	green				KIT::FZD6	PI3K-AKT_SIGNALING_PATHWAY	SIGNALING_PATHWAYS_REGULATING_PLURIPOTENCY_OF_STEM_CELLS	red
CGA::BCL10	red&&CGA::VHL	green				KRAS::FZD6	MAPK_SIGNALING_PATHWAY	WNT_SIGNALING_PATHWAY	red
CGA::CDH1	red&&CGA::COL5A2	green				KRAS::FZD6	MAPK_SIGNALING_PATHWAY	HIPPO_SIGNALING_PATHWAY	red
CGA::CDH1	red&&CGA::MAP3K1	green				KRAS::FZD6	ERBB_SIGNALING_PATHWAY	WNT_SIGNALING_PATHWAY	red
CGA::CDH1	red&&CGA::RGL1	green				KRAS::FZD6	ERBB_SIGNALING_PATHWAY	HIPPO_SIGNALING_PATHWAY	red
CGA::CDH1	red&&CGA::BRAF	green				KRAS::FZD6	RAS_SIGNALING_PATHWAY	WNT_SIGNALING_PATHWAY	red
CGA::CDH1	red&&CGA::CYLD	green				KRAS::FZD6	RAS_SIGNALING_PATHWAY	HIPPO_SIGNALING_PATHWAY	red
CGA::CDH1	red&&CGA::DDIT3	green				KRAS::FZD6	RAP1_SIGNALING_PATHWAY	WNT_SIGNALING_PATHWAY	red
CGA::CDH1	red&&CGA::MET	green				KRAS::FZD6	RAP1_SIGNALING_PATHWAY	HIPPO_SIGNALING_PATHWAY	red
CGA::CDH1	red&&CGA::SMAD4	green				KRAS::FZD6	CHEMOKINE_SIGNALING_PATHWAY	WNT_SIGNALING_PATHWAY	red
CGA::CDH1	red&&CGA::SUFU	green				KRAS::FZD6	CHEMOKINE_SIGNALING_PATHWAY	HIPPO_SIGNALING_PATHWAY	red
CGA::CDH1	red&&CGA::TSC2	green				KRAS::FZD6	FOXO_SIGNALING_PATHWAY	WNT_SIGNALING_PATHWAY	red
CGA::CDH1	red&&CGA::VHL	green				KRAS::FZD6	FOXO_SIGNALING_PATHWAY	HIPPO_SIGNALING_PATHWAY	red
CGA::KIT	red&&CGA::COL5A2	green				KRAS::FZD6	SPHINGOLIPID_SIGNALING_PATHWAY	WNT_SIGNALING_PATHWAY	red
CGA::KIT	red&&CGA::MAP3K1	green				KRAS::FZD6	SPHINGOLIPID_SIGNALING_PATHWAY	HIPPO_SIGNALING_PATHWAY	red
CGA::KIT	red&&CGA::RGL1	green				KRAS::FZD6	PI3K-AKT_SIGNALING_PATHWAY	WNT_SIGNALING_PATHWAY	red
CGA::KIT	red&&CGA::BRAF	green				KRAS::FZD6	PI3K-AKT_SIGNALING_PATHWAY	HIPPO_SIGNALING_PATHWAY	red
CGA::KIT	red&&CGA::CYLD	green				FZD6::KRAS	WNT_SIGNALING_PATHWAY	VEGF_SIGNALING_PATHWAY	red
CGA::KIT	red&&CGA::DDIT3	green				FZD6::KRAS	WNT_SIGNALING_PATHWAY	T_CELL_RECEPTOR_SIGNALING_PATHWAY	red
CGA::KIT	red&&CGA::MET	green				FZD6::KRAS	WNT_SIGNALING_PATHWAY	B_CELL_RECEPTOR_SIGNALING_PATHWAY	red
CGA::KIT	red&&CGA::SMAD4	green				FZD6::KRAS	WNT_SIGNALING_PATHWAY	FC_EPSILON_RI_SIGNALING_PATHWAY	red
CGA::KIT	red&&CGA::SUFU	green				FZD6::KRAS	WNT_SIGNALING_PATHWAY	NEUROTROPHIN_SIGNALING_PATHWAY	red
CGA::KIT	red&&CGA::TSC2	green				FZD6::KRAS	WNT_SIGNALING_PATHWAY	INSULIN_SIGNALING_PATHWAY	red
CGA::KIT	red&&CGA::VHL	green				FZD6::KRAS	WNT_SIGNALING_PATHWAY	GNRH_SIGNALING_PATHWAY	red
CGA::KIT	red&&BRAF::KIT	green				FZD6::KRAS	WNT_SIGNALING_PATHWAY	ESTROGEN_SIGNALING_PATHWAY	red
CGA::KIT	red&&DDIT3::KIT	green				FZD6::KRAS	WNT_SIGNALING_PATHWAY	PROLACTIN_SIGNALING_PATHWAY	red
CGA::LIFR	red&&CGA::COL5A2	green				FZD6::KRAS	WNT_SIGNALING_PATHWAY	THYROID_HORMONE_SIGNALING_PATHWAY	red
CGA::LIFR	red&&CGA::MAP3K1	green				FZD6::KRAS	WNT_SIGNALING_PATHWAY	OXYTOCIN_SIGNALING_PATHWAY	red
CGA::LIFR	red&&CGA::RGL1	green				KRAS::FZD6	VEGF_SIGNALING_PATHWAY	HIPPO_SIGNALING_PATHWAY	red
CGA::LIFR	red&&CGA::BRAF	green				FZD6::KRAS	HIPPO_SIGNALING_PATHWAY	T_CELL_RECEPTOR_SIGNALING_PATHWAY	red
CGA::LIFR	red&&CGA::CYLD	green				FZD6::KRAS	HIPPO_SIGNALING_PATHWAY	B_CELL_RECEPTOR_SIGNALING_PATHWAY	red
CGA::LIFR	red&&CGA::DDIT3	green				FZD6::KRAS	HIPPO_SIGNALING_PATHWAY	FC_EPSILON_RI_SIGNALING_PATHWAY	red
CGA::LIFR	red&&CGA::MET	green				FZD6::KRAS	HIPPO_SIGNALING_PATHWAY	NEUROTROPHIN_SIGNALING_PATHWAY	red
CGA::LIFR	red&&CGA::SMAD4	green				FZD6::KRAS	HIPPO_SIGNALING_PATHWAY	INSULIN_SIGNALING_PATHWAY	red
CGA::LIFR	red&&CGA::SUFU	green				FZD6::KRAS	HIPPO_SIGNALING_PATHWAY	GNRH_SIGNALING_PATHWAY	red
CGA::LIFR	red&&CGA::TSC2	green				FZD6::KRAS	HIPPO_SIGNALING_PATHWAY	ESTROGEN_SIGNALING_PATHWAY	red
CGA::LIFR	red&&CGA::VHL	green				FZD6::KRAS	HIPPO_SIGNALING_PATHWAY	PROLACTIN_SIGNALING_PATHWAY	red
CGA::LIFR	red&&BRAF::LIFR	green				FZD6::KRAS	HIPPO_SIGNALING_PATHWAY	THYROID_HORMONE_SIGNALING_PATHWAY	red
CGA::NOTCH1	red&&CGA::COL5A2	green				FZD6::KRAS	HIPPO_SIGNALING_PATHWAY	OXYTOCIN_SIGNALING_PATHWAY	red
CGA::NOTCH1	red&&CGA::MAP3K1	green				FZD6::LIFR	WNT_SIGNALING_PATHWAY	JAK-STAT_SIGNALING_PATHWAY	red
CGA::NOTCH1	red&&CGA::RGL1	green				FZD6::LIFR	HIPPO_SIGNALING_PATHWAY	JAK-STAT_SIGNALING_PATHWAY	red
CGA::NOTCH1	red&&CGA::BRAF	green				MLLT4::FZD6	RAS_SIGNALING_PATHWAY	WNT_SIGNALING_PATHWAY	red
CGA::NOTCH1	red&&CGA::CYLD	green				MLLT4::FZD6	RAS_SIGNALING_PATHWAY	HIPPO_SIGNALING_PATHWAY	red
CGA::NOTCH1	red&&CGA::DDIT3	green				MLLT4::FZD6	RAS_SIGNALING_PATHWAY	SIGNALING_PATHWAYS_REGULATING_PLURIPOTENCY_OF_STEM_CELLS	red
CGA::NOTCH1	red&&CGA::MET	green				MLLT4::FZD6	RAP1_SIGNALING_PATHWAY	WNT_SIGNALING_PATHWAY	red
CGA::NOTCH1	red&&CGA::SMAD4	green				MLLT4::FZD6	RAP1_SIGNALING_PATHWAY	HIPPO_SIGNALING_PATHWAY	red
CGA::NOTCH1	red&&CGA::SUFU	green				MLLT4::FZD6	RAP1_SIGNALING_PATHWAY	SIGNALING_PATHWAYS_REGULATING_PLURIPOTENCY_OF_STEM_CELLS	red
CGA::NOTCH1	red&&CGA::TSC2	green				MLLT4::FZD6	CAMP_SIGNALING_PATHWAY	WNT_SIGNALING_PATHWAY	red
CGA::NOTCH1	red&&CGA::VHL	green				MLLT4::FZD6	CAMP_SIGNALING_PATHWAY	HIPPO_SIGNALING_PATHWAY	red
CGA::SOCS1	red&&CGA::COL5A2	green				MLLT4::FZD6	CAMP_SIGNALING_PATHWAY	SIGNALING_PATHWAYS_REGULATING_PLURIPOTENCY_OF_STEM_CELLS	red
CGA::SOCS1	red&&CGA::MAP3K1	green				FZD6::NOTCH1	WNT_SIGNALING_PATHWAY	NOTCH_SIGNALING_PATHWAY	red
CGA::SOCS1	red&&CGA::RGL1	green				FZD6::NOTCH1	WNT_SIGNALING_PATHWAY	THYROID_HORMONE_SIGNALING_PATHWAY	red
CGA::SOCS1	red&&CGA::BRAF	green				NOTCH1::FZD6	NOTCH_SIGNALING_PATHWAY	HIPPO_SIGNALING_PATHWAY	red
CGA::SOCS1	red&&CGA::CYLD	green				NOTCH1::FZD6	NOTCH_SIGNALING_PATHWAY	SIGNALING_PATHWAYS_REGULATING_PLURIPOTENCY_OF_STEM_CELLS	red
CGA::SOCS1	red&&CGA::DDIT3	green				FZD6::NOTCH1	HIPPO_SIGNALING_PATHWAY	THYROID_HORMONE_SIGNALING_PATHWAY	red
CGA::SOCS1	red&&CGA::MET	green				FZD6::NOTCH1	SIGNALING_PATHWAYS_REGULATING_PLURIPOTENCY_OF_STEM_CELLS	THYROID_HORMONE_SIGNALING_PATHWAY	red
CGA::SOCS1	red&&CGA::SMAD4	green				NTRK1::FZD6	MAPK_SIGNALING_PATHWAY	WNT_SIGNALING_PATHWAY	red
CGA::SOCS1	red&&CGA::SUFU	green				NTRK1::FZD6	MAPK_SIGNALING_PATHWAY	HIPPO_SIGNALING_PATHWAY	red
CGA::SOCS1	red&&CGA::TSC2	green				NTRK1::FZD6	MAPK_SIGNALING_PATHWAY	SIGNALING_PATHWAYS_REGULATING_PLURIPOTENCY_OF_STEM_CELLS	red
CGA::SOCS1	red&&CGA::VHL	green				FZD6::NTRK1	WNT_SIGNALING_PATHWAY	NEUROTROPHIN_SIGNALING_PATHWAY	red
CGA::SOCS1	red&&RGL1::SOCS1	green				FZD6::NTRK1	HIPPO_SIGNALING_PATHWAY	NEUROTROPHIN_SIGNALING_PATHWAY	red
CGA::SOCS1	red&&BRAF::SOCS1	green				FZD6::NTRK1	SIGNALING_PATHWAYS_REGULATING_PLURIPOTENCY_OF_STEM_CELLS	NEUROTROPHIN_SIGNALING_PATHWAY	red
CGA::SOCS1	red&&DDIT3::SOCS1	green				FZD6::NTRK3	WNT_SIGNALING_PATHWAY	NEUROTROPHIN_SIGNALING_PATHWAY	red
CGA::TPM4	red&&CGA::COL5A2	green				FZD6::NTRK3	HIPPO_SIGNALING_PATHWAY	NEUROTROPHIN_SIGNALING_PATHWAY	red
CGA::TPM4	red&&CGA::MAP3K1	green				FZD6::NTRK3	SIGNALING_PATHWAYS_REGULATING_PLURIPOTENCY_OF_STEM_CELLS	NEUROTROPHIN_SIGNALING_PATHWAY	red
CGA::TPM4	red&&CGA::RGL1	green				FZD6::PRKAR1A	WNT_SIGNALING_PATHWAY	INSULIN_SIGNALING_PATHWAY	red
CGA::TPM4	red&&CGA::BRAF	green				FZD6::PRKAR1A	HIPPO_SIGNALING_PATHWAY	INSULIN_SIGNALING_PATHWAY	red
CGA::TPM4	red&&CGA::CYLD	green				FZD6::PRKAR1A	SIGNALING_PATHWAYS_REGULATING_PLURIPOTENCY_OF_STEM_CELLS	INSULIN_SIGNALING_PATHWAY	red
CGA::TPM4	red&&CGA::DDIT3	green				FZD6::SOCS1	WNT_SIGNALING_PATHWAY	JAK-STAT_SIGNALING_PATHWAY	red
CGA::TPM4	red&&CGA::MET	green				FZD6::SOCS1	WNT_SIGNALING_PATHWAY	INSULIN_SIGNALING_PATHWAY	red
CGA::TPM4	red&&CGA::SMAD4	green				FZD6::SOCS1	WNT_SIGNALING_PATHWAY	PROLACTIN_SIGNALING_PATHWAY	red
CGA::TPM4	red&&CGA::SUFU	green				FZD6::SOCS1	HIPPO_SIGNALING_PATHWAY	JAK-STAT_SIGNALING_PATHWAY	red
CGA::TPM4	red&&CGA::TSC2	green				FZD6::SOCS1	HIPPO_SIGNALING_PATHWAY	INSULIN_SIGNALING_PATHWAY	red
CGA::TPM4	red&&CGA::VHL	green				FZD6::SOCS1	HIPPO_SIGNALING_PATHWAY	PROLACTIN_SIGNALING_PATHWAY	red
CGA::TSHR	red&&CGA::COL5A2	green				FZD6::SOCS1	SIGNALING_PATHWAYS_REGULATING_PLURIPOTENCY_OF_STEM_CELLS	JAK-STAT_SIGNALING_PATHWAY	red
CGA::TSHR	red&&CGA::MAP3K1	green				FZD6::SOCS1	SIGNALING_PATHWAYS_REGULATING_PLURIPOTENCY_OF_STEM_CELLS	INSULIN_SIGNALING_PATHWAY	red
CGA::TSHR	red&&CGA::RGL1	green				FZD6::SOCS1	SIGNALING_PATHWAYS_REGULATING_PLURIPOTENCY_OF_STEM_CELLS	PROLACTIN_SIGNALING_PATHWAY	red
CGA::TSHR	red&&CGA::BRAF	green				STK11::FZD6	FOXO_SIGNALING_PATHWAY	WNT_SIGNALING_PATHWAY	red
CGA::TSHR	red&&CGA::CYLD	green				STK11::FZD6	FOXO_SIGNALING_PATHWAY	HIPPO_SIGNALING_PATHWAY	red
CGA::TSHR	red&&CGA::DDIT3	green				STK11::FZD6	FOXO_SIGNALING_PATHWAY	SIGNALING_PATHWAYS_REGULATING_PLURIPOTENCY_OF_STEM_CELLS	red
CGA::TSHR	red&&CGA::MET	green				STK11::FZD6	MTOR_SIGNALING_PATHWAY	WNT_SIGNALING_PATHWAY	red
CGA::TSHR	red&&CGA::SMAD4	green				STK11::FZD6	MTOR_SIGNALING_PATHWAY	HIPPO_SIGNALING_PATHWAY	red
CGA::TSHR	red&&CGA::SUFU	green				STK11::FZD6	MTOR_SIGNALING_PATHWAY	SIGNALING_PATHWAYS_REGULATING_PLURIPOTENCY_OF_STEM_CELLS	red
CGA::TSHR	red&&CGA::TSC2	green				STK11::FZD6	PI3K-AKT_SIGNALING_PATHWAY	WNT_SIGNALING_PATHWAY	red
CGA::TSHR	red&&CGA::VHL	green				STK11::FZD6	PI3K-AKT_SIGNALING_PATHWAY	HIPPO_SIGNALING_PATHWAY	red
COL4A5::CREBBP	red&&COL5A2::CREBBP	green				STK11::FZD6	PI3K-AKT_SIGNALING_PATHWAY	SIGNALING_PATHWAYS_REGULATING_PLURIPOTENCY_OF_STEM_CELLS	red
COL4A5::CREBBP	red&&CREBBP::IRF1	green				STK11::FZD6	AMPK_SIGNALING_PATHWAY	WNT_SIGNALING_PATHWAY	red
COL4A5::CREBBP	red&&CREBBP::MAP3K1	green				STK11::FZD6	AMPK_SIGNALING_PATHWAY	HIPPO_SIGNALING_PATHWAY	red
COL4A5::CREBBP	red&&CREBBP::RGL1	green				STK11::FZD6	AMPK_SIGNALING_PATHWAY	SIGNALING_PATHWAYS_REGULATING_PLURIPOTENCY_OF_STEM_CELLS	red
COL4A5::CREBBP	red&&CREBBP::SLC25A4	green				FZD6::STK11	WNT_SIGNALING_PATHWAY	ADIPOCYTOKINE_SIGNALING_PATHWAY	red
COL4A5::CREBBP	red&&CREBBP::WNT4	green				FZD6::STK11	HIPPO_SIGNALING_PATHWAY	ADIPOCYTOKINE_SIGNALING_PATHWAY	red
COL4A5::CREBBP	red&&CREBBP::ABL1	green				FZD6::STK11	SIGNALING_PATHWAYS_REGULATING_PLURIPOTENCY_OF_STEM_CELLS	ADIPOCYTOKINE_SIGNALING_PATHWAY	red
COL4A5::CREBBP	red&&CREBBP::ACSL6	green				TPM4::FZD6	ADRENERGIC_SIGNALING_IN_CARDIOMYOCYTES	WNT_SIGNALING_PATHWAY	red
COL4A5::CREBBP	red&&CREBBP::BRAF	green				TPM4::FZD6	ADRENERGIC_SIGNALING_IN_CARDIOMYOCYTES	HIPPO_SIGNALING_PATHWAY	red
COL4A5::CREBBP	red&&CREBBP::CYLD	green				TPM4::FZD6	ADRENERGIC_SIGNALING_IN_CARDIOMYOCYTES	SIGNALING_PATHWAYS_REGULATING_PLURIPOTENCY_OF_STEM_CELLS	red
COL4A5::CREBBP	red&&CREBBP::DDIT3	green				TSHR::FZD6	CAMP_SIGNALING_PATHWAY	WNT_SIGNALING_PATHWAY	red
COL4A5::CREBBP	red&&CREBBP::FAS	green				TSHR::FZD6	CAMP_SIGNALING_PATHWAY	HIPPO_SIGNALING_PATHWAY	red
COL4A5::CREBBP	red&&CREBBP::FCGR2B	green				TSHR::FZD6	CAMP_SIGNALING_PATHWAY	SIGNALING_PATHWAYS_REGULATING_PLURIPOTENCY_OF_STEM_CELLS	red
COL4A5::CREBBP	red&&CREBBP::MALT1	green				CCL22::HOMER3	CHEMOKINE_SIGNALING_PATHWAY	FOXO_SIGNALING_PATHWAY	red
COL4A5::CREBBP	red&&CREBBP::MET	green				HOMER3::CDK6	FOXO_SIGNALING_PATHWAY	P53_SIGNALING_PATHWAY	red
COL4A5::CREBBP	red&&CREBBP::SMAD4	green				HOMER3::CDK6	FOXO_SIGNALING_PATHWAY	PI3K-AKT_SIGNALING_PATHWAY	red
COL4A5::CREBBP	red&&CREBBP::SUFU	green				HOMER3::COL4A5	FOXO_SIGNALING_PATHWAY	PI3K-AKT_SIGNALING_PATHWAY	red
COL4A5::CREBBP	red&&CREBBP::TSC2	green				HOMER3::COL6A1	FOXO_SIGNALING_PATHWAY	PI3K-AKT_SIGNALING_PATHWAY	red
CREBBP::CX3CL1	red&&COL5A2::CREBBP	green				CSF1R::HOMER3	RAS_SIGNALING_PATHWAY	FOXO_SIGNALING_PATHWAY	red
CREBBP::CX3CL1	red&&CREBBP::IRF1	green				CSF1R::HOMER3	RAP1_SIGNALING_PATHWAY	FOXO_SIGNALING_PATHWAY	red
CREBBP::CX3CL1	red&&CREBBP::MAP3K1	green				HOMER3::CSF1R	FOXO_SIGNALING_PATHWAY	PI3K-AKT_SIGNALING_PATHWAY	red
CREBBP::CX3CL1	red&&CREBBP::RGL1	green				CX3CL1::HOMER3	CHEMOKINE_SIGNALING_PATHWAY	FOXO_SIGNALING_PATHWAY	red
CREBBP::CX3CL1	red&&CREBBP::SLC25A4	green				HOMER3::CX3CL1	FOXO_SIGNALING_PATHWAY	TNF_SIGNALING_PATHWAY	red
CREBBP::CX3CL1	red&&CREBBP::WNT4	green				ELMO1::HOMER3	CHEMOKINE_SIGNALING_PATHWAY	FOXO_SIGNALING_PATHWAY	red
CREBBP::CX3CL1	red&&CREBBP::ABL1	green				HOMER3::FBXW11	FOXO_SIGNALING_PATHWAY	WNT_SIGNALING_PATHWAY	red
CREBBP::CX3CL1	red&&CREBBP::ACSL6	green				HOMER3::FBXW11	FOXO_SIGNALING_PATHWAY	HEDGEHOG_SIGNALING_PATHWAY	red
CREBBP::CX3CL1	red&&CREBBP::BRAF	green				HOMER3::FBXW11	FOXO_SIGNALING_PATHWAY	HIPPO_SIGNALING_PATHWAY	red
CREBBP::CX3CL1	red&&CREBBP::CYLD	green				HSPB1::HOMER3	MAPK_SIGNALING_PATHWAY	FOXO_SIGNALING_PATHWAY	red
CREBBP::CX3CL1	red&&CREBBP::DDIT3	green				HOMER3::HSPB1	FOXO_SIGNALING_PATHWAY	VEGF_SIGNALING_PATHWAY	red
CREBBP::CX3CL1	red&&CREBBP::FAS	green				HOMER3::ID4	FOXO_SIGNALING_PATHWAY	TGF-BETA_SIGNALING_PATHWAY	red
CREBBP::CX3CL1	red&&CREBBP::FCGR2B	green				HOMER3::ID4	FOXO_SIGNALING_PATHWAY	SIGNALING_PATHWAYS_REGULATING_PLURIPOTENCY_OF_STEM_CELLS	red
CREBBP::CX3CL1	red&&CREBBP::MALT1	green				HOMER3::INPP4B	FOXO_SIGNALING_PATHWAY	PHOSPHATIDYLINOSITOL_SIGNALING_SYSTEM	red
CREBBP::CX3CL1	red&&CREBBP::MET	green				NFKBIA::HOMER3	CAMP_SIGNALING_PATHWAY	FOXO_SIGNALING_PATHWAY	red
CREBBP::CX3CL1	red&&CREBBP::SMAD4	green				NFKBIA::HOMER3	CHEMOKINE_SIGNALING_PATHWAY	FOXO_SIGNALING_PATHWAY	red
CREBBP::CX3CL1	red&&CREBBP::SUFU	green				NFKBIA::HOMER3	NF-KAPPA_B_SIGNALING_PATHWAY	FOXO_SIGNALING_PATHWAY	red
CREBBP::CX3CL1	red&&CREBBP::TSC2	green				HOMER3::NFKBIA	FOXO_SIGNALING_PATHWAY	TOLL-LIKE_RECEPTOR_SIGNALING_PATHWAY	red
CREBBP::ELMO1	red&&COL5A2::CREBBP	green				HOMER3::NFKBIA	FOXO_SIGNALING_PATHWAY	NOD-LIKE_RECEPTOR_SIGNALING_PATHWAY	red
CREBBP::ELMO1	red&&CREBBP::IRF1	green				HOMER3::NFKBIA	FOXO_SIGNALING_PATHWAY	RIG-I-LIKE_RECEPTOR_SIGNALING_PATHWAY	red
CREBBP::ELMO1	red&&CREBBP::MAP3K1	green				HOMER3::NFKBIA	FOXO_SIGNALING_PATHWAY	T_CELL_RECEPTOR_SIGNALING_PATHWAY	red
CREBBP::ELMO1	red&&CREBBP::RGL1	green				HOMER3::NFKBIA	FOXO_SIGNALING_PATHWAY	B_CELL_RECEPTOR_SIGNALING_PATHWAY	red
CREBBP::ELMO1	red&&CREBBP::SLC25A4	green				HOMER3::NFKBIA	FOXO_SIGNALING_PATHWAY	TNF_SIGNALING_PATHWAY	red
CREBBP::ELMO1	red&&CREBBP::WNT4	green				HOMER3::NFKBIA	FOXO_SIGNALING_PATHWAY	NEUROTROPHIN_SIGNALING_PATHWAY	red
CREBBP::ELMO1	red&&CREBBP::ABL1	green				HOMER3::NFKBIA	FOXO_SIGNALING_PATHWAY	ADIPOCYTOKINE_SIGNALING_PATHWAY	red
CREBBP::ELMO1	red&&CREBBP::ACSL6	green				HOMER3::NFKBIA	FOXO_SIGNALING_PATHWAY	EPITHELIAL_CELL_SIGNALING_IN_HELICOBACTER_PYLORI_INFECTION	red
CREBBP::ELMO1	red&&CREBBP::BRAF	green				PLTP::HOMER3	PPAR_SIGNALING_PATHWAY	FOXO_SIGNALING_PATHWAY	red
CREBBP::ELMO1	red&&CREBBP::CYLD	green				PPARG::HOMER3	PPAR_SIGNALING_PATHWAY	FOXO_SIGNALING_PATHWAY	red
CREBBP::ELMO1	red&&CREBBP::DDIT3	green				HOMER3::PPARG	FOXO_SIGNALING_PATHWAY	AMPK_SIGNALING_PATHWAY	red
CREBBP::ELMO1	red&&CREBBP::FAS	green				RPS6KA2::HOMER3	MAPK_SIGNALING_PATHWAY	FOXO_SIGNALING_PATHWAY	red
CREBBP::ELMO1	red&&CREBBP::FCGR2B	green				HOMER3::RPS6KA2	FOXO_SIGNALING_PATHWAY	MTOR_SIGNALING_PATHWAY	red
CREBBP::ELMO1	red&&CREBBP::MALT1	green				HOMER3::RPS6KA2	FOXO_SIGNALING_PATHWAY	NEUROTROPHIN_SIGNALING_PATHWAY	red
CREBBP::ELMO1	red&&CREBBP::MET	green				HOMER3::SPRED1	FOXO_SIGNALING_PATHWAY	JAK-STAT_SIGNALING_PATHWAY	red
CREBBP::ELMO1	red&&CREBBP::SMAD4	green				HOMER3::ZIC2	FOXO_SIGNALING_PATHWAY	HEDGEHOG_SIGNALING_PATHWAY	red
CREBBP::ELMO1	red&&CREBBP::SUFU	green				HOMER3::APC	FOXO_SIGNALING_PATHWAY	WNT_SIGNALING_PATHWAY	red
CREBBP::ELMO1	red&&CREBBP::TSC2	green				HOMER3::APC	FOXO_SIGNALING_PATHWAY	HIPPO_SIGNALING_PATHWAY	red
CREBBP::INPP4B	red&&COL5A2::CREBBP	green				HOMER3::APC	FOXO_SIGNALING_PATHWAY	SIGNALING_PATHWAYS_REGULATING_PLURIPOTENCY_OF_STEM_CELLS	red
CREBBP::INPP4B	red&&CREBBP::IRF1	green				BCL10::HOMER3	NF-KAPPA_B_SIGNALING_PATHWAY	FOXO_SIGNALING_PATHWAY	red
CREBBP::INPP4B	red&&CREBBP::MAP3K1	green				HOMER3::BCL10	FOXO_SIGNALING_PATHWAY	T_CELL_RECEPTOR_SIGNALING_PATHWAY	red
CREBBP::INPP4B	red&&CREBBP::RGL1	green				HOMER3::BCL10	FOXO_SIGNALING_PATHWAY	B_CELL_RECEPTOR_SIGNALING_PATHWAY	red
CREBBP::INPP4B	red&&CREBBP::SLC25A4	green				BIRC3::HOMER3	NF-KAPPA_B_SIGNALING_PATHWAY	FOXO_SIGNALING_PATHWAY	red
CREBBP::INPP4B	red&&CREBBP::WNT4	green				HOMER3::BIRC3	FOXO_SIGNALING_PATHWAY	NOD-LIKE_RECEPTOR_SIGNALING_PATHWAY	red
CREBBP::INPP4B	red&&CREBBP::ABL1	green				HOMER3::BIRC3	FOXO_SIGNALING_PATHWAY	TNF_SIGNALING_PATHWAY	red
CREBBP::INPP4B	red&&CREBBP::ACSL6	green				CDH1::HOMER3	RAP1_SIGNALING_PATHWAY	FOXO_SIGNALING_PATHWAY	red
CREBBP::INPP4B	red&&CREBBP::BRAF	green				HOMER3::CDH1	FOXO_SIGNALING_PATHWAY	HIPPO_SIGNALING_PATHWAY	red
CREBBP::INPP4B	red&&CREBBP::CYLD	green				FGFR1::HOMER3	MAPK_SIGNALING_PATHWAY	FOXO_SIGNALING_PATHWAY	red
CREBBP::INPP4B	red&&CREBBP::DDIT3	green				FGFR1::HOMER3	RAS_SIGNALING_PATHWAY	FOXO_SIGNALING_PATHWAY	red
CREBBP::INPP4B	red&&CREBBP::FAS	green				FGFR1::HOMER3	RAP1_SIGNALING_PATHWAY	FOXO_SIGNALING_PATHWAY	red
CREBBP::INPP4B	red&&CREBBP::FCGR2B	green				HOMER3::FGFR1	FOXO_SIGNALING_PATHWAY	PI3K-AKT_SIGNALING_PATHWAY	red
CREBBP::INPP4B	red&&CREBBP::MALT1	green				HOMER3::FGFR1	FOXO_SIGNALING_PATHWAY	SIGNALING_PATHWAYS_REGULATING_PLURIPOTENCY_OF_STEM_CELLS	red
CREBBP::INPP4B	red&&CREBBP::MET	green				JAK2::HOMER3	CHEMOKINE_SIGNALING_PATHWAY	FOXO_SIGNALING_PATHWAY	red
CREBBP::INPP4B	red&&CREBBP::SMAD4	green				HOMER3::JAK2	FOXO_SIGNALING_PATHWAY	PI3K-AKT_SIGNALING_PATHWAY	red
CREBBP::INPP4B	red&&CREBBP::SUFU	green				HOMER3::JAK2	FOXO_SIGNALING_PATHWAY	SIGNALING_PATHWAYS_REGULATING_PLURIPOTENCY_OF_STEM_CELLS	red
CREBBP::INPP4B	red&&CREBBP::TSC2	green				HOMER3::JAK2	FOXO_SIGNALING_PATHWAY	JAK-STAT_SIGNALING_PATHWAY	red
CREBBP::PLTP	red&&COL5A2::CREBBP	green				HOMER3::JAK2	FOXO_SIGNALING_PATHWAY	PROLACTIN_SIGNALING_PATHWAY	red
CREBBP::PLTP	red&&CREBBP::IRF1	green				HOMER3::JAK2	FOXO_SIGNALING_PATHWAY	ADIPOCYTOKINE_SIGNALING_PATHWAY	red
CREBBP::PLTP	red&&CREBBP::MAP3K1	green				KIT::HOMER3	RAS_SIGNALING_PATHWAY	FOXO_SIGNALING_PATHWAY	red
CREBBP::PLTP	red&&CREBBP::RGL1	green				KIT::HOMER3	RAP1_SIGNALING_PATHWAY	FOXO_SIGNALING_PATHWAY	red
CREBBP::PLTP	red&&CREBBP::SLC25A4	green				HOMER3::KIT	FOXO_SIGNALING_PATHWAY	PI3K-AKT_SIGNALING_PATHWAY	red
CREBBP::PLTP	red&&CREBBP::WNT4	green				HOMER3::LIFR	FOXO_SIGNALING_PATHWAY	SIGNALING_PATHWAYS_REGULATING_PLURIPOTENCY_OF_STEM_CELLS	red
CREBBP::PLTP	red&&CREBBP::ABL1	green				HOMER3::LIFR	FOXO_SIGNALING_PATHWAY	JAK-STAT_SIGNALING_PATHWAY	red
CREBBP::PLTP	red&&CREBBP::ACSL6	green				HOMER3::NOTCH1	FOXO_SIGNALING_PATHWAY	NOTCH_SIGNALING_PATHWAY	red
CREBBP::PLTP	red&&CREBBP::BRAF	green				HOMER3::NOTCH1	FOXO_SIGNALING_PATHWAY	THYROID_HORMONE_SIGNALING_PATHWAY	red
CREBBP::PLTP	red&&CREBBP::CYLD	green				NTRK1::HOMER3	MAPK_SIGNALING_PATHWAY	FOXO_SIGNALING_PATHWAY	red
CREBBP::PLTP	red&&CREBBP::DDIT3	green				HOMER3::NTRK1	FOXO_SIGNALING_PATHWAY	NEUROTROPHIN_SIGNALING_PATHWAY	red
CREBBP::PLTP	red&&CREBBP::FAS	green				HOMER3::NTRK3	FOXO_SIGNALING_PATHWAY	NEUROTROPHIN_SIGNALING_PATHWAY	red
CREBBP::PLTP	red&&CREBBP::FCGR2B	green				HOMER3::PIM1	FOXO_SIGNALING_PATHWAY	JAK-STAT_SIGNALING_PATHWAY	red
CREBBP::PLTP	red&&CREBBP::MALT1	green				HOMER3::PRKAR1A	FOXO_SIGNALING_PATHWAY	INSULIN_SIGNALING_PATHWAY	red
CREBBP::PLTP	red&&CREBBP::MET	green				HOMER3::SOCS1	FOXO_SIGNALING_PATHWAY	JAK-STAT_SIGNALING_PATHWAY	red
CREBBP::PLTP	red&&CREBBP::SMAD4	green				HOMER3::SOCS1	FOXO_SIGNALING_PATHWAY	INSULIN_SIGNALING_PATHWAY	red
CREBBP::PLTP	red&&CREBBP::SUFU	green				HOMER3::SOCS1	FOXO_SIGNALING_PATHWAY	PROLACTIN_SIGNALING_PATHWAY	red
CREBBP::PLTP	red&&CREBBP::TSC2	green				HOMER3::TPM4	FOXO_SIGNALING_PATHWAY	ADRENERGIC_SIGNALING_IN_CARDIOMYOCYTES	red
CREBBP::RPS6KA2	red&&COL5A2::CREBBP	green				TSHR::HOMER3	CAMP_SIGNALING_PATHWAY	FOXO_SIGNALING_PATHWAY	red
CREBBP::RPS6KA2	red&&CREBBP::IRF1	green				ELMO1::IMPA2	CHEMOKINE_SIGNALING_PATHWAY	PHOSPHATIDYLINOSITOL_SIGNALING_SYSTEM	red
CREBBP::RPS6KA2	red&&CREBBP::MAP3K1	green				KRIT1::COL4A5	RAP1_SIGNALING_PATHWAY	PI3K-AKT_SIGNALING_PATHWAY	red
CREBBP::RPS6KA2	red&&CREBBP::RGL1	green				KRIT1::CX3CL1	RAP1_SIGNALING_PATHWAY	CHEMOKINE_SIGNALING_PATHWAY	red
CREBBP::RPS6KA2	red&&CREBBP::SLC25A4	green				KRIT1::CX3CL1	RAP1_SIGNALING_PATHWAY	TNF_SIGNALING_PATHWAY	red
CREBBP::RPS6KA2	red&&CREBBP::WNT4	green				KRIT1::ELMO1	RAP1_SIGNALING_PATHWAY	CHEMOKINE_SIGNALING_PATHWAY	red
CREBBP::RPS6KA2	red&&CREBBP::ABL1	green				PLTP::KRIT1	PPAR_SIGNALING_PATHWAY	RAP1_SIGNALING_PATHWAY	red
CREBBP::RPS6KA2	red&&CREBBP::ACSL6	green				RPS6KA2::KRIT1	MAPK_SIGNALING_PATHWAY	RAP1_SIGNALING_PATHWAY	red
CREBBP::RPS6KA2	red&&CREBBP::BRAF	green				KRIT1::RPS6KA2	RAP1_SIGNALING_PATHWAY	MTOR_SIGNALING_PATHWAY	red
CREBBP::RPS6KA2	red&&CREBBP::CYLD	green				KRIT1::RPS6KA2	RAP1_SIGNALING_PATHWAY	NEUROTROPHIN_SIGNALING_PATHWAY	red
CREBBP::RPS6KA2	red&&CREBBP::DDIT3	green				KRIT1::SPRED1	RAP1_SIGNALING_PATHWAY	JAK-STAT_SIGNALING_PATHWAY	red
CREBBP::RPS6KA2	red&&CREBBP::FAS	green				KRIT1::ZIC2	RAP1_SIGNALING_PATHWAY	HEDGEHOG_SIGNALING_PATHWAY	red
CREBBP::RPS6KA2	red&&CREBBP::FCGR2B	green				KRIT1::BCL10	RAP1_SIGNALING_PATHWAY	NF-KAPPA_B_SIGNALING_PATHWAY	red
CREBBP::RPS6KA2	red&&CREBBP::MALT1	green				KRIT1::BCL10	RAP1_SIGNALING_PATHWAY	T_CELL_RECEPTOR_SIGNALING_PATHWAY	red
CREBBP::RPS6KA2	red&&CREBBP::MET	green				KRIT1::BCL10	RAP1_SIGNALING_PATHWAY	B_CELL_RECEPTOR_SIGNALING_PATHWAY	red
CREBBP::RPS6KA2	red&&CREBBP::SMAD4	green				KRIT1::NOTCH1	RAP1_SIGNALING_PATHWAY	NOTCH_SIGNALING_PATHWAY	red
CREBBP::RPS6KA2	red&&CREBBP::SUFU	green				KRIT1::NOTCH1	RAP1_SIGNALING_PATHWAY	THYROID_HORMONE_SIGNALING_PATHWAY	red
CREBBP::RPS6KA2	red&&CREBBP::TSC2	green				KRIT1::TSHR	RAP1_SIGNALING_PATHWAY	CAMP_SIGNALING_PATHWAY	red
CREBBP::ZIC2	red&&COL5A2::CREBBP	green				ELMO1::LFNG	CHEMOKINE_SIGNALING_PATHWAY	NOTCH_SIGNALING_PATHWAY	red
CREBBP::ZIC2	red&&CREBBP::IRF1	green				COL4A5::LRP5	PI3K-AKT_SIGNALING_PATHWAY	WNT_SIGNALING_PATHWAY	red
CREBBP::ZIC2	red&&CREBBP::MAP3K1	green				CX3CL1::LRP5	CHEMOKINE_SIGNALING_PATHWAY	WNT_SIGNALING_PATHWAY	red
CREBBP::ZIC2	red&&CREBBP::RGL1	green				LRP5::CX3CL1	WNT_SIGNALING_PATHWAY	TNF_SIGNALING_PATHWAY	red
CREBBP::ZIC2	red&&CREBBP::SLC25A4	green				ELMO1::LRP5	CHEMOKINE_SIGNALING_PATHWAY	WNT_SIGNALING_PATHWAY	red
CREBBP::ZIC2	red&&CREBBP::WNT4	green				INPP4B::LRP5	PHOSPHATIDYLINOSITOL_SIGNALING_SYSTEM	WNT_SIGNALING_PATHWAY	red
CREBBP::ZIC2	red&&CREBBP::ABL1	green				PLTP::LRP5	PPAR_SIGNALING_PATHWAY	WNT_SIGNALING_PATHWAY	red
CREBBP::ZIC2	red&&CREBBP::ACSL6	green				RPS6KA2::LRP5	MAPK_SIGNALING_PATHWAY	WNT_SIGNALING_PATHWAY	red
CREBBP::ZIC2	red&&CREBBP::BRAF	green				RPS6KA2::LRP5	MTOR_SIGNALING_PATHWAY	WNT_SIGNALING_PATHWAY	red
CREBBP::ZIC2	red&&CREBBP::CYLD	green				LRP5::RPS6KA2	WNT_SIGNALING_PATHWAY	NEUROTROPHIN_SIGNALING_PATHWAY	red
CREBBP::ZIC2	red&&CREBBP::DDIT3	green				LRP5::SPRED1	WNT_SIGNALING_PATHWAY	JAK-STAT_SIGNALING_PATHWAY	red
CREBBP::ZIC2	red&&CREBBP::FAS	green				LRP5::ZIC2	WNT_SIGNALING_PATHWAY	HEDGEHOG_SIGNALING_PATHWAY	red
CREBBP::ZIC2	red&&CREBBP::FCGR2B	green				BCL10::LRP5	NF-KAPPA_B_SIGNALING_PATHWAY	WNT_SIGNALING_PATHWAY	red
CREBBP::ZIC2	red&&CREBBP::MALT1	green				LRP5::BCL10	WNT_SIGNALING_PATHWAY	T_CELL_RECEPTOR_SIGNALING_PATHWAY	red
CREBBP::ZIC2	red&&CREBBP::MET	green				LRP5::BCL10	WNT_SIGNALING_PATHWAY	B_CELL_RECEPTOR_SIGNALING_PATHWAY	red
CREBBP::ZIC2	red&&CREBBP::SMAD4	green				LRP5::NOTCH1	WNT_SIGNALING_PATHWAY	NOTCH_SIGNALING_PATHWAY	red
CREBBP::ZIC2	red&&CREBBP::SUFU	green				LRP5::NOTCH1	WNT_SIGNALING_PATHWAY	THYROID_HORMONE_SIGNALING_PATHWAY	red
CREBBP::ZIC2	red&&CREBBP::TSC2	green				TSHR::LRP5	CAMP_SIGNALING_PATHWAY	WNT_SIGNALING_PATHWAY	red
CREBBP::BCL10	red&&COL5A2::CREBBP	green				COL4A5::NLRX1	PI3K-AKT_SIGNALING_PATHWAY	RIG-I-LIKE_RECEPTOR_SIGNALING_PATHWAY	red
CREBBP::BCL10	red&&CREBBP::IRF1	green				CSF1R::NLRX1	RAS_SIGNALING_PATHWAY	RIG-I-LIKE_RECEPTOR_SIGNALING_PATHWAY	red
CREBBP::BCL10	red&&CREBBP::MAP3K1	green				CSF1R::NLRX1	RAP1_SIGNALING_PATHWAY	RIG-I-LIKE_RECEPTOR_SIGNALING_PATHWAY	red
CREBBP::BCL10	red&&CREBBP::RGL1	green				CSF1R::NLRX1	PI3K-AKT_SIGNALING_PATHWAY	RIG-I-LIKE_RECEPTOR_SIGNALING_PATHWAY	red
CREBBP::BCL10	red&&CREBBP::SLC25A4	green				CX3CL1::NLRX1	CHEMOKINE_SIGNALING_PATHWAY	RIG-I-LIKE_RECEPTOR_SIGNALING_PATHWAY	red
CREBBP::BCL10	red&&CREBBP::WNT4	green				NLRX1::CX3CL1	RIG-I-LIKE_RECEPTOR_SIGNALING_PATHWAY	TNF_SIGNALING_PATHWAY	red
CREBBP::BCL10	red&&CREBBP::ABL1	green				ELMO1::NLRX1	CHEMOKINE_SIGNALING_PATHWAY	RIG-I-LIKE_RECEPTOR_SIGNALING_PATHWAY	red
CREBBP::BCL10	red&&CREBBP::ACSL6	green				HSPB1::NLRX1	MAPK_SIGNALING_PATHWAY	RIG-I-LIKE_RECEPTOR_SIGNALING_PATHWAY	red
CREBBP::BCL10	red&&CREBBP::BRAF	green				HSPB1::NLRX1	VEGF_SIGNALING_PATHWAY	RIG-I-LIKE_RECEPTOR_SIGNALING_PATHWAY	red
CREBBP::BCL10	red&&CREBBP::CYLD	green				ID4::NLRX1	TGF-BETA_SIGNALING_PATHWAY	RIG-I-LIKE_RECEPTOR_SIGNALING_PATHWAY	red
CREBBP::BCL10	red&&CREBBP::DDIT3	green				ID4::NLRX1	SIGNALING_PATHWAYS_REGULATING_PLURIPOTENCY_OF_STEM_CELLS	RIG-I-LIKE_RECEPTOR_SIGNALING_PATHWAY	red
CREBBP::BCL10	red&&CREBBP::FAS	green				INPP4B::NLRX1	PHOSPHATIDYLINOSITOL_SIGNALING_SYSTEM	RIG-I-LIKE_RECEPTOR_SIGNALING_PATHWAY	red
CREBBP::BCL10	red&&CREBBP::FCGR2B	green				PLTP::NLRX1	PPAR_SIGNALING_PATHWAY	RIG-I-LIKE_RECEPTOR_SIGNALING_PATHWAY	red
CREBBP::BCL10	red&&CREBBP::MALT1	green				RPS6KA2::NLRX1	MAPK_SIGNALING_PATHWAY	RIG-I-LIKE_RECEPTOR_SIGNALING_PATHWAY	red
CREBBP::BCL10	red&&CREBBP::MET	green				RPS6KA2::NLRX1	MTOR_SIGNALING_PATHWAY	RIG-I-LIKE_RECEPTOR_SIGNALING_PATHWAY	red
CREBBP::BCL10	red&&CREBBP::SMAD4	green				NLRX1::RPS6KA2	RIG-I-LIKE_RECEPTOR_SIGNALING_PATHWAY	NEUROTROPHIN_SIGNALING_PATHWAY	red
CREBBP::BCL10	red&&CREBBP::SUFU	green				NLRX1::SPRED1	RIG-I-LIKE_RECEPTOR_SIGNALING_PATHWAY	JAK-STAT_SIGNALING_PATHWAY	red
CREBBP::BCL10	red&&CREBBP::TSC2	green				ZIC2::NLRX1	HEDGEHOG_SIGNALING_PATHWAY	RIG-I-LIKE_RECEPTOR_SIGNALING_PATHWAY	red
COL4A5::CTGF	red&&COL5A2::CTGF	green				BCL10::NLRX1	NF-KAPPA_B_SIGNALING_PATHWAY	RIG-I-LIKE_RECEPTOR_SIGNALING_PATHWAY	red
COL4A5::CTGF	red&&CTGF::IRF1	green				NLRX1::BCL10	RIG-I-LIKE_RECEPTOR_SIGNALING_PATHWAY	T_CELL_RECEPTOR_SIGNALING_PATHWAY	red
COL4A5::CTGF	red&&CTGF::MAP3K1	green				NLRX1::BCL10	RIG-I-LIKE_RECEPTOR_SIGNALING_PATHWAY	B_CELL_RECEPTOR_SIGNALING_PATHWAY	red
COL4A5::CTGF	red&&CTGF::RGL1	green				CDH1::NLRX1	RAP1_SIGNALING_PATHWAY	RIG-I-LIKE_RECEPTOR_SIGNALING_PATHWAY	red
COL4A5::CTGF	red&&CTGF::ABL1	green				CDH1::NLRX1	HIPPO_SIGNALING_PATHWAY	RIG-I-LIKE_RECEPTOR_SIGNALING_PATHWAY	red
COL4A5::CTGF	red&&CTGF::BRAF	green				KIT::NLRX1	RAS_SIGNALING_PATHWAY	RIG-I-LIKE_RECEPTOR_SIGNALING_PATHWAY	red
COL4A5::CTGF	red&&CTGF::CYLD	green				KIT::NLRX1	RAP1_SIGNALING_PATHWAY	RIG-I-LIKE_RECEPTOR_SIGNALING_PATHWAY	red
COL4A5::CTGF	red&&CTGF::DDIT3	green				KIT::NLRX1	PI3K-AKT_SIGNALING_PATHWAY	RIG-I-LIKE_RECEPTOR_SIGNALING_PATHWAY	red
COL4A5::CTGF	red&&CTGF::IL2	green				KRAS::NLRX1	MAPK_SIGNALING_PATHWAY	RIG-I-LIKE_RECEPTOR_SIGNALING_PATHWAY	red
COL4A5::CTGF	red&&CTGF::MET	green				KRAS::NLRX1	ERBB_SIGNALING_PATHWAY	RIG-I-LIKE_RECEPTOR_SIGNALING_PATHWAY	red
COL4A5::CTGF	red&&CTGF::MTCP1	green				KRAS::NLRX1	RAS_SIGNALING_PATHWAY	RIG-I-LIKE_RECEPTOR_SIGNALING_PATHWAY	red
COL4A5::CTGF	red&&CTGF::SUFU	green				KRAS::NLRX1	RAP1_SIGNALING_PATHWAY	RIG-I-LIKE_RECEPTOR_SIGNALING_PATHWAY	red
COL4A5::CTGF	red&&CTGF::VHL	green				KRAS::NLRX1	CHEMOKINE_SIGNALING_PATHWAY	RIG-I-LIKE_RECEPTOR_SIGNALING_PATHWAY	red
CSF1R::CTGF	red&&COL5A2::CTGF	green				KRAS::NLRX1	FOXO_SIGNALING_PATHWAY	RIG-I-LIKE_RECEPTOR_SIGNALING_PATHWAY	red
CSF1R::CTGF	red&&CTGF::IRF1	green				KRAS::NLRX1	SPHINGOLIPID_SIGNALING_PATHWAY	RIG-I-LIKE_RECEPTOR_SIGNALING_PATHWAY	red
CSF1R::CTGF	red&&CTGF::MAP3K1	green				KRAS::NLRX1	PI3K-AKT_SIGNALING_PATHWAY	RIG-I-LIKE_RECEPTOR_SIGNALING_PATHWAY	red
CSF1R::CTGF	red&&CTGF::RGL1	green				KRAS::NLRX1	VEGF_SIGNALING_PATHWAY	RIG-I-LIKE_RECEPTOR_SIGNALING_PATHWAY	red
CSF1R::CTGF	red&&CTGF::ABL1	green				KRAS::NLRX1	SIGNALING_PATHWAYS_REGULATING_PLURIPOTENCY_OF_STEM_CELLS	RIG-I-LIKE_RECEPTOR_SIGNALING_PATHWAY	red
CSF1R::CTGF	red&&CTGF::BRAF	green				NLRX1::KRAS	RIG-I-LIKE_RECEPTOR_SIGNALING_PATHWAY	T_CELL_RECEPTOR_SIGNALING_PATHWAY	red
CSF1R::CTGF	red&&CTGF::CYLD	green				NLRX1::KRAS	RIG-I-LIKE_RECEPTOR_SIGNALING_PATHWAY	B_CELL_RECEPTOR_SIGNALING_PATHWAY	red
CSF1R::CTGF	red&&CTGF::DDIT3	green				NLRX1::KRAS	RIG-I-LIKE_RECEPTOR_SIGNALING_PATHWAY	FC_EPSILON_RI_SIGNALING_PATHWAY	red
CSF1R::CTGF	red&&CTGF::IL2	green				NLRX1::KRAS	RIG-I-LIKE_RECEPTOR_SIGNALING_PATHWAY	NEUROTROPHIN_SIGNALING_PATHWAY	red
CSF1R::CTGF	red&&CTGF::MET	green				NLRX1::KRAS	RIG-I-LIKE_RECEPTOR_SIGNALING_PATHWAY	INSULIN_SIGNALING_PATHWAY	red
CSF1R::CTGF	red&&CTGF::MTCP1	green				NLRX1::KRAS	RIG-I-LIKE_RECEPTOR_SIGNALING_PATHWAY	GNRH_SIGNALING_PATHWAY	red
CSF1R::CTGF	red&&CTGF::SUFU	green				NLRX1::KRAS	RIG-I-LIKE_RECEPTOR_SIGNALING_PATHWAY	ESTROGEN_SIGNALING_PATHWAY	red
CSF1R::CTGF	red&&CTGF::VHL	green				NLRX1::KRAS	RIG-I-LIKE_RECEPTOR_SIGNALING_PATHWAY	PROLACTIN_SIGNALING_PATHWAY	red
CTGF::CX3CL1	red&&COL5A2::CTGF	green				NLRX1::KRAS	RIG-I-LIKE_RECEPTOR_SIGNALING_PATHWAY	THYROID_HORMONE_SIGNALING_PATHWAY	red
CTGF::CX3CL1	red&&CTGF::IRF1	green				NLRX1::KRAS	RIG-I-LIKE_RECEPTOR_SIGNALING_PATHWAY	OXYTOCIN_SIGNALING_PATHWAY	red
CTGF::CX3CL1	red&&CTGF::MAP3K1	green				LIFR::NLRX1	SIGNALING_PATHWAYS_REGULATING_PLURIPOTENCY_OF_STEM_CELLS	RIG-I-LIKE_RECEPTOR_SIGNALING_PATHWAY	red
CTGF::CX3CL1	red&&CTGF::RGL1	green				NLRX1::LIFR	RIG-I-LIKE_RECEPTOR_SIGNALING_PATHWAY	JAK-STAT_SIGNALING_PATHWAY	red
CTGF::CX3CL1	red&&CTGF::ABL1	green				NOTCH1::NLRX1	NOTCH_SIGNALING_PATHWAY	RIG-I-LIKE_RECEPTOR_SIGNALING_PATHWAY	red
CTGF::CX3CL1	red&&CTGF::BRAF	green				NLRX1::NOTCH1	RIG-I-LIKE_RECEPTOR_SIGNALING_PATHWAY	THYROID_HORMONE_SIGNALING_PATHWAY	red
CTGF::CX3CL1	red&&CTGF::CYLD	green				NLRX1::SOCS1	RIG-I-LIKE_RECEPTOR_SIGNALING_PATHWAY	JAK-STAT_SIGNALING_PATHWAY	red
CTGF::CX3CL1	red&&CTGF::DDIT3	green				NLRX1::SOCS1	RIG-I-LIKE_RECEPTOR_SIGNALING_PATHWAY	INSULIN_SIGNALING_PATHWAY	red
CTGF::CX3CL1	red&&CTGF::IL2	green				NLRX1::SOCS1	RIG-I-LIKE_RECEPTOR_SIGNALING_PATHWAY	PROLACTIN_SIGNALING_PATHWAY	red
CTGF::CX3CL1	red&&CTGF::MET	green				TPM4::NLRX1	ADRENERGIC_SIGNALING_IN_CARDIOMYOCYTES	RIG-I-LIKE_RECEPTOR_SIGNALING_PATHWAY	red
CTGF::CX3CL1	red&&CTGF::MTCP1	green				TSHR::NLRX1	CAMP_SIGNALING_PATHWAY	RIG-I-LIKE_RECEPTOR_SIGNALING_PATHWAY	red
CTGF::CX3CL1	red&&CTGF::SUFU	green				ELMO1::NOTCH3	CHEMOKINE_SIGNALING_PATHWAY	NOTCH_SIGNALING_PATHWAY	red
CTGF::CX3CL1	red&&CTGF::VHL	green				ELMO1::NOTCH3	CHEMOKINE_SIGNALING_PATHWAY	THYROID_HORMONE_SIGNALING_PATHWAY	red
CTGF::ELMO1	red&&COL5A2::CTGF	green				OLR1::COL4A5	PPAR_SIGNALING_PATHWAY	PI3K-AKT_SIGNALING_PATHWAY	red
CTGF::ELMO1	red&&CTGF::IRF1	green				OLR1::CX3CL1	PPAR_SIGNALING_PATHWAY	CHEMOKINE_SIGNALING_PATHWAY	red
CTGF::ELMO1	red&&CTGF::MAP3K1	green				OLR1::CX3CL1	PPAR_SIGNALING_PATHWAY	TNF_SIGNALING_PATHWAY	red
CTGF::ELMO1	red&&CTGF::RGL1	green				OLR1::ELMO1	PPAR_SIGNALING_PATHWAY	CHEMOKINE_SIGNALING_PATHWAY	red
CTGF::ELMO1	red&&CTGF::ABL1	green				OLR1::SPRED1	PPAR_SIGNALING_PATHWAY	JAK-STAT_SIGNALING_PATHWAY	red
CTGF::ELMO1	red&&CTGF::BRAF	green				OLR1::ZIC2	PPAR_SIGNALING_PATHWAY	HEDGEHOG_SIGNALING_PATHWAY	red
CTGF::ELMO1	red&&CTGF::CYLD	green				OLR1::BCL10	PPAR_SIGNALING_PATHWAY	NF-KAPPA_B_SIGNALING_PATHWAY	red
CTGF::ELMO1	red&&CTGF::DDIT3	green				OLR1::BCL10	PPAR_SIGNALING_PATHWAY	T_CELL_RECEPTOR_SIGNALING_PATHWAY	red
CTGF::ELMO1	red&&CTGF::IL2	green				OLR1::BCL10	PPAR_SIGNALING_PATHWAY	B_CELL_RECEPTOR_SIGNALING_PATHWAY	red
CTGF::ELMO1	red&&CTGF::MET	green				OLR1::TSHR	PPAR_SIGNALING_PATHWAY	CAMP_SIGNALING_PATHWAY	red
CTGF::ELMO1	red&&CTGF::MTCP1	green				RAC2::COL4A5	MAPK_SIGNALING_PATHWAY	PI3K-AKT_SIGNALING_PATHWAY	red
CTGF::ELMO1	red&&CTGF::SUFU	green				RAC2::COL4A5	RAS_SIGNALING_PATHWAY	PI3K-AKT_SIGNALING_PATHWAY	red
CTGF::ELMO1	red&&CTGF::VHL	green				RAC2::COL4A5	RAP1_SIGNALING_PATHWAY	PI3K-AKT_SIGNALING_PATHWAY	red
CTGF::ID4	red&&COL5A2::CTGF	green				RAC2::COL4A5	CAMP_SIGNALING_PATHWAY	PI3K-AKT_SIGNALING_PATHWAY	red
CTGF::ID4	red&&CTGF::IRF1	green				RAC2::COL4A5	CHEMOKINE_SIGNALING_PATHWAY	PI3K-AKT_SIGNALING_PATHWAY	red
CTGF::ID4	red&&CTGF::MAP3K1	green				RAC2::COL4A5	SPHINGOLIPID_SIGNALING_PATHWAY	PI3K-AKT_SIGNALING_PATHWAY	red
CTGF::ID4	red&&CTGF::RGL1	green				COL4A5::RAC2	PI3K-AKT_SIGNALING_PATHWAY	WNT_SIGNALING_PATHWAY	red
CTGF::ID4	red&&CTGF::ABL1	green				COL4A5::RAC2	PI3K-AKT_SIGNALING_PATHWAY	VEGF_SIGNALING_PATHWAY	red
CTGF::ID4	red&&CTGF::BRAF	green				COL4A5::RAC2	PI3K-AKT_SIGNALING_PATHWAY	B_CELL_RECEPTOR_SIGNALING_PATHWAY	red
CTGF::ID4	red&&CTGF::CYLD	green				COL4A5::RAC2	PI3K-AKT_SIGNALING_PATHWAY	FC_EPSILON_RI_SIGNALING_PATHWAY	red
CTGF::ID4	red&&CTGF::DDIT3	green				RAC2::CX3CL1	MAPK_SIGNALING_PATHWAY	TNF_SIGNALING_PATHWAY	red
CTGF::ID4	red&&CTGF::IL2	green				RAC2::CX3CL1	RAS_SIGNALING_PATHWAY	TNF_SIGNALING_PATHWAY	red
CTGF::ID4	red&&CTGF::MET	green				RAC2::CX3CL1	RAP1_SIGNALING_PATHWAY	TNF_SIGNALING_PATHWAY	red
CTGF::ID4	red&&CTGF::MTCP1	green				RAC2::CX3CL1	CAMP_SIGNALING_PATHWAY	TNF_SIGNALING_PATHWAY	red
CTGF::ID4	red&&CTGF::SUFU	green				RAC2::CX3CL1	SPHINGOLIPID_SIGNALING_PATHWAY	TNF_SIGNALING_PATHWAY	red
CTGF::ID4	red&&CTGF::VHL	green				RAC2::CX3CL1	WNT_SIGNALING_PATHWAY	TNF_SIGNALING_PATHWAY	red
CTGF::ID4	red&&ID4::BRAF	green				RAC2::CX3CL1	VEGF_SIGNALING_PATHWAY	TNF_SIGNALING_PATHWAY	red
CTGF::ID4	red&&ID4::DDIT3	green				RAC2::CX3CL1	B_CELL_RECEPTOR_SIGNALING_PATHWAY	TNF_SIGNALING_PATHWAY	red
CTGF::INPP4B	red&&COL5A2::CTGF	green				RAC2::CX3CL1	FC_EPSILON_RI_SIGNALING_PATHWAY	TNF_SIGNALING_PATHWAY	red
CTGF::INPP4B	red&&CTGF::IRF1	green				PLTP::RAC2	PPAR_SIGNALING_PATHWAY	MAPK_SIGNALING_PATHWAY	red
CTGF::INPP4B	red&&CTGF::MAP3K1	green				PLTP::RAC2	PPAR_SIGNALING_PATHWAY	RAS_SIGNALING_PATHWAY	red
CTGF::INPP4B	red&&CTGF::RGL1	green				PLTP::RAC2	PPAR_SIGNALING_PATHWAY	RAP1_SIGNALING_PATHWAY	red
CTGF::INPP4B	red&&CTGF::ABL1	green				PLTP::RAC2	PPAR_SIGNALING_PATHWAY	CAMP_SIGNALING_PATHWAY	red
CTGF::INPP4B	red&&CTGF::BRAF	green				PLTP::RAC2	PPAR_SIGNALING_PATHWAY	CHEMOKINE_SIGNALING_PATHWAY	red
CTGF::INPP4B	red&&CTGF::CYLD	green				PLTP::RAC2	PPAR_SIGNALING_PATHWAY	SPHINGOLIPID_SIGNALING_PATHWAY	red
CTGF::INPP4B	red&&CTGF::DDIT3	green				PLTP::RAC2	PPAR_SIGNALING_PATHWAY	WNT_SIGNALING_PATHWAY	red
CTGF::INPP4B	red&&CTGF::IL2	green				PLTP::RAC2	PPAR_SIGNALING_PATHWAY	VEGF_SIGNALING_PATHWAY	red
CTGF::INPP4B	red&&CTGF::MET	green				PLTP::RAC2	PPAR_SIGNALING_PATHWAY	B_CELL_RECEPTOR_SIGNALING_PATHWAY	red
CTGF::INPP4B	red&&CTGF::MTCP1	green				PLTP::RAC2	PPAR_SIGNALING_PATHWAY	FC_EPSILON_RI_SIGNALING_PATHWAY	red
CTGF::INPP4B	red&&CTGF::SUFU	green				RAC2::SPRED1	MAPK_SIGNALING_PATHWAY	JAK-STAT_SIGNALING_PATHWAY	red
CTGF::INPP4B	red&&CTGF::VHL	green				RAC2::SPRED1	RAS_SIGNALING_PATHWAY	JAK-STAT_SIGNALING_PATHWAY	red
CTGF::NFKBIA	red&&COL5A2::CTGF	green				RAC2::SPRED1	RAP1_SIGNALING_PATHWAY	JAK-STAT_SIGNALING_PATHWAY	red
CTGF::NFKBIA	red&&CTGF::IRF1	green				RAC2::SPRED1	CAMP_SIGNALING_PATHWAY	JAK-STAT_SIGNALING_PATHWAY	red
CTGF::NFKBIA	red&&CTGF::MAP3K1	green				RAC2::SPRED1	CHEMOKINE_SIGNALING_PATHWAY	JAK-STAT_SIGNALING_PATHWAY	red
CTGF::NFKBIA	red&&CTGF::RGL1	green				RAC2::SPRED1	SPHINGOLIPID_SIGNALING_PATHWAY	JAK-STAT_SIGNALING_PATHWAY	red
CTGF::NFKBIA	red&&CTGF::ABL1	green				RAC2::SPRED1	WNT_SIGNALING_PATHWAY	JAK-STAT_SIGNALING_PATHWAY	red
CTGF::NFKBIA	red&&CTGF::BRAF	green				RAC2::SPRED1	VEGF_SIGNALING_PATHWAY	JAK-STAT_SIGNALING_PATHWAY	red
CTGF::NFKBIA	red&&CTGF::CYLD	green				SPRED1::RAC2	JAK-STAT_SIGNALING_PATHWAY	B_CELL_RECEPTOR_SIGNALING_PATHWAY	red
CTGF::NFKBIA	red&&CTGF::DDIT3	green				SPRED1::RAC2	JAK-STAT_SIGNALING_PATHWAY	FC_EPSILON_RI_SIGNALING_PATHWAY	red
CTGF::NFKBIA	red&&CTGF::IL2	green				RAC2::ZIC2	MAPK_SIGNALING_PATHWAY	HEDGEHOG_SIGNALING_PATHWAY	red
CTGF::NFKBIA	red&&CTGF::MET	green				RAC2::ZIC2	RAS_SIGNALING_PATHWAY	HEDGEHOG_SIGNALING_PATHWAY	red
CTGF::NFKBIA	red&&CTGF::MTCP1	green				RAC2::ZIC2	RAP1_SIGNALING_PATHWAY	HEDGEHOG_SIGNALING_PATHWAY	red
CTGF::NFKBIA	red&&CTGF::SUFU	green				RAC2::ZIC2	CAMP_SIGNALING_PATHWAY	HEDGEHOG_SIGNALING_PATHWAY	red
CTGF::NFKBIA	red&&CTGF::VHL	green				RAC2::ZIC2	CHEMOKINE_SIGNALING_PATHWAY	HEDGEHOG_SIGNALING_PATHWAY	red
CTGF::NFKBIA	red&&NFKBIA::BRAF	green				RAC2::ZIC2	SPHINGOLIPID_SIGNALING_PATHWAY	HEDGEHOG_SIGNALING_PATHWAY	red
CTGF::PLTP	red&&COL5A2::CTGF	green				RAC2::ZIC2	WNT_SIGNALING_PATHWAY	HEDGEHOG_SIGNALING_PATHWAY	red
CTGF::PLTP	red&&CTGF::IRF1	green				ZIC2::RAC2	HEDGEHOG_SIGNALING_PATHWAY	VEGF_SIGNALING_PATHWAY	red
CTGF::PLTP	red&&CTGF::MAP3K1	green				ZIC2::RAC2	HEDGEHOG_SIGNALING_PATHWAY	B_CELL_RECEPTOR_SIGNALING_PATHWAY	red
CTGF::PLTP	red&&CTGF::RGL1	green				ZIC2::RAC2	HEDGEHOG_SIGNALING_PATHWAY	FC_EPSILON_RI_SIGNALING_PATHWAY	red
CTGF::PLTP	red&&CTGF::ABL1	green				RAC2::BCL10	MAPK_SIGNALING_PATHWAY	NF-KAPPA_B_SIGNALING_PATHWAY	red
CTGF::PLTP	red&&CTGF::BRAF	green				RAC2::BCL10	MAPK_SIGNALING_PATHWAY	T_CELL_RECEPTOR_SIGNALING_PATHWAY	red
CTGF::PLTP	red&&CTGF::CYLD	green				RAC2::BCL10	RAS_SIGNALING_PATHWAY	NF-KAPPA_B_SIGNALING_PATHWAY	red
CTGF::PLTP	red&&CTGF::DDIT3	green				RAC2::BCL10	RAS_SIGNALING_PATHWAY	T_CELL_RECEPTOR_SIGNALING_PATHWAY	red
CTGF::PLTP	red&&CTGF::IL2	green				RAC2::BCL10	RAP1_SIGNALING_PATHWAY	NF-KAPPA_B_SIGNALING_PATHWAY	red
CTGF::PLTP	red&&CTGF::MET	green				RAC2::BCL10	RAP1_SIGNALING_PATHWAY	T_CELL_RECEPTOR_SIGNALING_PATHWAY	red
CTGF::PLTP	red&&CTGF::MTCP1	green				RAC2::BCL10	CAMP_SIGNALING_PATHWAY	NF-KAPPA_B_SIGNALING_PATHWAY	red
CTGF::PLTP	red&&CTGF::SUFU	green				RAC2::BCL10	CAMP_SIGNALING_PATHWAY	T_CELL_RECEPTOR_SIGNALING_PATHWAY	red
CTGF::PLTP	red&&CTGF::VHL	green				RAC2::BCL10	CHEMOKINE_SIGNALING_PATHWAY	NF-KAPPA_B_SIGNALING_PATHWAY	red
CTGF::RPS6KA2	red&&COL5A2::CTGF	green				RAC2::BCL10	CHEMOKINE_SIGNALING_PATHWAY	T_CELL_RECEPTOR_SIGNALING_PATHWAY	red
CTGF::RPS6KA2	red&&CTGF::IRF1	green				BCL10::RAC2	NF-KAPPA_B_SIGNALING_PATHWAY	SPHINGOLIPID_SIGNALING_PATHWAY	red
CTGF::RPS6KA2	red&&CTGF::MAP3K1	green				BCL10::RAC2	NF-KAPPA_B_SIGNALING_PATHWAY	WNT_SIGNALING_PATHWAY	red
CTGF::RPS6KA2	red&&CTGF::RGL1	green				BCL10::RAC2	NF-KAPPA_B_SIGNALING_PATHWAY	VEGF_SIGNALING_PATHWAY	red
CTGF::RPS6KA2	red&&CTGF::ABL1	green				BCL10::RAC2	NF-KAPPA_B_SIGNALING_PATHWAY	FC_EPSILON_RI_SIGNALING_PATHWAY	red
CTGF::RPS6KA2	red&&CTGF::BRAF	green				RAC2::BCL10	SPHINGOLIPID_SIGNALING_PATHWAY	T_CELL_RECEPTOR_SIGNALING_PATHWAY	red
CTGF::RPS6KA2	red&&CTGF::CYLD	green				RAC2::BCL10	WNT_SIGNALING_PATHWAY	T_CELL_RECEPTOR_SIGNALING_PATHWAY	red
CTGF::RPS6KA2	red&&CTGF::DDIT3	green				RAC2::BCL10	VEGF_SIGNALING_PATHWAY	T_CELL_RECEPTOR_SIGNALING_PATHWAY	red
CTGF::RPS6KA2	red&&CTGF::IL2	green				BCL10::RAC2	T_CELL_RECEPTOR_SIGNALING_PATHWAY	FC_EPSILON_RI_SIGNALING_PATHWAY	red
CTGF::RPS6KA2	red&&CTGF::MET	green				ELMO1::SERPINE1	CHEMOKINE_SIGNALING_PATHWAY	HIF-1_SIGNALING_PATHWAY	red
CTGF::RPS6KA2	red&&CTGF::MTCP1	green				ELMO1::SERPINE1	CHEMOKINE_SIGNALING_PATHWAY	P53_SIGNALING_PATHWAY	red
CTGF::RPS6KA2	red&&CTGF::SUFU	green				ELMO1::SERPINE1	CHEMOKINE_SIGNALING_PATHWAY	HIPPO_SIGNALING_PATHWAY	red
CTGF::RPS6KA2	red&&CTGF::VHL	green				CX3CL1::SLC16A10	CHEMOKINE_SIGNALING_PATHWAY	THYROID_HORMONE_SIGNALING_PATHWAY	red
CTGF::SPRED1	red&&COL5A2::CTGF	green				CX3CL1::SLC16A10	TNF_SIGNALING_PATHWAY	THYROID_HORMONE_SIGNALING_PATHWAY	red
CTGF::SPRED1	red&&CTGF::IRF1	green				ELMO1::SLC16A10	CHEMOKINE_SIGNALING_PATHWAY	THYROID_HORMONE_SIGNALING_PATHWAY	red
CTGF::SPRED1	red&&CTGF::MAP3K1	green				PLTP::SLC16A10	PPAR_SIGNALING_PATHWAY	THYROID_HORMONE_SIGNALING_PATHWAY	red
CTGF::SPRED1	red&&CTGF::RGL1	green				BCL10::SLC16A10	NF-KAPPA_B_SIGNALING_PATHWAY	THYROID_HORMONE_SIGNALING_PATHWAY	red
CTGF::SPRED1	red&&CTGF::ABL1	green				BCL10::SLC16A10	T_CELL_RECEPTOR_SIGNALING_PATHWAY	THYROID_HORMONE_SIGNALING_PATHWAY	red
CTGF::SPRED1	red&&CTGF::BRAF	green				BCL10::SLC16A10	B_CELL_RECEPTOR_SIGNALING_PATHWAY	THYROID_HORMONE_SIGNALING_PATHWAY	red
CTGF::SPRED1	red&&CTGF::CYLD	green				TGFB2::COL4A5	MAPK_SIGNALING_PATHWAY	PI3K-AKT_SIGNALING_PATHWAY	red
CTGF::SPRED1	red&&CTGF::DDIT3	green				TGFB2::COL4A5	FOXO_SIGNALING_PATHWAY	PI3K-AKT_SIGNALING_PATHWAY	red
CTGF::SPRED1	red&&CTGF::IL2	green				COL4A5::TGFB2	PI3K-AKT_SIGNALING_PATHWAY	TGF-BETA_SIGNALING_PATHWAY	red
CTGF::SPRED1	red&&CTGF::MET	green				COL4A5::TGFB2	PI3K-AKT_SIGNALING_PATHWAY	HIPPO_SIGNALING_PATHWAY	red
CTGF::SPRED1	red&&CTGF::MTCP1	green				TGFB2::ELMO1	MAPK_SIGNALING_PATHWAY	CHEMOKINE_SIGNALING_PATHWAY	red
CTGF::SPRED1	red&&CTGF::SUFU	green				ELMO1::TGFB2	CHEMOKINE_SIGNALING_PATHWAY	FOXO_SIGNALING_PATHWAY	red
CTGF::SPRED1	red&&CTGF::VHL	green				ELMO1::TGFB2	CHEMOKINE_SIGNALING_PATHWAY	TGF-BETA_SIGNALING_PATHWAY	red
CTGF::ZIC2	red&&COL5A2::CTGF	green				ELMO1::TGFB2	CHEMOKINE_SIGNALING_PATHWAY	HIPPO_SIGNALING_PATHWAY	red
CTGF::ZIC2	red&&CTGF::IRF1	green				TGFB2::SPRED1	MAPK_SIGNALING_PATHWAY	JAK-STAT_SIGNALING_PATHWAY	red
CTGF::ZIC2	red&&CTGF::MAP3K1	green				TGFB2::SPRED1	FOXO_SIGNALING_PATHWAY	JAK-STAT_SIGNALING_PATHWAY	red
CTGF::ZIC2	red&&CTGF::RGL1	green				TGFB2::SPRED1	TGF-BETA_SIGNALING_PATHWAY	JAK-STAT_SIGNALING_PATHWAY	red
CTGF::ZIC2	red&&CTGF::ABL1	green				TGFB2::SPRED1	HIPPO_SIGNALING_PATHWAY	JAK-STAT_SIGNALING_PATHWAY	red
CTGF::ZIC2	red&&CTGF::BRAF	green				TGFB2::BCL10	MAPK_SIGNALING_PATHWAY	NF-KAPPA_B_SIGNALING_PATHWAY	red
CTGF::ZIC2	red&&CTGF::CYLD	green				TGFB2::BCL10	MAPK_SIGNALING_PATHWAY	T_CELL_RECEPTOR_SIGNALING_PATHWAY	red
CTGF::ZIC2	red&&CTGF::DDIT3	green				TGFB2::BCL10	MAPK_SIGNALING_PATHWAY	B_CELL_RECEPTOR_SIGNALING_PATHWAY	red
CTGF::ZIC2	red&&CTGF::IL2	green				BCL10::TGFB2	NF-KAPPA_B_SIGNALING_PATHWAY	FOXO_SIGNALING_PATHWAY	red
CTGF::ZIC2	red&&CTGF::MET	green				BCL10::TGFB2	NF-KAPPA_B_SIGNALING_PATHWAY	TGF-BETA_SIGNALING_PATHWAY	red
CTGF::ZIC2	red&&CTGF::MTCP1	green				BCL10::TGFB2	NF-KAPPA_B_SIGNALING_PATHWAY	HIPPO_SIGNALING_PATHWAY	red
CTGF::ZIC2	red&&CTGF::SUFU	green				TGFB2::BCL10	FOXO_SIGNALING_PATHWAY	T_CELL_RECEPTOR_SIGNALING_PATHWAY	red
CTGF::ZIC2	red&&CTGF::VHL	green				TGFB2::BCL10	FOXO_SIGNALING_PATHWAY	B_CELL_RECEPTOR_SIGNALING_PATHWAY	red
CTGF::BCL10	red&&COL5A2::CTGF	green				TGFB2::BCL10	TGF-BETA_SIGNALING_PATHWAY	T_CELL_RECEPTOR_SIGNALING_PATHWAY	red
CTGF::BCL10	red&&CTGF::IRF1	green				TGFB2::BCL10	TGF-BETA_SIGNALING_PATHWAY	B_CELL_RECEPTOR_SIGNALING_PATHWAY	red
CTGF::BCL10	red&&CTGF::MAP3K1	green				TGFB2::BCL10	HIPPO_SIGNALING_PATHWAY	T_CELL_RECEPTOR_SIGNALING_PATHWAY	red
CTGF::BCL10	red&&CTGF::RGL1	green				TGFB2::BCL10	HIPPO_SIGNALING_PATHWAY	B_CELL_RECEPTOR_SIGNALING_PATHWAY	red
CTGF::BCL10	red&&CTGF::ABL1	green				TGFBR2::COL4A5	MAPK_SIGNALING_PATHWAY	PI3K-AKT_SIGNALING_PATHWAY	red
CTGF::BCL10	red&&CTGF::BRAF	green				TGFBR2::COL4A5	FOXO_SIGNALING_PATHWAY	PI3K-AKT_SIGNALING_PATHWAY	red
CTGF::BCL10	red&&CTGF::CYLD	green				COL4A5::TGFBR2	PI3K-AKT_SIGNALING_PATHWAY	TGF-BETA_SIGNALING_PATHWAY	red
CTGF::BCL10	red&&CTGF::DDIT3	green				COL4A5::TGFBR2	PI3K-AKT_SIGNALING_PATHWAY	HIPPO_SIGNALING_PATHWAY	red
CTGF::BCL10	red&&CTGF::IL2	green				TGFBR2::CX3CL1	MAPK_SIGNALING_PATHWAY	CHEMOKINE_SIGNALING_PATHWAY	red
CTGF::BCL10	red&&CTGF::MET	green				TGFBR2::CX3CL1	MAPK_SIGNALING_PATHWAY	TNF_SIGNALING_PATHWAY	red
CTGF::BCL10	red&&CTGF::MTCP1	green				CX3CL1::TGFBR2	CHEMOKINE_SIGNALING_PATHWAY	FOXO_SIGNALING_PATHWAY	red
CTGF::BCL10	red&&CTGF::SUFU	green				CX3CL1::TGFBR2	CHEMOKINE_SIGNALING_PATHWAY	TGF-BETA_SIGNALING_PATHWAY	red
CTGF::BCL10	red&&CTGF::VHL	green				CX3CL1::TGFBR2	CHEMOKINE_SIGNALING_PATHWAY	HIPPO_SIGNALING_PATHWAY	red
CTGF::KIT	red&&COL5A2::CTGF	green				TGFBR2::CX3CL1	FOXO_SIGNALING_PATHWAY	TNF_SIGNALING_PATHWAY	red
CTGF::KIT	red&&CTGF::IRF1	green				TGFBR2::CX3CL1	TGF-BETA_SIGNALING_PATHWAY	TNF_SIGNALING_PATHWAY	red
CTGF::KIT	red&&CTGF::MAP3K1	green				TGFBR2::CX3CL1	HIPPO_SIGNALING_PATHWAY	TNF_SIGNALING_PATHWAY	red
CTGF::KIT	red&&CTGF::RGL1	green				TGFBR2::ELMO1	MAPK_SIGNALING_PATHWAY	CHEMOKINE_SIGNALING_PATHWAY	red
CTGF::KIT	red&&CTGF::ABL1	green				ELMO1::TGFBR2	CHEMOKINE_SIGNALING_PATHWAY	FOXO_SIGNALING_PATHWAY	red
CTGF::KIT	red&&CTGF::BRAF	green				ELMO1::TGFBR2	CHEMOKINE_SIGNALING_PATHWAY	TGF-BETA_SIGNALING_PATHWAY	red
CTGF::KIT	red&&CTGF::CYLD	green				ELMO1::TGFBR2	CHEMOKINE_SIGNALING_PATHWAY	HIPPO_SIGNALING_PATHWAY	red
CTGF::KIT	red&&CTGF::DDIT3	green				PLTP::TGFBR2	PPAR_SIGNALING_PATHWAY	MAPK_SIGNALING_PATHWAY	red
CTGF::KIT	red&&CTGF::IL2	green				PLTP::TGFBR2	PPAR_SIGNALING_PATHWAY	FOXO_SIGNALING_PATHWAY	red
CTGF::KIT	red&&CTGF::MET	green				PLTP::TGFBR2	PPAR_SIGNALING_PATHWAY	TGF-BETA_SIGNALING_PATHWAY	red
CTGF::KIT	red&&CTGF::MTCP1	green				PLTP::TGFBR2	PPAR_SIGNALING_PATHWAY	HIPPO_SIGNALING_PATHWAY	red
CTGF::KIT	red&&CTGF::SUFU	green				TGFBR2::RPS6KA2	FOXO_SIGNALING_PATHWAY	MTOR_SIGNALING_PATHWAY	red
CTGF::KIT	red&&CTGF::VHL	green				TGFBR2::RPS6KA2	FOXO_SIGNALING_PATHWAY	NEUROTROPHIN_SIGNALING_PATHWAY	red
CTGF::KIT	red&&BRAF::KIT	green				RPS6KA2::TGFBR2	MTOR_SIGNALING_PATHWAY	TGF-BETA_SIGNALING_PATHWAY	red
CTGF::KIT	red&&DDIT3::KIT	green				RPS6KA2::TGFBR2	MTOR_SIGNALING_PATHWAY	HIPPO_SIGNALING_PATHWAY	red
CTGF::KRAS	red&&COL5A2::CTGF	green				TGFBR2::RPS6KA2	TGF-BETA_SIGNALING_PATHWAY	NEUROTROPHIN_SIGNALING_PATHWAY	red
CTGF::KRAS	red&&CTGF::IRF1	green				TGFBR2::RPS6KA2	HIPPO_SIGNALING_PATHWAY	NEUROTROPHIN_SIGNALING_PATHWAY	red
CTGF::KRAS	red&&CTGF::MAP3K1	green				TGFBR2::SPRED1	MAPK_SIGNALING_PATHWAY	JAK-STAT_SIGNALING_PATHWAY	red
CTGF::KRAS	red&&CTGF::RGL1	green				TGFBR2::SPRED1	FOXO_SIGNALING_PATHWAY	JAK-STAT_SIGNALING_PATHWAY	red
CTGF::KRAS	red&&CTGF::ABL1	green				TGFBR2::SPRED1	TGF-BETA_SIGNALING_PATHWAY	JAK-STAT_SIGNALING_PATHWAY	red
CTGF::KRAS	red&&CTGF::BRAF	green				TGFBR2::SPRED1	HIPPO_SIGNALING_PATHWAY	JAK-STAT_SIGNALING_PATHWAY	red
CTGF::KRAS	red&&CTGF::CYLD	green				TGFBR2::ZIC2	MAPK_SIGNALING_PATHWAY	HEDGEHOG_SIGNALING_PATHWAY	red
CTGF::KRAS	red&&CTGF::DDIT3	green				TGFBR2::ZIC2	FOXO_SIGNALING_PATHWAY	HEDGEHOG_SIGNALING_PATHWAY	red
CTGF::KRAS	red&&CTGF::IL2	green				ZIC2::TGFBR2	HEDGEHOG_SIGNALING_PATHWAY	TGF-BETA_SIGNALING_PATHWAY	red
CTGF::KRAS	red&&CTGF::MET	green				ZIC2::TGFBR2	HEDGEHOG_SIGNALING_PATHWAY	HIPPO_SIGNALING_PATHWAY	red
CTGF::KRAS	red&&CTGF::MTCP1	green				TGFBR2::BCL10	MAPK_SIGNALING_PATHWAY	NF-KAPPA_B_SIGNALING_PATHWAY	red
CTGF::KRAS	red&&CTGF::SUFU	green				TGFBR2::BCL10	MAPK_SIGNALING_PATHWAY	T_CELL_RECEPTOR_SIGNALING_PATHWAY	red
CTGF::KRAS	red&&CTGF::VHL	green				TGFBR2::BCL10	MAPK_SIGNALING_PATHWAY	B_CELL_RECEPTOR_SIGNALING_PATHWAY	red
CTGF::KRAS	red&&BRAF::KRAS	green				BCL10::TGFBR2	NF-KAPPA_B_SIGNALING_PATHWAY	FOXO_SIGNALING_PATHWAY	red
CTGF::LIFR	red&&COL5A2::CTGF	green				BCL10::TGFBR2	NF-KAPPA_B_SIGNALING_PATHWAY	TGF-BETA_SIGNALING_PATHWAY	red
CTGF::LIFR	red&&CTGF::IRF1	green				BCL10::TGFBR2	NF-KAPPA_B_SIGNALING_PATHWAY	HIPPO_SIGNALING_PATHWAY	red
CTGF::LIFR	red&&CTGF::MAP3K1	green				TGFBR2::BCL10	FOXO_SIGNALING_PATHWAY	T_CELL_RECEPTOR_SIGNALING_PATHWAY	red
CTGF::LIFR	red&&CTGF::RGL1	green				TGFBR2::BCL10	FOXO_SIGNALING_PATHWAY	B_CELL_RECEPTOR_SIGNALING_PATHWAY	red
CTGF::LIFR	red&&CTGF::ABL1	green				TGFBR2::BCL10	TGF-BETA_SIGNALING_PATHWAY	T_CELL_RECEPTOR_SIGNALING_PATHWAY	red
CTGF::LIFR	red&&CTGF::BRAF	green				TGFBR2::BCL10	TGF-BETA_SIGNALING_PATHWAY	B_CELL_RECEPTOR_SIGNALING_PATHWAY	red
CTGF::LIFR	red&&CTGF::CYLD	green				TGFBR2::BCL10	HIPPO_SIGNALING_PATHWAY	T_CELL_RECEPTOR_SIGNALING_PATHWAY	red
CTGF::LIFR	red&&CTGF::DDIT3	green				TGFBR2::BCL10	HIPPO_SIGNALING_PATHWAY	B_CELL_RECEPTOR_SIGNALING_PATHWAY	red
CTGF::LIFR	red&&CTGF::IL2	green				TGFBR2::NOTCH1	MAPK_SIGNALING_PATHWAY	NOTCH_SIGNALING_PATHWAY	red
CTGF::LIFR	red&&CTGF::MET	green				TGFBR2::NOTCH1	MAPK_SIGNALING_PATHWAY	THYROID_HORMONE_SIGNALING_PATHWAY	red
CTGF::LIFR	red&&CTGF::MTCP1	green				TGFBR2::NOTCH1	FOXO_SIGNALING_PATHWAY	NOTCH_SIGNALING_PATHWAY	red
CTGF::LIFR	red&&CTGF::SUFU	green				TGFBR2::NOTCH1	FOXO_SIGNALING_PATHWAY	THYROID_HORMONE_SIGNALING_PATHWAY	red
CTGF::LIFR	red&&CTGF::VHL	green				NOTCH1::TGFBR2	NOTCH_SIGNALING_PATHWAY	TGF-BETA_SIGNALING_PATHWAY	red
CTGF::LIFR	red&&BRAF::LIFR	green				NOTCH1::TGFBR2	NOTCH_SIGNALING_PATHWAY	HIPPO_SIGNALING_PATHWAY	red
CTGF::NOTCH1	red&&COL5A2::CTGF	green				TGFBR2::NOTCH1	TGF-BETA_SIGNALING_PATHWAY	THYROID_HORMONE_SIGNALING_PATHWAY	red
CTGF::NOTCH1	red&&CTGF::IRF1	green				TGFBR2::NOTCH1	HIPPO_SIGNALING_PATHWAY	THYROID_HORMONE_SIGNALING_PATHWAY	red
CTGF::NOTCH1	red&&CTGF::MAP3K1	green				TGFBR2::TSHR	MAPK_SIGNALING_PATHWAY	CAMP_SIGNALING_PATHWAY	red
CTGF::NOTCH1	red&&CTGF::RGL1	green				TSHR::TGFBR2	CAMP_SIGNALING_PATHWAY	FOXO_SIGNALING_PATHWAY	red
CTGF::NOTCH1	red&&CTGF::ABL1	green				TSHR::TGFBR2	CAMP_SIGNALING_PATHWAY	TGF-BETA_SIGNALING_PATHWAY	red
CTGF::NOTCH1	red&&CTGF::BRAF	green				TSHR::TGFBR2	CAMP_SIGNALING_PATHWAY	HIPPO_SIGNALING_PATHWAY	red
CTGF::NOTCH1	red&&CTGF::CYLD	green				THBS1::CCL22	RAP1_SIGNALING_PATHWAY	CHEMOKINE_SIGNALING_PATHWAY	red
CTGF::NOTCH1	red&&CTGF::DDIT3	green				CCL22::THBS1	CHEMOKINE_SIGNALING_PATHWAY	P53_SIGNALING_PATHWAY	red
CTGF::NOTCH1	red&&CTGF::IL2	green				CCL22::THBS1	CHEMOKINE_SIGNALING_PATHWAY	PI3K-AKT_SIGNALING_PATHWAY	red
CTGF::NOTCH1	red&&CTGF::MET	green				CCL22::THBS1	CHEMOKINE_SIGNALING_PATHWAY	TGF-BETA_SIGNALING_PATHWAY	red
CTGF::NOTCH1	red&&CTGF::MTCP1	green				CSF1R::THBS1	RAS_SIGNALING_PATHWAY	P53_SIGNALING_PATHWAY	red
CTGF::NOTCH1	red&&CTGF::SUFU	green				CSF1R::THBS1	RAS_SIGNALING_PATHWAY	TGF-BETA_SIGNALING_PATHWAY	red
CTGF::NOTCH1	red&&CTGF::VHL	green				THBS1::CX3CL1	RAP1_SIGNALING_PATHWAY	CHEMOKINE_SIGNALING_PATHWAY	red
CTGF::TPM4	red&&COL5A2::CTGF	green				THBS1::CX3CL1	RAP1_SIGNALING_PATHWAY	TNF_SIGNALING_PATHWAY	red
CTGF::TPM4	red&&CTGF::IRF1	green				CX3CL1::THBS1	CHEMOKINE_SIGNALING_PATHWAY	P53_SIGNALING_PATHWAY	red
CTGF::TPM4	red&&CTGF::MAP3K1	green				CX3CL1::THBS1	CHEMOKINE_SIGNALING_PATHWAY	PI3K-AKT_SIGNALING_PATHWAY	red
CTGF::TPM4	red&&CTGF::RGL1	green				CX3CL1::THBS1	CHEMOKINE_SIGNALING_PATHWAY	TGF-BETA_SIGNALING_PATHWAY	red
CTGF::TPM4	red&&CTGF::ABL1	green				THBS1::CX3CL1	P53_SIGNALING_PATHWAY	TNF_SIGNALING_PATHWAY	red
CTGF::TPM4	red&&CTGF::BRAF	green				THBS1::CX3CL1	PI3K-AKT_SIGNALING_PATHWAY	TNF_SIGNALING_PATHWAY	red
CTGF::TPM4	red&&CTGF::CYLD	green				THBS1::CX3CL1	TGF-BETA_SIGNALING_PATHWAY	TNF_SIGNALING_PATHWAY	red
CTGF::TPM4	red&&CTGF::DDIT3	green				THBS1::ELMO1	RAP1_SIGNALING_PATHWAY	CHEMOKINE_SIGNALING_PATHWAY	red
CTGF::TPM4	red&&CTGF::IL2	green				ELMO1::THBS1	CHEMOKINE_SIGNALING_PATHWAY	P53_SIGNALING_PATHWAY	red
CTGF::TPM4	red&&CTGF::MET	green				ELMO1::THBS1	CHEMOKINE_SIGNALING_PATHWAY	PI3K-AKT_SIGNALING_PATHWAY	red
CTGF::TPM4	red&&CTGF::MTCP1	green				ELMO1::THBS1	CHEMOKINE_SIGNALING_PATHWAY	TGF-BETA_SIGNALING_PATHWAY	red
CTGF::TPM4	red&&CTGF::SUFU	green				THBS1::FBXW11	RAP1_SIGNALING_PATHWAY	WNT_SIGNALING_PATHWAY	red
CTGF::TPM4	red&&CTGF::VHL	green				THBS1::FBXW11	RAP1_SIGNALING_PATHWAY	HEDGEHOG_SIGNALING_PATHWAY	red
CTGF::TSHR	red&&COL5A2::CTGF	green				THBS1::FBXW11	RAP1_SIGNALING_PATHWAY	HIPPO_SIGNALING_PATHWAY	red
CTGF::TSHR	red&&CTGF::IRF1	green				THBS1::FBXW11	P53_SIGNALING_PATHWAY	WNT_SIGNALING_PATHWAY	red
CTGF::TSHR	red&&CTGF::MAP3K1	green				THBS1::FBXW11	P53_SIGNALING_PATHWAY	HEDGEHOG_SIGNALING_PATHWAY	red
CTGF::TSHR	red&&CTGF::RGL1	green				THBS1::FBXW11	P53_SIGNALING_PATHWAY	HIPPO_SIGNALING_PATHWAY	red
CTGF::TSHR	red&&CTGF::ABL1	green				THBS1::FBXW11	PI3K-AKT_SIGNALING_PATHWAY	WNT_SIGNALING_PATHWAY	red
CTGF::TSHR	red&&CTGF::BRAF	green				THBS1::FBXW11	PI3K-AKT_SIGNALING_PATHWAY	HEDGEHOG_SIGNALING_PATHWAY	red
CTGF::TSHR	red&&CTGF::CYLD	green				THBS1::FBXW11	PI3K-AKT_SIGNALING_PATHWAY	HIPPO_SIGNALING_PATHWAY	red
CTGF::TSHR	red&&CTGF::DDIT3	green				FBXW11::THBS1	WNT_SIGNALING_PATHWAY	TGF-BETA_SIGNALING_PATHWAY	red
CTGF::TSHR	red&&CTGF::IL2	green				FBXW11::THBS1	HEDGEHOG_SIGNALING_PATHWAY	TGF-BETA_SIGNALING_PATHWAY	red
CTGF::TSHR	red&&CTGF::MET	green				THBS1::FBXW11	TGF-BETA_SIGNALING_PATHWAY	HIPPO_SIGNALING_PATHWAY	red
CTGF::TSHR	red&&CTGF::MTCP1	green				HSPB1::THBS1	MAPK_SIGNALING_PATHWAY	RAP1_SIGNALING_PATHWAY	red
CTGF::TSHR	red&&CTGF::SUFU	green				HSPB1::THBS1	MAPK_SIGNALING_PATHWAY	P53_SIGNALING_PATHWAY	red
CTGF::TSHR	red&&CTGF::VHL	green				HSPB1::THBS1	MAPK_SIGNALING_PATHWAY	PI3K-AKT_SIGNALING_PATHWAY	red
ELMO1::FRMD6	red&&ATP6V1C2::FRMD6	green				HSPB1::THBS1	MAPK_SIGNALING_PATHWAY	TGF-BETA_SIGNALING_PATHWAY	red
ELMO1::FRMD6	red&&COL5A2::FRMD6	green				THBS1::HSPB1	RAP1_SIGNALING_PATHWAY	VEGF_SIGNALING_PATHWAY	red
ELMO1::FRMD6	red&&FRMD6::IMPA2	green				THBS1::HSPB1	P53_SIGNALING_PATHWAY	VEGF_SIGNALING_PATHWAY	red
ELMO1::FRMD6	red&&FRMD6::IRF1	green				THBS1::HSPB1	PI3K-AKT_SIGNALING_PATHWAY	VEGF_SIGNALING_PATHWAY	red
ELMO1::FRMD6	red&&FRMD6::KRIT1	green				THBS1::HSPB1	TGF-BETA_SIGNALING_PATHWAY	VEGF_SIGNALING_PATHWAY	red
ELMO1::FRMD6	red&&FRMD6::LFNG	green				THBS1::ID4	RAP1_SIGNALING_PATHWAY	SIGNALING_PATHWAYS_REGULATING_PLURIPOTENCY_OF_STEM_CELLS	red
ELMO1::FRMD6	red&&FRMD6::LRP5	green				THBS1::ID4	P53_SIGNALING_PATHWAY	SIGNALING_PATHWAYS_REGULATING_PLURIPOTENCY_OF_STEM_CELLS	red
ELMO1::FRMD6	red&&FRMD6::MAP3K1	green				THBS1::ID4	PI3K-AKT_SIGNALING_PATHWAY	SIGNALING_PATHWAYS_REGULATING_PLURIPOTENCY_OF_STEM_CELLS	red
ELMO1::FRMD6	red&&FRMD6::NOTCH3	green				THBS1::INPP4B	RAP1_SIGNALING_PATHWAY	PHOSPHATIDYLINOSITOL_SIGNALING_SYSTEM	red
ELMO1::FRMD6	red&&FRMD6::RAC2	green				INPP4B::THBS1	PHOSPHATIDYLINOSITOL_SIGNALING_SYSTEM	P53_SIGNALING_PATHWAY	red
ELMO1::FRMD6	red&&FRMD6::RGL1	green				INPP4B::THBS1	PHOSPHATIDYLINOSITOL_SIGNALING_SYSTEM	PI3K-AKT_SIGNALING_PATHWAY	red
ELMO1::FRMD6	red&&FRMD6::SLC25A4	green				INPP4B::THBS1	PHOSPHATIDYLINOSITOL_SIGNALING_SYSTEM	TGF-BETA_SIGNALING_PATHWAY	red
ELMO1::FRMD6	red&&FRMD6::TPM2	green				THBS1::MYL6	RAP1_SIGNALING_PATHWAY	OXYTOCIN_SIGNALING_PATHWAY	red
ELMO1::FRMD6	red&&FRMD6::ABL1	green				THBS1::MYL6	P53_SIGNALING_PATHWAY	OXYTOCIN_SIGNALING_PATHWAY	red
ELMO1::FRMD6	red&&FRMD6::ABL2	green				THBS1::MYL6	PI3K-AKT_SIGNALING_PATHWAY	OXYTOCIN_SIGNALING_PATHWAY	red
ELMO1::FRMD6	red&&FRMD6::ACSL6	green				THBS1::MYL6	TGF-BETA_SIGNALING_PATHWAY	OXYTOCIN_SIGNALING_PATHWAY	red
ELMO1::FRMD6	red&&FRMD6::AKT1	green				THBS1::NFKBIA	RAP1_SIGNALING_PATHWAY	CAMP_SIGNALING_PATHWAY	red
ELMO1::FRMD6	red&&FRMD6::ARNT	green				THBS1::NFKBIA	RAP1_SIGNALING_PATHWAY	CHEMOKINE_SIGNALING_PATHWAY	red
ELMO1::FRMD6	red&&FRMD6::BCL3	green				THBS1::NFKBIA	RAP1_SIGNALING_PATHWAY	NF-KAPPA_B_SIGNALING_PATHWAY	red
ELMO1::FRMD6	red&&FRMD6::BRAF	green				THBS1::NFKBIA	RAP1_SIGNALING_PATHWAY	TOLL-LIKE_RECEPTOR_SIGNALING_PATHWAY	red
ELMO1::FRMD6	red&&FRMD6::CDK4	green				THBS1::NFKBIA	RAP1_SIGNALING_PATHWAY	NOD-LIKE_RECEPTOR_SIGNALING_PATHWAY	red
ELMO1::FRMD6	red&&FRMD6::CDKN2A	green				THBS1::NFKBIA	RAP1_SIGNALING_PATHWAY	RIG-I-LIKE_RECEPTOR_SIGNALING_PATHWAY	red
ELMO1::FRMD6	red&&FRMD6::CREB1	green				THBS1::NFKBIA	RAP1_SIGNALING_PATHWAY	T_CELL_RECEPTOR_SIGNALING_PATHWAY	red
ELMO1::FRMD6	red&&FRMD6::CYLD	green				THBS1::NFKBIA	RAP1_SIGNALING_PATHWAY	B_CELL_RECEPTOR_SIGNALING_PATHWAY	red
ELMO1::FRMD6	red&&FRMD6::DDIT3	green				THBS1::NFKBIA	RAP1_SIGNALING_PATHWAY	TNF_SIGNALING_PATHWAY	red
ELMO1::FRMD6	red&&FRMD6::EP300	green				THBS1::NFKBIA	RAP1_SIGNALING_PATHWAY	NEUROTROPHIN_SIGNALING_PATHWAY	red
ELMO1::FRMD6	red&&FRMD6::ERBB2	green				THBS1::NFKBIA	RAP1_SIGNALING_PATHWAY	ADIPOCYTOKINE_SIGNALING_PATHWAY	red
ELMO1::FRMD6	red&&FRMD6::FAS	green				THBS1::NFKBIA	RAP1_SIGNALING_PATHWAY	EPITHELIAL_CELL_SIGNALING_IN_HELICOBACTER_PYLORI_INFECTION	red
ELMO1::FRMD6	red&&FRMD6::FCGR2B	green				NFKBIA::THBS1	CAMP_SIGNALING_PATHWAY	P53_SIGNALING_PATHWAY	red
ELMO1::FRMD6	red&&FRMD6::HRAS	green				NFKBIA::THBS1	CAMP_SIGNALING_PATHWAY	PI3K-AKT_SIGNALING_PATHWAY	red
ELMO1::FRMD6	red&&FRMD6::IL2	green				NFKBIA::THBS1	CAMP_SIGNALING_PATHWAY	TGF-BETA_SIGNALING_PATHWAY	red
ELMO1::FRMD6	red&&FRMD6::IL21R	green				NFKBIA::THBS1	CHEMOKINE_SIGNALING_PATHWAY	P53_SIGNALING_PATHWAY	red
ELMO1::FRMD6	red&&FRMD6::LCK	green				NFKBIA::THBS1	CHEMOKINE_SIGNALING_PATHWAY	PI3K-AKT_SIGNALING_PATHWAY	red
ELMO1::FRMD6	red&&FRMD6::MALT1	green				NFKBIA::THBS1	CHEMOKINE_SIGNALING_PATHWAY	TGF-BETA_SIGNALING_PATHWAY	red
ELMO1::FRMD6	red&&FRMD6::MDM2	green				NFKBIA::THBS1	NF-KAPPA_B_SIGNALING_PATHWAY	P53_SIGNALING_PATHWAY	red
ELMO1::FRMD6	red&&FRMD6::MET	green				NFKBIA::THBS1	NF-KAPPA_B_SIGNALING_PATHWAY	PI3K-AKT_SIGNALING_PATHWAY	red
ELMO1::FRMD6	red&&FRMD6::MTCP1	green				NFKBIA::THBS1	NF-KAPPA_B_SIGNALING_PATHWAY	TGF-BETA_SIGNALING_PATHWAY	red
ELMO1::FRMD6	red&&FRMD6::NF1	green				THBS1::NFKBIA	P53_SIGNALING_PATHWAY	TOLL-LIKE_RECEPTOR_SIGNALING_PATHWAY	red
ELMO1::FRMD6	red&&FRMD6::NRAS	green				THBS1::NFKBIA	P53_SIGNALING_PATHWAY	NOD-LIKE_RECEPTOR_SIGNALING_PATHWAY	red
ELMO1::FRMD6	red&&FRMD6::PDGFRB	green				THBS1::NFKBIA	P53_SIGNALING_PATHWAY	RIG-I-LIKE_RECEPTOR_SIGNALING_PATHWAY	red
ELMO1::FRMD6	red&&FRMD6::PTCH1	green				THBS1::NFKBIA	P53_SIGNALING_PATHWAY	T_CELL_RECEPTOR_SIGNALING_PATHWAY	red
ELMO1::FRMD6	red&&FRMD6::REL	green				THBS1::NFKBIA	P53_SIGNALING_PATHWAY	B_CELL_RECEPTOR_SIGNALING_PATHWAY	red
ELMO1::FRMD6	red&&FRMD6::SMO	green				THBS1::NFKBIA	P53_SIGNALING_PATHWAY	TNF_SIGNALING_PATHWAY	red
ELMO1::FRMD6	red&&FRMD6::SUFU	green				THBS1::NFKBIA	P53_SIGNALING_PATHWAY	NEUROTROPHIN_SIGNALING_PATHWAY	red
ELMO1::FRMD6	red&&FRMD6::HNF1A	green				THBS1::NFKBIA	P53_SIGNALING_PATHWAY	ADIPOCYTOKINE_SIGNALING_PATHWAY	red
ELMO1::FRMD6	red&&FRMD6::TCL1A	green				THBS1::NFKBIA	P53_SIGNALING_PATHWAY	EPITHELIAL_CELL_SIGNALING_IN_HELICOBACTER_PYLORI_INFECTION	red
ELMO1::FRMD6	red&&FRMD6::TPM3	green				THBS1::NFKBIA	PI3K-AKT_SIGNALING_PATHWAY	TOLL-LIKE_RECEPTOR_SIGNALING_PATHWAY	red
ELMO1::FRMD6	red&&FRMD6::TSC1	green				THBS1::NFKBIA	PI3K-AKT_SIGNALING_PATHWAY	NOD-LIKE_RECEPTOR_SIGNALING_PATHWAY	red
ELMO1::FRMD6	red&&FRMD6::TSC2	green				THBS1::NFKBIA	PI3K-AKT_SIGNALING_PATHWAY	RIG-I-LIKE_RECEPTOR_SIGNALING_PATHWAY	red
ELMO1::FRMD6	red&&FRMD6::VHL	green				THBS1::NFKBIA	PI3K-AKT_SIGNALING_PATHWAY	T_CELL_RECEPTOR_SIGNALING_PATHWAY	red
CCL22::FZD6	red&&CCL22::RGL1	green				THBS1::NFKBIA	PI3K-AKT_SIGNALING_PATHWAY	B_CELL_RECEPTOR_SIGNALING_PATHWAY	red
CCL22::FZD6	red&&CCL22::DDIT3	green				THBS1::NFKBIA	PI3K-AKT_SIGNALING_PATHWAY	TNF_SIGNALING_PATHWAY	red
CCL22::FZD6	red&&COL5A2::FZD6	green				THBS1::NFKBIA	PI3K-AKT_SIGNALING_PATHWAY	NEUROTROPHIN_SIGNALING_PATHWAY	red
CCL22::FZD6	red&&FZD6::MAP3K1	green				THBS1::NFKBIA	PI3K-AKT_SIGNALING_PATHWAY	ADIPOCYTOKINE_SIGNALING_PATHWAY	red
CCL22::FZD6	red&&FZD6::RGL1	green				THBS1::NFKBIA	PI3K-AKT_SIGNALING_PATHWAY	EPITHELIAL_CELL_SIGNALING_IN_HELICOBACTER_PYLORI_INFECTION	red
CCL22::FZD6	red&&FZD6::BRAF	green				THBS1::NFKBIA	TGF-BETA_SIGNALING_PATHWAY	TOLL-LIKE_RECEPTOR_SIGNALING_PATHWAY	red
CCL22::FZD6	red&&FZD6::DDIT3	green				THBS1::NFKBIA	TGF-BETA_SIGNALING_PATHWAY	NOD-LIKE_RECEPTOR_SIGNALING_PATHWAY	red
CCL22::FZD6	red&&FZD6::MET	green				THBS1::NFKBIA	TGF-BETA_SIGNALING_PATHWAY	RIG-I-LIKE_RECEPTOR_SIGNALING_PATHWAY	red
CDK6::FZD6	red&&CDK6::RGL1	green				THBS1::NFKBIA	TGF-BETA_SIGNALING_PATHWAY	T_CELL_RECEPTOR_SIGNALING_PATHWAY	red
CDK6::FZD6	red&&CDK6::BRAF	green				THBS1::NFKBIA	TGF-BETA_SIGNALING_PATHWAY	B_CELL_RECEPTOR_SIGNALING_PATHWAY	red
CDK6::FZD6	red&&CDK6::DDIT3	green				THBS1::NFKBIA	TGF-BETA_SIGNALING_PATHWAY	TNF_SIGNALING_PATHWAY	red
CDK6::FZD6	red&&CDK6::MET	green				THBS1::NFKBIA	TGF-BETA_SIGNALING_PATHWAY	NEUROTROPHIN_SIGNALING_PATHWAY	red
CDK6::FZD6	red&&COL5A2::FZD6	green				THBS1::NFKBIA	TGF-BETA_SIGNALING_PATHWAY	ADIPOCYTOKINE_SIGNALING_PATHWAY	red
CDK6::FZD6	red&&FZD6::MAP3K1	green				THBS1::NFKBIA	TGF-BETA_SIGNALING_PATHWAY	EPITHELIAL_CELL_SIGNALING_IN_HELICOBACTER_PYLORI_INFECTION	red
CDK6::FZD6	red&&FZD6::RGL1	green				PLTP::THBS1	PPAR_SIGNALING_PATHWAY	RAP1_SIGNALING_PATHWAY	red
CDK6::FZD6	red&&FZD6::BRAF	green				PLTP::THBS1	PPAR_SIGNALING_PATHWAY	P53_SIGNALING_PATHWAY	red
CDK6::FZD6	red&&FZD6::DDIT3	green				PLTP::THBS1	PPAR_SIGNALING_PATHWAY	PI3K-AKT_SIGNALING_PATHWAY	red
CDK6::FZD6	red&&FZD6::MET	green				PLTP::THBS1	PPAR_SIGNALING_PATHWAY	TGF-BETA_SIGNALING_PATHWAY	red
COL4A5::FZD6	red&&COL5A2::FZD6	green				PPARG::THBS1	PPAR_SIGNALING_PATHWAY	RAP1_SIGNALING_PATHWAY	red
COL4A5::FZD6	red&&FZD6::MAP3K1	green				PPARG::THBS1	PPAR_SIGNALING_PATHWAY	P53_SIGNALING_PATHWAY	red
COL4A5::FZD6	red&&FZD6::RGL1	green				PPARG::THBS1	PPAR_SIGNALING_PATHWAY	PI3K-AKT_SIGNALING_PATHWAY	red
COL4A5::FZD6	red&&FZD6::BRAF	green				PPARG::THBS1	PPAR_SIGNALING_PATHWAY	TGF-BETA_SIGNALING_PATHWAY	red
COL4A5::FZD6	red&&FZD6::DDIT3	green				THBS1::PPARG	RAP1_SIGNALING_PATHWAY	AMPK_SIGNALING_PATHWAY	red
COL4A5::FZD6	red&&FZD6::MET	green				THBS1::PPARG	P53_SIGNALING_PATHWAY	AMPK_SIGNALING_PATHWAY	red
CSF1R::FZD6	red&&COL5A2::FZD6	green				THBS1::PPARG	PI3K-AKT_SIGNALING_PATHWAY	AMPK_SIGNALING_PATHWAY	red
CSF1R::FZD6	red&&FZD6::MAP3K1	green				PPARG::THBS1	AMPK_SIGNALING_PATHWAY	TGF-BETA_SIGNALING_PATHWAY	red
CSF1R::FZD6	red&&FZD6::RGL1	green				THBS1::PRLR	RAP1_SIGNALING_PATHWAY	JAK-STAT_SIGNALING_PATHWAY	red
CSF1R::FZD6	red&&FZD6::BRAF	green				THBS1::PRLR	RAP1_SIGNALING_PATHWAY	PROLACTIN_SIGNALING_PATHWAY	red
CSF1R::FZD6	red&&FZD6::DDIT3	green				THBS1::PRLR	P53_SIGNALING_PATHWAY	JAK-STAT_SIGNALING_PATHWAY	red
CSF1R::FZD6	red&&FZD6::MET	green				THBS1::PRLR	P53_SIGNALING_PATHWAY	PROLACTIN_SIGNALING_PATHWAY	red
CX3CL1::FZD6	red&&COL5A2::FZD6	green				THBS1::PRLR	TGF-BETA_SIGNALING_PATHWAY	JAK-STAT_SIGNALING_PATHWAY	red
CX3CL1::FZD6	red&&FZD6::MAP3K1	green				THBS1::PRLR	TGF-BETA_SIGNALING_PATHWAY	PROLACTIN_SIGNALING_PATHWAY	red
CX3CL1::FZD6	red&&FZD6::RGL1	green				RPS6KA2::THBS1	MAPK_SIGNALING_PATHWAY	RAP1_SIGNALING_PATHWAY	red
CX3CL1::FZD6	red&&FZD6::BRAF	green				RPS6KA2::THBS1	MAPK_SIGNALING_PATHWAY	P53_SIGNALING_PATHWAY	red
CX3CL1::FZD6	red&&FZD6::DDIT3	green				RPS6KA2::THBS1	MAPK_SIGNALING_PATHWAY	PI3K-AKT_SIGNALING_PATHWAY	red
CX3CL1::FZD6	red&&FZD6::MET	green				RPS6KA2::THBS1	MAPK_SIGNALING_PATHWAY	TGF-BETA_SIGNALING_PATHWAY	red
ELMO1::FZD6	red&&COL5A2::FZD6	green				THBS1::RPS6KA2	RAP1_SIGNALING_PATHWAY	MTOR_SIGNALING_PATHWAY	red
ELMO1::FZD6	red&&FZD6::MAP3K1	green				THBS1::RPS6KA2	RAP1_SIGNALING_PATHWAY	NEUROTROPHIN_SIGNALING_PATHWAY	red
ELMO1::FZD6	red&&FZD6::RGL1	green				THBS1::RPS6KA2	P53_SIGNALING_PATHWAY	MTOR_SIGNALING_PATHWAY	red
ELMO1::FZD6	red&&FZD6::BRAF	green				THBS1::RPS6KA2	P53_SIGNALING_PATHWAY	NEUROTROPHIN_SIGNALING_PATHWAY	red
ELMO1::FZD6	red&&FZD6::DDIT3	green				RPS6KA2::THBS1	MTOR_SIGNALING_PATHWAY	PI3K-AKT_SIGNALING_PATHWAY	red
ELMO1::FZD6	red&&FZD6::MET	green				RPS6KA2::THBS1	MTOR_SIGNALING_PATHWAY	TGF-BETA_SIGNALING_PATHWAY	red
FBXW11::FZD6	red&&COL5A2::FZD6	green				THBS1::RPS6KA2	PI3K-AKT_SIGNALING_PATHWAY	NEUROTROPHIN_SIGNALING_PATHWAY	red
FBXW11::FZD6	red&&FBXW11::RGL1	green				THBS1::RPS6KA2	TGF-BETA_SIGNALING_PATHWAY	NEUROTROPHIN_SIGNALING_PATHWAY	red
FBXW11::FZD6	red&&FBXW11::BRAF	green				THBS1::SPRED1	RAP1_SIGNALING_PATHWAY	JAK-STAT_SIGNALING_PATHWAY	red
FBXW11::FZD6	red&&FBXW11::DDIT3	green				THBS1::SPRED1	P53_SIGNALING_PATHWAY	JAK-STAT_SIGNALING_PATHWAY	red
FBXW11::FZD6	red&&FBXW11::MET	green				THBS1::SPRED1	PI3K-AKT_SIGNALING_PATHWAY	JAK-STAT_SIGNALING_PATHWAY	red
FBXW11::FZD6	red&&FZD6::MAP3K1	green				THBS1::SPRED1	TGF-BETA_SIGNALING_PATHWAY	JAK-STAT_SIGNALING_PATHWAY	red
FBXW11::FZD6	red&&FZD6::RGL1	green				THBS1::WWC1	RAP1_SIGNALING_PATHWAY	HIPPO_SIGNALING_PATHWAY	red
FBXW11::FZD6	red&&FZD6::BRAF	green				THBS1::WWC1	P53_SIGNALING_PATHWAY	HIPPO_SIGNALING_PATHWAY	red
FBXW11::FZD6	red&&FZD6::DDIT3	green				THBS1::WWC1	PI3K-AKT_SIGNALING_PATHWAY	HIPPO_SIGNALING_PATHWAY	red
FBXW11::FZD6	red&&FZD6::MET	green				THBS1::WWC1	TGF-BETA_SIGNALING_PATHWAY	HIPPO_SIGNALING_PATHWAY	red
FZD6::HSPB1	red&&COL5A2::FZD6	green				THBS1::ZIC2	RAP1_SIGNALING_PATHWAY	HEDGEHOG_SIGNALING_PATHWAY	red
FZD6::HSPB1	red&&FZD6::MAP3K1	green				THBS1::ZIC2	P53_SIGNALING_PATHWAY	HEDGEHOG_SIGNALING_PATHWAY	red
FZD6::HSPB1	red&&FZD6::RGL1	green				THBS1::ZIC2	PI3K-AKT_SIGNALING_PATHWAY	HEDGEHOG_SIGNALING_PATHWAY	red
FZD6::HSPB1	red&&FZD6::BRAF	green				ZIC2::THBS1	HEDGEHOG_SIGNALING_PATHWAY	TGF-BETA_SIGNALING_PATHWAY	red
FZD6::HSPB1	red&&FZD6::DDIT3	green				THBS1::APC	RAP1_SIGNALING_PATHWAY	WNT_SIGNALING_PATHWAY	red
FZD6::HSPB1	red&&FZD6::MET	green				THBS1::APC	RAP1_SIGNALING_PATHWAY	HIPPO_SIGNALING_PATHWAY	red
FZD6::HSPB1	red&&HSPB1::RGL1	green				THBS1::APC	RAP1_SIGNALING_PATHWAY	SIGNALING_PATHWAYS_REGULATING_PLURIPOTENCY_OF_STEM_CELLS	red
FZD6::HSPB1	red&&HSPB1::BRAF	green				THBS1::APC	P53_SIGNALING_PATHWAY	WNT_SIGNALING_PATHWAY	red
FZD6::ID4	red&&COL5A2::FZD6	green				THBS1::APC	P53_SIGNALING_PATHWAY	HIPPO_SIGNALING_PATHWAY	red
FZD6::ID4	red&&FZD6::MAP3K1	green				THBS1::APC	P53_SIGNALING_PATHWAY	SIGNALING_PATHWAYS_REGULATING_PLURIPOTENCY_OF_STEM_CELLS	red
FZD6::ID4	red&&FZD6::RGL1	green				THBS1::APC	PI3K-AKT_SIGNALING_PATHWAY	WNT_SIGNALING_PATHWAY	red
FZD6::ID4	red&&FZD6::BRAF	green				THBS1::APC	PI3K-AKT_SIGNALING_PATHWAY	HIPPO_SIGNALING_PATHWAY	red
FZD6::ID4	red&&FZD6::DDIT3	green				THBS1::APC	PI3K-AKT_SIGNALING_PATHWAY	SIGNALING_PATHWAYS_REGULATING_PLURIPOTENCY_OF_STEM_CELLS	red
FZD6::ID4	red&&FZD6::MET	green				APC::THBS1	WNT_SIGNALING_PATHWAY	TGF-BETA_SIGNALING_PATHWAY	red
FZD6::ID4	red&&ID4::BRAF	green				THBS1::APC	TGF-BETA_SIGNALING_PATHWAY	HIPPO_SIGNALING_PATHWAY	red
FZD6::ID4	red&&ID4::DDIT3	green				THBS1::APC	TGF-BETA_SIGNALING_PATHWAY	SIGNALING_PATHWAYS_REGULATING_PLURIPOTENCY_OF_STEM_CELLS	red
FZD6::INPP4B	red&&COL5A2::FZD6	green				THBS1::BCL10	RAP1_SIGNALING_PATHWAY	NF-KAPPA_B_SIGNALING_PATHWAY	red
FZD6::INPP4B	red&&FZD6::MAP3K1	green				THBS1::BCL10	RAP1_SIGNALING_PATHWAY	T_CELL_RECEPTOR_SIGNALING_PATHWAY	red
FZD6::INPP4B	red&&FZD6::RGL1	green				THBS1::BCL10	RAP1_SIGNALING_PATHWAY	B_CELL_RECEPTOR_SIGNALING_PATHWAY	red
FZD6::INPP4B	red&&FZD6::BRAF	green				BCL10::THBS1	NF-KAPPA_B_SIGNALING_PATHWAY	P53_SIGNALING_PATHWAY	red
FZD6::INPP4B	red&&FZD6::DDIT3	green				BCL10::THBS1	NF-KAPPA_B_SIGNALING_PATHWAY	PI3K-AKT_SIGNALING_PATHWAY	red
FZD6::INPP4B	red&&FZD6::MET	green				BCL10::THBS1	NF-KAPPA_B_SIGNALING_PATHWAY	TGF-BETA_SIGNALING_PATHWAY	red
FZD6::MYL6	red&&COL5A2::FZD6	green				THBS1::BCL10	P53_SIGNALING_PATHWAY	T_CELL_RECEPTOR_SIGNALING_PATHWAY	red
FZD6::MYL6	red&&FZD6::MAP3K1	green				THBS1::BCL10	P53_SIGNALING_PATHWAY	B_CELL_RECEPTOR_SIGNALING_PATHWAY	red
FZD6::MYL6	red&&FZD6::RGL1	green				THBS1::BCL10	PI3K-AKT_SIGNALING_PATHWAY	T_CELL_RECEPTOR_SIGNALING_PATHWAY	red
FZD6::MYL6	red&&FZD6::BRAF	green				THBS1::BCL10	PI3K-AKT_SIGNALING_PATHWAY	B_CELL_RECEPTOR_SIGNALING_PATHWAY	red
FZD6::MYL6	red&&FZD6::DDIT3	green				THBS1::BCL10	TGF-BETA_SIGNALING_PATHWAY	T_CELL_RECEPTOR_SIGNALING_PATHWAY	red
FZD6::MYL6	red&&FZD6::MET	green				THBS1::BCL10	TGF-BETA_SIGNALING_PATHWAY	B_CELL_RECEPTOR_SIGNALING_PATHWAY	red
FZD6::MYL6	red&&MAP3K1::MYL6	green				THBS1::BCL2	RAP1_SIGNALING_PATHWAY	NF-KAPPA_B_SIGNALING_PATHWAY	red
FZD6::MYL6	red&&MYL6::RGL1	green				THBS1::BCL2	RAP1_SIGNALING_PATHWAY	HIF-1_SIGNALING_PATHWAY	red
FZD6::MYL6	red&&MYL6::DDIT3	green				THBS1::BCL2	RAP1_SIGNALING_PATHWAY	SPHINGOLIPID_SIGNALING_PATHWAY	red
FZD6::MYL6	red&&MYL6::MET	green				THBS1::BCL2	RAP1_SIGNALING_PATHWAY	ADRENERGIC_SIGNALING_IN_CARDIOMYOCYTES	red
FZD6::NFKBIA	red&&COL5A2::FZD6	green				THBS1::BCL2	RAP1_SIGNALING_PATHWAY	NEUROTROPHIN_SIGNALING_PATHWAY	red
FZD6::NFKBIA	red&&FZD6::MAP3K1	green				BCL2::THBS1	NF-KAPPA_B_SIGNALING_PATHWAY	P53_SIGNALING_PATHWAY	red
FZD6::NFKBIA	red&&FZD6::RGL1	green				BCL2::THBS1	NF-KAPPA_B_SIGNALING_PATHWAY	TGF-BETA_SIGNALING_PATHWAY	red
FZD6::NFKBIA	red&&FZD6::BRAF	green				BCL2::THBS1	HIF-1_SIGNALING_PATHWAY	P53_SIGNALING_PATHWAY	red
FZD6::NFKBIA	red&&FZD6::DDIT3	green				BCL2::THBS1	HIF-1_SIGNALING_PATHWAY	TGF-BETA_SIGNALING_PATHWAY	red
FZD6::NFKBIA	red&&FZD6::MET	green				BCL2::THBS1	SPHINGOLIPID_SIGNALING_PATHWAY	P53_SIGNALING_PATHWAY	red
FZD6::NFKBIA	red&&NFKBIA::BRAF	green				BCL2::THBS1	SPHINGOLIPID_SIGNALING_PATHWAY	TGF-BETA_SIGNALING_PATHWAY	red
FZD6::PLTP	red&&COL5A2::FZD6	green				THBS1::BCL2	P53_SIGNALING_PATHWAY	ADRENERGIC_SIGNALING_IN_CARDIOMYOCYTES	red
FZD6::PLTP	red&&FZD6::MAP3K1	green				THBS1::BCL2	P53_SIGNALING_PATHWAY	NEUROTROPHIN_SIGNALING_PATHWAY	red
FZD6::PLTP	red&&FZD6::RGL1	green				BCL2::THBS1	ADRENERGIC_SIGNALING_IN_CARDIOMYOCYTES	TGF-BETA_SIGNALING_PATHWAY	red
FZD6::PLTP	red&&FZD6::BRAF	green				THBS1::BCL2	TGF-BETA_SIGNALING_PATHWAY	NEUROTROPHIN_SIGNALING_PATHWAY	red
FZD6::PLTP	red&&FZD6::DDIT3	green				THBS1::BIRC3	RAP1_SIGNALING_PATHWAY	NF-KAPPA_B_SIGNALING_PATHWAY	red
FZD6::PLTP	red&&FZD6::MET	green				THBS1::BIRC3	RAP1_SIGNALING_PATHWAY	NOD-LIKE_RECEPTOR_SIGNALING_PATHWAY	red
FZD6::PPARG	red&&COL5A2::FZD6	green				THBS1::BIRC3	RAP1_SIGNALING_PATHWAY	TNF_SIGNALING_PATHWAY	red
FZD6::PPARG	red&&FZD6::MAP3K1	green				BIRC3::THBS1	NF-KAPPA_B_SIGNALING_PATHWAY	P53_SIGNALING_PATHWAY	red
FZD6::PPARG	red&&FZD6::RGL1	green				BIRC3::THBS1	NF-KAPPA_B_SIGNALING_PATHWAY	PI3K-AKT_SIGNALING_PATHWAY	red
FZD6::PPARG	red&&FZD6::BRAF	green				BIRC3::THBS1	NF-KAPPA_B_SIGNALING_PATHWAY	TGF-BETA_SIGNALING_PATHWAY	red
FZD6::PPARG	red&&FZD6::DDIT3	green				THBS1::BIRC3	P53_SIGNALING_PATHWAY	NOD-LIKE_RECEPTOR_SIGNALING_PATHWAY	red
FZD6::PPARG	red&&FZD6::MET	green				THBS1::BIRC3	P53_SIGNALING_PATHWAY	TNF_SIGNALING_PATHWAY	red
FZD6::PPARG	red&&PPARG::BRAF	green				THBS1::BIRC3	PI3K-AKT_SIGNALING_PATHWAY	NOD-LIKE_RECEPTOR_SIGNALING_PATHWAY	red
FZD6::PPARG	red&&PPARG::DDIT3	green				THBS1::BIRC3	PI3K-AKT_SIGNALING_PATHWAY	TNF_SIGNALING_PATHWAY	red
FZD6::PRLR	red&&COL5A2::FZD6	green				THBS1::BIRC3	TGF-BETA_SIGNALING_PATHWAY	NOD-LIKE_RECEPTOR_SIGNALING_PATHWAY	red
FZD6::PRLR	red&&FZD6::MAP3K1	green				THBS1::BIRC3	TGF-BETA_SIGNALING_PATHWAY	TNF_SIGNALING_PATHWAY	red
FZD6::PRLR	red&&FZD6::RGL1	green				THBS1::CCND2	RAP1_SIGNALING_PATHWAY	FOXO_SIGNALING_PATHWAY	red
FZD6::PRLR	red&&FZD6::BRAF	green				THBS1::CCND2	RAP1_SIGNALING_PATHWAY	WNT_SIGNALING_PATHWAY	red
FZD6::PRLR	red&&FZD6::DDIT3	green				THBS1::CCND2	RAP1_SIGNALING_PATHWAY	HIPPO_SIGNALING_PATHWAY	red
FZD6::PRLR	red&&FZD6::MET	green				THBS1::CCND2	RAP1_SIGNALING_PATHWAY	JAK-STAT_SIGNALING_PATHWAY	red
FZD6::PRLR	red&&MAP3K1::PRLR	green				THBS1::CCND2	RAP1_SIGNALING_PATHWAY	PROLACTIN_SIGNALING_PATHWAY	red
FZD6::PRLR	red&&PRLR::DDIT3	green				CCND2::THBS1	FOXO_SIGNALING_PATHWAY	TGF-BETA_SIGNALING_PATHWAY	red
FZD6::RPS6KA2	red&&COL5A2::FZD6	green				CCND2::THBS1	WNT_SIGNALING_PATHWAY	TGF-BETA_SIGNALING_PATHWAY	red
FZD6::RPS6KA2	red&&FZD6::MAP3K1	green				THBS1::CCND2	TGF-BETA_SIGNALING_PATHWAY	HIPPO_SIGNALING_PATHWAY	red
FZD6::RPS6KA2	red&&FZD6::RGL1	green				THBS1::CCND2	TGF-BETA_SIGNALING_PATHWAY	JAK-STAT_SIGNALING_PATHWAY	red
FZD6::RPS6KA2	red&&FZD6::BRAF	green				THBS1::CCND2	TGF-BETA_SIGNALING_PATHWAY	PROLACTIN_SIGNALING_PATHWAY	red
FZD6::RPS6KA2	red&&FZD6::DDIT3	green				THBS1::CDH1	P53_SIGNALING_PATHWAY	HIPPO_SIGNALING_PATHWAY	red
FZD6::RPS6KA2	red&&FZD6::MET	green				THBS1::CDH1	PI3K-AKT_SIGNALING_PATHWAY	HIPPO_SIGNALING_PATHWAY	red
FZD6::SPRED1	red&&COL5A2::FZD6	green				THBS1::CDH1	TGF-BETA_SIGNALING_PATHWAY	HIPPO_SIGNALING_PATHWAY	red
FZD6::SPRED1	red&&FZD6::MAP3K1	green				FGFR1::THBS1	MAPK_SIGNALING_PATHWAY	P53_SIGNALING_PATHWAY	red
FZD6::SPRED1	red&&FZD6::RGL1	green				FGFR1::THBS1	MAPK_SIGNALING_PATHWAY	TGF-BETA_SIGNALING_PATHWAY	red
FZD6::SPRED1	red&&FZD6::BRAF	green				FGFR1::THBS1	RAS_SIGNALING_PATHWAY	P53_SIGNALING_PATHWAY	red
FZD6::SPRED1	red&&FZD6::DDIT3	green				FGFR1::THBS1	RAS_SIGNALING_PATHWAY	TGF-BETA_SIGNALING_PATHWAY	red
FZD6::SPRED1	red&&FZD6::MET	green				THBS1::FGFR1	P53_SIGNALING_PATHWAY	SIGNALING_PATHWAYS_REGULATING_PLURIPOTENCY_OF_STEM_CELLS	red
FZD6::ZIC2	red&&COL5A2::FZD6	green				THBS1::FGFR1	TGF-BETA_SIGNALING_PATHWAY	SIGNALING_PATHWAYS_REGULATING_PLURIPOTENCY_OF_STEM_CELLS	red
FZD6::ZIC2	red&&FZD6::MAP3K1	green				THBS1::JAK2	RAP1_SIGNALING_PATHWAY	CHEMOKINE_SIGNALING_PATHWAY	red
FZD6::ZIC2	red&&FZD6::RGL1	green				THBS1::JAK2	RAP1_SIGNALING_PATHWAY	SIGNALING_PATHWAYS_REGULATING_PLURIPOTENCY_OF_STEM_CELLS	red
FZD6::ZIC2	red&&FZD6::BRAF	green				THBS1::JAK2	RAP1_SIGNALING_PATHWAY	JAK-STAT_SIGNALING_PATHWAY	red
FZD6::ZIC2	red&&FZD6::DDIT3	green				THBS1::JAK2	RAP1_SIGNALING_PATHWAY	PROLACTIN_SIGNALING_PATHWAY	red
FZD6::ZIC2	red&&FZD6::MET	green				THBS1::JAK2	RAP1_SIGNALING_PATHWAY	ADIPOCYTOKINE_SIGNALING_PATHWAY	red
FZD6::BCL10	red&&COL5A2::FZD6	green				JAK2::THBS1	CHEMOKINE_SIGNALING_PATHWAY	P53_SIGNALING_PATHWAY	red
FZD6::BCL10	red&&FZD6::MAP3K1	green				JAK2::THBS1	CHEMOKINE_SIGNALING_PATHWAY	TGF-BETA_SIGNALING_PATHWAY	red
FZD6::BCL10	red&&FZD6::RGL1	green				THBS1::JAK2	P53_SIGNALING_PATHWAY	SIGNALING_PATHWAYS_REGULATING_PLURIPOTENCY_OF_STEM_CELLS	red
FZD6::BCL10	red&&FZD6::BRAF	green				THBS1::JAK2	P53_SIGNALING_PATHWAY	JAK-STAT_SIGNALING_PATHWAY	red
FZD6::BCL10	red&&FZD6::DDIT3	green				THBS1::JAK2	P53_SIGNALING_PATHWAY	PROLACTIN_SIGNALING_PATHWAY	red
FZD6::BCL10	red&&FZD6::MET	green				THBS1::JAK2	P53_SIGNALING_PATHWAY	ADIPOCYTOKINE_SIGNALING_PATHWAY	red
FZD6::BCL2	red&&COL5A2::FZD6	green				THBS1::JAK2	TGF-BETA_SIGNALING_PATHWAY	SIGNALING_PATHWAYS_REGULATING_PLURIPOTENCY_OF_STEM_CELLS	red
FZD6::BCL2	red&&FZD6::MAP3K1	green				THBS1::JAK2	TGF-BETA_SIGNALING_PATHWAY	JAK-STAT_SIGNALING_PATHWAY	red
FZD6::BCL2	red&&FZD6::RGL1	green				THBS1::JAK2	TGF-BETA_SIGNALING_PATHWAY	PROLACTIN_SIGNALING_PATHWAY	red
FZD6::BCL2	red&&FZD6::BRAF	green				THBS1::JAK2	TGF-BETA_SIGNALING_PATHWAY	ADIPOCYTOKINE_SIGNALING_PATHWAY	red
FZD6::BCL2	red&&FZD6::DDIT3	green				KIT::THBS1	RAS_SIGNALING_PATHWAY	P53_SIGNALING_PATHWAY	red
FZD6::BCL2	red&&FZD6::MET	green				KIT::THBS1	RAS_SIGNALING_PATHWAY	TGF-BETA_SIGNALING_PATHWAY	red
FZD6::BCL2	red&&MAP3K1::BCL2	green				KRAS::THBS1	MAPK_SIGNALING_PATHWAY	P53_SIGNALING_PATHWAY	red
FZD6::BCL2	red&&RGL1::BCL2	green				KRAS::THBS1	MAPK_SIGNALING_PATHWAY	TGF-BETA_SIGNALING_PATHWAY	red
FZD6::BCL2	red&&BCL2::DDIT3	green				KRAS::THBS1	ERBB_SIGNALING_PATHWAY	P53_SIGNALING_PATHWAY	red
FZD6::BCL2	red&&BCL2::MET	green				KRAS::THBS1	ERBB_SIGNALING_PATHWAY	TGF-BETA_SIGNALING_PATHWAY	red
FZD6::BIRC3	red&&COL5A2::FZD6	green				KRAS::THBS1	RAS_SIGNALING_PATHWAY	P53_SIGNALING_PATHWAY	red
FZD6::BIRC3	red&&FZD6::MAP3K1	green				KRAS::THBS1	RAS_SIGNALING_PATHWAY	TGF-BETA_SIGNALING_PATHWAY	red
FZD6::BIRC3	red&&FZD6::RGL1	green				KRAS::THBS1	CHEMOKINE_SIGNALING_PATHWAY	P53_SIGNALING_PATHWAY	red
FZD6::BIRC3	red&&FZD6::BRAF	green				KRAS::THBS1	CHEMOKINE_SIGNALING_PATHWAY	TGF-BETA_SIGNALING_PATHWAY	red
FZD6::BIRC3	red&&FZD6::DDIT3	green				KRAS::THBS1	FOXO_SIGNALING_PATHWAY	P53_SIGNALING_PATHWAY	red
FZD6::BIRC3	red&&FZD6::MET	green				KRAS::THBS1	FOXO_SIGNALING_PATHWAY	TGF-BETA_SIGNALING_PATHWAY	red
FZD6::BIRC3	red&&RGL1::BIRC3	green				KRAS::THBS1	SPHINGOLIPID_SIGNALING_PATHWAY	P53_SIGNALING_PATHWAY	red
FZD6::BIRC3	red&&BIRC3::BRAF	green				KRAS::THBS1	SPHINGOLIPID_SIGNALING_PATHWAY	TGF-BETA_SIGNALING_PATHWAY	red
FZD6::BIRC3	red&&BIRC3::DDIT3	green				THBS1::KRAS	P53_SIGNALING_PATHWAY	VEGF_SIGNALING_PATHWAY	red
FZD6::BIRC3	red&&BIRC3::MET	green				THBS1::KRAS	P53_SIGNALING_PATHWAY	SIGNALING_PATHWAYS_REGULATING_PLURIPOTENCY_OF_STEM_CELLS	red
FZD6::CDH1	red&&COL5A2::FZD6	green				THBS1::KRAS	P53_SIGNALING_PATHWAY	T_CELL_RECEPTOR_SIGNALING_PATHWAY	red
FZD6::CDH1	red&&FZD6::MAP3K1	green				THBS1::KRAS	P53_SIGNALING_PATHWAY	B_CELL_RECEPTOR_SIGNALING_PATHWAY	red
FZD6::CDH1	red&&FZD6::RGL1	green				THBS1::KRAS	P53_SIGNALING_PATHWAY	FC_EPSILON_RI_SIGNALING_PATHWAY	red
FZD6::CDH1	red&&FZD6::BRAF	green				THBS1::KRAS	P53_SIGNALING_PATHWAY	NEUROTROPHIN_SIGNALING_PATHWAY	red
FZD6::CDH1	red&&FZD6::DDIT3	green				THBS1::KRAS	P53_SIGNALING_PATHWAY	INSULIN_SIGNALING_PATHWAY	red
FZD6::CDH1	red&&FZD6::MET	green				THBS1::KRAS	P53_SIGNALING_PATHWAY	GNRH_SIGNALING_PATHWAY	red
FZD6::DDB2	red&&COL5A2::FZD6	green				THBS1::KRAS	P53_SIGNALING_PATHWAY	ESTROGEN_SIGNALING_PATHWAY	red
FZD6::DDB2	red&&FZD6::MAP3K1	green				THBS1::KRAS	P53_SIGNALING_PATHWAY	PROLACTIN_SIGNALING_PATHWAY	red
FZD6::DDB2	red&&FZD6::RGL1	green				THBS1::KRAS	P53_SIGNALING_PATHWAY	THYROID_HORMONE_SIGNALING_PATHWAY	red
FZD6::DDB2	red&&FZD6::BRAF	green				THBS1::KRAS	P53_SIGNALING_PATHWAY	OXYTOCIN_SIGNALING_PATHWAY	red
FZD6::DDB2	red&&FZD6::DDIT3	green				THBS1::KRAS	TGF-BETA_SIGNALING_PATHWAY	VEGF_SIGNALING_PATHWAY	red
FZD6::DDB2	red&&FZD6::MET	green				THBS1::KRAS	TGF-BETA_SIGNALING_PATHWAY	SIGNALING_PATHWAYS_REGULATING_PLURIPOTENCY_OF_STEM_CELLS	red
FZD6::DDB2	red&&RGL1::DDB2	green				THBS1::KRAS	TGF-BETA_SIGNALING_PATHWAY	T_CELL_RECEPTOR_SIGNALING_PATHWAY	red
FZD6::DDB2	red&&BRAF::DDB2	green				THBS1::KRAS	TGF-BETA_SIGNALING_PATHWAY	B_CELL_RECEPTOR_SIGNALING_PATHWAY	red
FZD6::DDB2	red&&DDB2::DDIT3	green				THBS1::KRAS	TGF-BETA_SIGNALING_PATHWAY	FC_EPSILON_RI_SIGNALING_PATHWAY	red
FZD6::DDB2	red&&DDB2::MET	green				THBS1::KRAS	TGF-BETA_SIGNALING_PATHWAY	NEUROTROPHIN_SIGNALING_PATHWAY	red
FZD6::FGFR1	red&&COL5A2::FZD6	green				THBS1::KRAS	TGF-BETA_SIGNALING_PATHWAY	INSULIN_SIGNALING_PATHWAY	red
FZD6::FGFR1	red&&FZD6::MAP3K1	green				THBS1::KRAS	TGF-BETA_SIGNALING_PATHWAY	GNRH_SIGNALING_PATHWAY	red
FZD6::FGFR1	red&&FZD6::RGL1	green				THBS1::KRAS	TGF-BETA_SIGNALING_PATHWAY	ESTROGEN_SIGNALING_PATHWAY	red
FZD6::FGFR1	red&&FZD6::BRAF	green				THBS1::KRAS	TGF-BETA_SIGNALING_PATHWAY	PROLACTIN_SIGNALING_PATHWAY	red
FZD6::FGFR1	red&&FZD6::DDIT3	green				THBS1::KRAS	TGF-BETA_SIGNALING_PATHWAY	THYROID_HORMONE_SIGNALING_PATHWAY	red
FZD6::FGFR1	red&&FZD6::MET	green				THBS1::KRAS	TGF-BETA_SIGNALING_PATHWAY	OXYTOCIN_SIGNALING_PATHWAY	red
FZD6::FGFR1	red&&BRAF::FGFR1	green				THBS1::LIFR	RAP1_SIGNALING_PATHWAY	SIGNALING_PATHWAYS_REGULATING_PLURIPOTENCY_OF_STEM_CELLS	red
FZD6::FGFR1	red&&FGFR1::MET	green				THBS1::LIFR	RAP1_SIGNALING_PATHWAY	JAK-STAT_SIGNALING_PATHWAY	red
FZD6::GNAS	red&&COL5A2::FZD6	green				THBS1::LIFR	P53_SIGNALING_PATHWAY	SIGNALING_PATHWAYS_REGULATING_PLURIPOTENCY_OF_STEM_CELLS	red
FZD6::GNAS	red&&FZD6::MAP3K1	green				THBS1::LIFR	P53_SIGNALING_PATHWAY	JAK-STAT_SIGNALING_PATHWAY	red
FZD6::GNAS	red&&FZD6::RGL1	green				THBS1::LIFR	PI3K-AKT_SIGNALING_PATHWAY	SIGNALING_PATHWAYS_REGULATING_PLURIPOTENCY_OF_STEM_CELLS	red
FZD6::GNAS	red&&FZD6::BRAF	green				THBS1::LIFR	PI3K-AKT_SIGNALING_PATHWAY	JAK-STAT_SIGNALING_PATHWAY	red
FZD6::GNAS	red&&FZD6::DDIT3	green				THBS1::LIFR	TGF-BETA_SIGNALING_PATHWAY	SIGNALING_PATHWAYS_REGULATING_PLURIPOTENCY_OF_STEM_CELLS	red
FZD6::GNAS	red&&FZD6::MET	green				THBS1::LIFR	TGF-BETA_SIGNALING_PATHWAY	JAK-STAT_SIGNALING_PATHWAY	red
FZD6::GNAS	red&&MAP3K1::GNAS	green				MLLT4::THBS1	RAS_SIGNALING_PATHWAY	P53_SIGNALING_PATHWAY	red
FZD6::GNAS	red&&RGL1::GNAS	green				MLLT4::THBS1	RAS_SIGNALING_PATHWAY	PI3K-AKT_SIGNALING_PATHWAY	red
FZD6::GNAS	red&&BRAF::GNAS	green				MLLT4::THBS1	RAS_SIGNALING_PATHWAY	TGF-BETA_SIGNALING_PATHWAY	red
FZD6::GNAS	red&&DDIT3::GNAS	green				MLLT4::THBS1	CAMP_SIGNALING_PATHWAY	P53_SIGNALING_PATHWAY	red
FZD6::GNAS	red&&GNAS::MET	green				MLLT4::THBS1	CAMP_SIGNALING_PATHWAY	PI3K-AKT_SIGNALING_PATHWAY	red
FZD6::IL6ST	red&&COL5A2::FZD6	green				MLLT4::THBS1	CAMP_SIGNALING_PATHWAY	TGF-BETA_SIGNALING_PATHWAY	red
FZD6::IL6ST	red&&FZD6::MAP3K1	green				THBS1::NOTCH1	RAP1_SIGNALING_PATHWAY	NOTCH_SIGNALING_PATHWAY	red
FZD6::IL6ST	red&&FZD6::RGL1	green				THBS1::NOTCH1	RAP1_SIGNALING_PATHWAY	THYROID_HORMONE_SIGNALING_PATHWAY	red
FZD6::IL6ST	red&&FZD6::BRAF	green				THBS1::NOTCH1	P53_SIGNALING_PATHWAY	NOTCH_SIGNALING_PATHWAY	red
FZD6::IL6ST	red&&FZD6::DDIT3	green				THBS1::NOTCH1	P53_SIGNALING_PATHWAY	THYROID_HORMONE_SIGNALING_PATHWAY	red
FZD6::IL6ST	red&&FZD6::MET	green				THBS1::NOTCH1	PI3K-AKT_SIGNALING_PATHWAY	NOTCH_SIGNALING_PATHWAY	red
FZD6::IL6ST	red&&MAP3K1::IL6ST	green				THBS1::NOTCH1	PI3K-AKT_SIGNALING_PATHWAY	THYROID_HORMONE_SIGNALING_PATHWAY	red
FZD6::IL6ST	red&&RGL1::IL6ST	green				NOTCH1::THBS1	NOTCH_SIGNALING_PATHWAY	TGF-BETA_SIGNALING_PATHWAY	red
FZD6::IL6ST	red&&BRAF::IL6ST	green				THBS1::NOTCH1	TGF-BETA_SIGNALING_PATHWAY	THYROID_HORMONE_SIGNALING_PATHWAY	red
FZD6::IL6ST	red&&DDIT3::IL6ST	green				NTRK1::THBS1	MAPK_SIGNALING_PATHWAY	RAP1_SIGNALING_PATHWAY	red
FZD6::IL6ST	red&&IL6ST::MET	green				NTRK1::THBS1	MAPK_SIGNALING_PATHWAY	P53_SIGNALING_PATHWAY	red
FZD6::JAK2	red&&COL5A2::FZD6	green				NTRK1::THBS1	MAPK_SIGNALING_PATHWAY	PI3K-AKT_SIGNALING_PATHWAY	red
FZD6::JAK2	red&&FZD6::MAP3K1	green				NTRK1::THBS1	MAPK_SIGNALING_PATHWAY	TGF-BETA_SIGNALING_PATHWAY	red
FZD6::JAK2	red&&FZD6::RGL1	green				THBS1::NTRK1	RAP1_SIGNALING_PATHWAY	NEUROTROPHIN_SIGNALING_PATHWAY	red
FZD6::JAK2	red&&FZD6::BRAF	green				THBS1::NTRK1	P53_SIGNALING_PATHWAY	NEUROTROPHIN_SIGNALING_PATHWAY	red
FZD6::JAK2	red&&FZD6::DDIT3	green				THBS1::NTRK1	PI3K-AKT_SIGNALING_PATHWAY	NEUROTROPHIN_SIGNALING_PATHWAY	red
FZD6::JAK2	red&&FZD6::MET	green				THBS1::NTRK1	TGF-BETA_SIGNALING_PATHWAY	NEUROTROPHIN_SIGNALING_PATHWAY	red
FZD6::JAK2	red&&RGL1::JAK2	green				THBS1::NTRK3	RAP1_SIGNALING_PATHWAY	NEUROTROPHIN_SIGNALING_PATHWAY	red
FZD6::JAK2	red&&BRAF::JAK2	green				THBS1::NTRK3	P53_SIGNALING_PATHWAY	NEUROTROPHIN_SIGNALING_PATHWAY	red
FZD6::JAK2	red&&DDIT3::JAK2	green				THBS1::NTRK3	PI3K-AKT_SIGNALING_PATHWAY	NEUROTROPHIN_SIGNALING_PATHWAY	red
FZD6::JAK2	red&&JAK2::MET	green				THBS1::NTRK3	TGF-BETA_SIGNALING_PATHWAY	NEUROTROPHIN_SIGNALING_PATHWAY	red
FZD6::KIT	red&&COL5A2::FZD6	green				THBS1::PIM1	RAP1_SIGNALING_PATHWAY	JAK-STAT_SIGNALING_PATHWAY	red
FZD6::KIT	red&&FZD6::MAP3K1	green				THBS1::PIM1	P53_SIGNALING_PATHWAY	JAK-STAT_SIGNALING_PATHWAY	red
FZD6::KIT	red&&FZD6::RGL1	green				THBS1::PIM1	PI3K-AKT_SIGNALING_PATHWAY	JAK-STAT_SIGNALING_PATHWAY	red
FZD6::KIT	red&&FZD6::BRAF	green				THBS1::PIM1	TGF-BETA_SIGNALING_PATHWAY	JAK-STAT_SIGNALING_PATHWAY	red
FZD6::KIT	red&&FZD6::DDIT3	green				THBS1::PRKAR1A	RAP1_SIGNALING_PATHWAY	INSULIN_SIGNALING_PATHWAY	red
FZD6::KIT	red&&FZD6::MET	green				THBS1::PRKAR1A	P53_SIGNALING_PATHWAY	INSULIN_SIGNALING_PATHWAY	red
FZD6::KIT	red&&BRAF::KIT	green				THBS1::PRKAR1A	PI3K-AKT_SIGNALING_PATHWAY	INSULIN_SIGNALING_PATHWAY	red
FZD6::KIT	red&&DDIT3::KIT	green				THBS1::PRKAR1A	TGF-BETA_SIGNALING_PATHWAY	INSULIN_SIGNALING_PATHWAY	red
FZD6::KRAS	red&&COL5A2::FZD6	green				THBS1::SOCS1	RAP1_SIGNALING_PATHWAY	JAK-STAT_SIGNALING_PATHWAY	red
FZD6::KRAS	red&&FZD6::MAP3K1	green				THBS1::SOCS1	RAP1_SIGNALING_PATHWAY	INSULIN_SIGNALING_PATHWAY	red
FZD6::KRAS	red&&FZD6::RGL1	green				THBS1::SOCS1	RAP1_SIGNALING_PATHWAY	PROLACTIN_SIGNALING_PATHWAY	red
FZD6::KRAS	red&&FZD6::BRAF	green				THBS1::SOCS1	P53_SIGNALING_PATHWAY	JAK-STAT_SIGNALING_PATHWAY	red
FZD6::KRAS	red&&FZD6::DDIT3	green				THBS1::SOCS1	P53_SIGNALING_PATHWAY	INSULIN_SIGNALING_PATHWAY	red
FZD6::KRAS	red&&FZD6::MET	green				THBS1::SOCS1	P53_SIGNALING_PATHWAY	PROLACTIN_SIGNALING_PATHWAY	red
FZD6::KRAS	red&&BRAF::KRAS	green				THBS1::SOCS1	PI3K-AKT_SIGNALING_PATHWAY	JAK-STAT_SIGNALING_PATHWAY	red
FZD6::LIFR	red&&COL5A2::FZD6	green				THBS1::SOCS1	PI3K-AKT_SIGNALING_PATHWAY	INSULIN_SIGNALING_PATHWAY	red
FZD6::LIFR	red&&FZD6::MAP3K1	green				THBS1::SOCS1	PI3K-AKT_SIGNALING_PATHWAY	PROLACTIN_SIGNALING_PATHWAY	red
FZD6::LIFR	red&&FZD6::RGL1	green				THBS1::SOCS1	TGF-BETA_SIGNALING_PATHWAY	JAK-STAT_SIGNALING_PATHWAY	red
FZD6::LIFR	red&&FZD6::BRAF	green				THBS1::SOCS1	TGF-BETA_SIGNALING_PATHWAY	INSULIN_SIGNALING_PATHWAY	red
FZD6::LIFR	red&&FZD6::DDIT3	green				THBS1::SOCS1	TGF-BETA_SIGNALING_PATHWAY	PROLACTIN_SIGNALING_PATHWAY	red
FZD6::LIFR	red&&FZD6::MET	green				THBS1::STK11	RAP1_SIGNALING_PATHWAY	FOXO_SIGNALING_PATHWAY	red
FZD6::LIFR	red&&BRAF::LIFR	green				THBS1::STK11	RAP1_SIGNALING_PATHWAY	MTOR_SIGNALING_PATHWAY	red
FZD6::MLLT4	red&&COL5A2::FZD6	green				THBS1::STK11	RAP1_SIGNALING_PATHWAY	AMPK_SIGNALING_PATHWAY	red
FZD6::MLLT4	red&&FZD6::MAP3K1	green				THBS1::STK11	RAP1_SIGNALING_PATHWAY	ADIPOCYTOKINE_SIGNALING_PATHWAY	red
FZD6::MLLT4	red&&FZD6::RGL1	green				STK11::THBS1	FOXO_SIGNALING_PATHWAY	P53_SIGNALING_PATHWAY	red
FZD6::MLLT4	red&&FZD6::BRAF	green				STK11::THBS1	FOXO_SIGNALING_PATHWAY	TGF-BETA_SIGNALING_PATHWAY	red
FZD6::MLLT4	red&&FZD6::DDIT3	green				THBS1::STK11	P53_SIGNALING_PATHWAY	MTOR_SIGNALING_PATHWAY	red
FZD6::MLLT4	red&&FZD6::MET	green				THBS1::STK11	P53_SIGNALING_PATHWAY	AMPK_SIGNALING_PATHWAY	red
FZD6::MLLT4	red&&MAP3K1::MLLT4	green				THBS1::STK11	P53_SIGNALING_PATHWAY	ADIPOCYTOKINE_SIGNALING_PATHWAY	red
FZD6::NOTCH1	red&&COL5A2::FZD6	green				STK11::THBS1	MTOR_SIGNALING_PATHWAY	TGF-BETA_SIGNALING_PATHWAY	red
FZD6::NOTCH1	red&&FZD6::MAP3K1	green				STK11::THBS1	AMPK_SIGNALING_PATHWAY	TGF-BETA_SIGNALING_PATHWAY	red
FZD6::NOTCH1	red&&FZD6::RGL1	green				THBS1::STK11	TGF-BETA_SIGNALING_PATHWAY	ADIPOCYTOKINE_SIGNALING_PATHWAY	red
FZD6::NOTCH1	red&&FZD6::BRAF	green				THBS1::TPM4	RAP1_SIGNALING_PATHWAY	ADRENERGIC_SIGNALING_IN_CARDIOMYOCYTES	red
FZD6::NOTCH1	red&&FZD6::DDIT3	green				THBS1::TPM4	P53_SIGNALING_PATHWAY	ADRENERGIC_SIGNALING_IN_CARDIOMYOCYTES	red
FZD6::NOTCH1	red&&FZD6::MET	green				THBS1::TPM4	PI3K-AKT_SIGNALING_PATHWAY	ADRENERGIC_SIGNALING_IN_CARDIOMYOCYTES	red
FZD6::NTRK1	red&&COL5A2::FZD6	green				TPM4::THBS1	ADRENERGIC_SIGNALING_IN_CARDIOMYOCYTES	TGF-BETA_SIGNALING_PATHWAY	red
FZD6::NTRK1	red&&FZD6::MAP3K1	green				THBS1::TSHR	RAP1_SIGNALING_PATHWAY	CAMP_SIGNALING_PATHWAY	red
FZD6::NTRK1	red&&FZD6::RGL1	green				TSHR::THBS1	CAMP_SIGNALING_PATHWAY	P53_SIGNALING_PATHWAY	red
FZD6::NTRK1	red&&FZD6::BRAF	green				TSHR::THBS1	CAMP_SIGNALING_PATHWAY	PI3K-AKT_SIGNALING_PATHWAY	red
FZD6::NTRK1	red&&FZD6::DDIT3	green				TSHR::THBS1	CAMP_SIGNALING_PATHWAY	TGF-BETA_SIGNALING_PATHWAY	red
FZD6::NTRK1	red&&FZD6::MET	green				COL4A5::TPM2	PI3K-AKT_SIGNALING_PATHWAY	ADRENERGIC_SIGNALING_IN_CARDIOMYOCYTES	red
FZD6::NTRK3	red&&COL5A2::FZD6	green				CSF1R::TPM2	RAS_SIGNALING_PATHWAY	ADRENERGIC_SIGNALING_IN_CARDIOMYOCYTES	red
FZD6::NTRK3	red&&FZD6::MAP3K1	green				CSF1R::TPM2	RAP1_SIGNALING_PATHWAY	ADRENERGIC_SIGNALING_IN_CARDIOMYOCYTES	red
FZD6::NTRK3	red&&FZD6::RGL1	green				CSF1R::TPM2	PI3K-AKT_SIGNALING_PATHWAY	ADRENERGIC_SIGNALING_IN_CARDIOMYOCYTES	red
FZD6::NTRK3	red&&FZD6::BRAF	green				CX3CL1::TPM2	CHEMOKINE_SIGNALING_PATHWAY	ADRENERGIC_SIGNALING_IN_CARDIOMYOCYTES	red
FZD6::NTRK3	red&&FZD6::DDIT3	green				TPM2::CX3CL1	ADRENERGIC_SIGNALING_IN_CARDIOMYOCYTES	TNF_SIGNALING_PATHWAY	red
FZD6::NTRK3	red&&FZD6::MET	green				ELMO1::TPM2	CHEMOKINE_SIGNALING_PATHWAY	ADRENERGIC_SIGNALING_IN_CARDIOMYOCYTES	red
FZD6::PRKAR1A	red&&COL5A2::FZD6	green				INPP4B::TPM2	PHOSPHATIDYLINOSITOL_SIGNALING_SYSTEM	ADRENERGIC_SIGNALING_IN_CARDIOMYOCYTES	red
FZD6::PRKAR1A	red&&FZD6::MAP3K1	green				PLTP::TPM2	PPAR_SIGNALING_PATHWAY	ADRENERGIC_SIGNALING_IN_CARDIOMYOCYTES	red
FZD6::PRKAR1A	red&&FZD6::RGL1	green				RPS6KA2::TPM2	MAPK_SIGNALING_PATHWAY	ADRENERGIC_SIGNALING_IN_CARDIOMYOCYTES	red
FZD6::PRKAR1A	red&&FZD6::BRAF	green				RPS6KA2::TPM2	MTOR_SIGNALING_PATHWAY	ADRENERGIC_SIGNALING_IN_CARDIOMYOCYTES	red
FZD6::PRKAR1A	red&&FZD6::DDIT3	green				TPM2::RPS6KA2	ADRENERGIC_SIGNALING_IN_CARDIOMYOCYTES	NEUROTROPHIN_SIGNALING_PATHWAY	red
FZD6::PRKAR1A	red&&FZD6::MET	green				TPM2::SPRED1	ADRENERGIC_SIGNALING_IN_CARDIOMYOCYTES	JAK-STAT_SIGNALING_PATHWAY	red
FZD6::PRKAR1A	red&&RGL1::PRKAR1A	green				TPM2::ZIC2	ADRENERGIC_SIGNALING_IN_CARDIOMYOCYTES	HEDGEHOG_SIGNALING_PATHWAY	red
FZD6::PRKAR1A	red&&DDIT3::PRKAR1A	green				BCL10::TPM2	NF-KAPPA_B_SIGNALING_PATHWAY	ADRENERGIC_SIGNALING_IN_CARDIOMYOCYTES	red
FZD6::PRKAR1A	red&&MET::PRKAR1A	green				TPM2::BCL10	ADRENERGIC_SIGNALING_IN_CARDIOMYOCYTES	T_CELL_RECEPTOR_SIGNALING_PATHWAY	red
FZD6::SOCS1	red&&COL5A2::FZD6	green				TPM2::BCL10	ADRENERGIC_SIGNALING_IN_CARDIOMYOCYTES	B_CELL_RECEPTOR_SIGNALING_PATHWAY	red
FZD6::SOCS1	red&&FZD6::MAP3K1	green				TPM2::LIFR	ADRENERGIC_SIGNALING_IN_CARDIOMYOCYTES	SIGNALING_PATHWAYS_REGULATING_PLURIPOTENCY_OF_STEM_CELLS	red
FZD6::SOCS1	red&&FZD6::RGL1	green				TPM2::LIFR	ADRENERGIC_SIGNALING_IN_CARDIOMYOCYTES	JAK-STAT_SIGNALING_PATHWAY	red
FZD6::SOCS1	red&&FZD6::BRAF	green				TPM2::NOTCH1	ADRENERGIC_SIGNALING_IN_CARDIOMYOCYTES	NOTCH_SIGNALING_PATHWAY	red
FZD6::SOCS1	red&&FZD6::DDIT3	green				TPM2::NOTCH1	ADRENERGIC_SIGNALING_IN_CARDIOMYOCYTES	THYROID_HORMONE_SIGNALING_PATHWAY	red
FZD6::SOCS1	red&&FZD6::MET	green				TSHR::TPM2	CAMP_SIGNALING_PATHWAY	ADRENERGIC_SIGNALING_IN_CARDIOMYOCYTES	red
FZD6::SOCS1	red&&RGL1::SOCS1	green				ABL1::ELMO1	ERBB_SIGNALING_PATHWAY	CHEMOKINE_SIGNALING_PATHWAY	red
FZD6::SOCS1	red&&BRAF::SOCS1	green				ABL1::ELMO1	RAS_SIGNALING_PATHWAY	CHEMOKINE_SIGNALING_PATHWAY	red
FZD6::SOCS1	red&&DDIT3::SOCS1	green				ELMO1::ABL1	CHEMOKINE_SIGNALING_PATHWAY	NEUROTROPHIN_SIGNALING_PATHWAY	red
FZD6::STK11	red&&COL5A2::FZD6	green				ABL2::ELMO1	ERBB_SIGNALING_PATHWAY	CHEMOKINE_SIGNALING_PATHWAY	red
FZD6::STK11	red&&FZD6::MAP3K1	green				ABL2::ELMO1	RAS_SIGNALING_PATHWAY	CHEMOKINE_SIGNALING_PATHWAY	red
FZD6::STK11	red&&FZD6::RGL1	green				ELMO1::ARNT	CHEMOKINE_SIGNALING_PATHWAY	HIF-1_SIGNALING_PATHWAY	red
FZD6::STK11	red&&FZD6::BRAF	green				ATM::COL4A5	NF-KAPPA_B_SIGNALING_PATHWAY	PI3K-AKT_SIGNALING_PATHWAY	red
FZD6::STK11	red&&FZD6::DDIT3	green				ATM::COL4A5	FOXO_SIGNALING_PATHWAY	PI3K-AKT_SIGNALING_PATHWAY	red
FZD6::STK11	red&&FZD6::MET	green				ATM::COL4A5	P53_SIGNALING_PATHWAY	PI3K-AKT_SIGNALING_PATHWAY	red
FZD6::STK11	red&&MAP3K1::STK11	green				CX3CL1::ATM	CHEMOKINE_SIGNALING_PATHWAY	NF-KAPPA_B_SIGNALING_PATHWAY	red
FZD6::STK11	red&&RGL1::STK11	green				CX3CL1::ATM	CHEMOKINE_SIGNALING_PATHWAY	FOXO_SIGNALING_PATHWAY	red
FZD6::STK11	red&&BRAF::STK11	green				CX3CL1::ATM	CHEMOKINE_SIGNALING_PATHWAY	P53_SIGNALING_PATHWAY	red
FZD6::STK11	red&&DDIT3::STK11	green				ATM::CX3CL1	NF-KAPPA_B_SIGNALING_PATHWAY	TNF_SIGNALING_PATHWAY	red
FZD6::STK11	red&&MET::STK11	green				ATM::CX3CL1	FOXO_SIGNALING_PATHWAY	TNF_SIGNALING_PATHWAY	red
FZD6::TPM4	red&&COL5A2::FZD6	green				ATM::CX3CL1	P53_SIGNALING_PATHWAY	TNF_SIGNALING_PATHWAY	red
FZD6::TPM4	red&&FZD6::MAP3K1	green				ELMO1::ATM	CHEMOKINE_SIGNALING_PATHWAY	NF-KAPPA_B_SIGNALING_PATHWAY	red
FZD6::TPM4	red&&FZD6::RGL1	green				ELMO1::ATM	CHEMOKINE_SIGNALING_PATHWAY	FOXO_SIGNALING_PATHWAY	red
FZD6::TPM4	red&&FZD6::BRAF	green				ELMO1::ATM	CHEMOKINE_SIGNALING_PATHWAY	P53_SIGNALING_PATHWAY	red
FZD6::TPM4	red&&FZD6::DDIT3	green				ATM::INPP4B	NF-KAPPA_B_SIGNALING_PATHWAY	PHOSPHATIDYLINOSITOL_SIGNALING_SYSTEM	red
FZD6::TPM4	red&&FZD6::MET	green				ATM::INPP4B	FOXO_SIGNALING_PATHWAY	PHOSPHATIDYLINOSITOL_SIGNALING_SYSTEM	red
FZD6::TSHR	red&&COL5A2::FZD6	green				INPP4B::ATM	PHOSPHATIDYLINOSITOL_SIGNALING_SYSTEM	P53_SIGNALING_PATHWAY	red
FZD6::TSHR	red&&FZD6::MAP3K1	green				PLTP::ATM	PPAR_SIGNALING_PATHWAY	NF-KAPPA_B_SIGNALING_PATHWAY	red
FZD6::TSHR	red&&FZD6::RGL1	green				PLTP::ATM	PPAR_SIGNALING_PATHWAY	FOXO_SIGNALING_PATHWAY	red
FZD6::TSHR	red&&FZD6::BRAF	green				PLTP::ATM	PPAR_SIGNALING_PATHWAY	P53_SIGNALING_PATHWAY	red
FZD6::TSHR	red&&FZD6::DDIT3	green				RPS6KA2::ATM	MAPK_SIGNALING_PATHWAY	NF-KAPPA_B_SIGNALING_PATHWAY	red
FZD6::TSHR	red&&FZD6::MET	green				RPS6KA2::ATM	MAPK_SIGNALING_PATHWAY	FOXO_SIGNALING_PATHWAY	red
CCL22::HOMER3	red&&CCL22::RGL1	green				RPS6KA2::ATM	MAPK_SIGNALING_PATHWAY	P53_SIGNALING_PATHWAY	red
CCL22::HOMER3	red&&CCL22::DDIT3	green				ATM::RPS6KA2	NF-KAPPA_B_SIGNALING_PATHWAY	MTOR_SIGNALING_PATHWAY	red
CCL22::HOMER3	red&&COL5A2::HOMER3	green				ATM::RPS6KA2	NF-KAPPA_B_SIGNALING_PATHWAY	NEUROTROPHIN_SIGNALING_PATHWAY	red
CCL22::HOMER3	red&&HOMER3::MAP3K1	green				ATM::RPS6KA2	FOXO_SIGNALING_PATHWAY	MTOR_SIGNALING_PATHWAY	red
CCL22::HOMER3	red&&HOMER3::RGL1	green				ATM::RPS6KA2	FOXO_SIGNALING_PATHWAY	NEUROTROPHIN_SIGNALING_PATHWAY	red
CCL22::HOMER3	red&&HOMER3::WNT4	green				ATM::RPS6KA2	P53_SIGNALING_PATHWAY	MTOR_SIGNALING_PATHWAY	red
CCL22::HOMER3	red&&HOMER3::DDIT3	green				ATM::RPS6KA2	P53_SIGNALING_PATHWAY	NEUROTROPHIN_SIGNALING_PATHWAY	red
CCL22::HOMER3	red&&HOMER3::MET	green				ATM::SPRED1	NF-KAPPA_B_SIGNALING_PATHWAY	JAK-STAT_SIGNALING_PATHWAY	red
CCL22::HOMER3	red&&HOMER3::TSC2	green				ATM::SPRED1	FOXO_SIGNALING_PATHWAY	JAK-STAT_SIGNALING_PATHWAY	red
CDK6::HOMER3	red&&CDK6::RGL1	green				ATM::SPRED1	P53_SIGNALING_PATHWAY	JAK-STAT_SIGNALING_PATHWAY	red
CDK6::HOMER3	red&&CDK6::BRAF	green				ATM::ZIC2	NF-KAPPA_B_SIGNALING_PATHWAY	HEDGEHOG_SIGNALING_PATHWAY	red
CDK6::HOMER3	red&&CDK6::DDIT3	green				ATM::ZIC2	FOXO_SIGNALING_PATHWAY	HEDGEHOG_SIGNALING_PATHWAY	red
CDK6::HOMER3	red&&CDK6::MET	green				ATM::ZIC2	P53_SIGNALING_PATHWAY	HEDGEHOG_SIGNALING_PATHWAY	red
CDK6::HOMER3	red&&COL5A2::HOMER3	green				ATM::BCL10	FOXO_SIGNALING_PATHWAY	T_CELL_RECEPTOR_SIGNALING_PATHWAY	red
CDK6::HOMER3	red&&HOMER3::MAP3K1	green				ATM::BCL10	FOXO_SIGNALING_PATHWAY	B_CELL_RECEPTOR_SIGNALING_PATHWAY	red
CDK6::HOMER3	red&&HOMER3::RGL1	green				ATM::BCL10	P53_SIGNALING_PATHWAY	T_CELL_RECEPTOR_SIGNALING_PATHWAY	red
CDK6::HOMER3	red&&HOMER3::WNT4	green				ATM::BCL10	P53_SIGNALING_PATHWAY	B_CELL_RECEPTOR_SIGNALING_PATHWAY	red
CDK6::HOMER3	red&&HOMER3::DDIT3	green				ATM::NOTCH1	NF-KAPPA_B_SIGNALING_PATHWAY	NOTCH_SIGNALING_PATHWAY	red
CDK6::HOMER3	red&&HOMER3::MET	green				ATM::NOTCH1	NF-KAPPA_B_SIGNALING_PATHWAY	THYROID_HORMONE_SIGNALING_PATHWAY	red
CDK6::HOMER3	red&&HOMER3::TSC2	green				ATM::NOTCH1	FOXO_SIGNALING_PATHWAY	NOTCH_SIGNALING_PATHWAY	red
COL4A5::HOMER3	red&&COL5A2::HOMER3	green				ATM::NOTCH1	FOXO_SIGNALING_PATHWAY	THYROID_HORMONE_SIGNALING_PATHWAY	red
COL4A5::HOMER3	red&&HOMER3::MAP3K1	green				ATM::NOTCH1	P53_SIGNALING_PATHWAY	NOTCH_SIGNALING_PATHWAY	red
COL4A5::HOMER3	red&&HOMER3::RGL1	green				ATM::NOTCH1	P53_SIGNALING_PATHWAY	THYROID_HORMONE_SIGNALING_PATHWAY	red
COL4A5::HOMER3	red&&HOMER3::WNT4	green				TSHR::ATM	CAMP_SIGNALING_PATHWAY	NF-KAPPA_B_SIGNALING_PATHWAY	red
COL4A5::HOMER3	red&&HOMER3::DDIT3	green				TSHR::ATM	CAMP_SIGNALING_PATHWAY	FOXO_SIGNALING_PATHWAY	red
COL4A5::HOMER3	red&&HOMER3::MET	green				TSHR::ATM	CAMP_SIGNALING_PATHWAY	P53_SIGNALING_PATHWAY	red
COL4A5::HOMER3	red&&HOMER3::TSC2	green				ELMO1::BCL3	CHEMOKINE_SIGNALING_PATHWAY	TNF_SIGNALING_PATHWAY	red
COL6A1::HOMER3	red&&COL5A2::HOMER3	green				PLTP::BCL3	PPAR_SIGNALING_PATHWAY	TNF_SIGNALING_PATHWAY	red
COL6A1::HOMER3	red&&HOMER3::MAP3K1	green				ZIC2::BCL3	HEDGEHOG_SIGNALING_PATHWAY	TNF_SIGNALING_PATHWAY	red
COL6A1::HOMER3	red&&HOMER3::RGL1	green				BCL10::BCL3	NF-KAPPA_B_SIGNALING_PATHWAY	TNF_SIGNALING_PATHWAY	red
COL6A1::HOMER3	red&&HOMER3::WNT4	green				BCL10::BCL3	T_CELL_RECEPTOR_SIGNALING_PATHWAY	TNF_SIGNALING_PATHWAY	red
COL6A1::HOMER3	red&&HOMER3::DDIT3	green				BCL10::BCL3	B_CELL_RECEPTOR_SIGNALING_PATHWAY	TNF_SIGNALING_PATHWAY	red
COL6A1::HOMER3	red&&HOMER3::MET	green				CX3CL1::BCL6	CHEMOKINE_SIGNALING_PATHWAY	FOXO_SIGNALING_PATHWAY	red
COL6A1::HOMER3	red&&HOMER3::TSC2	green				BCL6::CX3CL1	FOXO_SIGNALING_PATHWAY	TNF_SIGNALING_PATHWAY	red
CSF1R::HOMER3	red&&COL5A2::HOMER3	green				ELMO1::BCL6	CHEMOKINE_SIGNALING_PATHWAY	FOXO_SIGNALING_PATHWAY	red
CSF1R::HOMER3	red&&HOMER3::MAP3K1	green				PLTP::BCL6	PPAR_SIGNALING_PATHWAY	FOXO_SIGNALING_PATHWAY	red
CSF1R::HOMER3	red&&HOMER3::RGL1	green				BCL6::ZIC2	FOXO_SIGNALING_PATHWAY	HEDGEHOG_SIGNALING_PATHWAY	red
CSF1R::HOMER3	red&&HOMER3::WNT4	green				BCL10::BCL6	NF-KAPPA_B_SIGNALING_PATHWAY	FOXO_SIGNALING_PATHWAY	red
CSF1R::HOMER3	red&&HOMER3::DDIT3	green				BCL6::BCL10	FOXO_SIGNALING_PATHWAY	T_CELL_RECEPTOR_SIGNALING_PATHWAY	red
CSF1R::HOMER3	red&&HOMER3::MET	green				BCL6::BCL10	FOXO_SIGNALING_PATHWAY	B_CELL_RECEPTOR_SIGNALING_PATHWAY	red
CSF1R::HOMER3	red&&HOMER3::TSC2	green				TSHR::BCL6	CAMP_SIGNALING_PATHWAY	FOXO_SIGNALING_PATHWAY	red
CX3CL1::HOMER3	red&&COL5A2::HOMER3	green				CCL22::BMPR1A	CHEMOKINE_SIGNALING_PATHWAY	TGF-BETA_SIGNALING_PATHWAY	red
CX3CL1::HOMER3	red&&HOMER3::MAP3K1	green				CCL22::BMPR1A	CHEMOKINE_SIGNALING_PATHWAY	HIPPO_SIGNALING_PATHWAY	red
CX3CL1::HOMER3	red&&HOMER3::RGL1	green				CCL22::BMPR1A	CHEMOKINE_SIGNALING_PATHWAY	SIGNALING_PATHWAYS_REGULATING_PLURIPOTENCY_OF_STEM_CELLS	red
CX3CL1::HOMER3	red&&HOMER3::WNT4	green				COL4A5::BMPR1A	PI3K-AKT_SIGNALING_PATHWAY	TGF-BETA_SIGNALING_PATHWAY	red
CX3CL1::HOMER3	red&&HOMER3::DDIT3	green				COL4A5::BMPR1A	PI3K-AKT_SIGNALING_PATHWAY	HIPPO_SIGNALING_PATHWAY	red
CX3CL1::HOMER3	red&&HOMER3::MET	green				COL4A5::BMPR1A	PI3K-AKT_SIGNALING_PATHWAY	SIGNALING_PATHWAYS_REGULATING_PLURIPOTENCY_OF_STEM_CELLS	red
CX3CL1::HOMER3	red&&HOMER3::TSC2	green				CSF1R::BMPR1A	RAS_SIGNALING_PATHWAY	TGF-BETA_SIGNALING_PATHWAY	red
ELMO1::HOMER3	red&&COL5A2::HOMER3	green				CSF1R::BMPR1A	RAS_SIGNALING_PATHWAY	HIPPO_SIGNALING_PATHWAY	red
ELMO1::HOMER3	red&&HOMER3::MAP3K1	green				CSF1R::BMPR1A	RAS_SIGNALING_PATHWAY	SIGNALING_PATHWAYS_REGULATING_PLURIPOTENCY_OF_STEM_CELLS	red
ELMO1::HOMER3	red&&HOMER3::RGL1	green				CSF1R::BMPR1A	RAP1_SIGNALING_PATHWAY	TGF-BETA_SIGNALING_PATHWAY	red
ELMO1::HOMER3	red&&HOMER3::WNT4	green				CSF1R::BMPR1A	RAP1_SIGNALING_PATHWAY	HIPPO_SIGNALING_PATHWAY	red
ELMO1::HOMER3	red&&HOMER3::DDIT3	green				CSF1R::BMPR1A	RAP1_SIGNALING_PATHWAY	SIGNALING_PATHWAYS_REGULATING_PLURIPOTENCY_OF_STEM_CELLS	red
ELMO1::HOMER3	red&&HOMER3::MET	green				CSF1R::BMPR1A	PI3K-AKT_SIGNALING_PATHWAY	TGF-BETA_SIGNALING_PATHWAY	red
ELMO1::HOMER3	red&&HOMER3::TSC2	green				CSF1R::BMPR1A	PI3K-AKT_SIGNALING_PATHWAY	HIPPO_SIGNALING_PATHWAY	red
FBXW11::HOMER3	red&&COL5A2::HOMER3	green				CSF1R::BMPR1A	PI3K-AKT_SIGNALING_PATHWAY	SIGNALING_PATHWAYS_REGULATING_PLURIPOTENCY_OF_STEM_CELLS	red
FBXW11::HOMER3	red&&FBXW11::RGL1	green				CX3CL1::BMPR1A	CHEMOKINE_SIGNALING_PATHWAY	TGF-BETA_SIGNALING_PATHWAY	red
FBXW11::HOMER3	red&&FBXW11::BRAF	green				CX3CL1::BMPR1A	CHEMOKINE_SIGNALING_PATHWAY	HIPPO_SIGNALING_PATHWAY	red
FBXW11::HOMER3	red&&FBXW11::DDIT3	green				CX3CL1::BMPR1A	CHEMOKINE_SIGNALING_PATHWAY	SIGNALING_PATHWAYS_REGULATING_PLURIPOTENCY_OF_STEM_CELLS	red
FBXW11::HOMER3	red&&FBXW11::MET	green				BMPR1A::CX3CL1	TGF-BETA_SIGNALING_PATHWAY	TNF_SIGNALING_PATHWAY	red
FBXW11::HOMER3	red&&HOMER3::MAP3K1	green				BMPR1A::CX3CL1	HIPPO_SIGNALING_PATHWAY	TNF_SIGNALING_PATHWAY	red
FBXW11::HOMER3	red&&HOMER3::RGL1	green				BMPR1A::CX3CL1	SIGNALING_PATHWAYS_REGULATING_PLURIPOTENCY_OF_STEM_CELLS	TNF_SIGNALING_PATHWAY	red
FBXW11::HOMER3	red&&HOMER3::WNT4	green				ELMO1::BMPR1A	CHEMOKINE_SIGNALING_PATHWAY	TGF-BETA_SIGNALING_PATHWAY	red
FBXW11::HOMER3	red&&HOMER3::DDIT3	green				ELMO1::BMPR1A	CHEMOKINE_SIGNALING_PATHWAY	HIPPO_SIGNALING_PATHWAY	red
FBXW11::HOMER3	red&&HOMER3::MET	green				ELMO1::BMPR1A	CHEMOKINE_SIGNALING_PATHWAY	SIGNALING_PATHWAYS_REGULATING_PLURIPOTENCY_OF_STEM_CELLS	red
FBXW11::HOMER3	red&&HOMER3::TSC2	green				INPP4B::BMPR1A	PHOSPHATIDYLINOSITOL_SIGNALING_SYSTEM	TGF-BETA_SIGNALING_PATHWAY	red
HOMER3::HSPB1	red&&COL5A2::HOMER3	green				INPP4B::BMPR1A	PHOSPHATIDYLINOSITOL_SIGNALING_SYSTEM	HIPPO_SIGNALING_PATHWAY	red
HOMER3::HSPB1	red&&HOMER3::MAP3K1	green				INPP4B::BMPR1A	PHOSPHATIDYLINOSITOL_SIGNALING_SYSTEM	SIGNALING_PATHWAYS_REGULATING_PLURIPOTENCY_OF_STEM_CELLS	red
HOMER3::HSPB1	red&&HOMER3::RGL1	green				NFKBIA::BMPR1A	CAMP_SIGNALING_PATHWAY	TGF-BETA_SIGNALING_PATHWAY	red
HOMER3::HSPB1	red&&HOMER3::WNT4	green				NFKBIA::BMPR1A	CAMP_SIGNALING_PATHWAY	HIPPO_SIGNALING_PATHWAY	red
HOMER3::HSPB1	red&&HOMER3::DDIT3	green				NFKBIA::BMPR1A	CAMP_SIGNALING_PATHWAY	SIGNALING_PATHWAYS_REGULATING_PLURIPOTENCY_OF_STEM_CELLS	red
HOMER3::HSPB1	red&&HOMER3::MET	green				NFKBIA::BMPR1A	CHEMOKINE_SIGNALING_PATHWAY	TGF-BETA_SIGNALING_PATHWAY	red
HOMER3::HSPB1	red&&HOMER3::TSC2	green				NFKBIA::BMPR1A	CHEMOKINE_SIGNALING_PATHWAY	HIPPO_SIGNALING_PATHWAY	red
HOMER3::HSPB1	red&&HSPB1::RGL1	green				NFKBIA::BMPR1A	CHEMOKINE_SIGNALING_PATHWAY	SIGNALING_PATHWAYS_REGULATING_PLURIPOTENCY_OF_STEM_CELLS	red
HOMER3::HSPB1	red&&HSPB1::BRAF	green				NFKBIA::BMPR1A	NF-KAPPA_B_SIGNALING_PATHWAY	TGF-BETA_SIGNALING_PATHWAY	red
HOMER3::ID4	red&&COL5A2::HOMER3	green				NFKBIA::BMPR1A	NF-KAPPA_B_SIGNALING_PATHWAY	HIPPO_SIGNALING_PATHWAY	red
HOMER3::ID4	red&&HOMER3::MAP3K1	green				NFKBIA::BMPR1A	NF-KAPPA_B_SIGNALING_PATHWAY	SIGNALING_PATHWAYS_REGULATING_PLURIPOTENCY_OF_STEM_CELLS	red
HOMER3::ID4	red&&HOMER3::RGL1	green				BMPR1A::NFKBIA	TGF-BETA_SIGNALING_PATHWAY	TOLL-LIKE_RECEPTOR_SIGNALING_PATHWAY	red
HOMER3::ID4	red&&HOMER3::WNT4	green				BMPR1A::NFKBIA	TGF-BETA_SIGNALING_PATHWAY	NOD-LIKE_RECEPTOR_SIGNALING_PATHWAY	red
HOMER3::ID4	red&&HOMER3::DDIT3	green				BMPR1A::NFKBIA	TGF-BETA_SIGNALING_PATHWAY	RIG-I-LIKE_RECEPTOR_SIGNALING_PATHWAY	red
HOMER3::ID4	red&&HOMER3::MET	green				BMPR1A::NFKBIA	TGF-BETA_SIGNALING_PATHWAY	T_CELL_RECEPTOR_SIGNALING_PATHWAY	red
HOMER3::ID4	red&&HOMER3::TSC2	green				BMPR1A::NFKBIA	TGF-BETA_SIGNALING_PATHWAY	B_CELL_RECEPTOR_SIGNALING_PATHWAY	red
HOMER3::ID4	red&&ID4::BRAF	green				BMPR1A::NFKBIA	TGF-BETA_SIGNALING_PATHWAY	TNF_SIGNALING_PATHWAY	red
HOMER3::ID4	red&&ID4::DDIT3	green				BMPR1A::NFKBIA	TGF-BETA_SIGNALING_PATHWAY	NEUROTROPHIN_SIGNALING_PATHWAY	red
HOMER3::INPP4B	red&&COL5A2::HOMER3	green				BMPR1A::NFKBIA	TGF-BETA_SIGNALING_PATHWAY	ADIPOCYTOKINE_SIGNALING_PATHWAY	red
HOMER3::INPP4B	red&&HOMER3::MAP3K1	green				BMPR1A::NFKBIA	TGF-BETA_SIGNALING_PATHWAY	EPITHELIAL_CELL_SIGNALING_IN_HELICOBACTER_PYLORI_INFECTION	red
HOMER3::INPP4B	red&&HOMER3::RGL1	green				BMPR1A::NFKBIA	HIPPO_SIGNALING_PATHWAY	TOLL-LIKE_RECEPTOR_SIGNALING_PATHWAY	red
HOMER3::INPP4B	red&&HOMER3::WNT4	green				BMPR1A::NFKBIA	HIPPO_SIGNALING_PATHWAY	NOD-LIKE_RECEPTOR_SIGNALING_PATHWAY	red
HOMER3::INPP4B	red&&HOMER3::DDIT3	green				BMPR1A::NFKBIA	HIPPO_SIGNALING_PATHWAY	RIG-I-LIKE_RECEPTOR_SIGNALING_PATHWAY	red
HOMER3::INPP4B	red&&HOMER3::MET	green				BMPR1A::NFKBIA	HIPPO_SIGNALING_PATHWAY	T_CELL_RECEPTOR_SIGNALING_PATHWAY	red
HOMER3::INPP4B	red&&HOMER3::TSC2	green				BMPR1A::NFKBIA	HIPPO_SIGNALING_PATHWAY	B_CELL_RECEPTOR_SIGNALING_PATHWAY	red
HOMER3::NFKBIA	red&&COL5A2::HOMER3	green				BMPR1A::NFKBIA	HIPPO_SIGNALING_PATHWAY	TNF_SIGNALING_PATHWAY	red
HOMER3::NFKBIA	red&&HOMER3::MAP3K1	green				BMPR1A::NFKBIA	HIPPO_SIGNALING_PATHWAY	NEUROTROPHIN_SIGNALING_PATHWAY	red
HOMER3::NFKBIA	red&&HOMER3::RGL1	green				BMPR1A::NFKBIA	HIPPO_SIGNALING_PATHWAY	ADIPOCYTOKINE_SIGNALING_PATHWAY	red
HOMER3::NFKBIA	red&&HOMER3::WNT4	green				BMPR1A::NFKBIA	HIPPO_SIGNALING_PATHWAY	EPITHELIAL_CELL_SIGNALING_IN_HELICOBACTER_PYLORI_INFECTION	red
HOMER3::NFKBIA	red&&HOMER3::DDIT3	green				BMPR1A::NFKBIA	SIGNALING_PATHWAYS_REGULATING_PLURIPOTENCY_OF_STEM_CELLS	TOLL-LIKE_RECEPTOR_SIGNALING_PATHWAY	red
HOMER3::NFKBIA	red&&HOMER3::MET	green				BMPR1A::NFKBIA	SIGNALING_PATHWAYS_REGULATING_PLURIPOTENCY_OF_STEM_CELLS	NOD-LIKE_RECEPTOR_SIGNALING_PATHWAY	red
HOMER3::NFKBIA	red&&HOMER3::TSC2	green				BMPR1A::NFKBIA	SIGNALING_PATHWAYS_REGULATING_PLURIPOTENCY_OF_STEM_CELLS	RIG-I-LIKE_RECEPTOR_SIGNALING_PATHWAY	red
HOMER3::NFKBIA	red&&NFKBIA::BRAF	green				BMPR1A::NFKBIA	SIGNALING_PATHWAYS_REGULATING_PLURIPOTENCY_OF_STEM_CELLS	T_CELL_RECEPTOR_SIGNALING_PATHWAY	red
HOMER3::PLTP	red&&COL5A2::HOMER3	green				BMPR1A::NFKBIA	SIGNALING_PATHWAYS_REGULATING_PLURIPOTENCY_OF_STEM_CELLS	B_CELL_RECEPTOR_SIGNALING_PATHWAY	red
HOMER3::PLTP	red&&HOMER3::MAP3K1	green				BMPR1A::NFKBIA	SIGNALING_PATHWAYS_REGULATING_PLURIPOTENCY_OF_STEM_CELLS	TNF_SIGNALING_PATHWAY	red
HOMER3::PLTP	red&&HOMER3::RGL1	green				BMPR1A::NFKBIA	SIGNALING_PATHWAYS_REGULATING_PLURIPOTENCY_OF_STEM_CELLS	NEUROTROPHIN_SIGNALING_PATHWAY	red
HOMER3::PLTP	red&&HOMER3::WNT4	green				BMPR1A::NFKBIA	SIGNALING_PATHWAYS_REGULATING_PLURIPOTENCY_OF_STEM_CELLS	ADIPOCYTOKINE_SIGNALING_PATHWAY	red
HOMER3::PLTP	red&&HOMER3::DDIT3	green				BMPR1A::NFKBIA	SIGNALING_PATHWAYS_REGULATING_PLURIPOTENCY_OF_STEM_CELLS	EPITHELIAL_CELL_SIGNALING_IN_HELICOBACTER_PYLORI_INFECTION	red
HOMER3::PLTP	red&&HOMER3::MET	green				PLTP::BMPR1A	PPAR_SIGNALING_PATHWAY	TGF-BETA_SIGNALING_PATHWAY	red
HOMER3::PLTP	red&&HOMER3::TSC2	green				PLTP::BMPR1A	PPAR_SIGNALING_PATHWAY	HIPPO_SIGNALING_PATHWAY	red
HOMER3::PPARG	red&&COL5A2::HOMER3	green				PLTP::BMPR1A	PPAR_SIGNALING_PATHWAY	SIGNALING_PATHWAYS_REGULATING_PLURIPOTENCY_OF_STEM_CELLS	red
HOMER3::PPARG	red&&HOMER3::MAP3K1	green				RPS6KA2::BMPR1A	MAPK_SIGNALING_PATHWAY	TGF-BETA_SIGNALING_PATHWAY	red
HOMER3::PPARG	red&&HOMER3::RGL1	green				RPS6KA2::BMPR1A	MAPK_SIGNALING_PATHWAY	HIPPO_SIGNALING_PATHWAY	red
HOMER3::PPARG	red&&HOMER3::WNT4	green				RPS6KA2::BMPR1A	MAPK_SIGNALING_PATHWAY	SIGNALING_PATHWAYS_REGULATING_PLURIPOTENCY_OF_STEM_CELLS	red
HOMER3::PPARG	red&&HOMER3::DDIT3	green				RPS6KA2::BMPR1A	MTOR_SIGNALING_PATHWAY	TGF-BETA_SIGNALING_PATHWAY	red
HOMER3::PPARG	red&&HOMER3::MET	green				RPS6KA2::BMPR1A	MTOR_SIGNALING_PATHWAY	HIPPO_SIGNALING_PATHWAY	red
HOMER3::PPARG	red&&HOMER3::TSC2	green				RPS6KA2::BMPR1A	MTOR_SIGNALING_PATHWAY	SIGNALING_PATHWAYS_REGULATING_PLURIPOTENCY_OF_STEM_CELLS	red
HOMER3::PPARG	red&&PPARG::BRAF	green				BMPR1A::RPS6KA2	TGF-BETA_SIGNALING_PATHWAY	NEUROTROPHIN_SIGNALING_PATHWAY	red
HOMER3::PPARG	red&&PPARG::DDIT3	green				BMPR1A::RPS6KA2	HIPPO_SIGNALING_PATHWAY	NEUROTROPHIN_SIGNALING_PATHWAY	red
HOMER3::RPS6KA2	red&&COL5A2::HOMER3	green				BMPR1A::RPS6KA2	SIGNALING_PATHWAYS_REGULATING_PLURIPOTENCY_OF_STEM_CELLS	NEUROTROPHIN_SIGNALING_PATHWAY	red
HOMER3::RPS6KA2	red&&HOMER3::MAP3K1	green				BMPR1A::SPRED1	TGF-BETA_SIGNALING_PATHWAY	JAK-STAT_SIGNALING_PATHWAY	red
HOMER3::RPS6KA2	red&&HOMER3::RGL1	green				BMPR1A::SPRED1	HIPPO_SIGNALING_PATHWAY	JAK-STAT_SIGNALING_PATHWAY	red
HOMER3::RPS6KA2	red&&HOMER3::WNT4	green				BMPR1A::SPRED1	SIGNALING_PATHWAYS_REGULATING_PLURIPOTENCY_OF_STEM_CELLS	JAK-STAT_SIGNALING_PATHWAY	red
HOMER3::RPS6KA2	red&&HOMER3::DDIT3	green				ZIC2::BMPR1A	HEDGEHOG_SIGNALING_PATHWAY	TGF-BETA_SIGNALING_PATHWAY	red
HOMER3::RPS6KA2	red&&HOMER3::MET	green				ZIC2::BMPR1A	HEDGEHOG_SIGNALING_PATHWAY	HIPPO_SIGNALING_PATHWAY	red
HOMER3::RPS6KA2	red&&HOMER3::TSC2	green				ZIC2::BMPR1A	HEDGEHOG_SIGNALING_PATHWAY	SIGNALING_PATHWAYS_REGULATING_PLURIPOTENCY_OF_STEM_CELLS	red
HOMER3::SPRED1	red&&COL5A2::HOMER3	green				BCL10::BMPR1A	NF-KAPPA_B_SIGNALING_PATHWAY	TGF-BETA_SIGNALING_PATHWAY	red
HOMER3::SPRED1	red&&HOMER3::MAP3K1	green				BCL10::BMPR1A	NF-KAPPA_B_SIGNALING_PATHWAY	HIPPO_SIGNALING_PATHWAY	red
HOMER3::SPRED1	red&&HOMER3::RGL1	green				BCL10::BMPR1A	NF-KAPPA_B_SIGNALING_PATHWAY	SIGNALING_PATHWAYS_REGULATING_PLURIPOTENCY_OF_STEM_CELLS	red
HOMER3::SPRED1	red&&HOMER3::WNT4	green				BMPR1A::BCL10	TGF-BETA_SIGNALING_PATHWAY	T_CELL_RECEPTOR_SIGNALING_PATHWAY	red
HOMER3::SPRED1	red&&HOMER3::DDIT3	green				BMPR1A::BCL10	TGF-BETA_SIGNALING_PATHWAY	B_CELL_RECEPTOR_SIGNALING_PATHWAY	red
HOMER3::SPRED1	red&&HOMER3::MET	green				BMPR1A::BCL10	HIPPO_SIGNALING_PATHWAY	T_CELL_RECEPTOR_SIGNALING_PATHWAY	red
HOMER3::SPRED1	red&&HOMER3::TSC2	green				BMPR1A::BCL10	HIPPO_SIGNALING_PATHWAY	B_CELL_RECEPTOR_SIGNALING_PATHWAY	red
HOMER3::ZIC2	red&&COL5A2::HOMER3	green				BMPR1A::BCL10	SIGNALING_PATHWAYS_REGULATING_PLURIPOTENCY_OF_STEM_CELLS	T_CELL_RECEPTOR_SIGNALING_PATHWAY	red
HOMER3::ZIC2	red&&HOMER3::MAP3K1	green				BMPR1A::BCL10	SIGNALING_PATHWAYS_REGULATING_PLURIPOTENCY_OF_STEM_CELLS	B_CELL_RECEPTOR_SIGNALING_PATHWAY	red
HOMER3::ZIC2	red&&HOMER3::RGL1	green				CDH1::BMPR1A	RAP1_SIGNALING_PATHWAY	TGF-BETA_SIGNALING_PATHWAY	red
HOMER3::ZIC2	red&&HOMER3::WNT4	green				CDH1::BMPR1A	RAP1_SIGNALING_PATHWAY	SIGNALING_PATHWAYS_REGULATING_PLURIPOTENCY_OF_STEM_CELLS	red
HOMER3::ZIC2	red&&HOMER3::DDIT3	green				KIT::BMPR1A	RAS_SIGNALING_PATHWAY	TGF-BETA_SIGNALING_PATHWAY	red
HOMER3::ZIC2	red&&HOMER3::MET	green				KIT::BMPR1A	RAS_SIGNALING_PATHWAY	HIPPO_SIGNALING_PATHWAY	red
HOMER3::ZIC2	red&&HOMER3::TSC2	green				KIT::BMPR1A	RAS_SIGNALING_PATHWAY	SIGNALING_PATHWAYS_REGULATING_PLURIPOTENCY_OF_STEM_CELLS	red
HOMER3::APC	red&&COL5A2::HOMER3	green				KIT::BMPR1A	RAP1_SIGNALING_PATHWAY	TGF-BETA_SIGNALING_PATHWAY	red
HOMER3::APC	red&&HOMER3::MAP3K1	green				KIT::BMPR1A	RAP1_SIGNALING_PATHWAY	HIPPO_SIGNALING_PATHWAY	red
HOMER3::APC	red&&HOMER3::RGL1	green				KIT::BMPR1A	RAP1_SIGNALING_PATHWAY	SIGNALING_PATHWAYS_REGULATING_PLURIPOTENCY_OF_STEM_CELLS	red
HOMER3::APC	red&&HOMER3::WNT4	green				KIT::BMPR1A	PI3K-AKT_SIGNALING_PATHWAY	TGF-BETA_SIGNALING_PATHWAY	red
HOMER3::APC	red&&HOMER3::DDIT3	green				KIT::BMPR1A	PI3K-AKT_SIGNALING_PATHWAY	HIPPO_SIGNALING_PATHWAY	red
HOMER3::APC	red&&HOMER3::MET	green				KIT::BMPR1A	PI3K-AKT_SIGNALING_PATHWAY	SIGNALING_PATHWAYS_REGULATING_PLURIPOTENCY_OF_STEM_CELLS	red
HOMER3::APC	red&&HOMER3::TSC2	green				KRAS::BMPR1A	MAPK_SIGNALING_PATHWAY	TGF-BETA_SIGNALING_PATHWAY	red
HOMER3::APC	red&&RGL1::APC	green				KRAS::BMPR1A	MAPK_SIGNALING_PATHWAY	HIPPO_SIGNALING_PATHWAY	red
HOMER3::APC	red&&APC::BRAF	green				KRAS::BMPR1A	ERBB_SIGNALING_PATHWAY	TGF-BETA_SIGNALING_PATHWAY	red
HOMER3::APC	red&&APC::DDIT3	green				KRAS::BMPR1A	ERBB_SIGNALING_PATHWAY	HIPPO_SIGNALING_PATHWAY	red
HOMER3::APC	red&&APC::MET	green				KRAS::BMPR1A	RAS_SIGNALING_PATHWAY	TGF-BETA_SIGNALING_PATHWAY	red
HOMER3::BCL10	red&&COL5A2::HOMER3	green				KRAS::BMPR1A	RAS_SIGNALING_PATHWAY	HIPPO_SIGNALING_PATHWAY	red
HOMER3::BCL10	red&&HOMER3::MAP3K1	green				KRAS::BMPR1A	RAP1_SIGNALING_PATHWAY	TGF-BETA_SIGNALING_PATHWAY	red
HOMER3::BCL10	red&&HOMER3::RGL1	green				KRAS::BMPR1A	RAP1_SIGNALING_PATHWAY	HIPPO_SIGNALING_PATHWAY	red
HOMER3::BCL10	red&&HOMER3::WNT4	green				KRAS::BMPR1A	CHEMOKINE_SIGNALING_PATHWAY	TGF-BETA_SIGNALING_PATHWAY	red
HOMER3::BCL10	red&&HOMER3::DDIT3	green				KRAS::BMPR1A	CHEMOKINE_SIGNALING_PATHWAY	HIPPO_SIGNALING_PATHWAY	red
HOMER3::BCL10	red&&HOMER3::MET	green				KRAS::BMPR1A	FOXO_SIGNALING_PATHWAY	TGF-BETA_SIGNALING_PATHWAY	red
HOMER3::BCL10	red&&HOMER3::TSC2	green				KRAS::BMPR1A	FOXO_SIGNALING_PATHWAY	HIPPO_SIGNALING_PATHWAY	red
HOMER3::BIRC3	red&&COL5A2::HOMER3	green				KRAS::BMPR1A	SPHINGOLIPID_SIGNALING_PATHWAY	TGF-BETA_SIGNALING_PATHWAY	red
HOMER3::BIRC3	red&&HOMER3::MAP3K1	green				KRAS::BMPR1A	SPHINGOLIPID_SIGNALING_PATHWAY	HIPPO_SIGNALING_PATHWAY	red
HOMER3::BIRC3	red&&HOMER3::RGL1	green				KRAS::BMPR1A	PI3K-AKT_SIGNALING_PATHWAY	TGF-BETA_SIGNALING_PATHWAY	red
HOMER3::BIRC3	red&&HOMER3::WNT4	green				KRAS::BMPR1A	PI3K-AKT_SIGNALING_PATHWAY	HIPPO_SIGNALING_PATHWAY	red
HOMER3::BIRC3	red&&HOMER3::DDIT3	green				BMPR1A::KRAS	TGF-BETA_SIGNALING_PATHWAY	VEGF_SIGNALING_PATHWAY	red
HOMER3::BIRC3	red&&HOMER3::MET	green				BMPR1A::KRAS	TGF-BETA_SIGNALING_PATHWAY	T_CELL_RECEPTOR_SIGNALING_PATHWAY	red
HOMER3::BIRC3	red&&HOMER3::TSC2	green				BMPR1A::KRAS	TGF-BETA_SIGNALING_PATHWAY	B_CELL_RECEPTOR_SIGNALING_PATHWAY	red
HOMER3::BIRC3	red&&RGL1::BIRC3	green				BMPR1A::KRAS	TGF-BETA_SIGNALING_PATHWAY	FC_EPSILON_RI_SIGNALING_PATHWAY	red
HOMER3::BIRC3	red&&BIRC3::BRAF	green				BMPR1A::KRAS	TGF-BETA_SIGNALING_PATHWAY	NEUROTROPHIN_SIGNALING_PATHWAY	red
HOMER3::BIRC3	red&&BIRC3::DDIT3	green				BMPR1A::KRAS	TGF-BETA_SIGNALING_PATHWAY	INSULIN_SIGNALING_PATHWAY	red
HOMER3::BIRC3	red&&BIRC3::MET	green				BMPR1A::KRAS	TGF-BETA_SIGNALING_PATHWAY	GNRH_SIGNALING_PATHWAY	red
HOMER3::CDH1	red&&COL5A2::HOMER3	green				BMPR1A::KRAS	TGF-BETA_SIGNALING_PATHWAY	ESTROGEN_SIGNALING_PATHWAY	red
HOMER3::CDH1	red&&HOMER3::MAP3K1	green				BMPR1A::KRAS	TGF-BETA_SIGNALING_PATHWAY	PROLACTIN_SIGNALING_PATHWAY	red
HOMER3::CDH1	red&&HOMER3::RGL1	green				BMPR1A::KRAS	TGF-BETA_SIGNALING_PATHWAY	THYROID_HORMONE_SIGNALING_PATHWAY	red
HOMER3::CDH1	red&&HOMER3::WNT4	green				BMPR1A::KRAS	TGF-BETA_SIGNALING_PATHWAY	OXYTOCIN_SIGNALING_PATHWAY	red
HOMER3::CDH1	red&&HOMER3::DDIT3	green				KRAS::BMPR1A	VEGF_SIGNALING_PATHWAY	HIPPO_SIGNALING_PATHWAY	red
HOMER3::CDH1	red&&HOMER3::MET	green				BMPR1A::KRAS	HIPPO_SIGNALING_PATHWAY	T_CELL_RECEPTOR_SIGNALING_PATHWAY	red
HOMER3::CDH1	red&&HOMER3::TSC2	green				BMPR1A::KRAS	HIPPO_SIGNALING_PATHWAY	B_CELL_RECEPTOR_SIGNALING_PATHWAY	red
HOMER3::FGFR1	red&&COL5A2::HOMER3	green				BMPR1A::KRAS	HIPPO_SIGNALING_PATHWAY	FC_EPSILON_RI_SIGNALING_PATHWAY	red
HOMER3::FGFR1	red&&HOMER3::MAP3K1	green				BMPR1A::KRAS	HIPPO_SIGNALING_PATHWAY	NEUROTROPHIN_SIGNALING_PATHWAY	red
HOMER3::FGFR1	red&&HOMER3::RGL1	green				BMPR1A::KRAS	HIPPO_SIGNALING_PATHWAY	INSULIN_SIGNALING_PATHWAY	red
HOMER3::FGFR1	red&&HOMER3::WNT4	green				BMPR1A::KRAS	HIPPO_SIGNALING_PATHWAY	GNRH_SIGNALING_PATHWAY	red
HOMER3::FGFR1	red&&HOMER3::DDIT3	green				BMPR1A::KRAS	HIPPO_SIGNALING_PATHWAY	ESTROGEN_SIGNALING_PATHWAY	red
HOMER3::FGFR1	red&&HOMER3::MET	green				BMPR1A::KRAS	HIPPO_SIGNALING_PATHWAY	PROLACTIN_SIGNALING_PATHWAY	red
HOMER3::FGFR1	red&&HOMER3::TSC2	green				BMPR1A::KRAS	HIPPO_SIGNALING_PATHWAY	THYROID_HORMONE_SIGNALING_PATHWAY	red
HOMER3::FGFR1	red&&BRAF::FGFR1	green				BMPR1A::KRAS	HIPPO_SIGNALING_PATHWAY	OXYTOCIN_SIGNALING_PATHWAY	red
HOMER3::FGFR1	red&&FGFR1::MET	green				BMPR1A::LIFR	TGF-BETA_SIGNALING_PATHWAY	JAK-STAT_SIGNALING_PATHWAY	red
HOMER3::JAK2	red&&COL5A2::HOMER3	green				BMPR1A::LIFR	HIPPO_SIGNALING_PATHWAY	JAK-STAT_SIGNALING_PATHWAY	red
HOMER3::JAK2	red&&HOMER3::MAP3K1	green				NOTCH1::BMPR1A	NOTCH_SIGNALING_PATHWAY	TGF-BETA_SIGNALING_PATHWAY	red
HOMER3::JAK2	red&&HOMER3::RGL1	green				NOTCH1::BMPR1A	NOTCH_SIGNALING_PATHWAY	HIPPO_SIGNALING_PATHWAY	red
HOMER3::JAK2	red&&HOMER3::WNT4	green				NOTCH1::BMPR1A	NOTCH_SIGNALING_PATHWAY	SIGNALING_PATHWAYS_REGULATING_PLURIPOTENCY_OF_STEM_CELLS	red
HOMER3::JAK2	red&&HOMER3::DDIT3	green				BMPR1A::NOTCH1	TGF-BETA_SIGNALING_PATHWAY	THYROID_HORMONE_SIGNALING_PATHWAY	red
HOMER3::JAK2	red&&HOMER3::MET	green				BMPR1A::NOTCH1	HIPPO_SIGNALING_PATHWAY	THYROID_HORMONE_SIGNALING_PATHWAY	red
HOMER3::JAK2	red&&HOMER3::TSC2	green				BMPR1A::NOTCH1	SIGNALING_PATHWAYS_REGULATING_PLURIPOTENCY_OF_STEM_CELLS	THYROID_HORMONE_SIGNALING_PATHWAY	red
HOMER3::JAK2	red&&RGL1::JAK2	green				TPM4::BMPR1A	ADRENERGIC_SIGNALING_IN_CARDIOMYOCYTES	TGF-BETA_SIGNALING_PATHWAY	red
HOMER3::JAK2	red&&BRAF::JAK2	green				TPM4::BMPR1A	ADRENERGIC_SIGNALING_IN_CARDIOMYOCYTES	HIPPO_SIGNALING_PATHWAY	red
HOMER3::JAK2	red&&DDIT3::JAK2	green				TPM4::BMPR1A	ADRENERGIC_SIGNALING_IN_CARDIOMYOCYTES	SIGNALING_PATHWAYS_REGULATING_PLURIPOTENCY_OF_STEM_CELLS	red
HOMER3::JAK2	red&&JAK2::MET	green				TSHR::BMPR1A	CAMP_SIGNALING_PATHWAY	TGF-BETA_SIGNALING_PATHWAY	red
HOMER3::KIT	red&&COL5A2::HOMER3	green				TSHR::BMPR1A	CAMP_SIGNALING_PATHWAY	HIPPO_SIGNALING_PATHWAY	red
HOMER3::KIT	red&&HOMER3::MAP3K1	green				TSHR::BMPR1A	CAMP_SIGNALING_PATHWAY	SIGNALING_PATHWAYS_REGULATING_PLURIPOTENCY_OF_STEM_CELLS	red
HOMER3::KIT	red&&HOMER3::RGL1	green				ELMO1::BRCA1	CHEMOKINE_SIGNALING_PATHWAY	PI3K-AKT_SIGNALING_PATHWAY	red
HOMER3::KIT	red&&HOMER3::WNT4	green				CCL22::CARD11	CHEMOKINE_SIGNALING_PATHWAY	NF-KAPPA_B_SIGNALING_PATHWAY	red
HOMER3::KIT	red&&HOMER3::DDIT3	green				CCL22::CARD11	CHEMOKINE_SIGNALING_PATHWAY	T_CELL_RECEPTOR_SIGNALING_PATHWAY	red
HOMER3::KIT	red&&HOMER3::MET	green				CCL22::CARD11	CHEMOKINE_SIGNALING_PATHWAY	B_CELL_RECEPTOR_SIGNALING_PATHWAY	red
HOMER3::KIT	red&&HOMER3::TSC2	green				CARD11::CDK6	NF-KAPPA_B_SIGNALING_PATHWAY	P53_SIGNALING_PATHWAY	red
HOMER3::KIT	red&&BRAF::KIT	green				CARD11::CDK6	NF-KAPPA_B_SIGNALING_PATHWAY	PI3K-AKT_SIGNALING_PATHWAY	red
HOMER3::KIT	red&&DDIT3::KIT	green				CDK6::CARD11	P53_SIGNALING_PATHWAY	T_CELL_RECEPTOR_SIGNALING_PATHWAY	red
HOMER3::LIFR	red&&COL5A2::HOMER3	green				CDK6::CARD11	P53_SIGNALING_PATHWAY	B_CELL_RECEPTOR_SIGNALING_PATHWAY	red
HOMER3::LIFR	red&&HOMER3::MAP3K1	green				CDK6::CARD11	PI3K-AKT_SIGNALING_PATHWAY	T_CELL_RECEPTOR_SIGNALING_PATHWAY	red
HOMER3::LIFR	red&&HOMER3::RGL1	green				CDK6::CARD11	PI3K-AKT_SIGNALING_PATHWAY	B_CELL_RECEPTOR_SIGNALING_PATHWAY	red
HOMER3::LIFR	red&&HOMER3::WNT4	green				CARD11::COL4A5	NF-KAPPA_B_SIGNALING_PATHWAY	PI3K-AKT_SIGNALING_PATHWAY	red
HOMER3::LIFR	red&&HOMER3::DDIT3	green				COL4A5::CARD11	PI3K-AKT_SIGNALING_PATHWAY	T_CELL_RECEPTOR_SIGNALING_PATHWAY	red
HOMER3::LIFR	red&&HOMER3::MET	green				COL4A5::CARD11	PI3K-AKT_SIGNALING_PATHWAY	B_CELL_RECEPTOR_SIGNALING_PATHWAY	red
HOMER3::LIFR	red&&HOMER3::TSC2	green				CSF1R::CARD11	RAS_SIGNALING_PATHWAY	NF-KAPPA_B_SIGNALING_PATHWAY	red
HOMER3::LIFR	red&&BRAF::LIFR	green				CSF1R::CARD11	RAS_SIGNALING_PATHWAY	T_CELL_RECEPTOR_SIGNALING_PATHWAY	red
HOMER3::NOTCH1	red&&COL5A2::HOMER3	green				CSF1R::CARD11	RAS_SIGNALING_PATHWAY	B_CELL_RECEPTOR_SIGNALING_PATHWAY	red
HOMER3::NOTCH1	red&&HOMER3::MAP3K1	green				CSF1R::CARD11	RAP1_SIGNALING_PATHWAY	NF-KAPPA_B_SIGNALING_PATHWAY	red
HOMER3::NOTCH1	red&&HOMER3::RGL1	green				CSF1R::CARD11	RAP1_SIGNALING_PATHWAY	T_CELL_RECEPTOR_SIGNALING_PATHWAY	red
HOMER3::NOTCH1	red&&HOMER3::WNT4	green				CSF1R::CARD11	RAP1_SIGNALING_PATHWAY	B_CELL_RECEPTOR_SIGNALING_PATHWAY	red
HOMER3::NOTCH1	red&&HOMER3::DDIT3	green				CARD11::CSF1R	NF-KAPPA_B_SIGNALING_PATHWAY	PI3K-AKT_SIGNALING_PATHWAY	red
HOMER3::NOTCH1	red&&HOMER3::MET	green				CSF1R::CARD11	PI3K-AKT_SIGNALING_PATHWAY	T_CELL_RECEPTOR_SIGNALING_PATHWAY	red
HOMER3::NOTCH1	red&&HOMER3::TSC2	green				CSF1R::CARD11	PI3K-AKT_SIGNALING_PATHWAY	B_CELL_RECEPTOR_SIGNALING_PATHWAY	red
HOMER3::NTRK1	red&&COL5A2::HOMER3	green				CX3CL1::CARD11	CHEMOKINE_SIGNALING_PATHWAY	NF-KAPPA_B_SIGNALING_PATHWAY	red
HOMER3::NTRK1	red&&HOMER3::MAP3K1	green				CX3CL1::CARD11	CHEMOKINE_SIGNALING_PATHWAY	T_CELL_RECEPTOR_SIGNALING_PATHWAY	red
HOMER3::NTRK1	red&&HOMER3::RGL1	green				CX3CL1::CARD11	CHEMOKINE_SIGNALING_PATHWAY	B_CELL_RECEPTOR_SIGNALING_PATHWAY	red
HOMER3::NTRK1	red&&HOMER3::WNT4	green				CARD11::CX3CL1	NF-KAPPA_B_SIGNALING_PATHWAY	TNF_SIGNALING_PATHWAY	red
HOMER3::NTRK1	red&&HOMER3::DDIT3	green				CARD11::CX3CL1	T_CELL_RECEPTOR_SIGNALING_PATHWAY	TNF_SIGNALING_PATHWAY	red
HOMER3::NTRK1	red&&HOMER3::MET	green				CARD11::CX3CL1	B_CELL_RECEPTOR_SIGNALING_PATHWAY	TNF_SIGNALING_PATHWAY	red
HOMER3::NTRK1	red&&HOMER3::TSC2	green				ELMO1::CARD11	CHEMOKINE_SIGNALING_PATHWAY	NF-KAPPA_B_SIGNALING_PATHWAY	red
HOMER3::NTRK3	red&&COL5A2::HOMER3	green				ELMO1::CARD11	CHEMOKINE_SIGNALING_PATHWAY	T_CELL_RECEPTOR_SIGNALING_PATHWAY	red
HOMER3::NTRK3	red&&HOMER3::MAP3K1	green				ELMO1::CARD11	CHEMOKINE_SIGNALING_PATHWAY	B_CELL_RECEPTOR_SIGNALING_PATHWAY	red
HOMER3::NTRK3	red&&HOMER3::RGL1	green				CARD11::FBXW11	NF-KAPPA_B_SIGNALING_PATHWAY	WNT_SIGNALING_PATHWAY	red
HOMER3::NTRK3	red&&HOMER3::WNT4	green				CARD11::FBXW11	NF-KAPPA_B_SIGNALING_PATHWAY	HEDGEHOG_SIGNALING_PATHWAY	red
HOMER3::NTRK3	red&&HOMER3::DDIT3	green				CARD11::FBXW11	NF-KAPPA_B_SIGNALING_PATHWAY	HIPPO_SIGNALING_PATHWAY	red
HOMER3::NTRK3	red&&HOMER3::MET	green				FBXW11::CARD11	WNT_SIGNALING_PATHWAY	T_CELL_RECEPTOR_SIGNALING_PATHWAY	red
HOMER3::NTRK3	red&&HOMER3::TSC2	green				FBXW11::CARD11	WNT_SIGNALING_PATHWAY	B_CELL_RECEPTOR_SIGNALING_PATHWAY	red
HOMER3::PIM1	red&&COL5A2::HOMER3	green				FBXW11::CARD11	HEDGEHOG_SIGNALING_PATHWAY	T_CELL_RECEPTOR_SIGNALING_PATHWAY	red
HOMER3::PIM1	red&&HOMER3::MAP3K1	green				FBXW11::CARD11	HEDGEHOG_SIGNALING_PATHWAY	B_CELL_RECEPTOR_SIGNALING_PATHWAY	red
HOMER3::PIM1	red&&HOMER3::RGL1	green				FBXW11::CARD11	HIPPO_SIGNALING_PATHWAY	T_CELL_RECEPTOR_SIGNALING_PATHWAY	red
HOMER3::PIM1	red&&HOMER3::WNT4	green				FBXW11::CARD11	HIPPO_SIGNALING_PATHWAY	B_CELL_RECEPTOR_SIGNALING_PATHWAY	red
HOMER3::PIM1	red&&HOMER3::DDIT3	green				HSPB1::CARD11	MAPK_SIGNALING_PATHWAY	NF-KAPPA_B_SIGNALING_PATHWAY	red
HOMER3::PIM1	red&&HOMER3::MET	green				HSPB1::CARD11	MAPK_SIGNALING_PATHWAY	T_CELL_RECEPTOR_SIGNALING_PATHWAY	red
HOMER3::PIM1	red&&HOMER3::TSC2	green				HSPB1::CARD11	MAPK_SIGNALING_PATHWAY	B_CELL_RECEPTOR_SIGNALING_PATHWAY	red
HOMER3::PRKAR1A	red&&COL5A2::HOMER3	green				CARD11::HSPB1	NF-KAPPA_B_SIGNALING_PATHWAY	VEGF_SIGNALING_PATHWAY	red
HOMER3::PRKAR1A	red&&HOMER3::MAP3K1	green				HSPB1::CARD11	VEGF_SIGNALING_PATHWAY	T_CELL_RECEPTOR_SIGNALING_PATHWAY	red
HOMER3::PRKAR1A	red&&HOMER3::RGL1	green				HSPB1::CARD11	VEGF_SIGNALING_PATHWAY	B_CELL_RECEPTOR_SIGNALING_PATHWAY	red
HOMER3::PRKAR1A	red&&HOMER3::WNT4	green				CARD11::ID4	NF-KAPPA_B_SIGNALING_PATHWAY	TGF-BETA_SIGNALING_PATHWAY	red
HOMER3::PRKAR1A	red&&HOMER3::DDIT3	green				CARD11::ID4	NF-KAPPA_B_SIGNALING_PATHWAY	SIGNALING_PATHWAYS_REGULATING_PLURIPOTENCY_OF_STEM_CELLS	red
HOMER3::PRKAR1A	red&&HOMER3::MET	green				ID4::CARD11	TGF-BETA_SIGNALING_PATHWAY	T_CELL_RECEPTOR_SIGNALING_PATHWAY	red
HOMER3::PRKAR1A	red&&HOMER3::TSC2	green				ID4::CARD11	TGF-BETA_SIGNALING_PATHWAY	B_CELL_RECEPTOR_SIGNALING_PATHWAY	red
HOMER3::PRKAR1A	red&&RGL1::PRKAR1A	green				ID4::CARD11	SIGNALING_PATHWAYS_REGULATING_PLURIPOTENCY_OF_STEM_CELLS	T_CELL_RECEPTOR_SIGNALING_PATHWAY	red
HOMER3::PRKAR1A	red&&DDIT3::PRKAR1A	green				ID4::CARD11	SIGNALING_PATHWAYS_REGULATING_PLURIPOTENCY_OF_STEM_CELLS	B_CELL_RECEPTOR_SIGNALING_PATHWAY	red
HOMER3::PRKAR1A	red&&MET::PRKAR1A	green				CARD11::INPP4B	NF-KAPPA_B_SIGNALING_PATHWAY	PHOSPHATIDYLINOSITOL_SIGNALING_SYSTEM	red
HOMER3::SOCS1	red&&COL5A2::HOMER3	green				INPP4B::CARD11	PHOSPHATIDYLINOSITOL_SIGNALING_SYSTEM	T_CELL_RECEPTOR_SIGNALING_PATHWAY	red
HOMER3::SOCS1	red&&HOMER3::MAP3K1	green				INPP4B::CARD11	PHOSPHATIDYLINOSITOL_SIGNALING_SYSTEM	B_CELL_RECEPTOR_SIGNALING_PATHWAY	red
HOMER3::SOCS1	red&&HOMER3::RGL1	green				CARD11::MYL6	NF-KAPPA_B_SIGNALING_PATHWAY	OXYTOCIN_SIGNALING_PATHWAY	red
HOMER3::SOCS1	red&&HOMER3::WNT4	green				CARD11::MYL6	T_CELL_RECEPTOR_SIGNALING_PATHWAY	OXYTOCIN_SIGNALING_PATHWAY	red
HOMER3::SOCS1	red&&HOMER3::DDIT3	green				CARD11::MYL6	B_CELL_RECEPTOR_SIGNALING_PATHWAY	OXYTOCIN_SIGNALING_PATHWAY	red
HOMER3::SOCS1	red&&HOMER3::MET	green				PLTP::CARD11	PPAR_SIGNALING_PATHWAY	NF-KAPPA_B_SIGNALING_PATHWAY	red
HOMER3::SOCS1	red&&HOMER3::TSC2	green				PLTP::CARD11	PPAR_SIGNALING_PATHWAY	T_CELL_RECEPTOR_SIGNALING_PATHWAY	red
HOMER3::SOCS1	red&&RGL1::SOCS1	green				PLTP::CARD11	PPAR_SIGNALING_PATHWAY	B_CELL_RECEPTOR_SIGNALING_PATHWAY	red
HOMER3::SOCS1	red&&BRAF::SOCS1	green				PPARG::CARD11	PPAR_SIGNALING_PATHWAY	NF-KAPPA_B_SIGNALING_PATHWAY	red
HOMER3::SOCS1	red&&DDIT3::SOCS1	green				PPARG::CARD11	PPAR_SIGNALING_PATHWAY	T_CELL_RECEPTOR_SIGNALING_PATHWAY	red
HOMER3::TPM4	red&&COL5A2::HOMER3	green				PPARG::CARD11	PPAR_SIGNALING_PATHWAY	B_CELL_RECEPTOR_SIGNALING_PATHWAY	red
HOMER3::TPM4	red&&HOMER3::MAP3K1	green				CARD11::PPARG	NF-KAPPA_B_SIGNALING_PATHWAY	AMPK_SIGNALING_PATHWAY	red
HOMER3::TPM4	red&&HOMER3::RGL1	green				PPARG::CARD11	AMPK_SIGNALING_PATHWAY	T_CELL_RECEPTOR_SIGNALING_PATHWAY	red
HOMER3::TPM4	red&&HOMER3::WNT4	green				PPARG::CARD11	AMPK_SIGNALING_PATHWAY	B_CELL_RECEPTOR_SIGNALING_PATHWAY	red
HOMER3::TPM4	red&&HOMER3::DDIT3	green				CARD11::PRLR	NF-KAPPA_B_SIGNALING_PATHWAY	PI3K-AKT_SIGNALING_PATHWAY	red
HOMER3::TPM4	red&&HOMER3::MET	green				CARD11::PRLR	NF-KAPPA_B_SIGNALING_PATHWAY	JAK-STAT_SIGNALING_PATHWAY	red
HOMER3::TPM4	red&&HOMER3::TSC2	green				CARD11::PRLR	NF-KAPPA_B_SIGNALING_PATHWAY	PROLACTIN_SIGNALING_PATHWAY	red
HOMER3::TSHR	red&&COL5A2::HOMER3	green				PRLR::CARD11	PI3K-AKT_SIGNALING_PATHWAY	T_CELL_RECEPTOR_SIGNALING_PATHWAY	red
HOMER3::TSHR	red&&HOMER3::MAP3K1	green				PRLR::CARD11	PI3K-AKT_SIGNALING_PATHWAY	B_CELL_RECEPTOR_SIGNALING_PATHWAY	red
HOMER3::TSHR	red&&HOMER3::RGL1	green				PRLR::CARD11	JAK-STAT_SIGNALING_PATHWAY	T_CELL_RECEPTOR_SIGNALING_PATHWAY	red
HOMER3::TSHR	red&&HOMER3::WNT4	green				PRLR::CARD11	JAK-STAT_SIGNALING_PATHWAY	B_CELL_RECEPTOR_SIGNALING_PATHWAY	red
HOMER3::TSHR	red&&HOMER3::DDIT3	green				CARD11::PRLR	T_CELL_RECEPTOR_SIGNALING_PATHWAY	PROLACTIN_SIGNALING_PATHWAY	red
HOMER3::TSHR	red&&HOMER3::MET	green				CARD11::PRLR	B_CELL_RECEPTOR_SIGNALING_PATHWAY	PROLACTIN_SIGNALING_PATHWAY	red
HOMER3::TSHR	red&&HOMER3::TSC2	green				RPS6KA2::CARD11	MAPK_SIGNALING_PATHWAY	NF-KAPPA_B_SIGNALING_PATHWAY	red
ELMO1::IMPA2	red&&ATP6V1C2::IMPA2	green				RPS6KA2::CARD11	MAPK_SIGNALING_PATHWAY	T_CELL_RECEPTOR_SIGNALING_PATHWAY	red
ELMO1::IMPA2	red&&COL5A2::IMPA2	green				RPS6KA2::CARD11	MAPK_SIGNALING_PATHWAY	B_CELL_RECEPTOR_SIGNALING_PATHWAY	red
ELMO1::IMPA2	red&&FRMD6::IMPA2	green				CARD11::RPS6KA2	NF-KAPPA_B_SIGNALING_PATHWAY	MTOR_SIGNALING_PATHWAY	red
ELMO1::IMPA2	red&&IMPA2::IRF1	green				CARD11::RPS6KA2	NF-KAPPA_B_SIGNALING_PATHWAY	NEUROTROPHIN_SIGNALING_PATHWAY	red
ELMO1::IMPA2	red&&IMPA2::LFNG	green				RPS6KA2::CARD11	MTOR_SIGNALING_PATHWAY	T_CELL_RECEPTOR_SIGNALING_PATHWAY	red
ELMO1::IMPA2	red&&IMPA2::MAP3K1	green				RPS6KA2::CARD11	MTOR_SIGNALING_PATHWAY	B_CELL_RECEPTOR_SIGNALING_PATHWAY	red
ELMO1::IMPA2	red&&IMPA2::NOTCH3	green				CARD11::RPS6KA2	T_CELL_RECEPTOR_SIGNALING_PATHWAY	NEUROTROPHIN_SIGNALING_PATHWAY	red
ELMO1::IMPA2	red&&IMPA2::RAC2	green				CARD11::RPS6KA2	B_CELL_RECEPTOR_SIGNALING_PATHWAY	NEUROTROPHIN_SIGNALING_PATHWAY	red
ELMO1::IMPA2	red&&IMPA2::RGL1	green				CARD11::SPRED1	NF-KAPPA_B_SIGNALING_PATHWAY	JAK-STAT_SIGNALING_PATHWAY	red
ELMO1::IMPA2	red&&IMPA2::SLC25A4	green				SPRED1::CARD11	JAK-STAT_SIGNALING_PATHWAY	T_CELL_RECEPTOR_SIGNALING_PATHWAY	red
ELMO1::IMPA2	red&&IMPA2::TGFB2	green				SPRED1::CARD11	JAK-STAT_SIGNALING_PATHWAY	B_CELL_RECEPTOR_SIGNALING_PATHWAY	red
ELMO1::IMPA2	red&&IMPA2::TGFBR2	green				CARD11::WWC1	NF-KAPPA_B_SIGNALING_PATHWAY	HIPPO_SIGNALING_PATHWAY	red
ELMO1::IMPA2	red&&IMPA2::WNT4	green				WWC1::CARD11	HIPPO_SIGNALING_PATHWAY	T_CELL_RECEPTOR_SIGNALING_PATHWAY	red
ELMO1::IMPA2	red&&IMPA2::ABL1	green				WWC1::CARD11	HIPPO_SIGNALING_PATHWAY	B_CELL_RECEPTOR_SIGNALING_PATHWAY	red
ELMO1::IMPA2	red&&IMPA2::ABL2	green				CARD11::ZIC2	NF-KAPPA_B_SIGNALING_PATHWAY	HEDGEHOG_SIGNALING_PATHWAY	red
ELMO1::IMPA2	red&&IMPA2::ACSL6	green				ZIC2::CARD11	HEDGEHOG_SIGNALING_PATHWAY	T_CELL_RECEPTOR_SIGNALING_PATHWAY	red
ELMO1::IMPA2	red&&IMPA2::ARNT	green				ZIC2::CARD11	HEDGEHOG_SIGNALING_PATHWAY	B_CELL_RECEPTOR_SIGNALING_PATHWAY	red
ELMO1::IMPA2	red&&IMPA2::BCL3	green				CARD11::APC	NF-KAPPA_B_SIGNALING_PATHWAY	WNT_SIGNALING_PATHWAY	red
ELMO1::IMPA2	red&&IMPA2::BRAF	green				CARD11::APC	NF-KAPPA_B_SIGNALING_PATHWAY	HIPPO_SIGNALING_PATHWAY	red
ELMO1::IMPA2	red&&IMPA2::CDK4	green				CARD11::APC	NF-KAPPA_B_SIGNALING_PATHWAY	SIGNALING_PATHWAYS_REGULATING_PLURIPOTENCY_OF_STEM_CELLS	red
ELMO1::IMPA2	red&&IMPA2::CDKN2A	green				APC::CARD11	WNT_SIGNALING_PATHWAY	T_CELL_RECEPTOR_SIGNALING_PATHWAY	red
ELMO1::IMPA2	red&&IMPA2::CYLD	green				APC::CARD11	WNT_SIGNALING_PATHWAY	B_CELL_RECEPTOR_SIGNALING_PATHWAY	red
ELMO1::IMPA2	red&&IMPA2::DDIT3	green				APC::CARD11	HIPPO_SIGNALING_PATHWAY	T_CELL_RECEPTOR_SIGNALING_PATHWAY	red
ELMO1::IMPA2	red&&IMPA2::ERBB2	green				APC::CARD11	HIPPO_SIGNALING_PATHWAY	B_CELL_RECEPTOR_SIGNALING_PATHWAY	red
ELMO1::IMPA2	red&&IMPA2::FAS	green				APC::CARD11	SIGNALING_PATHWAYS_REGULATING_PLURIPOTENCY_OF_STEM_CELLS	T_CELL_RECEPTOR_SIGNALING_PATHWAY	red
ELMO1::IMPA2	red&&IMPA2::FCGR2B	green				APC::CARD11	SIGNALING_PATHWAYS_REGULATING_PLURIPOTENCY_OF_STEM_CELLS	B_CELL_RECEPTOR_SIGNALING_PATHWAY	red
ELMO1::IMPA2	red&&IMPA2::HRAS	green				BCL2::CARD11	HIF-1_SIGNALING_PATHWAY	T_CELL_RECEPTOR_SIGNALING_PATHWAY	red
ELMO1::IMPA2	red&&IMPA2::IL2	green				BCL2::CARD11	HIF-1_SIGNALING_PATHWAY	B_CELL_RECEPTOR_SIGNALING_PATHWAY	red
ELMO1::IMPA2	red&&IMPA2::MALT1	green				BCL2::CARD11	SPHINGOLIPID_SIGNALING_PATHWAY	T_CELL_RECEPTOR_SIGNALING_PATHWAY	red
ELMO1::IMPA2	red&&IMPA2::MDM2	green				BCL2::CARD11	SPHINGOLIPID_SIGNALING_PATHWAY	B_CELL_RECEPTOR_SIGNALING_PATHWAY	red
ELMO1::IMPA2	red&&IMPA2::MET	green				BCL2::CARD11	PI3K-AKT_SIGNALING_PATHWAY	T_CELL_RECEPTOR_SIGNALING_PATHWAY	red
ELMO1::IMPA2	red&&IMPA2::MTCP1	green				BCL2::CARD11	PI3K-AKT_SIGNALING_PATHWAY	B_CELL_RECEPTOR_SIGNALING_PATHWAY	red
ELMO1::IMPA2	red&&IMPA2::NF1	green				BCL2::CARD11	ADRENERGIC_SIGNALING_IN_CARDIOMYOCYTES	T_CELL_RECEPTOR_SIGNALING_PATHWAY	red
ELMO1::IMPA2	red&&IMPA2::PDGFRB	green				BCL2::CARD11	ADRENERGIC_SIGNALING_IN_CARDIOMYOCYTES	B_CELL_RECEPTOR_SIGNALING_PATHWAY	red
ELMO1::IMPA2	red&&IMPA2::PTCH1	green				CARD11::BCL2	T_CELL_RECEPTOR_SIGNALING_PATHWAY	NEUROTROPHIN_SIGNALING_PATHWAY	red
ELMO1::IMPA2	red&&IMPA2::SMAD4	green				CARD11::BCL2	B_CELL_RECEPTOR_SIGNALING_PATHWAY	NEUROTROPHIN_SIGNALING_PATHWAY	red
ELMO1::IMPA2	red&&IMPA2::SUFU	green				BIRC3::CARD11	NOD-LIKE_RECEPTOR_SIGNALING_PATHWAY	T_CELL_RECEPTOR_SIGNALING_PATHWAY	red
ELMO1::IMPA2	red&&IMPA2::TPM3	green				BIRC3::CARD11	NOD-LIKE_RECEPTOR_SIGNALING_PATHWAY	B_CELL_RECEPTOR_SIGNALING_PATHWAY	red
ELMO1::IMPA2	red&&IMPA2::TSC2	green				CARD11::BIRC3	T_CELL_RECEPTOR_SIGNALING_PATHWAY	TNF_SIGNALING_PATHWAY	red
ELMO1::IMPA2	red&&IMPA2::VHL	green				CARD11::BIRC3	B_CELL_RECEPTOR_SIGNALING_PATHWAY	TNF_SIGNALING_PATHWAY	red
COL4A5::KRIT1	red&&ATP6V1C2::KRIT1	green				CDH1::CARD11	RAP1_SIGNALING_PATHWAY	NF-KAPPA_B_SIGNALING_PATHWAY	red
COL4A5::KRIT1	red&&COL5A2::KRIT1	green				CDH1::CARD11	RAP1_SIGNALING_PATHWAY	T_CELL_RECEPTOR_SIGNALING_PATHWAY	red
COL4A5::KRIT1	red&&FRMD6::KRIT1	green				CDH1::CARD11	RAP1_SIGNALING_PATHWAY	B_CELL_RECEPTOR_SIGNALING_PATHWAY	red
COL4A5::KRIT1	red&&IRF1::KRIT1	green				CARD11::CDH1	NF-KAPPA_B_SIGNALING_PATHWAY	HIPPO_SIGNALING_PATHWAY	red
COL4A5::KRIT1	red&&KRIT1::LFNG	green				CDH1::CARD11	HIPPO_SIGNALING_PATHWAY	T_CELL_RECEPTOR_SIGNALING_PATHWAY	red
COL4A5::KRIT1	red&&KRIT1::MAP3K1	green				CDH1::CARD11	HIPPO_SIGNALING_PATHWAY	B_CELL_RECEPTOR_SIGNALING_PATHWAY	red
COL4A5::KRIT1	red&&KRIT1::NOTCH3	green				CTNNB1::CARD11	RAP1_SIGNALING_PATHWAY	NF-KAPPA_B_SIGNALING_PATHWAY	red
COL4A5::KRIT1	red&&KRIT1::RGL1	green				CTNNB1::CARD11	RAP1_SIGNALING_PATHWAY	T_CELL_RECEPTOR_SIGNALING_PATHWAY	red
COL4A5::KRIT1	red&&KRIT1::ABL1	green				CTNNB1::CARD11	RAP1_SIGNALING_PATHWAY	B_CELL_RECEPTOR_SIGNALING_PATHWAY	red
COL4A5::KRIT1	red&&KRIT1::ABL2	green				CARD11::CTNNB1	NF-KAPPA_B_SIGNALING_PATHWAY	WNT_SIGNALING_PATHWAY	red
COL4A5::KRIT1	red&&KRIT1::DDIT3	green				CARD11::CTNNB1	NF-KAPPA_B_SIGNALING_PATHWAY	HIPPO_SIGNALING_PATHWAY	red
COL4A5::KRIT1	red&&KRIT1::ERBB2	green				CARD11::CTNNB1	NF-KAPPA_B_SIGNALING_PATHWAY	SIGNALING_PATHWAYS_REGULATING_PLURIPOTENCY_OF_STEM_CELLS	red
COL4A5::KRIT1	red&&KRIT1::IL2	green				CARD11::CTNNB1	NF-KAPPA_B_SIGNALING_PATHWAY	THYROID_HORMONE_SIGNALING_PATHWAY	red
COL4A5::KRIT1	red&&KRIT1::MTCP1	green				CTNNB1::CARD11	WNT_SIGNALING_PATHWAY	T_CELL_RECEPTOR_SIGNALING_PATHWAY	red
COL4A5::KRIT1	red&&KRIT1::SMAD4	green				CTNNB1::CARD11	WNT_SIGNALING_PATHWAY	B_CELL_RECEPTOR_SIGNALING_PATHWAY	red
COL4A5::KRIT1	red&&KRIT1::TPM3	green				CTNNB1::CARD11	HIPPO_SIGNALING_PATHWAY	T_CELL_RECEPTOR_SIGNALING_PATHWAY	red
COL4A5::KRIT1	red&&KRIT1::VHL	green				CTNNB1::CARD11	HIPPO_SIGNALING_PATHWAY	B_CELL_RECEPTOR_SIGNALING_PATHWAY	red
CX3CL1::KRIT1	red&&ATP6V1C2::KRIT1	green				CTNNB1::CARD11	SIGNALING_PATHWAYS_REGULATING_PLURIPOTENCY_OF_STEM_CELLS	T_CELL_RECEPTOR_SIGNALING_PATHWAY	red
CX3CL1::KRIT1	red&&COL5A2::KRIT1	green				CTNNB1::CARD11	SIGNALING_PATHWAYS_REGULATING_PLURIPOTENCY_OF_STEM_CELLS	B_CELL_RECEPTOR_SIGNALING_PATHWAY	red
CX3CL1::KRIT1	red&&FRMD6::KRIT1	green				CARD11::CTNNB1	T_CELL_RECEPTOR_SIGNALING_PATHWAY	THYROID_HORMONE_SIGNALING_PATHWAY	red
CX3CL1::KRIT1	red&&IRF1::KRIT1	green				CARD11::CTNNB1	B_CELL_RECEPTOR_SIGNALING_PATHWAY	THYROID_HORMONE_SIGNALING_PATHWAY	red
CX3CL1::KRIT1	red&&KRIT1::LFNG	green				CARD11::DDB2	NF-KAPPA_B_SIGNALING_PATHWAY	P53_SIGNALING_PATHWAY	red
CX3CL1::KRIT1	red&&KRIT1::MAP3K1	green				DDB2::CARD11	P53_SIGNALING_PATHWAY	T_CELL_RECEPTOR_SIGNALING_PATHWAY	red
CX3CL1::KRIT1	red&&KRIT1::NOTCH3	green				DDB2::CARD11	P53_SIGNALING_PATHWAY	B_CELL_RECEPTOR_SIGNALING_PATHWAY	red
CX3CL1::KRIT1	red&&KRIT1::RGL1	green				FGFR1::CARD11	MAPK_SIGNALING_PATHWAY	NF-KAPPA_B_SIGNALING_PATHWAY	red
CX3CL1::KRIT1	red&&KRIT1::ABL1	green				FGFR1::CARD11	MAPK_SIGNALING_PATHWAY	T_CELL_RECEPTOR_SIGNALING_PATHWAY	red
CX3CL1::KRIT1	red&&KRIT1::ABL2	green				FGFR1::CARD11	MAPK_SIGNALING_PATHWAY	B_CELL_RECEPTOR_SIGNALING_PATHWAY	red
CX3CL1::KRIT1	red&&KRIT1::DDIT3	green				FGFR1::CARD11	RAS_SIGNALING_PATHWAY	NF-KAPPA_B_SIGNALING_PATHWAY	red
CX3CL1::KRIT1	red&&KRIT1::ERBB2	green				FGFR1::CARD11	RAS_SIGNALING_PATHWAY	T_CELL_RECEPTOR_SIGNALING_PATHWAY	red
CX3CL1::KRIT1	red&&KRIT1::IL2	green				FGFR1::CARD11	RAS_SIGNALING_PATHWAY	B_CELL_RECEPTOR_SIGNALING_PATHWAY	red
CX3CL1::KRIT1	red&&KRIT1::MTCP1	green				FGFR1::CARD11	RAP1_SIGNALING_PATHWAY	NF-KAPPA_B_SIGNALING_PATHWAY	red
CX3CL1::KRIT1	red&&KRIT1::SMAD4	green				FGFR1::CARD11	RAP1_SIGNALING_PATHWAY	T_CELL_RECEPTOR_SIGNALING_PATHWAY	red
CX3CL1::KRIT1	red&&KRIT1::TPM3	green				FGFR1::CARD11	RAP1_SIGNALING_PATHWAY	B_CELL_RECEPTOR_SIGNALING_PATHWAY	red
CX3CL1::KRIT1	red&&KRIT1::VHL	green				CARD11::FGFR1	NF-KAPPA_B_SIGNALING_PATHWAY	PI3K-AKT_SIGNALING_PATHWAY	red
ELMO1::KRIT1	red&&ATP6V1C2::KRIT1	green				CARD11::FGFR1	NF-KAPPA_B_SIGNALING_PATHWAY	SIGNALING_PATHWAYS_REGULATING_PLURIPOTENCY_OF_STEM_CELLS	red
ELMO1::KRIT1	red&&COL5A2::KRIT1	green				FGFR1::CARD11	PI3K-AKT_SIGNALING_PATHWAY	T_CELL_RECEPTOR_SIGNALING_PATHWAY	red
ELMO1::KRIT1	red&&FRMD6::KRIT1	green				FGFR1::CARD11	PI3K-AKT_SIGNALING_PATHWAY	B_CELL_RECEPTOR_SIGNALING_PATHWAY	red
ELMO1::KRIT1	red&&IRF1::KRIT1	green				FGFR1::CARD11	SIGNALING_PATHWAYS_REGULATING_PLURIPOTENCY_OF_STEM_CELLS	T_CELL_RECEPTOR_SIGNALING_PATHWAY	red
ELMO1::KRIT1	red&&KRIT1::LFNG	green				FGFR1::CARD11	SIGNALING_PATHWAYS_REGULATING_PLURIPOTENCY_OF_STEM_CELLS	B_CELL_RECEPTOR_SIGNALING_PATHWAY	red
ELMO1::KRIT1	red&&KRIT1::MAP3K1	green				GNAS::CARD11	RAP1_SIGNALING_PATHWAY	NF-KAPPA_B_SIGNALING_PATHWAY	red
ELMO1::KRIT1	red&&KRIT1::NOTCH3	green				GNAS::CARD11	RAP1_SIGNALING_PATHWAY	T_CELL_RECEPTOR_SIGNALING_PATHWAY	red
ELMO1::KRIT1	red&&KRIT1::RGL1	green				GNAS::CARD11	RAP1_SIGNALING_PATHWAY	B_CELL_RECEPTOR_SIGNALING_PATHWAY	red
ELMO1::KRIT1	red&&KRIT1::ABL1	green				GNAS::CARD11	CALCIUM_SIGNALING_PATHWAY	NF-KAPPA_B_SIGNALING_PATHWAY	red
ELMO1::KRIT1	red&&KRIT1::ABL2	green				GNAS::CARD11	CALCIUM_SIGNALING_PATHWAY	T_CELL_RECEPTOR_SIGNALING_PATHWAY	red
ELMO1::KRIT1	red&&KRIT1::DDIT3	green				GNAS::CARD11	CALCIUM_SIGNALING_PATHWAY	B_CELL_RECEPTOR_SIGNALING_PATHWAY	red
ELMO1::KRIT1	red&&KRIT1::ERBB2	green				GNAS::CARD11	CAMP_SIGNALING_PATHWAY	NF-KAPPA_B_SIGNALING_PATHWAY	red
ELMO1::KRIT1	red&&KRIT1::IL2	green				GNAS::CARD11	CAMP_SIGNALING_PATHWAY	T_CELL_RECEPTOR_SIGNALING_PATHWAY	red
ELMO1::KRIT1	red&&KRIT1::MTCP1	green				GNAS::CARD11	CAMP_SIGNALING_PATHWAY	B_CELL_RECEPTOR_SIGNALING_PATHWAY	red
ELMO1::KRIT1	red&&KRIT1::SMAD4	green				CARD11::GNAS	NF-KAPPA_B_SIGNALING_PATHWAY	ADRENERGIC_SIGNALING_IN_CARDIOMYOCYTES	red
ELMO1::KRIT1	red&&KRIT1::TPM3	green				CARD11::GNAS	NF-KAPPA_B_SIGNALING_PATHWAY	GNRH_SIGNALING_PATHWAY	red
ELMO1::KRIT1	red&&KRIT1::VHL	green				CARD11::GNAS	NF-KAPPA_B_SIGNALING_PATHWAY	ESTROGEN_SIGNALING_PATHWAY	red
KRIT1::PLTP	red&&ATP6V1C2::KRIT1	green				CARD11::GNAS	NF-KAPPA_B_SIGNALING_PATHWAY	OXYTOCIN_SIGNALING_PATHWAY	red
KRIT1::PLTP	red&&COL5A2::KRIT1	green				CARD11::GNAS	NF-KAPPA_B_SIGNALING_PATHWAY	GLUCAGON_SIGNALING_PATHWAY	red
KRIT1::PLTP	red&&FRMD6::KRIT1	green				GNAS::CARD11	ADRENERGIC_SIGNALING_IN_CARDIOMYOCYTES	T_CELL_RECEPTOR_SIGNALING_PATHWAY	red
KRIT1::PLTP	red&&IRF1::KRIT1	green				GNAS::CARD11	ADRENERGIC_SIGNALING_IN_CARDIOMYOCYTES	B_CELL_RECEPTOR_SIGNALING_PATHWAY	red
KRIT1::PLTP	red&&KRIT1::LFNG	green				CARD11::GNAS	T_CELL_RECEPTOR_SIGNALING_PATHWAY	GNRH_SIGNALING_PATHWAY	red
KRIT1::PLTP	red&&KRIT1::MAP3K1	green				CARD11::GNAS	T_CELL_RECEPTOR_SIGNALING_PATHWAY	ESTROGEN_SIGNALING_PATHWAY	red
KRIT1::PLTP	red&&KRIT1::NOTCH3	green				CARD11::GNAS	T_CELL_RECEPTOR_SIGNALING_PATHWAY	OXYTOCIN_SIGNALING_PATHWAY	red
KRIT1::PLTP	red&&KRIT1::RGL1	green				CARD11::GNAS	T_CELL_RECEPTOR_SIGNALING_PATHWAY	GLUCAGON_SIGNALING_PATHWAY	red
KRIT1::PLTP	red&&KRIT1::ABL1	green				CARD11::GNAS	B_CELL_RECEPTOR_SIGNALING_PATHWAY	GNRH_SIGNALING_PATHWAY	red
KRIT1::PLTP	red&&KRIT1::ABL2	green				CARD11::GNAS	B_CELL_RECEPTOR_SIGNALING_PATHWAY	ESTROGEN_SIGNALING_PATHWAY	red
KRIT1::PLTP	red&&KRIT1::DDIT3	green				CARD11::GNAS	B_CELL_RECEPTOR_SIGNALING_PATHWAY	OXYTOCIN_SIGNALING_PATHWAY	red
KRIT1::PLTP	red&&KRIT1::ERBB2	green				CARD11::GNAS	B_CELL_RECEPTOR_SIGNALING_PATHWAY	GLUCAGON_SIGNALING_PATHWAY	red
KRIT1::PLTP	red&&KRIT1::IL2	green				CARD11::IL6ST	NF-KAPPA_B_SIGNALING_PATHWAY	SIGNALING_PATHWAYS_REGULATING_PLURIPOTENCY_OF_STEM_CELLS	red
KRIT1::PLTP	red&&KRIT1::MTCP1	green				CARD11::IL6ST	NF-KAPPA_B_SIGNALING_PATHWAY	JAK-STAT_SIGNALING_PATHWAY	red
KRIT1::PLTP	red&&KRIT1::SMAD4	green				IL6ST::CARD11	SIGNALING_PATHWAYS_REGULATING_PLURIPOTENCY_OF_STEM_CELLS	T_CELL_RECEPTOR_SIGNALING_PATHWAY	red
KRIT1::PLTP	red&&KRIT1::TPM3	green				IL6ST::CARD11	SIGNALING_PATHWAYS_REGULATING_PLURIPOTENCY_OF_STEM_CELLS	B_CELL_RECEPTOR_SIGNALING_PATHWAY	red
KRIT1::PLTP	red&&KRIT1::VHL	green				IL6ST::CARD11	JAK-STAT_SIGNALING_PATHWAY	T_CELL_RECEPTOR_SIGNALING_PATHWAY	red
KRIT1::RPS6KA2	red&&ATP6V1C2::KRIT1	green				IL6ST::CARD11	JAK-STAT_SIGNALING_PATHWAY	B_CELL_RECEPTOR_SIGNALING_PATHWAY	red
KRIT1::RPS6KA2	red&&COL5A2::KRIT1	green				JAK2::CARD11	CHEMOKINE_SIGNALING_PATHWAY	NF-KAPPA_B_SIGNALING_PATHWAY	red
KRIT1::RPS6KA2	red&&FRMD6::KRIT1	green				JAK2::CARD11	CHEMOKINE_SIGNALING_PATHWAY	T_CELL_RECEPTOR_SIGNALING_PATHWAY	red
KRIT1::RPS6KA2	red&&IRF1::KRIT1	green				JAK2::CARD11	CHEMOKINE_SIGNALING_PATHWAY	B_CELL_RECEPTOR_SIGNALING_PATHWAY	red
KRIT1::RPS6KA2	red&&KRIT1::LFNG	green				CARD11::JAK2	NF-KAPPA_B_SIGNALING_PATHWAY	PI3K-AKT_SIGNALING_PATHWAY	red
KRIT1::RPS6KA2	red&&KRIT1::MAP3K1	green				CARD11::JAK2	NF-KAPPA_B_SIGNALING_PATHWAY	SIGNALING_PATHWAYS_REGULATING_PLURIPOTENCY_OF_STEM_CELLS	red
KRIT1::RPS6KA2	red&&KRIT1::NOTCH3	green				CARD11::JAK2	NF-KAPPA_B_SIGNALING_PATHWAY	JAK-STAT_SIGNALING_PATHWAY	red
KRIT1::RPS6KA2	red&&KRIT1::RGL1	green				CARD11::JAK2	NF-KAPPA_B_SIGNALING_PATHWAY	PROLACTIN_SIGNALING_PATHWAY	red
KRIT1::RPS6KA2	red&&KRIT1::ABL1	green				CARD11::JAK2	NF-KAPPA_B_SIGNALING_PATHWAY	ADIPOCYTOKINE_SIGNALING_PATHWAY	red
KRIT1::RPS6KA2	red&&KRIT1::ABL2	green				JAK2::CARD11	PI3K-AKT_SIGNALING_PATHWAY	T_CELL_RECEPTOR_SIGNALING_PATHWAY	red
KRIT1::RPS6KA2	red&&KRIT1::DDIT3	green				JAK2::CARD11	PI3K-AKT_SIGNALING_PATHWAY	B_CELL_RECEPTOR_SIGNALING_PATHWAY	red
KRIT1::RPS6KA2	red&&KRIT1::ERBB2	green				JAK2::CARD11	SIGNALING_PATHWAYS_REGULATING_PLURIPOTENCY_OF_STEM_CELLS	T_CELL_RECEPTOR_SIGNALING_PATHWAY	red
KRIT1::RPS6KA2	red&&KRIT1::IL2	green				JAK2::CARD11	SIGNALING_PATHWAYS_REGULATING_PLURIPOTENCY_OF_STEM_CELLS	B_CELL_RECEPTOR_SIGNALING_PATHWAY	red
KRIT1::RPS6KA2	red&&KRIT1::MTCP1	green				JAK2::CARD11	JAK-STAT_SIGNALING_PATHWAY	T_CELL_RECEPTOR_SIGNALING_PATHWAY	red
KRIT1::RPS6KA2	red&&KRIT1::SMAD4	green				JAK2::CARD11	JAK-STAT_SIGNALING_PATHWAY	B_CELL_RECEPTOR_SIGNALING_PATHWAY	red
KRIT1::RPS6KA2	red&&KRIT1::TPM3	green				CARD11::JAK2	T_CELL_RECEPTOR_SIGNALING_PATHWAY	PROLACTIN_SIGNALING_PATHWAY	red
KRIT1::RPS6KA2	red&&KRIT1::VHL	green				CARD11::JAK2	T_CELL_RECEPTOR_SIGNALING_PATHWAY	ADIPOCYTOKINE_SIGNALING_PATHWAY	red
KRIT1::SPRED1	red&&ATP6V1C2::KRIT1	green				CARD11::JAK2	B_CELL_RECEPTOR_SIGNALING_PATHWAY	PROLACTIN_SIGNALING_PATHWAY	red
KRIT1::SPRED1	red&&COL5A2::KRIT1	green				CARD11::JAK2	B_CELL_RECEPTOR_SIGNALING_PATHWAY	ADIPOCYTOKINE_SIGNALING_PATHWAY	red
KRIT1::SPRED1	red&&FRMD6::KRIT1	green				KIT::CARD11	RAS_SIGNALING_PATHWAY	NF-KAPPA_B_SIGNALING_PATHWAY	red
KRIT1::SPRED1	red&&IRF1::KRIT1	green				KIT::CARD11	RAS_SIGNALING_PATHWAY	T_CELL_RECEPTOR_SIGNALING_PATHWAY	red
KRIT1::SPRED1	red&&KRIT1::LFNG	green				KIT::CARD11	RAS_SIGNALING_PATHWAY	B_CELL_RECEPTOR_SIGNALING_PATHWAY	red
KRIT1::SPRED1	red&&KRIT1::MAP3K1	green				KIT::CARD11	RAP1_SIGNALING_PATHWAY	NF-KAPPA_B_SIGNALING_PATHWAY	red
KRIT1::SPRED1	red&&KRIT1::NOTCH3	green				KIT::CARD11	RAP1_SIGNALING_PATHWAY	T_CELL_RECEPTOR_SIGNALING_PATHWAY	red
KRIT1::SPRED1	red&&KRIT1::RGL1	green				KIT::CARD11	RAP1_SIGNALING_PATHWAY	B_CELL_RECEPTOR_SIGNALING_PATHWAY	red
KRIT1::SPRED1	red&&KRIT1::ABL1	green				CARD11::KIT	NF-KAPPA_B_SIGNALING_PATHWAY	PI3K-AKT_SIGNALING_PATHWAY	red
KRIT1::SPRED1	red&&KRIT1::ABL2	green				KIT::CARD11	PI3K-AKT_SIGNALING_PATHWAY	T_CELL_RECEPTOR_SIGNALING_PATHWAY	red
KRIT1::SPRED1	red&&KRIT1::DDIT3	green				KIT::CARD11	PI3K-AKT_SIGNALING_PATHWAY	B_CELL_RECEPTOR_SIGNALING_PATHWAY	red
KRIT1::SPRED1	red&&KRIT1::ERBB2	green				KRAS::CARD11	MAPK_SIGNALING_PATHWAY	NF-KAPPA_B_SIGNALING_PATHWAY	red
KRIT1::SPRED1	red&&KRIT1::IL2	green				KRAS::CARD11	ERBB_SIGNALING_PATHWAY	NF-KAPPA_B_SIGNALING_PATHWAY	red
KRIT1::SPRED1	red&&KRIT1::MTCP1	green				KRAS::CARD11	RAS_SIGNALING_PATHWAY	NF-KAPPA_B_SIGNALING_PATHWAY	red
KRIT1::SPRED1	red&&KRIT1::SMAD4	green				KRAS::CARD11	RAP1_SIGNALING_PATHWAY	NF-KAPPA_B_SIGNALING_PATHWAY	red
KRIT1::SPRED1	red&&KRIT1::TPM3	green				KRAS::CARD11	CHEMOKINE_SIGNALING_PATHWAY	NF-KAPPA_B_SIGNALING_PATHWAY	red
KRIT1::SPRED1	red&&KRIT1::VHL	green				CARD11::KRAS	NF-KAPPA_B_SIGNALING_PATHWAY	FOXO_SIGNALING_PATHWAY	red
KRIT1::ZIC2	red&&ATP6V1C2::KRIT1	green				CARD11::KRAS	NF-KAPPA_B_SIGNALING_PATHWAY	SPHINGOLIPID_SIGNALING_PATHWAY	red
KRIT1::ZIC2	red&&COL5A2::KRIT1	green				CARD11::KRAS	NF-KAPPA_B_SIGNALING_PATHWAY	PI3K-AKT_SIGNALING_PATHWAY	red
KRIT1::ZIC2	red&&FRMD6::KRIT1	green				CARD11::KRAS	NF-KAPPA_B_SIGNALING_PATHWAY	VEGF_SIGNALING_PATHWAY	red
KRIT1::ZIC2	red&&IRF1::KRIT1	green				CARD11::KRAS	NF-KAPPA_B_SIGNALING_PATHWAY	SIGNALING_PATHWAYS_REGULATING_PLURIPOTENCY_OF_STEM_CELLS	red
KRIT1::ZIC2	red&&KRIT1::LFNG	green				CARD11::KRAS	NF-KAPPA_B_SIGNALING_PATHWAY	FC_EPSILON_RI_SIGNALING_PATHWAY	red
KRIT1::ZIC2	red&&KRIT1::MAP3K1	green				CARD11::KRAS	NF-KAPPA_B_SIGNALING_PATHWAY	NEUROTROPHIN_SIGNALING_PATHWAY	red
KRIT1::ZIC2	red&&KRIT1::NOTCH3	green				CARD11::KRAS	NF-KAPPA_B_SIGNALING_PATHWAY	INSULIN_SIGNALING_PATHWAY	red
KRIT1::ZIC2	red&&KRIT1::RGL1	green				CARD11::KRAS	NF-KAPPA_B_SIGNALING_PATHWAY	GNRH_SIGNALING_PATHWAY	red
KRIT1::ZIC2	red&&KRIT1::ABL1	green				CARD11::KRAS	NF-KAPPA_B_SIGNALING_PATHWAY	ESTROGEN_SIGNALING_PATHWAY	red
KRIT1::ZIC2	red&&KRIT1::ABL2	green				CARD11::KRAS	NF-KAPPA_B_SIGNALING_PATHWAY	PROLACTIN_SIGNALING_PATHWAY	red
KRIT1::ZIC2	red&&KRIT1::DDIT3	green				CARD11::KRAS	NF-KAPPA_B_SIGNALING_PATHWAY	THYROID_HORMONE_SIGNALING_PATHWAY	red
KRIT1::ZIC2	red&&KRIT1::ERBB2	green				CARD11::KRAS	NF-KAPPA_B_SIGNALING_PATHWAY	OXYTOCIN_SIGNALING_PATHWAY	red
KRIT1::ZIC2	red&&KRIT1::IL2	green				CARD11::LIFR	NF-KAPPA_B_SIGNALING_PATHWAY	SIGNALING_PATHWAYS_REGULATING_PLURIPOTENCY_OF_STEM_CELLS	red
KRIT1::ZIC2	red&&KRIT1::MTCP1	green				CARD11::LIFR	NF-KAPPA_B_SIGNALING_PATHWAY	JAK-STAT_SIGNALING_PATHWAY	red
KRIT1::ZIC2	red&&KRIT1::SMAD4	green				LIFR::CARD11	SIGNALING_PATHWAYS_REGULATING_PLURIPOTENCY_OF_STEM_CELLS	T_CELL_RECEPTOR_SIGNALING_PATHWAY	red
KRIT1::ZIC2	red&&KRIT1::TPM3	green				LIFR::CARD11	SIGNALING_PATHWAYS_REGULATING_PLURIPOTENCY_OF_STEM_CELLS	B_CELL_RECEPTOR_SIGNALING_PATHWAY	red
KRIT1::ZIC2	red&&KRIT1::VHL	green				LIFR::CARD11	JAK-STAT_SIGNALING_PATHWAY	T_CELL_RECEPTOR_SIGNALING_PATHWAY	red
KRIT1::BCL10	red&&ATP6V1C2::KRIT1	green				LIFR::CARD11	JAK-STAT_SIGNALING_PATHWAY	B_CELL_RECEPTOR_SIGNALING_PATHWAY	red
KRIT1::BCL10	red&&COL5A2::KRIT1	green				CARD11::NOTCH1	NF-KAPPA_B_SIGNALING_PATHWAY	NOTCH_SIGNALING_PATHWAY	red
KRIT1::BCL10	red&&FRMD6::KRIT1	green				CARD11::NOTCH1	NF-KAPPA_B_SIGNALING_PATHWAY	THYROID_HORMONE_SIGNALING_PATHWAY	red
KRIT1::BCL10	red&&IRF1::KRIT1	green				NOTCH1::CARD11	NOTCH_SIGNALING_PATHWAY	T_CELL_RECEPTOR_SIGNALING_PATHWAY	red
KRIT1::BCL10	red&&KRIT1::LFNG	green				NOTCH1::CARD11	NOTCH_SIGNALING_PATHWAY	B_CELL_RECEPTOR_SIGNALING_PATHWAY	red
KRIT1::BCL10	red&&KRIT1::MAP3K1	green				CARD11::NOTCH1	T_CELL_RECEPTOR_SIGNALING_PATHWAY	THYROID_HORMONE_SIGNALING_PATHWAY	red
KRIT1::BCL10	red&&KRIT1::NOTCH3	green				CARD11::NOTCH1	B_CELL_RECEPTOR_SIGNALING_PATHWAY	THYROID_HORMONE_SIGNALING_PATHWAY	red
KRIT1::BCL10	red&&KRIT1::RGL1	green				NTRK1::CARD11	MAPK_SIGNALING_PATHWAY	NF-KAPPA_B_SIGNALING_PATHWAY	red
KRIT1::BCL10	red&&KRIT1::ABL1	green				NTRK1::CARD11	MAPK_SIGNALING_PATHWAY	T_CELL_RECEPTOR_SIGNALING_PATHWAY	red
KRIT1::BCL10	red&&KRIT1::ABL2	green				NTRK1::CARD11	MAPK_SIGNALING_PATHWAY	B_CELL_RECEPTOR_SIGNALING_PATHWAY	red
KRIT1::BCL10	red&&KRIT1::DDIT3	green				CARD11::NTRK1	NF-KAPPA_B_SIGNALING_PATHWAY	NEUROTROPHIN_SIGNALING_PATHWAY	red
KRIT1::BCL10	red&&KRIT1::ERBB2	green				CARD11::NTRK1	T_CELL_RECEPTOR_SIGNALING_PATHWAY	NEUROTROPHIN_SIGNALING_PATHWAY	red
KRIT1::BCL10	red&&KRIT1::IL2	green				CARD11::NTRK1	B_CELL_RECEPTOR_SIGNALING_PATHWAY	NEUROTROPHIN_SIGNALING_PATHWAY	red
KRIT1::BCL10	red&&KRIT1::MTCP1	green				CARD11::NTRK3	NF-KAPPA_B_SIGNALING_PATHWAY	NEUROTROPHIN_SIGNALING_PATHWAY	red
KRIT1::BCL10	red&&KRIT1::SMAD4	green				CARD11::NTRK3	T_CELL_RECEPTOR_SIGNALING_PATHWAY	NEUROTROPHIN_SIGNALING_PATHWAY	red
KRIT1::BCL10	red&&KRIT1::TPM3	green				CARD11::NTRK3	B_CELL_RECEPTOR_SIGNALING_PATHWAY	NEUROTROPHIN_SIGNALING_PATHWAY	red
KRIT1::BCL10	red&&KRIT1::VHL	green				CARD11::PRKAR1A	NF-KAPPA_B_SIGNALING_PATHWAY	INSULIN_SIGNALING_PATHWAY	red
KRIT1::NOTCH1	red&&ATP6V1C2::KRIT1	green				CARD11::PRKAR1A	T_CELL_RECEPTOR_SIGNALING_PATHWAY	INSULIN_SIGNALING_PATHWAY	red
KRIT1::NOTCH1	red&&COL5A2::KRIT1	green				CARD11::PRKAR1A	B_CELL_RECEPTOR_SIGNALING_PATHWAY	INSULIN_SIGNALING_PATHWAY	red
KRIT1::NOTCH1	red&&FRMD6::KRIT1	green				CARD11::SOCS1	NF-KAPPA_B_SIGNALING_PATHWAY	JAK-STAT_SIGNALING_PATHWAY	red
KRIT1::NOTCH1	red&&IRF1::KRIT1	green				CARD11::SOCS1	NF-KAPPA_B_SIGNALING_PATHWAY	INSULIN_SIGNALING_PATHWAY	red
KRIT1::NOTCH1	red&&KRIT1::LFNG	green				CARD11::SOCS1	NF-KAPPA_B_SIGNALING_PATHWAY	PROLACTIN_SIGNALING_PATHWAY	red
KRIT1::NOTCH1	red&&KRIT1::MAP3K1	green				SOCS1::CARD11	JAK-STAT_SIGNALING_PATHWAY	T_CELL_RECEPTOR_SIGNALING_PATHWAY	red
KRIT1::NOTCH1	red&&KRIT1::NOTCH3	green				SOCS1::CARD11	JAK-STAT_SIGNALING_PATHWAY	B_CELL_RECEPTOR_SIGNALING_PATHWAY	red
KRIT1::NOTCH1	red&&KRIT1::RGL1	green				CARD11::SOCS1	T_CELL_RECEPTOR_SIGNALING_PATHWAY	INSULIN_SIGNALING_PATHWAY	red
KRIT1::NOTCH1	red&&KRIT1::ABL1	green				CARD11::SOCS1	T_CELL_RECEPTOR_SIGNALING_PATHWAY	PROLACTIN_SIGNALING_PATHWAY	red
KRIT1::NOTCH1	red&&KRIT1::ABL2	green				CARD11::SOCS1	B_CELL_RECEPTOR_SIGNALING_PATHWAY	INSULIN_SIGNALING_PATHWAY	red
KRIT1::NOTCH1	red&&KRIT1::DDIT3	green				CARD11::SOCS1	B_CELL_RECEPTOR_SIGNALING_PATHWAY	PROLACTIN_SIGNALING_PATHWAY	red
KRIT1::NOTCH1	red&&KRIT1::ERBB2	green				CARD11::STK11	NF-KAPPA_B_SIGNALING_PATHWAY	FOXO_SIGNALING_PATHWAY	red
KRIT1::NOTCH1	red&&KRIT1::IL2	green				CARD11::STK11	NF-KAPPA_B_SIGNALING_PATHWAY	MTOR_SIGNALING_PATHWAY	red
KRIT1::NOTCH1	red&&KRIT1::MTCP1	green				CARD11::STK11	NF-KAPPA_B_SIGNALING_PATHWAY	PI3K-AKT_SIGNALING_PATHWAY	red
KRIT1::NOTCH1	red&&KRIT1::SMAD4	green				CARD11::STK11	NF-KAPPA_B_SIGNALING_PATHWAY	AMPK_SIGNALING_PATHWAY	red
KRIT1::NOTCH1	red&&KRIT1::TPM3	green				CARD11::STK11	NF-KAPPA_B_SIGNALING_PATHWAY	ADIPOCYTOKINE_SIGNALING_PATHWAY	red
KRIT1::NOTCH1	red&&KRIT1::VHL	green				STK11::CARD11	FOXO_SIGNALING_PATHWAY	T_CELL_RECEPTOR_SIGNALING_PATHWAY	red
KRIT1::TSHR	red&&ATP6V1C2::KRIT1	green				STK11::CARD11	FOXO_SIGNALING_PATHWAY	B_CELL_RECEPTOR_SIGNALING_PATHWAY	red
KRIT1::TSHR	red&&COL5A2::KRIT1	green				STK11::CARD11	MTOR_SIGNALING_PATHWAY	T_CELL_RECEPTOR_SIGNALING_PATHWAY	red
KRIT1::TSHR	red&&FRMD6::KRIT1	green				STK11::CARD11	MTOR_SIGNALING_PATHWAY	B_CELL_RECEPTOR_SIGNALING_PATHWAY	red
KRIT1::TSHR	red&&IRF1::KRIT1	green				STK11::CARD11	PI3K-AKT_SIGNALING_PATHWAY	T_CELL_RECEPTOR_SIGNALING_PATHWAY	red
KRIT1::TSHR	red&&KRIT1::LFNG	green				STK11::CARD11	PI3K-AKT_SIGNALING_PATHWAY	B_CELL_RECEPTOR_SIGNALING_PATHWAY	red
KRIT1::TSHR	red&&KRIT1::MAP3K1	green				STK11::CARD11	AMPK_SIGNALING_PATHWAY	T_CELL_RECEPTOR_SIGNALING_PATHWAY	red
KRIT1::TSHR	red&&KRIT1::NOTCH3	green				STK11::CARD11	AMPK_SIGNALING_PATHWAY	B_CELL_RECEPTOR_SIGNALING_PATHWAY	red
KRIT1::TSHR	red&&KRIT1::RGL1	green				CARD11::STK11	T_CELL_RECEPTOR_SIGNALING_PATHWAY	ADIPOCYTOKINE_SIGNALING_PATHWAY	red
KRIT1::TSHR	red&&KRIT1::ABL1	green				CARD11::STK11	B_CELL_RECEPTOR_SIGNALING_PATHWAY	ADIPOCYTOKINE_SIGNALING_PATHWAY	red
KRIT1::TSHR	red&&KRIT1::ABL2	green				CARD11::TPM4	NF-KAPPA_B_SIGNALING_PATHWAY	ADRENERGIC_SIGNALING_IN_CARDIOMYOCYTES	red
KRIT1::TSHR	red&&KRIT1::DDIT3	green				TPM4::CARD11	ADRENERGIC_SIGNALING_IN_CARDIOMYOCYTES	T_CELL_RECEPTOR_SIGNALING_PATHWAY	red
KRIT1::TSHR	red&&KRIT1::ERBB2	green				TPM4::CARD11	ADRENERGIC_SIGNALING_IN_CARDIOMYOCYTES	B_CELL_RECEPTOR_SIGNALING_PATHWAY	red
KRIT1::TSHR	red&&KRIT1::IL2	green				TSHR::CARD11	CAMP_SIGNALING_PATHWAY	NF-KAPPA_B_SIGNALING_PATHWAY	red
KRIT1::TSHR	red&&KRIT1::MTCP1	green				TSHR::CARD11	CAMP_SIGNALING_PATHWAY	T_CELL_RECEPTOR_SIGNALING_PATHWAY	red
KRIT1::TSHR	red&&KRIT1::SMAD4	green				TSHR::CARD11	CAMP_SIGNALING_PATHWAY	B_CELL_RECEPTOR_SIGNALING_PATHWAY	red
KRIT1::TSHR	red&&KRIT1::TPM3	green				CBL::COL4A5	ERBB_SIGNALING_PATHWAY	PI3K-AKT_SIGNALING_PATHWAY	red
KRIT1::TSHR	red&&KRIT1::VHL	green				COL4A5::CBL	PI3K-AKT_SIGNALING_PATHWAY	JAK-STAT_SIGNALING_PATHWAY	red
ELMO1::LFNG	red&&ATP6V1C2::LFNG	green				COL4A5::CBL	PI3K-AKT_SIGNALING_PATHWAY	T_CELL_RECEPTOR_SIGNALING_PATHWAY	red
ELMO1::LFNG	red&&CCL5::LFNG	green				COL4A5::CBL	PI3K-AKT_SIGNALING_PATHWAY	INSULIN_SIGNALING_PATHWAY	red
ELMO1::LFNG	red&&COL5A2::LFNG	green				CBL::CSF1R	ERBB_SIGNALING_PATHWAY	RAS_SIGNALING_PATHWAY	red
ELMO1::LFNG	red&&FRMD6::LFNG	green				CBL::CSF1R	ERBB_SIGNALING_PATHWAY	RAP1_SIGNALING_PATHWAY	red
ELMO1::LFNG	red&&IMPA2::LFNG	green				CBL::CSF1R	ERBB_SIGNALING_PATHWAY	PI3K-AKT_SIGNALING_PATHWAY	red
ELMO1::LFNG	red&&IRF1::LFNG	green				CSF1R::CBL	RAS_SIGNALING_PATHWAY	JAK-STAT_SIGNALING_PATHWAY	red
ELMO1::LFNG	red&&KRIT1::LFNG	green				CSF1R::CBL	RAS_SIGNALING_PATHWAY	T_CELL_RECEPTOR_SIGNALING_PATHWAY	red
ELMO1::LFNG	red&&LFNG::LRP5	green				CSF1R::CBL	RAS_SIGNALING_PATHWAY	INSULIN_SIGNALING_PATHWAY	red
ELMO1::LFNG	red&&LFNG::MAP3K1	green				CSF1R::CBL	RAP1_SIGNALING_PATHWAY	JAK-STAT_SIGNALING_PATHWAY	red
ELMO1::LFNG	red&&LFNG::OLR1	green				CSF1R::CBL	RAP1_SIGNALING_PATHWAY	T_CELL_RECEPTOR_SIGNALING_PATHWAY	red
ELMO1::LFNG	red&&LFNG::RAC2	green				CSF1R::CBL	RAP1_SIGNALING_PATHWAY	INSULIN_SIGNALING_PATHWAY	red
ELMO1::LFNG	red&&LFNG::RGL1	green				CSF1R::CBL	PI3K-AKT_SIGNALING_PATHWAY	JAK-STAT_SIGNALING_PATHWAY	red
ELMO1::LFNG	red&&LFNG::SERPINE1	green				CSF1R::CBL	PI3K-AKT_SIGNALING_PATHWAY	T_CELL_RECEPTOR_SIGNALING_PATHWAY	red
ELMO1::LFNG	red&&LFNG::SLC16A10	green				CSF1R::CBL	PI3K-AKT_SIGNALING_PATHWAY	INSULIN_SIGNALING_PATHWAY	red
ELMO1::LFNG	red&&LFNG::SLC25A4	green				CBL::CX3CL1	ERBB_SIGNALING_PATHWAY	CHEMOKINE_SIGNALING_PATHWAY	red
ELMO1::LFNG	red&&LFNG::TGFB2	green				CBL::CX3CL1	ERBB_SIGNALING_PATHWAY	TNF_SIGNALING_PATHWAY	red
ELMO1::LFNG	red&&LFNG::TGFBR2	green				CX3CL1::CBL	CHEMOKINE_SIGNALING_PATHWAY	JAK-STAT_SIGNALING_PATHWAY	red
ELMO1::LFNG	red&&LFNG::TPM2	green				CX3CL1::CBL	CHEMOKINE_SIGNALING_PATHWAY	T_CELL_RECEPTOR_SIGNALING_PATHWAY	red
ELMO1::LFNG	red&&LFNG::WNT4	green				CX3CL1::CBL	CHEMOKINE_SIGNALING_PATHWAY	INSULIN_SIGNALING_PATHWAY	red
ELMO1::LFNG	red&&LFNG::ABL1	green				CBL::CX3CL1	JAK-STAT_SIGNALING_PATHWAY	TNF_SIGNALING_PATHWAY	red
ELMO1::LFNG	red&&LFNG::ABL2	green				CBL::CX3CL1	T_CELL_RECEPTOR_SIGNALING_PATHWAY	TNF_SIGNALING_PATHWAY	red
ELMO1::LFNG	red&&LFNG::ACSL6	green				CX3CL1::CBL	TNF_SIGNALING_PATHWAY	INSULIN_SIGNALING_PATHWAY	red
ELMO1::LFNG	red&&LFNG::AKT1	green				CBL::ELMO1	ERBB_SIGNALING_PATHWAY	CHEMOKINE_SIGNALING_PATHWAY	red
ELMO1::LFNG	red&&LFNG::ARNT	green				ELMO1::CBL	CHEMOKINE_SIGNALING_PATHWAY	JAK-STAT_SIGNALING_PATHWAY	red
ELMO1::LFNG	red&&LFNG::BCL3	green				ELMO1::CBL	CHEMOKINE_SIGNALING_PATHWAY	T_CELL_RECEPTOR_SIGNALING_PATHWAY	red
ELMO1::LFNG	red&&LFNG::BRAF	green				ELMO1::CBL	CHEMOKINE_SIGNALING_PATHWAY	INSULIN_SIGNALING_PATHWAY	red
ELMO1::LFNG	red&&LFNG::CDK4	green				CBL::INPP4B	ERBB_SIGNALING_PATHWAY	PHOSPHATIDYLINOSITOL_SIGNALING_SYSTEM	red
ELMO1::LFNG	red&&LFNG::CDKN2A	green				INPP4B::CBL	PHOSPHATIDYLINOSITOL_SIGNALING_SYSTEM	JAK-STAT_SIGNALING_PATHWAY	red
ELMO1::LFNG	red&&LFNG::CHEK2	green				INPP4B::CBL	PHOSPHATIDYLINOSITOL_SIGNALING_SYSTEM	T_CELL_RECEPTOR_SIGNALING_PATHWAY	red
ELMO1::LFNG	red&&LFNG::CREB1	green				INPP4B::CBL	PHOSPHATIDYLINOSITOL_SIGNALING_SYSTEM	INSULIN_SIGNALING_PATHWAY	red
ELMO1::LFNG	red&&LFNG::CYLD	green				PLTP::CBL	PPAR_SIGNALING_PATHWAY	ERBB_SIGNALING_PATHWAY	red
ELMO1::LFNG	red&&LFNG::DDIT3	green				PLTP::CBL	PPAR_SIGNALING_PATHWAY	JAK-STAT_SIGNALING_PATHWAY	red
ELMO1::LFNG	red&&LFNG::ERBB2	green				PLTP::CBL	PPAR_SIGNALING_PATHWAY	T_CELL_RECEPTOR_SIGNALING_PATHWAY	red
ELMO1::LFNG	red&&LFNG::FAS	green				PLTP::CBL	PPAR_SIGNALING_PATHWAY	INSULIN_SIGNALING_PATHWAY	red
ELMO1::LFNG	red&&LFNG::FCGR2B	green				RPS6KA2::CBL	MAPK_SIGNALING_PATHWAY	ERBB_SIGNALING_PATHWAY	red
ELMO1::LFNG	red&&LFNG::HRAS	green				RPS6KA2::CBL	MAPK_SIGNALING_PATHWAY	JAK-STAT_SIGNALING_PATHWAY	red
ELMO1::LFNG	red&&LFNG::IL2	green				RPS6KA2::CBL	MAPK_SIGNALING_PATHWAY	T_CELL_RECEPTOR_SIGNALING_PATHWAY	red
ELMO1::LFNG	red&&LFNG::IL21R	green				RPS6KA2::CBL	MAPK_SIGNALING_PATHWAY	INSULIN_SIGNALING_PATHWAY	red
ELMO1::LFNG	red&&LFNG::LCK	green				CBL::RPS6KA2	ERBB_SIGNALING_PATHWAY	MTOR_SIGNALING_PATHWAY	red
ELMO1::LFNG	red&&LFNG::MALT1	green				CBL::RPS6KA2	ERBB_SIGNALING_PATHWAY	NEUROTROPHIN_SIGNALING_PATHWAY	red
ELMO1::LFNG	red&&LFNG::MDM2	green				RPS6KA2::CBL	MTOR_SIGNALING_PATHWAY	JAK-STAT_SIGNALING_PATHWAY	red
ELMO1::LFNG	red&&LFNG::MET	green				RPS6KA2::CBL	MTOR_SIGNALING_PATHWAY	T_CELL_RECEPTOR_SIGNALING_PATHWAY	red
ELMO1::LFNG	red&&LFNG::MTCP1	green				RPS6KA2::CBL	MTOR_SIGNALING_PATHWAY	INSULIN_SIGNALING_PATHWAY	red
ELMO1::LFNG	red&&LFNG::NF1	green				CBL::RPS6KA2	JAK-STAT_SIGNALING_PATHWAY	NEUROTROPHIN_SIGNALING_PATHWAY	red
ELMO1::LFNG	red&&LFNG::NFKB2	green				CBL::RPS6KA2	T_CELL_RECEPTOR_SIGNALING_PATHWAY	NEUROTROPHIN_SIGNALING_PATHWAY	red
ELMO1::LFNG	red&&LFNG::NRAS	green				RPS6KA2::CBL	NEUROTROPHIN_SIGNALING_PATHWAY	INSULIN_SIGNALING_PATHWAY	red
ELMO1::LFNG	red&&LFNG::PDGFRA	green				CBL::ZIC2	ERBB_SIGNALING_PATHWAY	HEDGEHOG_SIGNALING_PATHWAY	red
ELMO1::LFNG	red&&LFNG::PDGFRB	green				ZIC2::CBL	HEDGEHOG_SIGNALING_PATHWAY	JAK-STAT_SIGNALING_PATHWAY	red
ELMO1::LFNG	red&&LFNG::PIK3R1	green				ZIC2::CBL	HEDGEHOG_SIGNALING_PATHWAY	T_CELL_RECEPTOR_SIGNALING_PATHWAY	red
ELMO1::LFNG	red&&LFNG::REL	green				ZIC2::CBL	HEDGEHOG_SIGNALING_PATHWAY	INSULIN_SIGNALING_PATHWAY	red
ELMO1::LFNG	red&&LFNG::SMAD4	green				CBL::BCL10	ERBB_SIGNALING_PATHWAY	NF-KAPPA_B_SIGNALING_PATHWAY	red
ELMO1::LFNG	red&&LFNG::SMO	green				CBL::BCL10	ERBB_SIGNALING_PATHWAY	B_CELL_RECEPTOR_SIGNALING_PATHWAY	red
ELMO1::LFNG	red&&LFNG::SUFU	green				BCL10::CBL	NF-KAPPA_B_SIGNALING_PATHWAY	JAK-STAT_SIGNALING_PATHWAY	red
ELMO1::LFNG	red&&LFNG::HNF1A	green				BCL10::CBL	NF-KAPPA_B_SIGNALING_PATHWAY	INSULIN_SIGNALING_PATHWAY	red
ELMO1::LFNG	red&&LFNG::TCL1A	green				CBL::BCL10	JAK-STAT_SIGNALING_PATHWAY	B_CELL_RECEPTOR_SIGNALING_PATHWAY	red
ELMO1::LFNG	red&&LFNG::TPM3	green				BCL10::CBL	B_CELL_RECEPTOR_SIGNALING_PATHWAY	INSULIN_SIGNALING_PATHWAY	red
ELMO1::LFNG	red&&LFNG::TSC1	green				CBL::LIFR	ERBB_SIGNALING_PATHWAY	SIGNALING_PATHWAYS_REGULATING_PLURIPOTENCY_OF_STEM_CELLS	red
ELMO1::LFNG	red&&LFNG::TSC2	green				LIFR::CBL	SIGNALING_PATHWAYS_REGULATING_PLURIPOTENCY_OF_STEM_CELLS	T_CELL_RECEPTOR_SIGNALING_PATHWAY	red
ELMO1::LFNG	red&&LFNG::VHL	green				LIFR::CBL	SIGNALING_PATHWAYS_REGULATING_PLURIPOTENCY_OF_STEM_CELLS	INSULIN_SIGNALING_PATHWAY	red
ELMO1::LFNG	red&&LFNG::WAS	green				CBL::NOTCH1	ERBB_SIGNALING_PATHWAY	NOTCH_SIGNALING_PATHWAY	red
COL4A5::LRP5	red&&ATP6V1C2::LRP5	green				CBL::NOTCH1	ERBB_SIGNALING_PATHWAY	THYROID_HORMONE_SIGNALING_PATHWAY	red
COL4A5::LRP5	red&&COL5A2::LRP5	green				NOTCH1::CBL	NOTCH_SIGNALING_PATHWAY	JAK-STAT_SIGNALING_PATHWAY	red
COL4A5::LRP5	red&&FRMD6::LRP5	green				NOTCH1::CBL	NOTCH_SIGNALING_PATHWAY	T_CELL_RECEPTOR_SIGNALING_PATHWAY	red
COL4A5::LRP5	red&&IRF1::LRP5	green				NOTCH1::CBL	NOTCH_SIGNALING_PATHWAY	INSULIN_SIGNALING_PATHWAY	red
COL4A5::LRP5	red&&LFNG::LRP5	green				CBL::NOTCH1	JAK-STAT_SIGNALING_PATHWAY	THYROID_HORMONE_SIGNALING_PATHWAY	red
COL4A5::LRP5	red&&LRP5::MAP3K1	green				CBL::NOTCH1	T_CELL_RECEPTOR_SIGNALING_PATHWAY	THYROID_HORMONE_SIGNALING_PATHWAY	red
COL4A5::LRP5	red&&LRP5::NOTCH3	green				CBL::NOTCH1	INSULIN_SIGNALING_PATHWAY	THYROID_HORMONE_SIGNALING_PATHWAY	red
COL4A5::LRP5	red&&LRP5::RGL1	green				CBL::TPM4	ERBB_SIGNALING_PATHWAY	ADRENERGIC_SIGNALING_IN_CARDIOMYOCYTES	red
COL4A5::LRP5	red&&LRP5::SLC25A4	green				TPM4::CBL	ADRENERGIC_SIGNALING_IN_CARDIOMYOCYTES	JAK-STAT_SIGNALING_PATHWAY	red
COL4A5::LRP5	red&&LRP5::ABL1	green				TPM4::CBL	ADRENERGIC_SIGNALING_IN_CARDIOMYOCYTES	T_CELL_RECEPTOR_SIGNALING_PATHWAY	red
COL4A5::LRP5	red&&LRP5::ABL2	green				TPM4::CBL	ADRENERGIC_SIGNALING_IN_CARDIOMYOCYTES	INSULIN_SIGNALING_PATHWAY	red
COL4A5::LRP5	red&&LRP5::ACSL6	green				CBL::TSHR	ERBB_SIGNALING_PATHWAY	CAMP_SIGNALING_PATHWAY	red
COL4A5::LRP5	red&&LRP5::ARNT	green				TSHR::CBL	CAMP_SIGNALING_PATHWAY	JAK-STAT_SIGNALING_PATHWAY	red
COL4A5::LRP5	red&&LRP5::BRAF	green				TSHR::CBL	CAMP_SIGNALING_PATHWAY	T_CELL_RECEPTOR_SIGNALING_PATHWAY	red
COL4A5::LRP5	red&&LRP5::CDK4	green				TSHR::CBL	CAMP_SIGNALING_PATHWAY	INSULIN_SIGNALING_PATHWAY	red
COL4A5::LRP5	red&&LRP5::CYLD	green				CX3CL1::CCND1	CHEMOKINE_SIGNALING_PATHWAY	FOXO_SIGNALING_PATHWAY	red
COL4A5::LRP5	red&&LRP5::DDIT3	green				CX3CL1::CCND1	CHEMOKINE_SIGNALING_PATHWAY	P53_SIGNALING_PATHWAY	red
COL4A5::LRP5	red&&LRP5::FAS	green				CX3CL1::CCND1	CHEMOKINE_SIGNALING_PATHWAY	PI3K-AKT_SIGNALING_PATHWAY	red
COL4A5::LRP5	red&&LRP5::FCGR2B	green				CX3CL1::CCND1	CHEMOKINE_SIGNALING_PATHWAY	AMPK_SIGNALING_PATHWAY	red
COL4A5::LRP5	red&&LRP5::HRAS	green				CX3CL1::CCND1	CHEMOKINE_SIGNALING_PATHWAY	WNT_SIGNALING_PATHWAY	red
COL4A5::LRP5	red&&LRP5::IL2	green				CX3CL1::CCND1	CHEMOKINE_SIGNALING_PATHWAY	HIPPO_SIGNALING_PATHWAY	red
COL4A5::LRP5	red&&LRP5::MALT1	green				CX3CL1::CCND1	CHEMOKINE_SIGNALING_PATHWAY	JAK-STAT_SIGNALING_PATHWAY	red
COL4A5::LRP5	red&&LRP5::MET	green				CX3CL1::CCND1	CHEMOKINE_SIGNALING_PATHWAY	PROLACTIN_SIGNALING_PATHWAY	red
COL4A5::LRP5	red&&LRP5::MTCP1	green				CX3CL1::CCND1	CHEMOKINE_SIGNALING_PATHWAY	THYROID_HORMONE_SIGNALING_PATHWAY	red
COL4A5::LRP5	red&&LRP5::PDGFRB	green				CX3CL1::CCND1	CHEMOKINE_SIGNALING_PATHWAY	OXYTOCIN_SIGNALING_PATHWAY	red
COL4A5::LRP5	red&&LRP5::SUFU	green				CCND1::CX3CL1	FOXO_SIGNALING_PATHWAY	TNF_SIGNALING_PATHWAY	red
COL4A5::LRP5	red&&LRP5::TPM3	green				CCND1::CX3CL1	P53_SIGNALING_PATHWAY	TNF_SIGNALING_PATHWAY	red
COL4A5::LRP5	red&&LRP5::TSC2	green				CCND1::CX3CL1	PI3K-AKT_SIGNALING_PATHWAY	TNF_SIGNALING_PATHWAY	red
COL4A5::LRP5	red&&LRP5::VHL	green				CCND1::CX3CL1	AMPK_SIGNALING_PATHWAY	TNF_SIGNALING_PATHWAY	red
CX3CL1::LRP5	red&&ATP6V1C2::LRP5	green				CCND1::CX3CL1	WNT_SIGNALING_PATHWAY	TNF_SIGNALING_PATHWAY	red
CX3CL1::LRP5	red&&COL5A2::LRP5	green				CCND1::CX3CL1	HIPPO_SIGNALING_PATHWAY	TNF_SIGNALING_PATHWAY	red
CX3CL1::LRP5	red&&FRMD6::LRP5	green				CCND1::CX3CL1	JAK-STAT_SIGNALING_PATHWAY	TNF_SIGNALING_PATHWAY	red
CX3CL1::LRP5	red&&IRF1::LRP5	green				CX3CL1::CCND1	TNF_SIGNALING_PATHWAY	PROLACTIN_SIGNALING_PATHWAY	red
CX3CL1::LRP5	red&&LFNG::LRP5	green				CX3CL1::CCND1	TNF_SIGNALING_PATHWAY	THYROID_HORMONE_SIGNALING_PATHWAY	red
CX3CL1::LRP5	red&&LRP5::MAP3K1	green				CX3CL1::CCND1	TNF_SIGNALING_PATHWAY	OXYTOCIN_SIGNALING_PATHWAY	red
CX3CL1::LRP5	red&&LRP5::NOTCH3	green				ELMO1::CCND1	CHEMOKINE_SIGNALING_PATHWAY	FOXO_SIGNALING_PATHWAY	red
CX3CL1::LRP5	red&&LRP5::RGL1	green				ELMO1::CCND1	CHEMOKINE_SIGNALING_PATHWAY	P53_SIGNALING_PATHWAY	red
CX3CL1::LRP5	red&&LRP5::SLC25A4	green				ELMO1::CCND1	CHEMOKINE_SIGNALING_PATHWAY	PI3K-AKT_SIGNALING_PATHWAY	red
CX3CL1::LRP5	red&&LRP5::ABL1	green				ELMO1::CCND1	CHEMOKINE_SIGNALING_PATHWAY	AMPK_SIGNALING_PATHWAY	red
CX3CL1::LRP5	red&&LRP5::ABL2	green				ELMO1::CCND1	CHEMOKINE_SIGNALING_PATHWAY	WNT_SIGNALING_PATHWAY	red
[truncated: 26,268 more rows]

## Sheet: Reactome_Type_I_VSs
Reactome Type-I VSs						Description of each aberrant pairs in this list of Type-I VSs
ADM::ATP6V1C2	red&&ATP6V1C2::CGN	green				GeneA::GeneB	Pathway_for_GeneA	Pathway_for_GeneB	Aberration_Status
ADM::ATP6V1C2	red&&ATP6V1C2::CHN1	green				ADM::ATP6V1C2	GPCR_signaling	Insulin_Receptor_signaling	red
ADM::ATP6V1C2	red&&ATP6V1C2::CHN2	green				CCL5::COL4A5	GPCR_signaling	PDGF_signaling	red
ADM::ATP6V1C2	red&&ATP6V1C2::COL5A2	green				CCL5::NOTCH1	GPCR_signaling	NOTCH_signaling	red
ADM::ATP6V1C2	red&&ATP6V1C2::LFNG	green				ADM::CDKN2B	GPCR_signaling	TGF_beta_Receptor_signaling	red
ADM::ATP6V1C2	red&&ATP6V1C2::LRP5	green				COL4A5::CDKN2B	PDGF_signaling	TGF_beta_Receptor_signaling	red
ADM::ATP6V1C2	red&&ATP6V1C2::NOTCH3	green				CX3CL1::CDKN2B	GPCR_signaling	TGF_beta_Receptor_signaling	red
ADM::ATP6V1C2	red&&ATP6V1C2::PSME1	green				TSHR::CDKN2B	GPCR_signaling	TGF_beta_Receptor_signaling	red
ADM::ATP6V1C2	red&&ATP6V1C2::RAC2	green				CGA::COL4A5	GPCR_signaling	PDGF_signaling	red
ADM::ATP6V1C2	red&&ATP6V1C2::SERPINE1	green				CGA::FBXW7	GPCR_signaling	NOTCH_signaling	red
ADM::ATP6V1C2	red&&ATP6V1C2::SH3KBP1	green				CGA::NFKBIA	GPCR_signaling	NGF_signaling	red
ADM::ATP6V1C2	red&&ATP6V1C2::TGFBR2	green				CGA::ARHGAP26	GPCR_signaling	Rho_GTPases_signaling	red
ADM::ATP6V1C2	red&&ATP6V1C2::WNT4	green				CGA::BCR	GPCR_signaling	Rho_GTPases_signaling	red
ADM::ATP6V1C2	red&&ATP6V1C2::AKT1	green				KIT::CGA	EGFR_signaling	GPCR_signaling	red
ADM::ATP6V1C2	red&&ATP6V1C2::ATF1	green				KIT::CGA	ERBB2_signaling	GPCR_signaling	red
ADM::ATP6V1C2	red&&ATP6V1C2::BRAF	green				KIT::CGA	ERBB4_signaling	GPCR_signaling	red
ADM::ATP6V1C2	red&&ATP6V1C2::CLTC	green				KIT::CGA	FGFR_signaling	GPCR_signaling	red
ADM::ATP6V1C2	red&&ATP6V1C2::CREB1	green				CGA::KIT	GPCR_signaling	NGF_signaling	red
ADM::ATP6V1C2	red&&ATP6V1C2::EP300	green				CGA::KIT	GPCR_signaling	PDGF_signaling	red
ADM::ATP6V1C2	red&&ATP6V1C2::ERBB2	green				CGA::KIT	GPCR_signaling	PIP3_activates_AKT_signaling	red
ADM::ATP6V1C2	red&&ATP6V1C2::LCK	green				CGA::KIT	GPCR_signaling	SCF-KIT_signaling	red
ADM::ATP6V1C2	red&&ATP6V1C2::MDM2	green				CGA::NOTCH1	GPCR_signaling	NOTCH_signaling	red
ADM::ATP6V1C2	red&&ATP6V1C2::MEN1	green				CGA::SOCS1	GPCR_signaling	SCF-KIT_signaling	red
ADM::ATP6V1C2	red&&ATP6V1C2::PDGFRB	green				ADM::CREBBP	GPCR_signaling	NOTCH_signaling	red
ADM::ATP6V1C2	red&&ATP6V1C2::PTCH1	green				ADM::CREBBP	GPCR_signaling	WNT_signaling	red
ADM::ATP6V1C2	red&&ATP6V1C2::RHOH	green				CREBBP::COL4A5	NOTCH_signaling	PDGF_signaling	red
ADM::ATP6V1C2	red&&ATP6V1C2::SMAD4	green				COL4A5::CREBBP	PDGF_signaling	WNT_signaling	red
ADM::ATP6V1C2	red&&ATP6V1C2::SMO	green				CX3CL1::CREBBP	GPCR_signaling	NOTCH_signaling	red
CCL5::COL4A5	red&&CCL5::CGN	green				CX3CL1::CREBBP	GPCR_signaling	WNT_signaling	red
CCL5::COL4A5	red&&CCL5::CHN1	green				RPS6KA2::CREBBP	GPCR_signaling	NOTCH_signaling	red
CCL5::COL4A5	red&&CCL5::CHN2	green				RPS6KA2::CREBBP	GPCR_signaling	WNT_signaling	red
CCL5::COL4A5	red&&CCL5::COL5A2	green				RPS6KA2::CREBBP	NGF_signaling	NOTCH_signaling	red
CCL5::COL4A5	red&&CCL5::LFNG	green				RPS6KA2::CREBBP	NGF_signaling	WNT_signaling	red
CCL5::COL4A5	red&&CCL5::NOTCH3	green				TSHR::CREBBP	GPCR_signaling	NOTCH_signaling	red
CCL5::COL4A5	red&&CCL5::SH3KBP1	green				TSHR::CREBBP	GPCR_signaling	WNT_signaling	red
CCL5::COL4A5	red&&CCL5::BRAF	green				DRD4::COL4A5	GPCR_signaling	PDGF_signaling	red
CCL5::COL4A5	red&&CCL5::PDGFRB	green				DRD4::FBXW7	GPCR_signaling	NOTCH_signaling	red
CCL5::COL4A5	red&&CCL5::RHOH	green				DRD4::NFKBIA	GPCR_signaling	NGF_signaling	red
CCL5::COL4A5	red&&CCL5::SMAD4	green				DRD4::WWC1	GPCR_signaling	Hippo_Signaling	red
CCL5::COL4A5	red&&CCL5::TSC2	green				DRD4::APC	GPCR_signaling	WNT_signaling	red
CCL5::NOTCH1	red&&CCL5::CGN	green				DRD4::ARHGAP26	GPCR_signaling	Rho_GTPases_signaling	red
CCL5::NOTCH1	red&&CCL5::CHN1	green				DRD4::BCR	GPCR_signaling	Rho_GTPases_signaling	red
CCL5::NOTCH1	red&&CCL5::CHN2	green				FGFR1::DRD4	EGFR_signaling	GPCR_signaling	red
CCL5::NOTCH1	red&&CCL5::COL5A2	green				FGFR1::DRD4	ERBB2_signaling	GPCR_signaling	red
CCL5::NOTCH1	red&&CCL5::LFNG	green				FGFR1::DRD4	ERBB4_signaling	GPCR_signaling	red
CCL5::NOTCH1	red&&CCL5::NOTCH3	green				FGFR1::DRD4	FGFR_signaling	GPCR_signaling	red
CCL5::NOTCH1	red&&CCL5::SH3KBP1	green				DRD4::FGFR1	GPCR_signaling	IGF1R_signaling	red
CCL5::NOTCH1	red&&CCL5::BRAF	green				DRD4::FGFR1	GPCR_signaling	Insulin_Receptor_signaling	red
CCL5::NOTCH1	red&&CCL5::PDGFRB	green				DRD4::FGFR1	GPCR_signaling	NGF_signaling	red
CCL5::NOTCH1	red&&CCL5::RHOH	green				DRD4::FGFR1	GPCR_signaling	PDGF_signaling	red
CCL5::NOTCH1	red&&CCL5::SMAD4	green				DRD4::FGFR1	GPCR_signaling	PIP3_activates_AKT_signaling	red
CCL5::NOTCH1	red&&CCL5::TSC2	green				DRD4::FGFR1	GPCR_signaling	SCF-KIT_signaling	red
ADM::CDKN2B	red&&CDKN2B::CHN1	green				JAK2::DRD4	ERBB4_signaling	GPCR_signaling	red
ADM::CDKN2B	red&&CDKN2B::CHN2	green				DRD4::JAK2	GPCR_signaling	Leptin_Signaling	red
ADM::CDKN2B	red&&CDKN2B::COL5A2	green				DRD4::JAK2	GPCR_signaling	SCF-KIT_signaling	red
ADM::CDKN2B	red&&CDKN2B::WNT4	green				KIT::DRD4	EGFR_signaling	GPCR_signaling	red
ADM::CDKN2B	red&&CDKN2B::BRAF	green				KIT::DRD4	ERBB2_signaling	GPCR_signaling	red
ADM::CDKN2B	red&&CDKN2B::CLTC	green				KIT::DRD4	ERBB4_signaling	GPCR_signaling	red
ADM::CDKN2B	red&&CDKN2B::PTCH1	green				KIT::DRD4	FGFR_signaling	GPCR_signaling	red
ADM::CDKN2B	red&&CDKN2B::RHOH	green				DRD4::KIT	GPCR_signaling	NGF_signaling	red
ADM::CDKN2B	red&&CDKN2B::TSC2	green				DRD4::KIT	GPCR_signaling	PDGF_signaling	red
CDKN2B::COL4A5	red&&CDKN2B::CHN1	green				DRD4::KIT	GPCR_signaling	PIP3_activates_AKT_signaling	red
CDKN2B::COL4A5	red&&CDKN2B::CHN2	green				DRD4::KIT	GPCR_signaling	SCF-KIT_signaling	red
CDKN2B::COL4A5	red&&CDKN2B::COL5A2	green				DRD4::NOTCH1	GPCR_signaling	NOTCH_signaling	red
CDKN2B::COL4A5	red&&CDKN2B::WNT4	green				DRD4::SOCS1	GPCR_signaling	SCF-KIT_signaling	red
CDKN2B::COL4A5	red&&CDKN2B::BRAF	green				FZD6::COL4A5	GPCR_signaling	PDGF_signaling	red
CDKN2B::COL4A5	red&&CDKN2B::CLTC	green				COL4A5::FZD6	PDGF_signaling	WNT_signaling	red
CDKN2B::COL4A5	red&&CDKN2B::PTCH1	green				FZD6::FBXW7	GPCR_signaling	NOTCH_signaling	red
CDKN2B::COL4A5	red&&CDKN2B::RHOH	green				FBXW7::FZD6	NOTCH_signaling	WNT_signaling	red
CDKN2B::COL4A5	red&&CDKN2B::TSC2	green				FZD6::NFKBIA	GPCR_signaling	NGF_signaling	red
CDKN2B::CX3CL1	red&&CDKN2B::CHN1	green				NFKBIA::FZD6	NGF_signaling	WNT_signaling	red
CDKN2B::CX3CL1	red&&CDKN2B::CHN2	green				PRLR::FZD6	ERBB4_signaling	GPCR_signaling	red
CDKN2B::CX3CL1	red&&CDKN2B::COL5A2	green				PRLR::FZD6	ERBB4_signaling	WNT_signaling	red
CDKN2B::CX3CL1	red&&CDKN2B::WNT4	green				RPS6KA2::FZD6	NGF_signaling	WNT_signaling	red
CDKN2B::CX3CL1	red&&CDKN2B::BRAF	green				FZD6::WWC1	GPCR_signaling	Hippo_Signaling	red
CDKN2B::CX3CL1	red&&CDKN2B::CLTC	green				WWC1::FZD6	Hippo_Signaling	WNT_signaling	red
CDKN2B::CX3CL1	red&&CDKN2B::PTCH1	green				FZD6::ARHGAP26	GPCR_signaling	Rho_GTPases_signaling	red
CDKN2B::CX3CL1	red&&CDKN2B::RHOH	green				ARHGAP26::FZD6	Rho_GTPases_signaling	WNT_signaling	red
CDKN2B::CX3CL1	red&&CDKN2B::TSC2	green				FZD6::BCR	GPCR_signaling	Rho_GTPases_signaling	red
CDKN2B::TSHR	red&&CDKN2B::CHN1	green				BCR::FZD6	Rho_GTPases_signaling	WNT_signaling	red
CDKN2B::TSHR	red&&CDKN2B::CHN2	green				FGFR1::FZD6	EGFR_signaling	GPCR_signaling	red
CDKN2B::TSHR	red&&CDKN2B::COL5A2	green				FGFR1::FZD6	EGFR_signaling	WNT_signaling	red
CDKN2B::TSHR	red&&CDKN2B::WNT4	green				FGFR1::FZD6	ERBB2_signaling	GPCR_signaling	red
CDKN2B::TSHR	red&&CDKN2B::BRAF	green				FGFR1::FZD6	ERBB2_signaling	WNT_signaling	red
CDKN2B::TSHR	red&&CDKN2B::CLTC	green				FGFR1::FZD6	ERBB4_signaling	GPCR_signaling	red
CDKN2B::TSHR	red&&CDKN2B::PTCH1	green				FGFR1::FZD6	ERBB4_signaling	WNT_signaling	red
CDKN2B::TSHR	red&&CDKN2B::RHOH	green				FGFR1::FZD6	FGFR_signaling	GPCR_signaling	red
CDKN2B::TSHR	red&&CDKN2B::TSC2	green				FGFR1::FZD6	FGFR_signaling	WNT_signaling	red
CGA::COL4A5	red&&CGA::CHN1	green				FZD6::FGFR1	GPCR_signaling	IGF1R_signaling	red
CGA::COL4A5	red&&CGA::CHN2	green				FZD6::FGFR1	GPCR_signaling	Insulin_Receptor_signaling	red
CGA::COL4A5	red&&CGA::COL5A2	green				FZD6::FGFR1	GPCR_signaling	NGF_signaling	red
CGA::COL4A5	red&&CGA::BRAF	green				FZD6::FGFR1	GPCR_signaling	PDGF_signaling	red
CGA::COL4A5	red&&CGA::SMAD4	green				FZD6::FGFR1	GPCR_signaling	PIP3_activates_AKT_signaling	red
CGA::COL4A5	red&&CGA::TSC2	green				FZD6::FGFR1	GPCR_signaling	SCF-KIT_signaling	red
CGA::FBXW7	red&&CGA::CHN1	green				FGFR1::FZD6	IGF1R_signaling	WNT_signaling	red
CGA::FBXW7	red&&CGA::CHN2	green				FGFR1::FZD6	Insulin_Receptor_signaling	WNT_signaling	red
CGA::FBXW7	red&&CGA::COL5A2	green				FGFR1::FZD6	NGF_signaling	WNT_signaling	red
CGA::FBXW7	red&&CGA::BRAF	green				FGFR1::FZD6	PDGF_signaling	WNT_signaling	red
CGA::FBXW7	red&&CGA::SMAD4	green				FGFR1::FZD6	PIP3_activates_AKT_signaling	WNT_signaling	red
CGA::FBXW7	red&&CGA::TSC2	green				FGFR1::FZD6	SCF-KIT_signaling	WNT_signaling	red
CGA::FBXW7	red&&CHN2::FBXW7	green				JAK2::FZD6	ERBB4_signaling	GPCR_signaling	red
CGA::FBXW7	red&&FBXW7::BRAF	green				JAK2::FZD6	ERBB4_signaling	WNT_signaling	red
CGA::NFKBIA	red&&CGA::CHN1	green				FZD6::JAK2	GPCR_signaling	Leptin_Signaling	red
CGA::NFKBIA	red&&CGA::CHN2	green				FZD6::JAK2	GPCR_signaling	SCF-KIT_signaling	red
CGA::NFKBIA	red&&CGA::COL5A2	green				JAK2::FZD6	Leptin_Signaling	WNT_signaling	red
CGA::NFKBIA	red&&CGA::BRAF	green				JAK2::FZD6	SCF-KIT_signaling	WNT_signaling	red
CGA::NFKBIA	red&&CGA::SMAD4	green				KIT::FZD6	EGFR_signaling	GPCR_signaling	red
CGA::NFKBIA	red&&CGA::TSC2	green				KIT::FZD6	EGFR_signaling	WNT_signaling	red
CGA::ARHGAP26	red&&CGA::CHN1	green				KIT::FZD6	ERBB2_signaling	GPCR_signaling	red
CGA::ARHGAP26	red&&CGA::CHN2	green				KIT::FZD6	ERBB2_signaling	WNT_signaling	red
CGA::ARHGAP26	red&&CGA::COL5A2	green				KIT::FZD6	ERBB4_signaling	GPCR_signaling	red
CGA::ARHGAP26	red&&CGA::BRAF	green				KIT::FZD6	ERBB4_signaling	WNT_signaling	red
CGA::ARHGAP26	red&&CGA::SMAD4	green				KIT::FZD6	FGFR_signaling	GPCR_signaling	red
CGA::ARHGAP26	red&&CGA::TSC2	green				KIT::FZD6	FGFR_signaling	WNT_signaling	red
CGA::ARHGAP26	red&&ARHGAP26::BRAF	green				FZD6::KIT	GPCR_signaling	NGF_signaling	red
CGA::BCR	red&&CGA::CHN1	green				FZD6::KIT	GPCR_signaling	PDGF_signaling	red
CGA::BCR	red&&CGA::CHN2	green				FZD6::KIT	GPCR_signaling	PIP3_activates_AKT_signaling	red
CGA::BCR	red&&CGA::COL5A2	green				FZD6::KIT	GPCR_signaling	SCF-KIT_signaling	red
CGA::BCR	red&&CGA::BRAF	green				KIT::FZD6	NGF_signaling	WNT_signaling	red
CGA::BCR	red&&CGA::SMAD4	green				KIT::FZD6	PDGF_signaling	WNT_signaling	red
CGA::BCR	red&&CGA::TSC2	green				KIT::FZD6	PIP3_activates_AKT_signaling	WNT_signaling	red
CGA::BCR	red&&BCR::BRAF	green				KIT::FZD6	SCF-KIT_signaling	WNT_signaling	red
CGA::KIT	red&&CGA::CHN1	green				KRAS::FZD6	EGFR_signaling	WNT_signaling	red
CGA::KIT	red&&CGA::CHN2	green				KRAS::FZD6	ERBB2_signaling	WNT_signaling	red
CGA::KIT	red&&CGA::COL5A2	green				KRAS::FZD6	ERBB4_signaling	WNT_signaling	red
CGA::KIT	red&&CGA::BRAF	green				KRAS::FZD6	FGFR_signaling	WNT_signaling	red
CGA::KIT	red&&CGA::SMAD4	green				KRAS::FZD6	IGF1R_signaling	WNT_signaling	red
CGA::KIT	red&&CGA::TSC2	green				KRAS::FZD6	Insulin_Receptor_signaling	WNT_signaling	red
CGA::KIT	red&&CHN2::KIT	green				KRAS::FZD6	Leptin_Signaling	WNT_signaling	red
CGA::NOTCH1	red&&CGA::CHN1	green				KRAS::FZD6	NGF_signaling	WNT_signaling	red
CGA::NOTCH1	red&&CGA::CHN2	green				KRAS::FZD6	PDGF_signaling	WNT_signaling	red
CGA::NOTCH1	red&&CGA::COL5A2	green				KRAS::FZD6	RAF_MAP_kinase_cascade	WNT_signaling	red
CGA::NOTCH1	red&&CGA::BRAF	green				KRAS::FZD6	SCF-KIT_signaling	WNT_signaling	red
CGA::NOTCH1	red&&CGA::SMAD4	green				FZD6::NOTCH1	GPCR_signaling	NOTCH_signaling	red
CGA::NOTCH1	red&&CGA::TSC2	green				NOTCH1::FZD6	NOTCH_signaling	WNT_signaling	red
CGA::SOCS1	red&&CGA::CHN1	green				FZD6::NTRK1	GPCR_signaling	NGF_signaling	red
CGA::SOCS1	red&&CGA::CHN2	green				NTRK1::FZD6	NGF_signaling	WNT_signaling	red
CGA::SOCS1	red&&CGA::COL5A2	green				PRKAR1A::FZD6	DAG_and_IP3_signaling	WNT_signaling	red
CGA::SOCS1	red&&CGA::BRAF	green				PRKAR1A::FZD6	EGFR_signaling	WNT_signaling	red
CGA::SOCS1	red&&CGA::SMAD4	green				PRKAR1A::FZD6	ERBB2_signaling	WNT_signaling	red
CGA::SOCS1	red&&CGA::TSC2	green				PRKAR1A::FZD6	FGFR_signaling	WNT_signaling	red
CGA::SOCS1	red&&CHN2::SOCS1	green				PRKAR1A::FZD6	NGF_signaling	WNT_signaling	red
CGA::SOCS1	red&&BRAF::SOCS1	green				PRKAR1A::FZD6	PDGF_signaling	WNT_signaling	red
ADM::CREBBP	red&&CHN1::CREBBP	green				FZD6::SOCS1	GPCR_signaling	SCF-KIT_signaling	red
ADM::CREBBP	red&&CHN2::CREBBP	green				SOCS1::FZD6	SCF-KIT_signaling	WNT_signaling	red
ADM::CREBBP	red&&COL5A2::CREBBP	green				FZD6::STK11	GPCR_signaling	IGF1R_signaling	red
ADM::CREBBP	red&&CREBBP::SH3KBP1	green				FZD6::STK11	GPCR_signaling	Insulin_Receptor_signaling	red
ADM::CREBBP	red&&CREBBP::WNT4	green				STK11::FZD6	IGF1R_signaling	WNT_signaling	red
ADM::CREBBP	red&&CREBBP::BRAF	green				STK11::FZD6	Insulin_Receptor_signaling	WNT_signaling	red
ADM::CREBBP	red&&CREBBP::RHOH	green				ADM::H3F3A	GPCR_signaling	WNT_signaling	red
ADM::CREBBP	red&&CREBBP::SMAD4	green				CCL22::H3F3A	GPCR_signaling	WNT_signaling	red
ADM::CREBBP	red&&CREBBP::TSC2	green				COL4A5::H3F3A	PDGF_signaling	WNT_signaling	red
COL4A5::CREBBP	red&&CHN1::CREBBP	green				CX3CL1::H3F3A	GPCR_signaling	WNT_signaling	red
COL4A5::CREBBP	red&&CHN2::CREBBP	green				FBXW7::H3F3A	NOTCH_signaling	WNT_signaling	red
COL4A5::CREBBP	red&&COL5A2::CREBBP	green				NFKBIA::H3F3A	NGF_signaling	WNT_signaling	red
COL4A5::CREBBP	red&&CREBBP::SH3KBP1	green				RPS6KA2::H3F3A	GPCR_signaling	WNT_signaling	red
COL4A5::CREBBP	red&&CREBBP::WNT4	green				RPS6KA2::H3F3A	NGF_signaling	WNT_signaling	red
COL4A5::CREBBP	red&&CREBBP::BRAF	green				WWC1::H3F3A	Hippo_Signaling	WNT_signaling	red
COL4A5::CREBBP	red&&CREBBP::RHOH	green				ARHGAP26::H3F3A	Rho_GTPases_signaling	WNT_signaling	red
COL4A5::CREBBP	red&&CREBBP::SMAD4	green				BCR::H3F3A	Rho_GTPases_signaling	WNT_signaling	red
COL4A5::CREBBP	red&&CREBBP::TSC2	green				FGFR1::H3F3A	EGFR_signaling	WNT_signaling	red
CREBBP::CX3CL1	red&&CHN1::CREBBP	green				FGFR1::H3F3A	ERBB2_signaling	WNT_signaling	red
CREBBP::CX3CL1	red&&CHN2::CREBBP	green				FGFR1::H3F3A	ERBB4_signaling	WNT_signaling	red
CREBBP::CX3CL1	red&&COL5A2::CREBBP	green				FGFR1::H3F3A	FGFR_signaling	WNT_signaling	red
CREBBP::CX3CL1	red&&CREBBP::SH3KBP1	green				FGFR1::H3F3A	IGF1R_signaling	WNT_signaling	red
CREBBP::CX3CL1	red&&CREBBP::WNT4	green				FGFR1::H3F3A	Insulin_Receptor_signaling	WNT_signaling	red
CREBBP::CX3CL1	red&&CREBBP::BRAF	green				FGFR1::H3F3A	NGF_signaling	WNT_signaling	red
CREBBP::CX3CL1	red&&CREBBP::RHOH	green				FGFR1::H3F3A	PDGF_signaling	WNT_signaling	red
CREBBP::CX3CL1	red&&CREBBP::SMAD4	green				FGFR1::H3F3A	PIP3_activates_AKT_signaling	WNT_signaling	red
CREBBP::CX3CL1	red&&CREBBP::TSC2	green				FGFR1::H3F3A	SCF-KIT_signaling	WNT_signaling	red
CREBBP::RPS6KA2	red&&CHN1::CREBBP	green				GNAS::H3F3A	GPCR_signaling	WNT_signaling	red
CREBBP::RPS6KA2	red&&CHN2::CREBBP	green				JAK2::H3F3A	ERBB4_signaling	WNT_signaling	red
CREBBP::RPS6KA2	red&&COL5A2::CREBBP	green				JAK2::H3F3A	Leptin_Signaling	WNT_signaling	red
CREBBP::RPS6KA2	red&&CREBBP::SH3KBP1	green				JAK2::H3F3A	SCF-KIT_signaling	WNT_signaling	red
CREBBP::RPS6KA2	red&&CREBBP::WNT4	green				KIT::H3F3A	EGFR_signaling	WNT_signaling	red
CREBBP::RPS6KA2	red&&CREBBP::BRAF	green				KIT::H3F3A	ERBB2_signaling	WNT_signaling	red
CREBBP::RPS6KA2	red&&CREBBP::RHOH	green				KIT::H3F3A	ERBB4_signaling	WNT_signaling	red
CREBBP::RPS6KA2	red&&CREBBP::SMAD4	green				KIT::H3F3A	FGFR_signaling	WNT_signaling	red
CREBBP::RPS6KA2	red&&CREBBP::TSC2	green				KIT::H3F3A	NGF_signaling	WNT_signaling	red
CREBBP::TSHR	red&&CHN1::CREBBP	green				KIT::H3F3A	PDGF_signaling	WNT_signaling	red
CREBBP::TSHR	red&&CHN2::CREBBP	green				KIT::H3F3A	PIP3_activates_AKT_signaling	WNT_signaling	red
CREBBP::TSHR	red&&COL5A2::CREBBP	green				KIT::H3F3A	SCF-KIT_signaling	WNT_signaling	red
CREBBP::TSHR	red&&CREBBP::SH3KBP1	green				KRAS::H3F3A	EGFR_signaling	WNT_signaling	red
CREBBP::TSHR	red&&CREBBP::WNT4	green				KRAS::H3F3A	ERBB2_signaling	WNT_signaling	red
CREBBP::TSHR	red&&CREBBP::BRAF	green				KRAS::H3F3A	ERBB4_signaling	WNT_signaling	red
CREBBP::TSHR	red&&CREBBP::RHOH	green				KRAS::H3F3A	FGFR_signaling	WNT_signaling	red
CREBBP::TSHR	red&&CREBBP::SMAD4	green				KRAS::H3F3A	GPCR_signaling	WNT_signaling	red
CREBBP::TSHR	red&&CREBBP::TSC2	green				KRAS::H3F3A	IGF1R_signaling	WNT_signaling	red
COL4A5::DRD4	red&&CHN1::DRD4	green				KRAS::H3F3A	Insulin_Receptor_signaling	WNT_signaling	red
COL4A5::DRD4	red&&CHN2::DRD4	green				KRAS::H3F3A	Leptin_Signaling	WNT_signaling	red
COL4A5::DRD4	red&&COL5A2::DRD4	green				KRAS::H3F3A	NGF_signaling	WNT_signaling	red
COL4A5::DRD4	red&&DRD4::BRAF	green				KRAS::H3F3A	PDGF_signaling	WNT_signaling	red
DRD4::FBXW7	red&&CHN1::DRD4	green				KRAS::H3F3A	RAF_MAP_kinase_cascade	WNT_signaling	red
DRD4::FBXW7	red&&CHN2::DRD4	green				KRAS::H3F3A	SCF-KIT_signaling	WNT_signaling	red
DRD4::FBXW7	red&&CHN2::FBXW7	green				NOTCH1::H3F3A	NOTCH_signaling	WNT_signaling	red
DRD4::FBXW7	red&&COL5A2::DRD4	green				PRKAR1A::H3F3A	DAG_and_IP3_signaling	WNT_signaling	red
DRD4::FBXW7	red&&DRD4::BRAF	green				PRKAR1A::H3F3A	EGFR_signaling	WNT_signaling	red
DRD4::FBXW7	red&&FBXW7::BRAF	green				PRKAR1A::H3F3A	ERBB2_signaling	WNT_signaling	red
DRD4::NFKBIA	red&&CHN1::DRD4	green				PRKAR1A::H3F3A	FGFR_signaling	WNT_signaling	red
DRD4::NFKBIA	red&&CHN2::DRD4	green				PRKAR1A::H3F3A	GPCR_signaling	WNT_signaling	red
DRD4::NFKBIA	red&&COL5A2::DRD4	green				PRKAR1A::H3F3A	NGF_signaling	WNT_signaling	red
DRD4::NFKBIA	red&&DRD4::BRAF	green				PRKAR1A::H3F3A	PDGF_signaling	WNT_signaling	red
DRD4::WWC1	red&&CHN1::DRD4	green				SOCS1::H3F3A	SCF-KIT_signaling	WNT_signaling	red
DRD4::WWC1	red&&CHN2::DRD4	green				STK11::H3F3A	IGF1R_signaling	WNT_signaling	red
DRD4::WWC1	red&&CHN2::WWC1	green				STK11::H3F3A	Insulin_Receptor_signaling	WNT_signaling	red
DRD4::WWC1	red&&COL5A2::DRD4	green				TSHR::H3F3A	GPCR_signaling	WNT_signaling	red
DRD4::WWC1	red&&DRD4::BRAF	green				ADM::LFNG	GPCR_signaling	NOTCH_signaling	red
DRD4::WWC1	red&&WWC1::BRAF	green				ADM::LRP5	GPCR_signaling	WNT_signaling	red
DRD4::APC	red&&CHN1::DRD4	green				COL4A5::LRP5	PDGF_signaling	WNT_signaling	red
DRD4::APC	red&&CHN2::DRD4	green				CX3CL1::LRP5	GPCR_signaling	WNT_signaling	red
DRD4::APC	red&&CHN2::APC	green				RPS6KA2::LRP5	GPCR_signaling	WNT_signaling	red
DRD4::APC	red&&COL5A2::DRD4	green				RPS6KA2::LRP5	NGF_signaling	WNT_signaling	red
DRD4::APC	red&&DRD4::BRAF	green				NOTCH1::LRP5	NOTCH_signaling	WNT_signaling	red
DRD4::APC	red&&APC::BRAF	green				TSHR::LRP5	GPCR_signaling	WNT_signaling	red
DRD4::ARHGAP26	red&&CHN1::DRD4	green				ADM::NOTCH3	GPCR_signaling	NOTCH_signaling	red
DRD4::ARHGAP26	red&&CHN2::DRD4	green				P2RY6::COL4A5	GPCR_signaling	PDGF_signaling	red
DRD4::ARHGAP26	red&&COL5A2::DRD4	green				P2RY6::NFKBIA	GPCR_signaling	NGF_signaling	red
DRD4::ARHGAP26	red&&DRD4::BRAF	green				P2RY6::NOTCH1	GPCR_signaling	NOTCH_signaling	red
DRD4::ARHGAP26	red&&ARHGAP26::BRAF	green				ADM::PMEPA1	GPCR_signaling	TGF_beta_Receptor_signaling	red
DRD4::BCR	red&&CHN1::DRD4	green				COL4A5::PMEPA1	PDGF_signaling	TGF_beta_Receptor_signaling	red
DRD4::BCR	red&&CHN2::DRD4	green				CX3CL1::PMEPA1	GPCR_signaling	TGF_beta_Receptor_signaling	red
DRD4::BCR	red&&COL5A2::DRD4	green				RPS6KA2::PMEPA1	GPCR_signaling	TGF_beta_Receptor_signaling	red
DRD4::BCR	red&&DRD4::BRAF	green				RPS6KA2::PMEPA1	NGF_signaling	TGF_beta_Receptor_signaling	red
DRD4::BCR	red&&BCR::BRAF	green				TSHR::PMEPA1	GPCR_signaling	TGF_beta_Receptor_signaling	red
DRD4::FGFR1	red&&CHN1::DRD4	green				ADM::PSMB10	GPCR_signaling	WNT_signaling	red
DRD4::FGFR1	red&&CHN2::DRD4	green				COL4A5::PSMB10	PDGF_signaling	WNT_signaling	red
DRD4::FGFR1	red&&CHN2::FGFR1	green				CX3CL1::PSMB10	GPCR_signaling	WNT_signaling	red
DRD4::FGFR1	red&&COL5A2::DRD4	green				RPS6KA2::PSMB10	GPCR_signaling	WNT_signaling	red
DRD4::FGFR1	red&&DRD4::BRAF	green				RPS6KA2::PSMB10	NGF_signaling	WNT_signaling	red
DRD4::JAK2	red&&CHN1::DRD4	green				NOTCH1::PSMB10	NOTCH_signaling	WNT_signaling	red
DRD4::JAK2	red&&CHN2::DRD4	green				TSHR::PSMB10	GPCR_signaling	WNT_signaling	red
DRD4::JAK2	red&&CHN2::JAK2	green				ADM::PSMB8	GPCR_signaling	WNT_signaling	red
DRD4::JAK2	red&&COL5A2::DRD4	green				COL4A5::PSMB8	PDGF_signaling	WNT_signaling	red
DRD4::JAK2	red&&DRD4::BRAF	green				CX3CL1::PSMB8	GPCR_signaling	WNT_signaling	red
DRD4::JAK2	red&&BRAF::JAK2	green				FBXW7::PSMB8	NOTCH_signaling	WNT_signaling	red
DRD4::KIT	red&&CHN1::DRD4	green				NFKBIA::PSMB8	NGF_signaling	WNT_signaling	red
DRD4::KIT	red&&CHN2::DRD4	green				RPS6KA2::PSMB8	GPCR_signaling	WNT_signaling	red
DRD4::KIT	red&&CHN2::KIT	green				RPS6KA2::PSMB8	NGF_signaling	WNT_signaling	red
DRD4::KIT	red&&COL5A2::DRD4	green				ARHGAP26::PSMB8	Rho_GTPases_signaling	WNT_signaling	red
DRD4::KIT	red&&DRD4::BRAF	green				KIT::PSMB8	EGFR_signaling	WNT_signaling	red
DRD4::NOTCH1	red&&CHN1::DRD4	green				KIT::PSMB8	ERBB2_signaling	WNT_signaling	red
DRD4::NOTCH1	red&&CHN2::DRD4	green				KIT::PSMB8	ERBB4_signaling	WNT_signaling	red
DRD4::NOTCH1	red&&COL5A2::DRD4	green				KIT::PSMB8	FGFR_signaling	WNT_signaling	red
DRD4::NOTCH1	red&&DRD4::BRAF	green				KIT::PSMB8	NGF_signaling	WNT_signaling	red
DRD4::SOCS1	red&&CHN1::DRD4	green				KIT::PSMB8	PDGF_signaling	WNT_signaling	red
DRD4::SOCS1	red&&CHN2::DRD4	green				KIT::PSMB8	PIP3_activates_AKT_signaling	WNT_signaling	red
DRD4::SOCS1	red&&CHN2::SOCS1	green				KIT::PSMB8	SCF-KIT_signaling	WNT_signaling	red
DRD4::SOCS1	red&&COL5A2::DRD4	green				KRAS::PSMB8	EGFR_signaling	WNT_signaling	red
DRD4::SOCS1	red&&DRD4::BRAF	green				KRAS::PSMB8	ERBB2_signaling	WNT_signaling	red
DRD4::SOCS1	red&&BRAF::SOCS1	green				KRAS::PSMB8	ERBB4_signaling	WNT_signaling	red
COL4A5::FZD6	red&&CHN2::FZD6	green				KRAS::PSMB8	FGFR_signaling	WNT_signaling	red
COL4A5::FZD6	red&&COL5A2::FZD6	green				KRAS::PSMB8	GPCR_signaling	WNT_signaling	red
COL4A5::FZD6	red&&FZD6::BRAF	green				KRAS::PSMB8	IGF1R_signaling	WNT_signaling	red
FBXW7::FZD6	red&&CHN2::FBXW7	green				KRAS::PSMB8	Insulin_Receptor_signaling	WNT_signaling	red
FBXW7::FZD6	red&&CHN2::FZD6	green				KRAS::PSMB8	Leptin_Signaling	WNT_signaling	red
FBXW7::FZD6	red&&COL5A2::FZD6	green				KRAS::PSMB8	NGF_signaling	WNT_signaling	red
FBXW7::FZD6	red&&FBXW7::BRAF	green				KRAS::PSMB8	PDGF_signaling	WNT_signaling	red
FBXW7::FZD6	red&&FZD6::BRAF	green				KRAS::PSMB8	RAF_MAP_kinase_cascade	WNT_signaling	red
FZD6::NFKBIA	red&&CHN2::FZD6	green				KRAS::PSMB8	SCF-KIT_signaling	WNT_signaling	red
FZD6::NFKBIA	red&&COL5A2::FZD6	green				NOTCH1::PSMB8	NOTCH_signaling	WNT_signaling	red
FZD6::NFKBIA	red&&FZD6::BRAF	green				SOCS1::PSMB8	SCF-KIT_signaling	WNT_signaling	red
FZD6::PRLR	red&&CHN2::FZD6	green				TSHR::PSMB8	GPCR_signaling	WNT_signaling	red
FZD6::PRLR	red&&COL5A2::FZD6	green				ADM::PSME1	GPCR_signaling	WNT_signaling	red
FZD6::PRLR	red&&FZD6::BRAF	green				RAC2::COL4A5	GPCR_signaling	PDGF_signaling	red
FZD6::RPS6KA2	red&&CHN2::FZD6	green				COL4A5::RAC2	PDGF_signaling	Rho_GTPases_signaling	red
FZD6::RPS6KA2	red&&COL5A2::FZD6	green				COL4A5::RAC2	PDGF_signaling	WNT_signaling	red
FZD6::RPS6KA2	red&&FZD6::BRAF	green				ADM::SERPINE1	GPCR_signaling	TGF_beta_Receptor_signaling	red
FZD6::WWC1	red&&CHN2::FZD6	green				SH3KBP1::ADM	EGFR_signaling	GPCR_signaling	red
FZD6::WWC1	red&&CHN2::WWC1	green				ADM::TGFBR2	GPCR_signaling	TGF_beta_Receptor_signaling	red
FZD6::WWC1	red&&COL5A2::FZD6	green				COL4A5::TGFBR2	PDGF_signaling	TGF_beta_Receptor_signaling	red
FZD6::WWC1	red&&FZD6::BRAF	green				CX3CL1::TGFBR2	GPCR_signaling	TGF_beta_Receptor_signaling	red
FZD6::WWC1	red&&WWC1::BRAF	green				RPS6KA2::TGFBR2	GPCR_signaling	TGF_beta_Receptor_signaling	red
FZD6::ARHGAP26	red&&CHN2::FZD6	green				RPS6KA2::TGFBR2	NGF_signaling	TGF_beta_Receptor_signaling	red
FZD6::ARHGAP26	red&&COL5A2::FZD6	green				NOTCH1::TGFBR2	NOTCH_signaling	TGF_beta_Receptor_signaling	red
FZD6::ARHGAP26	red&&FZD6::BRAF	green				TSHR::TGFBR2	GPCR_signaling	TGF_beta_Receptor_signaling	red
FZD6::ARHGAP26	red&&ARHGAP26::BRAF	green				ADM::THBS1	GPCR_signaling	PDGF_signaling	red
FZD6::BCR	red&&CHN2::FZD6	green				CCL22::THBS1	GPCR_signaling	PDGF_signaling	red
FZD6::BCR	red&&COL5A2::FZD6	green				CX3CL1::THBS1	GPCR_signaling	PDGF_signaling	red
FZD6::BCR	red&&FZD6::BRAF	green				FBXW7::THBS1	NOTCH_signaling	PDGF_signaling	red
FZD6::BCR	red&&BCR::BRAF	green				NFKBIA::THBS1	NGF_signaling	PDGF_signaling	red
FZD6::FGFR1	red&&CHN2::FZD6	green				PRLR::THBS1	ERBB4_signaling	PDGF_signaling	red
FZD6::FGFR1	red&&CHN2::FGFR1	green				RPS6KA2::THBS1	GPCR_signaling	PDGF_signaling	red
FZD6::FGFR1	red&&COL5A2::FZD6	green				RPS6KA2::THBS1	NGF_signaling	PDGF_signaling	red
FZD6::FGFR1	red&&FZD6::BRAF	green				WWC1::THBS1	Hippo_Signaling	PDGF_signaling	red
FZD6::JAK2	red&&CHN2::FZD6	green				THBS1::APC	PDGF_signaling	WNT_signaling	red
FZD6::JAK2	red&&CHN2::JAK2	green				THBS1::ARHGAP26	PDGF_signaling	Rho_GTPases_signaling	red
FZD6::JAK2	red&&COL5A2::FZD6	green				THBS1::BCR	PDGF_signaling	Rho_GTPases_signaling	red
FZD6::JAK2	red&&FZD6::BRAF	green				JAK2::THBS1	ERBB4_signaling	PDGF_signaling	red
FZD6::JAK2	red&&BRAF::JAK2	green				JAK2::THBS1	Leptin_Signaling	PDGF_signaling	red
FZD6::KIT	red&&CHN2::FZD6	green				THBS1::JAK2	PDGF_signaling	SCF-KIT_signaling	red
FZD6::KIT	red&&CHN2::KIT	green				NOTCH1::THBS1	NOTCH_signaling	PDGF_signaling	red
FZD6::KIT	red&&COL5A2::FZD6	green				NTRK1::THBS1	NGF_signaling	PDGF_signaling	red
FZD6::KIT	red&&FZD6::BRAF	green				THBS1::SOCS1	PDGF_signaling	SCF-KIT_signaling	red
FZD6::KRAS	red&&CHN2::FZD6	green				STK11::THBS1	IGF1R_signaling	PDGF_signaling	red
FZD6::KRAS	red&&COL5A2::FZD6	green				STK11::THBS1	Insulin_Receptor_signaling	PDGF_signaling	red
FZD6::KRAS	red&&FZD6::BRAF	green				TSHR::THBS1	GPCR_signaling	PDGF_signaling	red
FZD6::NOTCH1	red&&CHN2::FZD6	green				ARHGEF12::COL4A5	GPCR_signaling	PDGF_signaling	red
FZD6::NOTCH1	red&&COL5A2::FZD6	green				ARHGEF12::COL4A5	NGF_signaling	PDGF_signaling	red
FZD6::NOTCH1	red&&FZD6::BRAF	green				COL4A5::ARHGEF12	PDGF_signaling	Rho_GTPases_signaling	red
FZD6::NTRK1	red&&CHN2::FZD6	green				ARHGEF12::FBXW7	GPCR_signaling	NOTCH_signaling	red
FZD6::NTRK1	red&&COL5A2::FZD6	green				ARHGEF12::FBXW7	NGF_signaling	NOTCH_signaling	red
FZD6::NTRK1	red&&FZD6::BRAF	green				FBXW7::ARHGEF12	NOTCH_signaling	Rho_GTPases_signaling	red
FZD6::PRKAR1A	red&&CHN2::FZD6	green				KIT::ARHGEF12	EGFR_signaling	GPCR_signaling	red
FZD6::PRKAR1A	red&&CHN2::PRKAR1A	green				KIT::ARHGEF12	EGFR_signaling	Rho_GTPases_signaling	red
FZD6::PRKAR1A	red&&COL5A2::FZD6	green				KIT::ARHGEF12	ERBB2_signaling	GPCR_signaling	red
FZD6::PRKAR1A	red&&FZD6::BRAF	green				KIT::ARHGEF12	ERBB2_signaling	Rho_GTPases_signaling	red
FZD6::SOCS1	red&&CHN2::FZD6	green				KIT::ARHGEF12	ERBB4_signaling	GPCR_signaling	red
FZD6::SOCS1	red&&CHN2::SOCS1	green				KIT::ARHGEF12	ERBB4_signaling	Rho_GTPases_signaling	red
FZD6::SOCS1	red&&COL5A2::FZD6	green				KIT::ARHGEF12	FGFR_signaling	GPCR_signaling	red
FZD6::SOCS1	red&&FZD6::BRAF	green				KIT::ARHGEF12	FGFR_signaling	Rho_GTPases_signaling	red
FZD6::SOCS1	red&&BRAF::SOCS1	green				ARHGEF12::KIT	GPCR_signaling	PDGF_signaling	red
FZD6::STK11	red&&CHN2::FZD6	green				ARHGEF12::KIT	GPCR_signaling	PIP3_activates_AKT_signaling	red
FZD6::STK11	red&&CHN2::STK11	green				ARHGEF12::KIT	GPCR_signaling	SCF-KIT_signaling	red
FZD6::STK11	red&&COL5A2::FZD6	green				KIT::ARHGEF12	PDGF_signaling	Rho_GTPases_signaling	red
FZD6::STK11	red&&FZD6::BRAF	green				KIT::ARHGEF12	PIP3_activates_AKT_signaling	Rho_GTPases_signaling	red
FZD6::STK11	red&&BRAF::STK11	green				ARHGEF12::KIT	Rho_GTPases_signaling	SCF-KIT_signaling	red
ADM::H3F3A	red&&CHN2::H3F3A	green				KRAS::ARHGEF12	EGFR_signaling	Rho_GTPases_signaling	red
ADM::H3F3A	red&&COL5A2::H3F3A	green				KRAS::ARHGEF12	ERBB2_signaling	Rho_GTPases_signaling	red
ADM::H3F3A	red&&H3F3A::BRAF	green				KRAS::ARHGEF12	ERBB4_signaling	Rho_GTPases_signaling	red
CCL22::H3F3A	red&&CCL22::CHN2	green				KRAS::ARHGEF12	FGFR_signaling	Rho_GTPases_signaling	red
CCL22::H3F3A	red&&CHN2::H3F3A	green				KRAS::ARHGEF12	IGF1R_signaling	Rho_GTPases_signaling	red
CCL22::H3F3A	red&&COL5A2::H3F3A	green				KRAS::ARHGEF12	Insulin_Receptor_signaling	Rho_GTPases_signaling	red
CCL22::H3F3A	red&&H3F3A::BRAF	green				KRAS::ARHGEF12	Leptin_Signaling	Rho_GTPases_signaling	red
COL4A5::H3F3A	red&&CHN2::H3F3A	green				KRAS::ARHGEF12	PDGF_signaling	Rho_GTPases_signaling	red
COL4A5::H3F3A	red&&COL5A2::H3F3A	green				KRAS::ARHGEF12	RAF_MAP_kinase_cascade	Rho_GTPases_signaling	red
COL4A5::H3F3A	red&&H3F3A::BRAF	green				ARHGEF12::KRAS	Rho_GTPases_signaling	SCF-KIT_signaling	red
CX3CL1::H3F3A	red&&CHN2::H3F3A	green				ARHGEF12::NOTCH1	GPCR_signaling	NOTCH_signaling	red
CX3CL1::H3F3A	red&&COL5A2::H3F3A	green				ARHGEF12::NOTCH1	NGF_signaling	NOTCH_signaling	red
CX3CL1::H3F3A	red&&H3F3A::BRAF	green				NOTCH1::ARHGEF12	NOTCH_signaling	Rho_GTPases_signaling	red
FBXW7::H3F3A	red&&CHN2::FBXW7	green				ARHGEF12::SOCS1	GPCR_signaling	SCF-KIT_signaling	red
FBXW7::H3F3A	red&&CHN2::H3F3A	green				ARHGEF12::SOCS1	NGF_signaling	SCF-KIT_signaling	red
FBXW7::H3F3A	red&&COL5A2::H3F3A	green				ARHGEF12::SOCS1	Rho_GTPases_signaling	SCF-KIT_signaling	red
FBXW7::H3F3A	red&&FBXW7::BRAF	green				ADM::ATF1	GPCR_signaling	NGF_signaling	red
FBXW7::H3F3A	red&&H3F3A::BRAF	green				ATF1::COL4A5	NGF_signaling	PDGF_signaling	red
H3F3A::NFKBIA	red&&CHN2::H3F3A	green				CX3CL1::ATF1	GPCR_signaling	NGF_signaling	red
H3F3A::NFKBIA	red&&COL5A2::H3F3A	green				ATF1::NOTCH1	NGF_signaling	NOTCH_signaling	red
H3F3A::NFKBIA	red&&H3F3A::BRAF	green				TSHR::ATF1	GPCR_signaling	NGF_signaling	red
H3F3A::RPS6KA2	red&&CHN2::H3F3A	green				ADM::BCL9	GPCR_signaling	WNT_signaling	red
H3F3A::RPS6KA2	red&&COL5A2::H3F3A	green				CCL22::BCL9	GPCR_signaling	WNT_signaling	red
H3F3A::RPS6KA2	red&&H3F3A::BRAF	green				COL4A5::BCL9	PDGF_signaling	WNT_signaling	red
H3F3A::WWC1	red&&CHN2::H3F3A	green				CX3CL1::BCL9	GPCR_signaling	WNT_signaling	red
H3F3A::WWC1	red&&CHN2::WWC1	green				FBXW7::BCL9	NOTCH_signaling	WNT_signaling	red
H3F3A::WWC1	red&&COL5A2::H3F3A	green				NFKBIA::BCL9	NGF_signaling	WNT_signaling	red
H3F3A::WWC1	red&&H3F3A::BRAF	green				RPS6KA2::BCL9	GPCR_signaling	WNT_signaling	red
H3F3A::WWC1	red&&WWC1::BRAF	green				RPS6KA2::BCL9	NGF_signaling	WNT_signaling	red
H3F3A::ARHGAP26	red&&CHN2::H3F3A	green				WWC1::BCL9	Hippo_Signaling	WNT_signaling	red
H3F3A::ARHGAP26	red&&COL5A2::H3F3A	green				ARHGAP26::BCL9	Rho_GTPases_signaling	WNT_signaling	red
H3F3A::ARHGAP26	red&&H3F3A::BRAF	green				BCR::BCL9	Rho_GTPases_signaling	WNT_signaling	red
H3F3A::ARHGAP26	red&&ARHGAP26::BRAF	green				FGFR1::BCL9	EGFR_signaling	WNT_signaling	red
H3F3A::BCR	red&&CHN2::H3F3A	green				FGFR1::BCL9	ERBB2_signaling	WNT_signaling	red
H3F3A::BCR	red&&COL5A2::H3F3A	green				FGFR1::BCL9	ERBB4_signaling	WNT_signaling	red
H3F3A::BCR	red&&H3F3A::BRAF	green				FGFR1::BCL9	FGFR_signaling	WNT_signaling	red
H3F3A::BCR	red&&BCR::BRAF	green				FGFR1::BCL9	IGF1R_signaling	WNT_signaling	red
H3F3A::FGFR1	red&&CHN2::H3F3A	green				FGFR1::BCL9	Insulin_Receptor_signaling	WNT_signaling	red
H3F3A::FGFR1	red&&CHN2::FGFR1	green				FGFR1::BCL9	NGF_signaling	WNT_signaling	red
H3F3A::FGFR1	red&&COL5A2::H3F3A	green				FGFR1::BCL9	PDGF_signaling	WNT_signaling	red
H3F3A::FGFR1	red&&H3F3A::BRAF	green				FGFR1::BCL9	PIP3_activates_AKT_signaling	WNT_signaling	red
H3F3A::GNAS	red&&CHN2::H3F3A	green				FGFR1::BCL9	SCF-KIT_signaling	WNT_signaling	red
H3F3A::GNAS	red&&CHN2::GNAS	green				GNAS::BCL9	GPCR_signaling	WNT_signaling	red
H3F3A::GNAS	red&&COL5A2::H3F3A	green				JAK2::BCL9	ERBB4_signaling	WNT_signaling	red
H3F3A::GNAS	red&&H3F3A::BRAF	green				JAK2::BCL9	Leptin_Signaling	WNT_signaling	red
H3F3A::GNAS	red&&BRAF::GNAS	green				JAK2::BCL9	SCF-KIT_signaling	WNT_signaling	red
H3F3A::JAK2	red&&CHN2::H3F3A	green				KIT::BCL9	EGFR_signaling	WNT_signaling	red
H3F3A::JAK2	red&&CHN2::JAK2	green				KIT::BCL9	ERBB2_signaling	WNT_signaling	red
H3F3A::JAK2	red&&COL5A2::H3F3A	green				KIT::BCL9	ERBB4_signaling	WNT_signaling	red
H3F3A::JAK2	red&&H3F3A::BRAF	green				KIT::BCL9	FGFR_signaling	WNT_signaling	red
H3F3A::JAK2	red&&BRAF::JAK2	green				KIT::BCL9	NGF_signaling	WNT_signaling	red
H3F3A::KIT	red&&CHN2::H3F3A	green				KIT::BCL9	PDGF_signaling	WNT_signaling	red
H3F3A::KIT	red&&CHN2::KIT	green				KIT::BCL9	PIP3_activates_AKT_signaling	WNT_signaling	red
H3F3A::KIT	red&&COL5A2::H3F3A	green				KIT::BCL9	SCF-KIT_signaling	WNT_signaling	red
H3F3A::KIT	red&&H3F3A::BRAF	green				KRAS::BCL9	EGFR_signaling	WNT_signaling	red
H3F3A::KRAS	red&&CHN2::H3F3A	green				KRAS::BCL9	ERBB2_signaling	WNT_signaling	red
H3F3A::KRAS	red&&COL5A2::H3F3A	green				KRAS::BCL9	ERBB4_signaling	WNT_signaling	red
H3F3A::KRAS	red&&H3F3A::BRAF	green				KRAS::BCL9	FGFR_signaling	WNT_signaling	red
H3F3A::NOTCH1	red&&CHN2::H3F3A	green				KRAS::BCL9	GPCR_signaling	WNT_signaling	red
H3F3A::NOTCH1	red&&COL5A2::H3F3A	green				KRAS::BCL9	IGF1R_signaling	WNT_signaling	red
H3F3A::NOTCH1	red&&H3F3A::BRAF	green				KRAS::BCL9	Insulin_Receptor_signaling	WNT_signaling	red
H3F3A::PRKAR1A	red&&CHN2::H3F3A	green				KRAS::BCL9	Leptin_Signaling	WNT_signaling	red
H3F3A::PRKAR1A	red&&CHN2::PRKAR1A	green				KRAS::BCL9	NGF_signaling	WNT_signaling	red
H3F3A::PRKAR1A	red&&COL5A2::H3F3A	green				KRAS::BCL9	PDGF_signaling	WNT_signaling	red
H3F3A::PRKAR1A	red&&H3F3A::BRAF	green				KRAS::BCL9	RAF_MAP_kinase_cascade	WNT_signaling	red
H3F3A::SOCS1	red&&CHN2::H3F3A	green				KRAS::BCL9	SCF-KIT_signaling	WNT_signaling	red
H3F3A::SOCS1	red&&CHN2::SOCS1	green				NOTCH1::BCL9	NOTCH_signaling	WNT_signaling	red
H3F3A::SOCS1	red&&COL5A2::H3F3A	green				PRKAR1A::BCL9	DAG_and_IP3_signaling	WNT_signaling	red
H3F3A::SOCS1	red&&H3F3A::BRAF	green				PRKAR1A::BCL9	EGFR_signaling	WNT_signaling	red
H3F3A::SOCS1	red&&BRAF::SOCS1	green				PRKAR1A::BCL9	ERBB2_signaling	WNT_signaling	red
H3F3A::STK11	red&&CHN2::H3F3A	green				PRKAR1A::BCL9	FGFR_signaling	WNT_signaling	red
H3F3A::STK11	red&&CHN2::STK11	green				PRKAR1A::BCL9	GPCR_signaling	WNT_signaling	red
H3F3A::STK11	red&&COL5A2::H3F3A	green				PRKAR1A::BCL9	NGF_signaling	WNT_signaling	red
H3F3A::STK11	red&&H3F3A::BRAF	green				PRKAR1A::BCL9	PDGF_signaling	WNT_signaling	red
H3F3A::STK11	red&&BRAF::STK11	green				SOCS1::BCL9	SCF-KIT_signaling	WNT_signaling	red
H3F3A::TSHR	red&&CHN2::H3F3A	green				STK11::BCL9	IGF1R_signaling	WNT_signaling	red
H3F3A::TSHR	red&&COL5A2::H3F3A	green				STK11::BCL9	Insulin_Receptor_signaling	WNT_signaling	red
H3F3A::TSHR	red&&H3F3A::BRAF	green				TSHR::BCL9	GPCR_signaling	WNT_signaling	red
ADM::LFNG	red&&ATP6V1C2::LFNG	green				BMPR1A::ADM	BMP_signaling	GPCR_signaling	red
ADM::LFNG	red&&CCL5::LFNG	green				BMPR1A::CCL22	BMP_signaling	GPCR_signaling	red
ADM::LFNG	red&&CGN::LFNG	green				BMPR1A::COL4A5	BMP_signaling	PDGF_signaling	red
ADM::LFNG	red&&CHN1::LFNG	green				BMPR1A::CX3CL1	BMP_signaling	GPCR_signaling	red
ADM::LFNG	red&&CHN2::LFNG	green				BMPR1A::FBXW7	BMP_signaling	NOTCH_signaling	red
ADM::LFNG	red&&COL5A2::LFNG	green				BMPR1A::NFKBIA	BMP_signaling	NGF_signaling	red
ADM::LFNG	red&&LFNG::LRP5	green				BMPR1A::RPS6KA2	BMP_signaling	GPCR_signaling	red
ADM::LFNG	red&&LFNG::P2RY6	green				BMPR1A::RPS6KA2	BMP_signaling	NGF_signaling	red
ADM::LFNG	red&&LFNG::PSME1	green				BMPR1A::KIT	BMP_signaling	EGFR_signaling	red
ADM::LFNG	red&&LFNG::RAC2	green				BMPR1A::KIT	BMP_signaling	ERBB2_signaling	red
ADM::LFNG	red&&LFNG::SERPINE1	green				BMPR1A::KIT	BMP_signaling	ERBB4_signaling	red
ADM::LFNG	red&&LFNG::SH3KBP1	green				BMPR1A::KIT	BMP_signaling	FGFR_signaling	red
ADM::LFNG	red&&LFNG::TGFBR2	green				BMPR1A::KIT	BMP_signaling	NGF_signaling	red
ADM::LFNG	red&&LFNG::WNT4	green				BMPR1A::KIT	BMP_signaling	PDGF_signaling	red
ADM::LFNG	red&&LFNG::AKT1	green				BMPR1A::KIT	BMP_signaling	PIP3_activates_AKT_signaling	red
ADM::LFNG	red&&LFNG::ATF1	green				BMPR1A::KIT	BMP_signaling	SCF-KIT_signaling	red
ADM::LFNG	red&&LFNG::BRAF	green				BMPR1A::KRAS	BMP_signaling	EGFR_signaling	red
ADM::LFNG	red&&LFNG::CLTC	green				BMPR1A::KRAS	BMP_signaling	ERBB2_signaling	red
ADM::LFNG	red&&LFNG::ERBB2	green				BMPR1A::KRAS	BMP_signaling	ERBB4_signaling	red
ADM::LFNG	red&&LFNG::GPC3	green				BMPR1A::KRAS	BMP_signaling	FGFR_signaling	red
ADM::LFNG	red&&LFNG::HRAS	green				BMPR1A::KRAS	BMP_signaling	GPCR_signaling	red
ADM::LFNG	red&&LFNG::LCK	green				BMPR1A::KRAS	BMP_signaling	IGF1R_signaling	red
ADM::LFNG	red&&LFNG::MDM2	green				BMPR1A::KRAS	BMP_signaling	Insulin_Receptor_signaling	red
ADM::LFNG	red&&LFNG::MEN1	green				BMPR1A::KRAS	BMP_signaling	Leptin_Signaling	red
ADM::LFNG	red&&LFNG::NRAS	green				BMPR1A::KRAS	BMP_signaling	NGF_signaling	red
ADM::LFNG	red&&LFNG::PDGFRA	green				BMPR1A::KRAS	BMP_signaling	PDGF_signaling	red
ADM::LFNG	red&&LFNG::PDGFRB	green				BMPR1A::KRAS	BMP_signaling	RAF_MAP_kinase_cascade	red
ADM::LFNG	red&&LFNG::PIK3R1	green				BMPR1A::KRAS	BMP_signaling	SCF-KIT_signaling	red
ADM::LFNG	red&&LFNG::RHOH	green				BMPR1A::NOTCH1	BMP_signaling	NOTCH_signaling	red
ADM::LFNG	red&&LFNG::SMAD4	green				BMPR1A::TSHR	BMP_signaling	GPCR_signaling	red
ADM::LFNG	red&&LFNG::SMO	green				CBL::ADM	EGFR_signaling	GPCR_signaling	red
ADM::LFNG	red&&LFNG::TSC1	green				CBL::ADM	FGFR_signaling	GPCR_signaling	red
ADM::LFNG	red&&LFNG::TSC2	green				ADM::CBL	GPCR_signaling	SCF-KIT_signaling	red
ADM::LRP5	red&&ATP6V1C2::LRP5	green				ADM::CBL	GPCR_signaling	TGF_beta_Receptor_signaling	red
ADM::LRP5	red&&CGN::LRP5	green				CBL::COL4A5	EGFR_signaling	PDGF_signaling	red
ADM::LRP5	red&&CHN1::LRP5	green				CBL::COL4A5	FGFR_signaling	PDGF_signaling	red
ADM::LRP5	red&&CHN2::LRP5	green				COL4A5::CBL	PDGF_signaling	SCF-KIT_signaling	red
ADM::LRP5	red&&COL5A2::LRP5	green				COL4A5::CBL	PDGF_signaling	TGF_beta_Receptor_signaling	red
ADM::LRP5	red&&LFNG::LRP5	green				CBL::CX3CL1	EGFR_signaling	GPCR_signaling	red
ADM::LRP5	red&&LRP5::NOTCH3	green				CBL::CX3CL1	FGFR_signaling	GPCR_signaling	red
ADM::LRP5	red&&LRP5::SH3KBP1	green				CX3CL1::CBL	GPCR_signaling	SCF-KIT_signaling	red
ADM::LRP5	red&&LRP5::BRAF	green				CX3CL1::CBL	GPCR_signaling	TGF_beta_Receptor_signaling	red
ADM::LRP5	red&&LRP5::HRAS	green				CBL::RPS6KA2	EGFR_signaling	GPCR_signaling	red
ADM::LRP5	red&&LRP5::PDGFRB	green				CBL::RPS6KA2	EGFR_signaling	NGF_signaling	red
ADM::LRP5	red&&LRP5::RHOH	green				CBL::RPS6KA2	FGFR_signaling	GPCR_signaling	red
ADM::LRP5	red&&LRP5::SMAD4	green				CBL::RPS6KA2	FGFR_signaling	NGF_signaling	red
ADM::LRP5	red&&LRP5::TSC2	green				RPS6KA2::CBL	GPCR_signaling	SCF-KIT_signaling	red
COL4A5::LRP5	red&&ATP6V1C2::LRP5	green				RPS6KA2::CBL	GPCR_signaling	TGF_beta_Receptor_signaling	red
COL4A5::LRP5	red&&CGN::LRP5	green				RPS6KA2::CBL	NGF_signaling	SCF-KIT_signaling	red
COL4A5::LRP5	red&&CHN1::LRP5	green				RPS6KA2::CBL	NGF_signaling	TGF_beta_Receptor_signaling	red
COL4A5::LRP5	red&&CHN2::LRP5	green				CBL::NOTCH1	EGFR_signaling	NOTCH_signaling	red
COL4A5::LRP5	red&&COL5A2::LRP5	green				CBL::NOTCH1	FGFR_signaling	NOTCH_signaling	red
COL4A5::LRP5	red&&LFNG::LRP5	green				NOTCH1::CBL	NOTCH_signaling	SCF-KIT_signaling	red
COL4A5::LRP5	red&&LRP5::NOTCH3	green				NOTCH1::CBL	NOTCH_signaling	TGF_beta_Receptor_signaling	red
COL4A5::LRP5	red&&LRP5::SH3KBP1	green				CBL::TSHR	EGFR_signaling	GPCR_signaling	red
COL4A5::LRP5	red&&LRP5::BRAF	green				CBL::TSHR	FGFR_signaling	GPCR_signaling	red
COL4A5::LRP5	red&&LRP5::HRAS	green				TSHR::CBL	GPCR_signaling	SCF-KIT_signaling	red
COL4A5::LRP5	red&&LRP5::PDGFRB	green				TSHR::CBL	GPCR_signaling	TGF_beta_Receptor_signaling	red
COL4A5::LRP5	red&&LRP5::RHOH	green				ADM::CCND1	GPCR_signaling	NOTCH_signaling	red
COL4A5::LRP5	red&&LRP5::SMAD4	green				CX3CL1::CCND1	GPCR_signaling	NOTCH_signaling	red
COL4A5::LRP5	red&&LRP5::TSC2	green				TSHR::CCND1	GPCR_signaling	NOTCH_signaling	red
CX3CL1::LRP5	red&&ATP6V1C2::LRP5	green				ADM::EP300	GPCR_signaling	NOTCH_signaling	red
CX3CL1::LRP5	red&&CGN::LRP5	green				ADM::EP300	GPCR_signaling	WNT_signaling	red
CX3CL1::LRP5	red&&CHN1::LRP5	green				EPS15::ADM	EGFR_signaling	GPCR_signaling	red
CX3CL1::LRP5	red&&CHN2::LRP5	green				EPS15::CCL22	EGFR_signaling	GPCR_signaling	red
CX3CL1::LRP5	red&&COL5A2::LRP5	green				EPS15::COL4A5	EGFR_signaling	PDGF_signaling	red
CX3CL1::LRP5	red&&LFNG::LRP5	green				EPS15::CX3CL1	EGFR_signaling	GPCR_signaling	red
CX3CL1::LRP5	red&&LRP5::NOTCH3	green				EPS15::FBXW7	EGFR_signaling	NOTCH_signaling	red
CX3CL1::LRP5	red&&LRP5::SH3KBP1	green				EPS15::NFKBIA	EGFR_signaling	NGF_signaling	red
CX3CL1::LRP5	red&&LRP5::BRAF	green				EPS15::OR51B4	EGFR_signaling	GPCR_signaling	red
CX3CL1::LRP5	red&&LRP5::HRAS	green				EPS15::RPS6KA2	EGFR_signaling	GPCR_signaling	red
CX3CL1::LRP5	red&&LRP5::PDGFRB	green				EPS15::RPS6KA2	EGFR_signaling	NGF_signaling	red
CX3CL1::LRP5	red&&LRP5::RHOH	green				EPS15::ARHGAP26	EGFR_signaling	Rho_GTPases_signaling	red
CX3CL1::LRP5	red&&LRP5::SMAD4	green				EPS15::BCR	EGFR_signaling	Rho_GTPases_signaling	red
CX3CL1::LRP5	red&&LRP5::TSC2	green				EPS15::NOTCH1	EGFR_signaling	NOTCH_signaling	red
LRP5::RPS6KA2	red&&ATP6V1C2::LRP5	green				EPS15::NTRK1	EGFR_signaling	NGF_signaling	red
LRP5::RPS6KA2	red&&CGN::LRP5	green				EPS15::SOCS1	EGFR_signaling	SCF-KIT_signaling	red
LRP5::RPS6KA2	red&&CHN1::LRP5	green				EPS15::TSHR	EGFR_signaling	GPCR_signaling	red
LRP5::RPS6KA2	red&&CHN2::LRP5	green				ERBB2::ADM	EGFR_signaling	GPCR_signaling	red
LRP5::RPS6KA2	red&&COL5A2::LRP5	green				ERBB2::ADM	ERBB2_signaling	GPCR_signaling	red
LRP5::RPS6KA2	red&&LFNG::LRP5	green				ERBB2::ADM	ERBB4_signaling	GPCR_signaling	red
LRP5::RPS6KA2	red&&LRP5::NOTCH3	green				ERBB2::ADM	FGFR_signaling	GPCR_signaling	red
LRP5::RPS6KA2	red&&LRP5::SH3KBP1	green				ADM::ERBB2	GPCR_signaling	NGF_signaling	red
LRP5::RPS6KA2	red&&LRP5::BRAF	green				ADM::ERBB2	GPCR_signaling	PDGF_signaling	red
LRP5::RPS6KA2	red&&LRP5::HRAS	green				ADM::ERBB2	GPCR_signaling	PIP3_activates_AKT_signaling	red
LRP5::RPS6KA2	red&&LRP5::PDGFRB	green				ADM::ERBB2	GPCR_signaling	SCF-KIT_signaling	red
LRP5::RPS6KA2	red&&LRP5::RHOH	green				FGFR2::ADM	EGFR_signaling	GPCR_signaling	red
LRP5::RPS6KA2	red&&LRP5::SMAD4	green				FGFR2::ADM	ERBB2_signaling	GPCR_signaling	red
LRP5::RPS6KA2	red&&LRP5::TSC2	green				FGFR2::ADM	ERBB4_signaling	GPCR_signaling	red
LRP5::NOTCH1	red&&ATP6V1C2::LRP5	green				FGFR2::ADM	FGFR_signaling	GPCR_signaling	red
LRP5::NOTCH1	red&&CGN::LRP5	green				ADM::FGFR2	GPCR_signaling	IGF1R_signaling	red
LRP5::NOTCH1	red&&CHN1::LRP5	green				ADM::FGFR2	GPCR_signaling	Insulin_Receptor_signaling	red
LRP5::NOTCH1	red&&CHN2::LRP5	green				ADM::FGFR2	GPCR_signaling	NGF_signaling	red
LRP5::NOTCH1	red&&COL5A2::LRP5	green				ADM::FGFR2	GPCR_signaling	PDGF_signaling	red
LRP5::NOTCH1	red&&LFNG::LRP5	green				ADM::FGFR2	GPCR_signaling	PIP3_activates_AKT_signaling	red
LRP5::NOTCH1	red&&LRP5::NOTCH3	green				ADM::FGFR2	GPCR_signaling	SCF-KIT_signaling	red
LRP5::NOTCH1	red&&LRP5::SH3KBP1	green				FGFR2::CX3CL1	EGFR_signaling	GPCR_signaling	red
LRP5::NOTCH1	red&&LRP5::BRAF	green				FGFR2::CX3CL1	ERBB2_signaling	GPCR_signaling	red
LRP5::NOTCH1	red&&LRP5::HRAS	green				FGFR2::CX3CL1	ERBB4_signaling	GPCR_signaling	red
LRP5::NOTCH1	red&&LRP5::PDGFRB	green				FGFR2::CX3CL1	FGFR_signaling	GPCR_signaling	red
LRP5::NOTCH1	red&&LRP5::RHOH	green				CX3CL1::FGFR2	GPCR_signaling	IGF1R_signaling	red
LRP5::NOTCH1	red&&LRP5::SMAD4	green				CX3CL1::FGFR2	GPCR_signaling	Insulin_Receptor_signaling	red
LRP5::NOTCH1	red&&LRP5::TSC2	green				CX3CL1::FGFR2	GPCR_signaling	NGF_signaling	red
LRP5::TSHR	red&&ATP6V1C2::LRP5	green				CX3CL1::FGFR2	GPCR_signaling	PDGF_signaling	red
LRP5::TSHR	red&&CGN::LRP5	green				CX3CL1::FGFR2	GPCR_signaling	PIP3_activates_AKT_signaling	red
LRP5::TSHR	red&&CHN1::LRP5	green				CX3CL1::FGFR2	GPCR_signaling	SCF-KIT_signaling	red
LRP5::TSHR	red&&CHN2::LRP5	green				FGFR2::FBXW7	EGFR_signaling	NOTCH_signaling	red
LRP5::TSHR	red&&COL5A2::LRP5	green				FGFR2::FBXW7	ERBB2_signaling	NOTCH_signaling	red
LRP5::TSHR	red&&LFNG::LRP5	green				FGFR2::FBXW7	ERBB4_signaling	NOTCH_signaling	red
LRP5::TSHR	red&&LRP5::NOTCH3	green				FGFR2::FBXW7	FGFR_signaling	NOTCH_signaling	red
LRP5::TSHR	red&&LRP5::SH3KBP1	green				FGFR2::FBXW7	IGF1R_signaling	NOTCH_signaling	red
LRP5::TSHR	red&&LRP5::BRAF	green				FGFR2::FBXW7	Insulin_Receptor_signaling	NOTCH_signaling	red
LRP5::TSHR	red&&LRP5::HRAS	green				FGFR2::FBXW7	NGF_signaling	NOTCH_signaling	red
LRP5::TSHR	red&&LRP5::PDGFRB	green				FBXW7::FGFR2	NOTCH_signaling	PDGF_signaling	red
LRP5::TSHR	red&&LRP5::RHOH	green				FBXW7::FGFR2	NOTCH_signaling	PIP3_activates_AKT_signaling	red
LRP5::TSHR	red&&LRP5::SMAD4	green				FBXW7::FGFR2	NOTCH_signaling	SCF-KIT_signaling	red
LRP5::TSHR	red&&LRP5::TSC2	green				FGFR2::RPS6KA2	EGFR_signaling	GPCR_signaling	red
ADM::NOTCH3	red&&ATP6V1C2::NOTCH3	green				FGFR2::RPS6KA2	ERBB2_signaling	GPCR_signaling	red
ADM::NOTCH3	red&&CCL5::NOTCH3	green				FGFR2::RPS6KA2	ERBB4_signaling	GPCR_signaling	red
ADM::NOTCH3	red&&CGN::NOTCH3	green				FGFR2::RPS6KA2	FGFR_signaling	GPCR_signaling	red
ADM::NOTCH3	red&&CHN1::NOTCH3	green				RPS6KA2::FGFR2	GPCR_signaling	IGF1R_signaling	red
ADM::NOTCH3	red&&CHN2::NOTCH3	green				RPS6KA2::FGFR2	GPCR_signaling	Insulin_Receptor_signaling	red
ADM::NOTCH3	red&&COL5A2::NOTCH3	green				RPS6KA2::FGFR2	GPCR_signaling	PDGF_signaling	red
ADM::NOTCH3	red&&LRP5::NOTCH3	green				RPS6KA2::FGFR2	GPCR_signaling	PIP3_activates_AKT_signaling	red
ADM::NOTCH3	red&&NOTCH3::PSME1	green				RPS6KA2::FGFR2	GPCR_signaling	SCF-KIT_signaling	red
ADM::NOTCH3	red&&NOTCH3::RAC2	green				FGFR2::ARHGAP26	EGFR_signaling	Rho_GTPases_signaling	red
ADM::NOTCH3	red&&NOTCH3::SERPINE1	green				FGFR2::ARHGAP26	ERBB2_signaling	Rho_GTPases_signaling	red
ADM::NOTCH3	red&&NOTCH3::SH3KBP1	green				FGFR2::ARHGAP26	ERBB4_signaling	Rho_GTPases_signaling	red
ADM::NOTCH3	red&&NOTCH3::TGFBR2	green				FGFR2::ARHGAP26	FGFR_signaling	Rho_GTPases_signaling	red
ADM::NOTCH3	red&&NOTCH3::WNT4	green				FGFR2::ARHGAP26	IGF1R_signaling	Rho_GTPases_signaling	red
ADM::NOTCH3	red&&NOTCH3::AKT1	green				FGFR2::ARHGAP26	Insulin_Receptor_signaling	Rho_GTPases_signaling	red
ADM::NOTCH3	red&&NOTCH3::BRAF	green				FGFR2::ARHGAP26	NGF_signaling	Rho_GTPases_signaling	red
ADM::NOTCH3	red&&NOTCH3::CLTC	green				FGFR2::ARHGAP26	PDGF_signaling	Rho_GTPases_signaling	red
ADM::NOTCH3	red&&NOTCH3::ERBB2	green				FGFR2::ARHGAP26	PIP3_activates_AKT_signaling	Rho_GTPases_signaling	red
ADM::NOTCH3	red&&NOTCH3::HRAS	green				ARHGAP26::FGFR2	Rho_GTPases_signaling	SCF-KIT_signaling	red
ADM::NOTCH3	red&&NOTCH3::HSP90AA1	green				FGFR2::BCR	EGFR_signaling	Rho_GTPases_signaling	red
ADM::NOTCH3	red&&NOTCH3::LCK	green				FGFR2::BCR	ERBB2_signaling	Rho_GTPases_signaling	red
ADM::NOTCH3	red&&NOTCH3::MDM2	green				FGFR2::BCR	ERBB4_signaling	Rho_GTPases_signaling	red
ADM::NOTCH3	red&&NOTCH3::MEN1	green				FGFR2::BCR	FGFR_signaling	Rho_GTPases_signaling	red
ADM::NOTCH3	red&&NOTCH3::NRAS	green				FGFR2::BCR	IGF1R_signaling	Rho_GTPases_signaling	red
ADM::NOTCH3	red&&NOTCH3::PDGFRA	green				FGFR2::BCR	Insulin_Receptor_signaling	Rho_GTPases_signaling	red
ADM::NOTCH3	red&&NOTCH3::PDGFRB	green				FGFR2::BCR	NGF_signaling	Rho_GTPases_signaling	red
ADM::NOTCH3	red&&NOTCH3::PIK3R1	green				FGFR2::BCR	PDGF_signaling	Rho_GTPases_signaling	red
ADM::NOTCH3	red&&NOTCH3::RHOH	green				FGFR2::BCR	PIP3_activates_AKT_signaling	Rho_GTPases_signaling	red
ADM::NOTCH3	red&&NOTCH3::SMAD4	green				BCR::FGFR2	Rho_GTPases_signaling	SCF-KIT_signaling	red
ADM::NOTCH3	red&&NOTCH3::SMO	green				KRAS::FGFR2	GPCR_signaling	PIP3_activates_AKT_signaling	red
ADM::NOTCH3	red&&NOTCH3::TSC1	green				KRAS::FGFR2	Leptin_Signaling	PIP3_activates_AKT_signaling	red
ADM::NOTCH3	red&&NOTCH3::TSC2	green				FGFR2::KRAS	PIP3_activates_AKT_signaling	RAF_MAP_kinase_cascade	red
COL4A5::P2RY6	red&&CGN::P2RY6	green				FGFR2::NOTCH1	EGFR_signaling	NOTCH_signaling	red
COL4A5::P2RY6	red&&CHN1::P2RY6	green				FGFR2::NOTCH1	ERBB2_signaling	NOTCH_signaling	red
COL4A5::P2RY6	red&&CHN2::P2RY6	green				FGFR2::NOTCH1	ERBB4_signaling	NOTCH_signaling	red
COL4A5::P2RY6	red&&COL5A2::P2RY6	green				FGFR2::NOTCH1	FGFR_signaling	NOTCH_signaling	red
COL4A5::P2RY6	red&&LFNG::P2RY6	green				FGFR2::NOTCH1	IGF1R_signaling	NOTCH_signaling	red
COL4A5::P2RY6	red&&P2RY6::BRAF	green				FGFR2::NOTCH1	Insulin_Receptor_signaling	NOTCH_signaling	red
COL4A5::P2RY6	red&&P2RY6::SMAD4	green				FGFR2::NOTCH1	NGF_signaling	NOTCH_signaling	red
NFKBIA::P2RY6	red&&CGN::P2RY6	green				NOTCH1::FGFR2	NOTCH_signaling	PDGF_signaling	red
NFKBIA::P2RY6	red&&CHN1::P2RY6	green				NOTCH1::FGFR2	NOTCH_signaling	PIP3_activates_AKT_signaling	red
NFKBIA::P2RY6	red&&CHN2::P2RY6	green				NOTCH1::FGFR2	NOTCH_signaling	SCF-KIT_signaling	red
NFKBIA::P2RY6	red&&COL5A2::P2RY6	green				FGFR2::TSHR	EGFR_signaling	GPCR_signaling	red
NFKBIA::P2RY6	red&&LFNG::P2RY6	green				FGFR2::TSHR	ERBB2_signaling	GPCR_signaling	red
NFKBIA::P2RY6	red&&P2RY6::BRAF	green				FGFR2::TSHR	ERBB4_signaling	GPCR_signaling	red
NFKBIA::P2RY6	red&&P2RY6::SMAD4	green				FGFR2::TSHR	FGFR_signaling	GPCR_signaling	red
P2RY6::NOTCH1	red&&CGN::P2RY6	green				TSHR::FGFR2	GPCR_signaling	IGF1R_signaling	red
P2RY6::NOTCH1	red&&CHN1::P2RY6	green				TSHR::FGFR2	GPCR_signaling	Insulin_Receptor_signaling	red
P2RY6::NOTCH1	red&&CHN2::P2RY6	green				TSHR::FGFR2	GPCR_signaling	NGF_signaling	red
P2RY6::NOTCH1	red&&COL5A2::P2RY6	green				TSHR::FGFR2	GPCR_signaling	PDGF_signaling	red
P2RY6::NOTCH1	red&&LFNG::P2RY6	green				TSHR::FGFR2	GPCR_signaling	PIP3_activates_AKT_signaling	red
P2RY6::NOTCH1	red&&P2RY6::BRAF	green				TSHR::FGFR2	GPCR_signaling	SCF-KIT_signaling	red
P2RY6::NOTCH1	red&&P2RY6::SMAD4	green				FGFR3::ADM	EGFR_signaling	GPCR_signaling	red
ADM::PMEPA1	red&&CHN1::PMEPA1	green				FGFR3::ADM	ERBB2_signaling	GPCR_signaling	red
ADM::PMEPA1	red&&CHN2::PMEPA1	green				FGFR3::ADM	ERBB4_signaling	GPCR_signaling	red
ADM::PMEPA1	red&&COL5A2::PMEPA1	green				FGFR3::ADM	FGFR_signaling	GPCR_signaling	red
ADM::PMEPA1	red&&PMEPA1::WNT4	green				ADM::FGFR3	GPCR_signaling	IGF1R_signaling	red
ADM::PMEPA1	red&&PMEPA1::BRAF	green				ADM::FGFR3	GPCR_signaling	Insulin_Receptor_signaling	red
ADM::PMEPA1	red&&PMEPA1::CLTC	green				ADM::FGFR3	GPCR_signaling	NGF_signaling	red
ADM::PMEPA1	red&&PMEPA1::RHOH	green				ADM::FGFR3	GPCR_signaling	PDGF_signaling	red
ADM::PMEPA1	red&&PMEPA1::TSC2	green				ADM::FGFR3	GPCR_signaling	PIP3_activates_AKT_signaling	red
COL4A5::PMEPA1	red&&CHN1::PMEPA1	green				ADM::FGFR3	GPCR_signaling	SCF-KIT_signaling	red
COL4A5::PMEPA1	red&&CHN2::PMEPA1	green				FGFR3::CX3CL1	EGFR_signaling	GPCR_signaling	red
COL4A5::PMEPA1	red&&COL5A2::PMEPA1	green				FGFR3::CX3CL1	ERBB2_signaling	GPCR_signaling	red
COL4A5::PMEPA1	red&&PMEPA1::WNT4	green				FGFR3::CX3CL1	ERBB4_signaling	GPCR_signaling	red
COL4A5::PMEPA1	red&&PMEPA1::BRAF	green				FGFR3::CX3CL1	FGFR_signaling	GPCR_signaling	red
COL4A5::PMEPA1	red&&PMEPA1::CLTC	green				CX3CL1::FGFR3	GPCR_signaling	IGF1R_signaling	red
COL4A5::PMEPA1	red&&PMEPA1::RHOH	green				CX3CL1::FGFR3	GPCR_signaling	Insulin_Receptor_signaling	red
COL4A5::PMEPA1	red&&PMEPA1::TSC2	green				CX3CL1::FGFR3	GPCR_signaling	NGF_signaling	red
CX3CL1::PMEPA1	red&&CHN1::PMEPA1	green				CX3CL1::FGFR3	GPCR_signaling	PDGF_signaling	red
CX3CL1::PMEPA1	red&&CHN2::PMEPA1	green				CX3CL1::FGFR3	GPCR_signaling	PIP3_activates_AKT_signaling	red
CX3CL1::PMEPA1	red&&COL5A2::PMEPA1	green				CX3CL1::FGFR3	GPCR_signaling	SCF-KIT_signaling	red
CX3CL1::PMEPA1	red&&PMEPA1::WNT4	green				FGFR3::RPS6KA2	EGFR_signaling	GPCR_signaling	red
CX3CL1::PMEPA1	red&&PMEPA1::BRAF	green				FGFR3::RPS6KA2	ERBB2_signaling	GPCR_signaling	red
CX3CL1::PMEPA1	red&&PMEPA1::CLTC	green				FGFR3::RPS6KA2	ERBB4_signaling	GPCR_signaling	red
CX3CL1::PMEPA1	red&&PMEPA1::RHOH	green				FGFR3::RPS6KA2	FGFR_signaling	GPCR_signaling	red
CX3CL1::PMEPA1	red&&PMEPA1::TSC2	green				RPS6KA2::FGFR3	GPCR_signaling	IGF1R_signaling	red
PMEPA1::RPS6KA2	red&&CHN1::PMEPA1	green				RPS6KA2::FGFR3	GPCR_signaling	Insulin_Receptor_signaling	red
PMEPA1::RPS6KA2	red&&CHN2::PMEPA1	green				RPS6KA2::FGFR3	GPCR_signaling	PDGF_signaling	red
PMEPA1::RPS6KA2	red&&COL5A2::PMEPA1	green				RPS6KA2::FGFR3	GPCR_signaling	PIP3_activates_AKT_signaling	red
PMEPA1::RPS6KA2	red&&PMEPA1::WNT4	green				RPS6KA2::FGFR3	GPCR_signaling	SCF-KIT_signaling	red
PMEPA1::RPS6KA2	red&&PMEPA1::BRAF	green				FGFR3::TSHR	EGFR_signaling	GPCR_signaling	red
PMEPA1::RPS6KA2	red&&PMEPA1::CLTC	green				FGFR3::TSHR	ERBB2_signaling	GPCR_signaling	red
PMEPA1::RPS6KA2	red&&PMEPA1::RHOH	green				FGFR3::TSHR	ERBB4_signaling	GPCR_signaling	red
PMEPA1::RPS6KA2	red&&PMEPA1::TSC2	green				FGFR3::TSHR	FGFR_signaling	GPCR_signaling	red
PMEPA1::TSHR	red&&CHN1::PMEPA1	green				TSHR::FGFR3	GPCR_signaling	IGF1R_signaling	red
PMEPA1::TSHR	red&&CHN2::PMEPA1	green				TSHR::FGFR3	GPCR_signaling	Insulin_Receptor_signaling	red
PMEPA1::TSHR	red&&COL5A2::PMEPA1	green				TSHR::FGFR3	GPCR_signaling	NGF_signaling	red
PMEPA1::TSHR	red&&PMEPA1::WNT4	green				TSHR::FGFR3	GPCR_signaling	PDGF_signaling	red
PMEPA1::TSHR	red&&PMEPA1::BRAF	green				TSHR::FGFR3	GPCR_signaling	PIP3_activates_AKT_signaling	red
PMEPA1::TSHR	red&&PMEPA1::CLTC	green				TSHR::FGFR3	GPCR_signaling	SCF-KIT_signaling	red
PMEPA1::TSHR	red&&PMEPA1::RHOH	green				FOXO1::ADM	EGFR_signaling	GPCR_signaling	red
PMEPA1::TSHR	red&&PMEPA1::TSC2	green				FOXO1::ADM	ERBB2_signaling	GPCR_signaling	red
ADM::PSMB10	red&&CHN1::PSMB10	green				FOXO1::ADM	ERBB4_signaling	GPCR_signaling	red
ADM::PSMB10	red&&CHN2::PSMB10	green				FOXO1::ADM	FGFR_signaling	GPCR_signaling	red
ADM::PSMB10	red&&COL5A2::PSMB10	green				ADM::FOXO1	GPCR_signaling	NGF_signaling	red
ADM::PSMB10	red&&PSMB10::BRAF	green				ADM::FOXO1	GPCR_signaling	PDGF_signaling	red
ADM::PSMB10	red&&PSMB10::RHOH	green				ADM::FOXO1	GPCR_signaling	PIP3_activates_AKT_signaling	red
ADM::PSMB10	red&&PSMB10::TSC2	green				ADM::FOXO1	GPCR_signaling	SCF-KIT_signaling	red
COL4A5::PSMB10	red&&CHN1::PSMB10	green				FOXO1::CX3CL1	EGFR_signaling	GPCR_signaling	red
COL4A5::PSMB10	red&&CHN2::PSMB10	green				FOXO1::CX3CL1	ERBB2_signaling	GPCR_signaling	red
COL4A5::PSMB10	red&&COL5A2::PSMB10	green				FOXO1::CX3CL1	ERBB4_signaling	GPCR_signaling	red
COL4A5::PSMB10	red&&PSMB10::BRAF	green				FOXO1::CX3CL1	FGFR_signaling	GPCR_signaling	red
COL4A5::PSMB10	red&&PSMB10::RHOH	green				CX3CL1::FOXO1	GPCR_signaling	NGF_signaling	red
COL4A5::PSMB10	red&&PSMB10::TSC2	green				CX3CL1::FOXO1	GPCR_signaling	PDGF_signaling	red
CX3CL1::PSMB10	red&&CHN1::PSMB10	green				CX3CL1::FOXO1	GPCR_signaling	PIP3_activates_AKT_signaling	red
CX3CL1::PSMB10	red&&CHN2::PSMB10	green				CX3CL1::FOXO1	GPCR_signaling	SCF-KIT_signaling	red
CX3CL1::PSMB10	red&&COL5A2::PSMB10	green				FOXO1::FBXW7	EGFR_signaling	NOTCH_signaling	red
CX3CL1::PSMB10	red&&PSMB10::BRAF	green				FOXO1::FBXW7	ERBB2_signaling	NOTCH_signaling	red
CX3CL1::PSMB10	red&&PSMB10::RHOH	green				FOXO1::FBXW7	ERBB4_signaling	NOTCH_signaling	red
CX3CL1::PSMB10	red&&PSMB10::TSC2	green				FOXO1::FBXW7	FGFR_signaling	NOTCH_signaling	red
PSMB10::RPS6KA2	red&&CHN1::PSMB10	green				FOXO1::FBXW7	NGF_signaling	NOTCH_signaling	red
PSMB10::RPS6KA2	red&&CHN2::PSMB10	green				FBXW7::FOXO1	NOTCH_signaling	PDGF_signaling	red
PSMB10::RPS6KA2	red&&COL5A2::PSMB10	green				FBXW7::FOXO1	NOTCH_signaling	PIP3_activates_AKT_signaling	red
PSMB10::RPS6KA2	red&&PSMB10::BRAF	green				FBXW7::FOXO1	NOTCH_signaling	SCF-KIT_signaling	red
PSMB10::RPS6KA2	red&&PSMB10::RHOH	green				FOXO1::RPS6KA2	EGFR_signaling	GPCR_signaling	red
PSMB10::RPS6KA2	red&&PSMB10::TSC2	green				FOXO1::RPS6KA2	ERBB2_signaling	GPCR_signaling	red
PSMB10::NOTCH1	red&&CHN1::PSMB10	green				FOXO1::RPS6KA2	ERBB4_signaling	GPCR_signaling	red
PSMB10::NOTCH1	red&&CHN2::PSMB10	green				FOXO1::RPS6KA2	FGFR_signaling	GPCR_signaling	red
PSMB10::NOTCH1	red&&COL5A2::PSMB10	green				RPS6KA2::FOXO1	GPCR_signaling	PDGF_signaling	red
PSMB10::NOTCH1	red&&PSMB10::BRAF	green				RPS6KA2::FOXO1	GPCR_signaling	PIP3_activates_AKT_signaling	red
PSMB10::NOTCH1	red&&PSMB10::RHOH	green				RPS6KA2::FOXO1	GPCR_signaling	SCF-KIT_signaling	red
PSMB10::NOTCH1	red&&PSMB10::TSC2	green				KRAS::FOXO1	GPCR_signaling	PIP3_activates_AKT_signaling	red
PSMB10::TSHR	red&&CHN1::PSMB10	green				KRAS::FOXO1	IGF1R_signaling	PIP3_activates_AKT_signaling	red
PSMB10::TSHR	red&&CHN2::PSMB10	green				KRAS::FOXO1	Insulin_Receptor_signaling	PIP3_activates_AKT_signaling	red
PSMB10::TSHR	red&&COL5A2::PSMB10	green				KRAS::FOXO1	Leptin_Signaling	PIP3_activates_AKT_signaling	red
PSMB10::TSHR	red&&PSMB10::BRAF	green				FOXO1::KRAS	PIP3_activates_AKT_signaling	RAF_MAP_kinase_cascade	red
PSMB10::TSHR	red&&PSMB10::RHOH	green				FOXO1::NOTCH1	EGFR_signaling	NOTCH_signaling	red
PSMB10::TSHR	red&&PSMB10::TSC2	green				FOXO1::NOTCH1	ERBB2_signaling	NOTCH_signaling	red
ADM::PSMB8	red&&CGN::PSMB8	green				FOXO1::NOTCH1	ERBB4_signaling	NOTCH_signaling	red
ADM::PSMB8	red&&CHN1::PSMB8	green				FOXO1::NOTCH1	FGFR_signaling	NOTCH_signaling	red
ADM::PSMB8	red&&CHN2::PSMB8	green				FOXO1::NOTCH1	NGF_signaling	NOTCH_signaling	red
ADM::PSMB8	red&&COL5A2::PSMB8	green				NOTCH1::FOXO1	NOTCH_signaling	PDGF_signaling	red
ADM::PSMB8	red&&PSMB8::BRAF	green				NOTCH1::FOXO1	NOTCH_signaling	PIP3_activates_AKT_signaling	red
ADM::PSMB8	red&&PSMB8::SMAD4	green				NOTCH1::FOXO1	NOTCH_signaling	SCF-KIT_signaling	red
COL4A5::PSMB8	red&&CGN::PSMB8	green				FOXO1::TSHR	EGFR_signaling	GPCR_signaling	red
COL4A5::PSMB8	red&&CHN1::PSMB8	green				FOXO1::TSHR	ERBB2_signaling	GPCR_signaling	red
COL4A5::PSMB8	red&&CHN2::PSMB8	green				FOXO1::TSHR	ERBB4_signaling	GPCR_signaling	red
COL4A5::PSMB8	red&&COL5A2::PSMB8	green				FOXO1::TSHR	FGFR_signaling	GPCR_signaling	red
COL4A5::PSMB8	red&&PSMB8::BRAF	green				TSHR::FOXO1	GPCR_signaling	NGF_signaling	red
COL4A5::PSMB8	red&&PSMB8::SMAD4	green				TSHR::FOXO1	GPCR_signaling	PDGF_signaling	red
CX3CL1::PSMB8	red&&CGN::PSMB8	green				TSHR::FOXO1	GPCR_signaling	PIP3_activates_AKT_signaling	red
CX3CL1::PSMB8	red&&CHN1::PSMB8	green				TSHR::FOXO1	GPCR_signaling	SCF-KIT_signaling	red
CX3CL1::PSMB8	red&&CHN2::PSMB8	green				FOXO3::ADM	EGFR_signaling	GPCR_signaling	red
CX3CL1::PSMB8	red&&COL5A2::PSMB8	green				FOXO3::ADM	ERBB2_signaling	GPCR_signaling	red
CX3CL1::PSMB8	red&&PSMB8::BRAF	green				FOXO3::ADM	ERBB4_signaling	GPCR_signaling	red
CX3CL1::PSMB8	red&&PSMB8::SMAD4	green				FOXO3::ADM	FGFR_signaling	GPCR_signaling	red
FBXW7::PSMB8	red&&CGN::PSMB8	green				ADM::FOXO3	GPCR_signaling	NGF_signaling	red
FBXW7::PSMB8	red&&CHN1::PSMB8	green				ADM::FOXO3	GPCR_signaling	PDGF_signaling	red
FBXW7::PSMB8	red&&CHN2::FBXW7	green				ADM::FOXO3	GPCR_signaling	PIP3_activates_AKT_signaling	red
FBXW7::PSMB8	red&&CHN2::PSMB8	green				ADM::FOXO3	GPCR_signaling	SCF-KIT_signaling	red
FBXW7::PSMB8	red&&COL5A2::PSMB8	green				FOXO3::CX3CL1	EGFR_signaling	GPCR_signaling	red
FBXW7::PSMB8	red&&FBXW7::BRAF	green				FOXO3::CX3CL1	ERBB2_signaling	GPCR_signaling	red
FBXW7::PSMB8	red&&PSMB8::BRAF	green				FOXO3::CX3CL1	ERBB4_signaling	GPCR_signaling	red
FBXW7::PSMB8	red&&PSMB8::SMAD4	green				FOXO3::CX3CL1	FGFR_signaling	GPCR_signaling	red
NFKBIA::PSMB8	red&&CGN::PSMB8	green				CX3CL1::FOXO3	GPCR_signaling	NGF_signaling	red
NFKBIA::PSMB8	red&&CHN1::PSMB8	green				CX3CL1::FOXO3	GPCR_signaling	PDGF_signaling	red
NFKBIA::PSMB8	red&&CHN2::PSMB8	green				CX3CL1::FOXO3	GPCR_signaling	PIP3_activates_AKT_signaling	red
NFKBIA::PSMB8	red&&COL5A2::PSMB8	green				CX3CL1::FOXO3	GPCR_signaling	SCF-KIT_signaling	red
NFKBIA::PSMB8	red&&PSMB8::BRAF	green				FOXO3::TSHR	EGFR_signaling	GPCR_signaling	red
NFKBIA::PSMB8	red&&PSMB8::SMAD4	green				FOXO3::TSHR	ERBB2_signaling	GPCR_signaling	red
PSMB8::RPS6KA2	red&&CGN::PSMB8	green				FOXO3::TSHR	ERBB4_signaling	GPCR_signaling	red
PSMB8::RPS6KA2	red&&CHN1::PSMB8	green				FOXO3::TSHR	FGFR_signaling	GPCR_signaling	red
PSMB8::RPS6KA2	red&&CHN2::PSMB8	green				TSHR::FOXO3	GPCR_signaling	NGF_signaling	red
PSMB8::RPS6KA2	red&&COL5A2::PSMB8	green				TSHR::FOXO3	GPCR_signaling	PDGF_signaling	red
PSMB8::RPS6KA2	red&&PSMB8::BRAF	green				TSHR::FOXO3	GPCR_signaling	PIP3_activates_AKT_signaling	red
PSMB8::RPS6KA2	red&&PSMB8::SMAD4	green				TSHR::FOXO3	GPCR_signaling	SCF-KIT_signaling	red
PSMB8::ARHGAP26	red&&CGN::PSMB8	green				FOXO4::ADM	EGFR_signaling	GPCR_signaling	red
PSMB8::ARHGAP26	red&&CHN1::PSMB8	green				FOXO4::ADM	ERBB2_signaling	GPCR_signaling	red
PSMB8::ARHGAP26	red&&CHN2::PSMB8	green				FOXO4::ADM	ERBB4_signaling	GPCR_signaling	red
PSMB8::ARHGAP26	red&&COL5A2::PSMB8	green				FOXO4::ADM	FGFR_signaling	GPCR_signaling	red
PSMB8::ARHGAP26	red&&PSMB8::BRAF	green				ADM::FOXO4	GPCR_signaling	NGF_signaling	red
PSMB8::ARHGAP26	red&&PSMB8::SMAD4	green				ADM::FOXO4	GPCR_signaling	PDGF_signaling	red
PSMB8::ARHGAP26	red&&ARHGAP26::BRAF	green				ADM::FOXO4	GPCR_signaling	PIP3_activates_AKT_signaling	red
PSMB8::KIT	red&&CGN::PSMB8	green				ADM::FOXO4	GPCR_signaling	SCF-KIT_signaling	red
PSMB8::KIT	red&&CHN1::PSMB8	green				FOXO4::CCL22	EGFR_signaling	GPCR_signaling	red
PSMB8::KIT	red&&CHN2::PSMB8	green				FOXO4::CCL22	ERBB2_signaling	GPCR_signaling	red
PSMB8::KIT	red&&CHN2::KIT	green				FOXO4::CCL22	ERBB4_signaling	GPCR_signaling	red
PSMB8::KIT	red&&COL5A2::PSMB8	green				FOXO4::CCL22	FGFR_signaling	GPCR_signaling	red
PSMB8::KIT	red&&PSMB8::BRAF	green				CCL22::FOXO4	GPCR_signaling	NGF_signaling	red
PSMB8::KIT	red&&PSMB8::SMAD4	green				CCL22::FOXO4	GPCR_signaling	PDGF_signaling	red
PSMB8::KRAS	red&&CGN::PSMB8	green				CCL22::FOXO4	GPCR_signaling	PIP3_activates_AKT_signaling	red
PSMB8::KRAS	red&&CHN1::PSMB8	green				CCL22::FOXO4	GPCR_signaling	SCF-KIT_signaling	red
PSMB8::KRAS	red&&CHN2::PSMB8	green				FOXO4::CX3CL1	EGFR_signaling	GPCR_signaling	red
PSMB8::KRAS	red&&COL5A2::PSMB8	green				FOXO4::CX3CL1	ERBB2_signaling	GPCR_signaling	red
PSMB8::KRAS	red&&PSMB8::BRAF	green				FOXO4::CX3CL1	ERBB4_signaling	GPCR_signaling	red
PSMB8::KRAS	red&&PSMB8::SMAD4	green				FOXO4::CX3CL1	FGFR_signaling	GPCR_signaling	red
PSMB8::NOTCH1	red&&CGN::PSMB8	green				CX3CL1::FOXO4	GPCR_signaling	NGF_signaling	red
PSMB8::NOTCH1	red&&CHN1::PSMB8	green				CX3CL1::FOXO4	GPCR_signaling	PDGF_signaling	red
PSMB8::NOTCH1	red&&CHN2::PSMB8	green				CX3CL1::FOXO4	GPCR_signaling	PIP3_activates_AKT_signaling	red
PSMB8::NOTCH1	red&&COL5A2::PSMB8	green				CX3CL1::FOXO4	GPCR_signaling	SCF-KIT_signaling	red
PSMB8::NOTCH1	red&&PSMB8::BRAF	green				FOXO4::FBXW7	EGFR_signaling	NOTCH_signaling	red
PSMB8::NOTCH1	red&&PSMB8::SMAD4	green				FOXO4::FBXW7	ERBB2_signaling	NOTCH_signaling	red
PSMB8::SOCS1	red&&CGN::PSMB8	green				FOXO4::FBXW7	ERBB4_signaling	NOTCH_signaling	red
PSMB8::SOCS1	red&&CHN1::PSMB8	green				FOXO4::FBXW7	FGFR_signaling	NOTCH_signaling	red
PSMB8::SOCS1	red&&CHN2::PSMB8	green				FOXO4::FBXW7	NGF_signaling	NOTCH_signaling	red
PSMB8::SOCS1	red&&CHN2::SOCS1	green				FBXW7::FOXO4	NOTCH_signaling	PDGF_signaling	red
PSMB8::SOCS1	red&&COL5A2::PSMB8	green				FBXW7::FOXO4	NOTCH_signaling	PIP3_activates_AKT_signaling	red
PSMB8::SOCS1	red&&PSMB8::BRAF	green				FBXW7::FOXO4	NOTCH_signaling	SCF-KIT_signaling	red
PSMB8::SOCS1	red&&PSMB8::SMAD4	green				FOXO4::OR51B4	EGFR_signaling	GPCR_signaling	red
PSMB8::SOCS1	red&&BRAF::SOCS1	green				FOXO4::OR51B4	ERBB2_signaling	GPCR_signaling	red
PSMB8::TSHR	red&&CGN::PSMB8	green				FOXO4::OR51B4	ERBB4_signaling	GPCR_signaling	red
PSMB8::TSHR	red&&CHN1::PSMB8	green				FOXO4::OR51B4	FGFR_signaling	GPCR_signaling	red
PSMB8::TSHR	red&&CHN2::PSMB8	green				OR51B4::FOXO4	GPCR_signaling	NGF_signaling	red
PSMB8::TSHR	red&&COL5A2::PSMB8	green				OR51B4::FOXO4	GPCR_signaling	PDGF_signaling	red
PSMB8::TSHR	red&&PSMB8::BRAF	green				OR51B4::FOXO4	GPCR_signaling	PIP3_activates_AKT_signaling	red
PSMB8::TSHR	red&&PSMB8::SMAD4	green				OR51B4::FOXO4	GPCR_signaling	SCF-KIT_signaling	red
ADM::PSME1	red&&ATP6V1C2::PSME1	green				FOXO4::RPS6KA2	EGFR_signaling	GPCR_signaling	red
ADM::PSME1	red&&CGN::PSME1	green				FOXO4::RPS6KA2	ERBB2_signaling	GPCR_signaling	red
ADM::PSME1	red&&CHN1::PSME1	green				FOXO4::RPS6KA2	ERBB4_signaling	GPCR_signaling	red
ADM::PSME1	red&&CHN2::PSME1	green				FOXO4::RPS6KA2	FGFR_signaling	GPCR_signaling	red
ADM::PSME1	red&&COL5A2::PSME1	green				RPS6KA2::FOXO4	GPCR_signaling	PDGF_signaling	red
ADM::PSME1	red&&LFNG::PSME1	green				RPS6KA2::FOXO4	GPCR_signaling	PIP3_activates_AKT_signaling	red
ADM::PSME1	red&&NOTCH3::PSME1	green				RPS6KA2::FOXO4	GPCR_signaling	SCF-KIT_signaling	red
ADM::PSME1	red&&PSME1::SH3KBP1	green				KRAS::FOXO4	GPCR_signaling	PIP3_activates_AKT_signaling	red
ADM::PSME1	red&&PSME1::TGFBR2	green				KRAS::FOXO4	IGF1R_signaling	PIP3_activates_AKT_signaling	red
ADM::PSME1	red&&PSME1::ATF1	green				KRAS::FOXO4	Insulin_Receptor_signaling	PIP3_activates_AKT_signaling	red
ADM::PSME1	red&&PSME1::BRAF	green				KRAS::FOXO4	Leptin_Signaling	PIP3_activates_AKT_signaling	red
ADM::PSME1	red&&PSME1::ERBB2	green				FOXO4::KRAS	PIP3_activates_AKT_signaling	RAF_MAP_kinase_cascade	red
ADM::PSME1	red&&PSME1::HRAS	green				FOXO4::NOTCH1	EGFR_signaling	NOTCH_signaling	red
ADM::PSME1	red&&PSME1::LCK	green				FOXO4::NOTCH1	ERBB2_signaling	NOTCH_signaling	red
ADM::PSME1	red&&PSME1::MDM2	green				FOXO4::NOTCH1	ERBB4_signaling	NOTCH_signaling	red
ADM::PSME1	red&&PSME1::PDGFRB	green				FOXO4::NOTCH1	FGFR_signaling	NOTCH_signaling	red
ADM::PSME1	red&&PSME1::PTCH1	green				FOXO4::NOTCH1	NGF_signaling	NOTCH_signaling	red
ADM::PSME1	red&&PSME1::RHOH	green				NOTCH1::FOXO4	NOTCH_signaling	PDGF_signaling	red
ADM::PSME1	red&&PSME1::SMAD4	green				NOTCH1::FOXO4	NOTCH_signaling	PIP3_activates_AKT_signaling	red
ADM::PSME1	red&&PSME1::SMO	green				NOTCH1::FOXO4	NOTCH_signaling	SCF-KIT_signaling	red
ADM::PSME1	red&&PSME1::TSC2	green				FOXO4::TSHR	EGFR_signaling	GPCR_signaling	red
COL4A5::RAC2	red&&ATP6V1C2::RAC2	green				FOXO4::TSHR	ERBB2_signaling	GPCR_signaling	red
COL4A5::RAC2	red&&CGN::RAC2	green				FOXO4::TSHR	ERBB4_signaling	GPCR_signaling	red
COL4A5::RAC2	red&&COL5A2::RAC2	green				FOXO4::TSHR	FGFR_signaling	GPCR_signaling	red
COL4A5::RAC2	red&&LFNG::RAC2	green				TSHR::FOXO4	GPCR_signaling	NGF_signaling	red
COL4A5::RAC2	red&&NOTCH3::RAC2	green				TSHR::FOXO4	GPCR_signaling	PDGF_signaling	red
COL4A5::RAC2	red&&RAC2::SERPINE1	green				TSHR::FOXO4	GPCR_signaling	PIP3_activates_AKT_signaling	red
COL4A5::RAC2	red&&RAC2::SH3KBP1	green				TSHR::FOXO4	GPCR_signaling	SCF-KIT_signaling	red
COL4A5::RAC2	red&&RAC2::TGFBR2	green				FSTL3::ADM	Activin_signaling	GPCR_signaling	red
COL4A5::RAC2	red&&RAC2::AKT1	green				FSTL3::COL4A5	Activin_signaling	PDGF_signaling	red
COL4A5::RAC2	red&&RAC2::BRAF	green				FSTL3::CX3CL1	Activin_signaling	GPCR_signaling	red
COL4A5::RAC2	red&&RAC2::EP300	green				FSTL3::RPS6KA2	Activin_signaling	GPCR_signaling	red
COL4A5::RAC2	red&&RAC2::ERBB2	green				FSTL3::RPS6KA2	Activin_signaling	NGF_signaling	red
COL4A5::RAC2	red&&RAC2::HRAS	green				FSTL3::NOTCH1	Activin_signaling	NOTCH_signaling	red
COL4A5::RAC2	red&&RAC2::MEN1	green				FSTL3::TSHR	Activin_signaling	GPCR_signaling	red
COL4A5::RAC2	red&&RAC2::NRAS	green				GNAS::COL4A5	GPCR_signaling	PDGF_signaling	red
COL4A5::RAC2	red&&RAC2::PDGFRB	green				GNAS::COL5A1	GPCR_signaling	PDGF_signaling	red
COL4A5::RAC2	red&&RAC2::SMAD4	green				GNAS::FBXW7	GPCR_signaling	NOTCH_signaling	red
COL4A5::RAC2	red&&RAC2::TSC1	green				GNAS::NFKBIA	GPCR_signaling	NGF_signaling	red
COL4A5::RAC2	red&&RAC2::TSC2	green				PRLR::GNAS	ERBB4_signaling	GPCR_signaling	red
ADM::SERPINE1	red&&ATP6V1C2::SERPINE1	green				GNAS::WWC1	GPCR_signaling	Hippo_Signaling	red
ADM::SERPINE1	red&&CHN1::SERPINE1	green				GNAS::APC	GPCR_signaling	WNT_signaling	red
ADM::SERPINE1	red&&CHN2::SERPINE1	green				GNAS::ARHGAP26	GPCR_signaling	Rho_GTPases_signaling	red
ADM::SERPINE1	red&&COL5A2::SERPINE1	green				GNAS::BCR	GPCR_signaling	Rho_GTPases_signaling	red
ADM::SERPINE1	red&&LFNG::SERPINE1	green				GNAS::CTNNB1	GPCR_signaling	WNT_signaling	red
ADM::SERPINE1	red&&NOTCH3::SERPINE1	green				FGFR1::GNAS	EGFR_signaling	GPCR_signaling	red
ADM::SERPINE1	red&&RAC2::SERPINE1	green				FGFR1::GNAS	ERBB2_signaling	GPCR_signaling	red
ADM::SERPINE1	red&&SERPINE1::SH3KBP1	green				FGFR1::GNAS	ERBB4_signaling	GPCR_signaling	red
ADM::SERPINE1	red&&SERPINE1::WNT4	green				FGFR1::GNAS	FGFR_signaling	GPCR_signaling	red
ADM::SERPINE1	red&&SERPINE1::BRAF	green				GNAS::FGFR1	GPCR_signaling	IGF1R_signaling	red
ADM::SERPINE1	red&&SERPINE1::CLTC	green				GNAS::FGFR1	GPCR_signaling	Insulin_Receptor_signaling	red
ADM::SERPINE1	red&&SERPINE1::ERBB2	green				GNAS::FGFR1	GPCR_signaling	NGF_signaling	red
ADM::SERPINE1	red&&SERPINE1::HRAS	green				GNAS::FGFR1	GPCR_signaling	PDGF_signaling	red
ADM::SERPINE1	red&&SERPINE1::MDM2	green				GNAS::FGFR1	GPCR_signaling	PIP3_activates_AKT_signaling	red
ADM::SERPINE1	red&&SERPINE1::PDGFRB	green				GNAS::FGFR1	GPCR_signaling	SCF-KIT_signaling	red
ADM::SERPINE1	red&&SERPINE1::PTCH1	green				JAK2::GNAS	ERBB4_signaling	GPCR_signaling	red
ADM::SERPINE1	red&&SERPINE1::RHOH	green				GNAS::JAK2	GPCR_signaling	Leptin_Signaling	red
ADM::SERPINE1	red&&SERPINE1::TSC2	green				GNAS::JAK2	GPCR_signaling	SCF-KIT_signaling	red
ADM::SH3KBP1	red&&ATP6V1C2::SH3KBP1	green				KIT::GNAS	EGFR_signaling	GPCR_signaling	red
ADM::SH3KBP1	red&&CCL5::SH3KBP1	green				KIT::GNAS	ERBB2_signaling	GPCR_signaling	red
ADM::SH3KBP1	red&&CGN::SH3KBP1	green				KIT::GNAS	ERBB4_signaling	GPCR_signaling	red
ADM::SH3KBP1	red&&CHN1::SH3KBP1	green				KIT::GNAS	FGFR_signaling	GPCR_signaling	red
ADM::SH3KBP1	red&&CHN2::SH3KBP1	green				GNAS::KIT	GPCR_signaling	NGF_signaling	red
ADM::SH3KBP1	red&&COL5A2::SH3KBP1	green				GNAS::KIT	GPCR_signaling	PDGF_signaling	red
ADM::SH3KBP1	red&&CREBBP::SH3KBP1	green				GNAS::KIT	GPCR_signaling	PIP3_activates_AKT_signaling	red
ADM::SH3KBP1	red&&LFNG::SH3KBP1	green				GNAS::KIT	GPCR_signaling	SCF-KIT_signaling	red
ADM::SH3KBP1	red&&LRP5::SH3KBP1	green				GNAS::NOTCH1	GPCR_signaling	NOTCH_signaling	red
ADM::SH3KBP1	red&&NOTCH3::SH3KBP1	green				GNAS::NTRK1	GPCR_signaling	NGF_signaling	red
ADM::SH3KBP1	red&&PSME1::SH3KBP1	green				GNAS::SOCS1	GPCR_signaling	SCF-KIT_signaling	red
ADM::SH3KBP1	red&&RAC2::SH3KBP1	green				GNAS::STK11	GPCR_signaling	IGF1R_signaling	red
ADM::SH3KBP1	red&&SERPINE1::SH3KBP1	green				GNAS::STK11	GPCR_signaling	Insulin_Receptor_signaling	red
ADM::SH3KBP1	red&&SH3KBP1::TGFBR2	green				ADM::GPC3	GPCR_signaling	Visual_Phototransduction	red
ADM::SH3KBP1	red&&SH3KBP1::WNT4	green				COL4A5::GPC3	PDGF_signaling	Visual_Phototransduction	red
ADM::SH3KBP1	red&&SH3KBP1::BRAF	green				CX3CL1::GPC3	GPCR_signaling	Visual_Phototransduction	red
ADM::SH3KBP1	red&&SH3KBP1::CLTC	green				FBXW7::GPC3	NOTCH_signaling	Visual_Phototransduction	red
ADM::SH3KBP1	red&&SH3KBP1::EP300	green				NFKBIA::GPC3	NGF_signaling	Visual_Phototransduction	red
ADM::SH3KBP1	red&&SH3KBP1::HSP90AA1	green				RPS6KA2::GPC3	GPCR_signaling	Visual_Phototransduction	red
ADM::SH3KBP1	red&&SH3KBP1::MEN1	green				RPS6KA2::GPC3	NGF_signaling	Visual_Phototransduction	red
ADM::SH3KBP1	red&&SH3KBP1::RHOH	green				KIT::GPC3	EGFR_signaling	Visual_Phototransduction	red
ADM::SH3KBP1	red&&SH3KBP1::SMAD4	green				KIT::GPC3	ERBB2_signaling	Visual_Phototransduction	red
ADM::SH3KBP1	red&&SH3KBP1::TSC1	green				KIT::GPC3	ERBB4_signaling	Visual_Phototransduction	red
ADM::TGFBR2	red&&ATP6V1C2::TGFBR2	green				KIT::GPC3	FGFR_signaling	Visual_Phototransduction	red
ADM::TGFBR2	red&&CHN1::TGFBR2	green				KIT::GPC3	NGF_signaling	Visual_Phototransduction	red
ADM::TGFBR2	red&&CHN2::TGFBR2	green				KIT::GPC3	PDGF_signaling	Visual_Phototransduction	red
ADM::TGFBR2	red&&COL5A2::TGFBR2	green				KIT::GPC3	PIP3_activates_AKT_signaling	Visual_Phototransduction	red
ADM::TGFBR2	red&&LFNG::TGFBR2	green				KIT::GPC3	SCF-KIT_signaling	Visual_Phototransduction	red
ADM::TGFBR2	red&&NOTCH3::TGFBR2	green				KRAS::GPC3	EGFR_signaling	Visual_Phototransduction	red
ADM::TGFBR2	red&&PSME1::TGFBR2	green				KRAS::GPC3	ERBB2_signaling	Visual_Phototransduction	red
ADM::TGFBR2	red&&RAC2::TGFBR2	green				KRAS::GPC3	ERBB4_signaling	Visual_Phototransduction	red
ADM::TGFBR2	red&&SH3KBP1::TGFBR2	green				KRAS::GPC3	FGFR_signaling	Visual_Phototransduction	red
ADM::TGFBR2	red&&TGFBR2::WNT4	green				KRAS::GPC3	GPCR_signaling	Visual_Phototransduction	red
ADM::TGFBR2	red&&TGFBR2::AKT1	green				KRAS::GPC3	IGF1R_signaling	Visual_Phototransduction	red
ADM::TGFBR2	red&&TGFBR2::BRAF	green				KRAS::GPC3	Insulin_Receptor_signaling	Visual_Phototransduction	red
ADM::TGFBR2	red&&TGFBR2::CLTC	green				KRAS::GPC3	Leptin_Signaling	Visual_Phototransduction	red
ADM::TGFBR2	red&&TGFBR2::EP300	green				KRAS::GPC3	NGF_signaling	Visual_Phototransduction	red
ADM::TGFBR2	red&&TGFBR2::ERBB2	green				KRAS::GPC3	PDGF_signaling	Visual_Phototransduction	red
ADM::TGFBR2	red&&TGFBR2::HRAS	green				KRAS::GPC3	RAF_MAP_kinase_cascade	Visual_Phototransduction	red
ADM::TGFBR2	red&&TGFBR2::PDGFRB	green				KRAS::GPC3	SCF-KIT_signaling	Visual_Phototransduction	red
ADM::TGFBR2	red&&TGFBR2::RHOH	green				NOTCH1::GPC3	NOTCH_signaling	Visual_Phototransduction	red
ADM::TGFBR2	red&&TGFBR2::TSC2	green				TSHR::GPC3	GPCR_signaling	Visual_Phototransduction	red
COL4A5::TGFBR2	red&&ATP6V1C2::TGFBR2	green				HSP90AA1::ADM	ERBB2_signaling	GPCR_signaling	red
COL4A5::TGFBR2	red&&CHN1::TGFBR2	green				LCK::ADM	EGFR_signaling	GPCR_signaling	red
COL4A5::TGFBR2	red&&CHN2::TGFBR2	green				LCK::ADM	ERBB2_signaling	GPCR_signaling	red
COL4A5::TGFBR2	red&&COL5A2::TGFBR2	green				LCK::ADM	ERBB4_signaling	GPCR_signaling	red
COL4A5::TGFBR2	red&&LFNG::TGFBR2	green				LCK::ADM	FGFR_signaling	GPCR_signaling	red
COL4A5::TGFBR2	red&&NOTCH3::TGFBR2	green				ADM::LCK	GPCR_signaling	NGF_signaling	red
COL4A5::TGFBR2	red&&PSME1::TGFBR2	green				ADM::LCK	GPCR_signaling	PDGF_signaling	red
COL4A5::TGFBR2	red&&RAC2::TGFBR2	green				ADM::LCK	GPCR_signaling	PIP3_activates_AKT_signaling	red
COL4A5::TGFBR2	red&&SH3KBP1::TGFBR2	green				ADM::LCK	GPCR_signaling	SCF-KIT_signaling	red
COL4A5::TGFBR2	red&&TGFBR2::WNT4	green				LCK::CX3CL1	EGFR_signaling	GPCR_signaling	red
COL4A5::TGFBR2	red&&TGFBR2::AKT1	green				LCK::CX3CL1	ERBB2_signaling	GPCR_signaling	red
COL4A5::TGFBR2	red&&TGFBR2::BRAF	green				LCK::CX3CL1	ERBB4_signaling	GPCR_signaling	red
COL4A5::TGFBR2	red&&TGFBR2::CLTC	green				LCK::CX3CL1	FGFR_signaling	GPCR_signaling	red
COL4A5::TGFBR2	red&&TGFBR2::EP300	green				CX3CL1::LCK	GPCR_signaling	NGF_signaling	red
COL4A5::TGFBR2	red&&TGFBR2::ERBB2	green				CX3CL1::LCK	GPCR_signaling	PDGF_signaling	red
COL4A5::TGFBR2	red&&TGFBR2::HRAS	green				CX3CL1::LCK	GPCR_signaling	PIP3_activates_AKT_signaling	red
COL4A5::TGFBR2	red&&TGFBR2::PDGFRB	green				CX3CL1::LCK	GPCR_signaling	SCF-KIT_signaling	red
COL4A5::TGFBR2	red&&TGFBR2::RHOH	green				LCK::RPS6KA2	EGFR_signaling	GPCR_signaling	red
COL4A5::TGFBR2	red&&TGFBR2::TSC2	green				LCK::RPS6KA2	ERBB2_signaling	GPCR_signaling	red
CX3CL1::TGFBR2	red&&ATP6V1C2::TGFBR2	green				LCK::RPS6KA2	ERBB4_signaling	GPCR_signaling	red
CX3CL1::TGFBR2	red&&CHN1::TGFBR2	green				LCK::RPS6KA2	FGFR_signaling	GPCR_signaling	red
CX3CL1::TGFBR2	red&&CHN2::TGFBR2	green				RPS6KA2::LCK	GPCR_signaling	PDGF_signaling	red
CX3CL1::TGFBR2	red&&COL5A2::TGFBR2	green				RPS6KA2::LCK	GPCR_signaling	PIP3_activates_AKT_signaling	red
CX3CL1::TGFBR2	red&&LFNG::TGFBR2	green				RPS6KA2::LCK	GPCR_signaling	SCF-KIT_signaling	red
CX3CL1::TGFBR2	red&&NOTCH3::TGFBR2	green				LCK::NOTCH1	EGFR_signaling	NOTCH_signaling	red
CX3CL1::TGFBR2	red&&PSME1::TGFBR2	green				LCK::NOTCH1	ERBB2_signaling	NOTCH_signaling	red
CX3CL1::TGFBR2	red&&RAC2::TGFBR2	green				LCK::NOTCH1	ERBB4_signaling	NOTCH_signaling	red
CX3CL1::TGFBR2	red&&SH3KBP1::TGFBR2	green				LCK::NOTCH1	FGFR_signaling	NOTCH_signaling	red
CX3CL1::TGFBR2	red&&TGFBR2::WNT4	green				LCK::NOTCH1	NGF_signaling	NOTCH_signaling	red
CX3CL1::TGFBR2	red&&TGFBR2::AKT1	green				NOTCH1::LCK	NOTCH_signaling	PDGF_signaling	red
CX3CL1::TGFBR2	red&&TGFBR2::BRAF	green				NOTCH1::LCK	NOTCH_signaling	PIP3_activates_AKT_signaling	red
CX3CL1::TGFBR2	red&&TGFBR2::CLTC	green				NOTCH1::LCK	NOTCH_signaling	SCF-KIT_signaling	red
CX3CL1::TGFBR2	red&&TGFBR2::EP300	green				LCK::TSHR	EGFR_signaling	GPCR_signaling	red
CX3CL1::TGFBR2	red&&TGFBR2::ERBB2	green				LCK::TSHR	ERBB2_signaling	GPCR_signaling	red
CX3CL1::TGFBR2	red&&TGFBR2::HRAS	green				LCK::TSHR	ERBB4_signaling	GPCR_signaling	red
CX3CL1::TGFBR2	red&&TGFBR2::PDGFRB	green				LCK::TSHR	FGFR_signaling	GPCR_signaling	red
CX3CL1::TGFBR2	red&&TGFBR2::RHOH	green				TSHR::LCK	GPCR_signaling	NGF_signaling	red
CX3CL1::TGFBR2	red&&TGFBR2::TSC2	green				TSHR::LCK	GPCR_signaling	PDGF_signaling	red
RPS6KA2::TGFBR2	red&&ATP6V1C2::TGFBR2	green				TSHR::LCK	GPCR_signaling	PIP3_activates_AKT_signaling	red
RPS6KA2::TGFBR2	red&&CHN1::TGFBR2	green				TSHR::LCK	GPCR_signaling	SCF-KIT_signaling	red
RPS6KA2::TGFBR2	red&&CHN2::TGFBR2	green				MDM2::ADM	EGFR_signaling	GPCR_signaling	red
RPS6KA2::TGFBR2	red&&COL5A2::TGFBR2	green				MDM2::ADM	ERBB2_signaling	GPCR_signaling	red
RPS6KA2::TGFBR2	red&&LFNG::TGFBR2	green				MDM2::ADM	ERBB4_signaling	GPCR_signaling	red
RPS6KA2::TGFBR2	red&&NOTCH3::TGFBR2	green				MDM2::ADM	FGFR_signaling	GPCR_signaling	red
RPS6KA2::TGFBR2	red&&PSME1::TGFBR2	green				ADM::MDM2	GPCR_signaling	NGF_signaling	red
RPS6KA2::TGFBR2	red&&RAC2::TGFBR2	green				ADM::MDM2	GPCR_signaling	PDGF_signaling	red
RPS6KA2::TGFBR2	red&&SH3KBP1::TGFBR2	green				ADM::MDM2	GPCR_signaling	PIP3_activates_AKT_signaling	red
RPS6KA2::TGFBR2	red&&TGFBR2::WNT4	green				ADM::MDM2	GPCR_signaling	SCF-KIT_signaling	red
RPS6KA2::TGFBR2	red&&TGFBR2::AKT1	green				MDM2::CX3CL1	EGFR_signaling	GPCR_signaling	red
RPS6KA2::TGFBR2	red&&TGFBR2::BRAF	green				MDM2::CX3CL1	ERBB2_signaling	GPCR_signaling	red
RPS6KA2::TGFBR2	red&&TGFBR2::CLTC	green				MDM2::CX3CL1	ERBB4_signaling	GPCR_signaling	red
RPS6KA2::TGFBR2	red&&TGFBR2::EP300	green				MDM2::CX3CL1	FGFR_signaling	GPCR_signaling	red
RPS6KA2::TGFBR2	red&&TGFBR2::ERBB2	green				CX3CL1::MDM2	GPCR_signaling	NGF_signaling	red
RPS6KA2::TGFBR2	red&&TGFBR2::HRAS	green				CX3CL1::MDM2	GPCR_signaling	PDGF_signaling	red
RPS6KA2::TGFBR2	red&&TGFBR2::PDGFRB	green				CX3CL1::MDM2	GPCR_signaling	PIP3_activates_AKT_signaling	red
RPS6KA2::TGFBR2	red&&TGFBR2::RHOH	green				CX3CL1::MDM2	GPCR_signaling	SCF-KIT_signaling	red
RPS6KA2::TGFBR2	red&&TGFBR2::TSC2	green				MDM2::RPS6KA2	EGFR_signaling	GPCR_signaling	red
TGFBR2::NOTCH1	red&&ATP6V1C2::TGFBR2	green				MDM2::RPS6KA2	ERBB2_signaling	GPCR_signaling	red
TGFBR2::NOTCH1	red&&CHN1::TGFBR2	green				MDM2::RPS6KA2	ERBB4_signaling	GPCR_signaling	red
TGFBR2::NOTCH1	red&&CHN2::TGFBR2	green				MDM2::RPS6KA2	FGFR_signaling	GPCR_signaling	red
TGFBR2::NOTCH1	red&&COL5A2::TGFBR2	green				RPS6KA2::MDM2	GPCR_signaling	PDGF_signaling	red
TGFBR2::NOTCH1	red&&LFNG::TGFBR2	green				RPS6KA2::MDM2	GPCR_signaling	PIP3_activates_AKT_signaling	red
TGFBR2::NOTCH1	red&&NOTCH3::TGFBR2	green				RPS6KA2::MDM2	GPCR_signaling	SCF-KIT_signaling	red
TGFBR2::NOTCH1	red&&PSME1::TGFBR2	green				MDM2::NOTCH1	EGFR_signaling	NOTCH_signaling	red
TGFBR2::NOTCH1	red&&RAC2::TGFBR2	green				MDM2::NOTCH1	ERBB2_signaling	NOTCH_signaling	red
TGFBR2::NOTCH1	red&&SH3KBP1::TGFBR2	green				MDM2::NOTCH1	ERBB4_signaling	NOTCH_signaling	red
TGFBR2::NOTCH1	red&&TGFBR2::WNT4	green				MDM2::NOTCH1	FGFR_signaling	NOTCH_signaling	red
TGFBR2::NOTCH1	red&&TGFBR2::AKT1	green				MDM2::NOTCH1	NGF_signaling	NOTCH_signaling	red
TGFBR2::NOTCH1	red&&TGFBR2::BRAF	green				NOTCH1::MDM2	NOTCH_signaling	PDGF_signaling	red
TGFBR2::NOTCH1	red&&TGFBR2::CLTC	green				NOTCH1::MDM2	NOTCH_signaling	PIP3_activates_AKT_signaling	red
TGFBR2::NOTCH1	red&&TGFBR2::EP300	green				NOTCH1::MDM2	NOTCH_signaling	SCF-KIT_signaling	red
TGFBR2::NOTCH1	red&&TGFBR2::ERBB2	green				MDM2::TSHR	EGFR_signaling	GPCR_signaling	red
TGFBR2::NOTCH1	red&&TGFBR2::HRAS	green				MDM2::TSHR	ERBB2_signaling	GPCR_signaling	red
TGFBR2::NOTCH1	red&&TGFBR2::PDGFRB	green				MDM2::TSHR	ERBB4_signaling	GPCR_signaling	red
TGFBR2::NOTCH1	red&&TGFBR2::RHOH	green				MDM2::TSHR	FGFR_signaling	GPCR_signaling	red
TGFBR2::NOTCH1	red&&TGFBR2::TSC2	green				TSHR::MDM2	GPCR_signaling	NGF_signaling	red
TGFBR2::TSHR	red&&ATP6V1C2::TGFBR2	green				TSHR::MDM2	GPCR_signaling	PDGF_signaling	red
TGFBR2::TSHR	red&&CHN1::TGFBR2	green				TSHR::MDM2	GPCR_signaling	PIP3_activates_AKT_signaling	red
TGFBR2::TSHR	red&&CHN2::TGFBR2	green				TSHR::MDM2	GPCR_signaling	SCF-KIT_signaling	red
TGFBR2::TSHR	red&&COL5A2::TGFBR2	green				ADM::MEN1	GPCR_signaling	TGF_beta_Receptor_signaling	red
TGFBR2::TSHR	red&&LFNG::TGFBR2	green				ADM::MEN1	GPCR_signaling	WNT_signaling	red
TGFBR2::TSHR	red&&NOTCH3::TGFBR2	green				COL4A5::MEN1	PDGF_signaling	TGF_beta_Receptor_signaling	red
TGFBR2::TSHR	red&&PSME1::TGFBR2	green				COL4A5::MEN1	PDGF_signaling	WNT_signaling	red
TGFBR2::TSHR	red&&RAC2::TGFBR2	green				CX3CL1::MEN1	GPCR_signaling	TGF_beta_Receptor_signaling	red
TGFBR2::TSHR	red&&SH3KBP1::TGFBR2	green				CX3CL1::MEN1	GPCR_signaling	WNT_signaling	red
TGFBR2::TSHR	red&&TGFBR2::WNT4	green				TSHR::MEN1	GPCR_signaling	TGF_beta_Receptor_signaling	red
TGFBR2::TSHR	red&&TGFBR2::AKT1	green				TSHR::MEN1	GPCR_signaling	WNT_signaling	red
TGFBR2::TSHR	red&&TGFBR2::BRAF	green				ADM::MYC	GPCR_signaling	NOTCH_signaling	red
TGFBR2::TSHR	red&&TGFBR2::CLTC	green				ADM::MYC	GPCR_signaling	TGF_beta_Receptor_signaling	red
TGFBR2::TSHR	red&&TGFBR2::EP300	green				ADM::MYC	GPCR_signaling	WNT_signaling	red
TGFBR2::TSHR	red&&TGFBR2::ERBB2	green				MYC::COL4A5	NOTCH_signaling	PDGF_signaling	red
TGFBR2::TSHR	red&&TGFBR2::HRAS	green				COL4A5::MYC	PDGF_signaling	TGF_beta_Receptor_signaling	red
TGFBR2::TSHR	red&&TGFBR2::PDGFRB	green				COL4A5::MYC	PDGF_signaling	WNT_signaling	red
TGFBR2::TSHR	red&&TGFBR2::RHOH	green				CX3CL1::MYC	GPCR_signaling	NOTCH_signaling	red
TGFBR2::TSHR	red&&TGFBR2::TSC2	green				CX3CL1::MYC	GPCR_signaling	TGF_beta_Receptor_signaling	red
ADM::THBS1	red&&CHN2::THBS1	green				CX3CL1::MYC	GPCR_signaling	WNT_signaling	red
ADM::THBS1	red&&THBS1::WNT4	green				RPS6KA2::MYC	GPCR_signaling	NOTCH_signaling	red
ADM::THBS1	red&&THBS1::BRAF	green				RPS6KA2::MYC	GPCR_signaling	TGF_beta_Receptor_signaling	red
CCL22::THBS1	red&&CCL22::CHN2	green				RPS6KA2::MYC	GPCR_signaling	WNT_signaling	red
CCL22::THBS1	red&&CHN2::THBS1	green				RPS6KA2::MYC	NGF_signaling	NOTCH_signaling	red
CCL22::THBS1	red&&THBS1::WNT4	green				RPS6KA2::MYC	NGF_signaling	TGF_beta_Receptor_signaling	red
CCL22::THBS1	red&&THBS1::BRAF	green				RPS6KA2::MYC	NGF_signaling	WNT_signaling	red
CX3CL1::THBS1	red&&CHN2::THBS1	green				TSHR::MYC	GPCR_signaling	NOTCH_signaling	red
CX3CL1::THBS1	red&&THBS1::WNT4	green				TSHR::MYC	GPCR_signaling	TGF_beta_Receptor_signaling	red
CX3CL1::THBS1	red&&THBS1::BRAF	green				TSHR::MYC	GPCR_signaling	WNT_signaling	red
FBXW7::THBS1	red&&CHN2::FBXW7	green				PDGFB::ADM	EGFR_signaling	GPCR_signaling	red
FBXW7::THBS1	red&&CHN2::THBS1	green				PDGFB::ADM	ERBB2_signaling	GPCR_signaling	red
FBXW7::THBS1	red&&FBXW7::BRAF	green				PDGFB::ADM	ERBB4_signaling	GPCR_signaling	red
FBXW7::THBS1	red&&THBS1::WNT4	green				PDGFB::ADM	FGFR_signaling	GPCR_signaling	red
FBXW7::THBS1	red&&THBS1::BRAF	green				ADM::PDGFB	GPCR_signaling	NGF_signaling	red
NFKBIA::THBS1	red&&CHN2::THBS1	green				ADM::PDGFB	GPCR_signaling	PDGF_signaling	red
NFKBIA::THBS1	red&&THBS1::WNT4	green				ADM::PDGFB	GPCR_signaling	PIP3_activates_AKT_signaling	red
NFKBIA::THBS1	red&&THBS1::BRAF	green				ADM::PDGFB	GPCR_signaling	SCF-KIT_signaling	red
PRLR::THBS1	red&&CHN2::THBS1	green				PDGFB::CX3CL1	EGFR_signaling	GPCR_signaling	red
PRLR::THBS1	red&&THBS1::WNT4	green				PDGFB::CX3CL1	ERBB2_signaling	GPCR_signaling	red
PRLR::THBS1	red&&THBS1::BRAF	green				PDGFB::CX3CL1	ERBB4_signaling	GPCR_signaling	red
RPS6KA2::THBS1	red&&CHN2::THBS1	green				PDGFB::CX3CL1	FGFR_signaling	GPCR_signaling	red
RPS6KA2::THBS1	red&&THBS1::WNT4	green				CX3CL1::PDGFB	GPCR_signaling	NGF_signaling	red
RPS6KA2::THBS1	red&&THBS1::BRAF	green				CX3CL1::PDGFB	GPCR_signaling	PDGF_signaling	red
THBS1::WWC1	red&&CHN2::THBS1	green				CX3CL1::PDGFB	GPCR_signaling	PIP3_activates_AKT_signaling	red
THBS1::WWC1	red&&CHN2::WWC1	green				CX3CL1::PDGFB	GPCR_signaling	SCF-KIT_signaling	red
THBS1::WWC1	red&&THBS1::WNT4	green				PDGFB::RPS6KA2	EGFR_signaling	GPCR_signaling	red
THBS1::WWC1	red&&THBS1::BRAF	green				PDGFB::RPS6KA2	ERBB2_signaling	GPCR_signaling	red
THBS1::WWC1	red&&WWC1::BRAF	green				PDGFB::RPS6KA2	ERBB4_signaling	GPCR_signaling	red
THBS1::APC	red&&CHN2::THBS1	green				PDGFB::RPS6KA2	FGFR_signaling	GPCR_signaling	red
THBS1::APC	red&&CHN2::APC	green				RPS6KA2::PDGFB	GPCR_signaling	PDGF_signaling	red
THBS1::APC	red&&THBS1::WNT4	green				RPS6KA2::PDGFB	GPCR_signaling	PIP3_activates_AKT_signaling	red
THBS1::APC	red&&THBS1::BRAF	green				RPS6KA2::PDGFB	GPCR_signaling	SCF-KIT_signaling	red
THBS1::APC	red&&APC::BRAF	green				PDGFB::NOTCH1	EGFR_signaling	NOTCH_signaling	red
THBS1::ARHGAP26	red&&CHN2::THBS1	green				PDGFB::NOTCH1	ERBB2_signaling	NOTCH_signaling	red
THBS1::ARHGAP26	red&&THBS1::WNT4	green				PDGFB::NOTCH1	ERBB4_signaling	NOTCH_signaling	red
THBS1::ARHGAP26	red&&THBS1::BRAF	green				PDGFB::NOTCH1	FGFR_signaling	NOTCH_signaling	red
THBS1::ARHGAP26	red&&ARHGAP26::BRAF	green				PDGFB::NOTCH1	NGF_signaling	NOTCH_signaling	red
THBS1::BCR	red&&CHN2::THBS1	green				NOTCH1::PDGFB	NOTCH_signaling	PDGF_signaling	red
THBS1::BCR	red&&THBS1::WNT4	green				NOTCH1::PDGFB	NOTCH_signaling	PIP3_activates_AKT_signaling	red
THBS1::BCR	red&&THBS1::BRAF	green				NOTCH1::PDGFB	NOTCH_signaling	SCF-KIT_signaling	red
THBS1::BCR	red&&BCR::BRAF	green				PDGFB::TSHR	EGFR_signaling	GPCR_signaling	red
THBS1::JAK2	red&&CHN2::THBS1	green				PDGFB::TSHR	ERBB2_signaling	GPCR_signaling	red
THBS1::JAK2	red&&CHN2::JAK2	green				PDGFB::TSHR	ERBB4_signaling	GPCR_signaling	red
THBS1::JAK2	red&&THBS1::WNT4	green				PDGFB::TSHR	FGFR_signaling	GPCR_signaling	red
THBS1::JAK2	red&&THBS1::BRAF	green				TSHR::PDGFB	GPCR_signaling	NGF_signaling	red
THBS1::JAK2	red&&BRAF::JAK2	green				TSHR::PDGFB	GPCR_signaling	PDGF_signaling	red
THBS1::NOTCH1	red&&CHN2::THBS1	green				TSHR::PDGFB	GPCR_signaling	PIP3_activates_AKT_signaling	red
THBS1::NOTCH1	red&&THBS1::WNT4	green				TSHR::PDGFB	GPCR_signaling	SCF-KIT_signaling	red
THBS1::NOTCH1	red&&THBS1::BRAF	green				PDGFRA::ADM	EGFR_signaling	GPCR_signaling	red
THBS1::NTRK1	red&&CHN2::THBS1	green				PDGFRA::ADM	ERBB2_signaling	GPCR_signaling	red
THBS1::NTRK1	red&&THBS1::WNT4	green				PDGFRA::ADM	ERBB4_signaling	GPCR_signaling	red
THBS1::NTRK1	red&&THBS1::BRAF	green				PDGFRA::ADM	FGFR_signaling	GPCR_signaling	red
THBS1::SOCS1	red&&CHN2::THBS1	green				ADM::PDGFRA	GPCR_signaling	NGF_signaling	red
THBS1::SOCS1	red&&CHN2::SOCS1	green				ADM::PDGFRA	GPCR_signaling	PDGF_signaling	red
THBS1::SOCS1	red&&THBS1::WNT4	green				ADM::PDGFRA	GPCR_signaling	PIP3_activates_AKT_signaling	red
THBS1::SOCS1	red&&THBS1::BRAF	green				ADM::PDGFRA	GPCR_signaling	SCF-KIT_signaling	red
THBS1::SOCS1	red&&BRAF::SOCS1	green				PDGFRA::CX3CL1	EGFR_signaling	GPCR_signaling	red
THBS1::STK11	red&&CHN2::THBS1	green				PDGFRA::CX3CL1	ERBB2_signaling	GPCR_signaling	red
THBS1::STK11	red&&CHN2::STK11	green				PDGFRA::CX3CL1	ERBB4_signaling	GPCR_signaling	red
THBS1::STK11	red&&THBS1::WNT4	green				PDGFRA::CX3CL1	FGFR_signaling	GPCR_signaling	red
THBS1::STK11	red&&THBS1::BRAF	green				CX3CL1::PDGFRA	GPCR_signaling	NGF_signaling	red
THBS1::STK11	red&&BRAF::STK11	green				CX3CL1::PDGFRA	GPCR_signaling	PDGF_signaling	red
THBS1::TSHR	red&&CHN2::THBS1	green				CX3CL1::PDGFRA	GPCR_signaling	PIP3_activates_AKT_signaling	red
THBS1::TSHR	red&&THBS1::WNT4	green				CX3CL1::PDGFRA	GPCR_signaling	SCF-KIT_signaling	red
THBS1::TSHR	red&&THBS1::BRAF	green				PDGFRA::RPS6KA2	EGFR_signaling	GPCR_signaling	red
COL4A5::ARHGEF12	red&&WNT4::ARHGEF12	green				PDGFRA::RPS6KA2	ERBB2_signaling	GPCR_signaling	red
COL4A5::ARHGEF12	red&&ARHGEF12::BRAF	green				PDGFRA::RPS6KA2	ERBB4_signaling	GPCR_signaling	red
COL4A5::ARHGEF12	red&&ARHGEF12::TSC2	green				PDGFRA::RPS6KA2	FGFR_signaling	GPCR_signaling	red
FBXW7::ARHGEF12	red&&CHN2::FBXW7	green				RPS6KA2::PDGFRA	GPCR_signaling	PDGF_signaling	red
FBXW7::ARHGEF12	red&&FBXW7::BRAF	green				RPS6KA2::PDGFRA	GPCR_signaling	PIP3_activates_AKT_signaling	red
FBXW7::ARHGEF12	red&&WNT4::ARHGEF12	green				RPS6KA2::PDGFRA	GPCR_signaling	SCF-KIT_signaling	red
FBXW7::ARHGEF12	red&&ARHGEF12::BRAF	green				PDGFRA::NOTCH1	EGFR_signaling	NOTCH_signaling	red
FBXW7::ARHGEF12	red&&ARHGEF12::TSC2	green				PDGFRA::NOTCH1	ERBB2_signaling	NOTCH_signaling	red
ARHGEF12::KIT	red&&CHN2::KIT	green				PDGFRA::NOTCH1	ERBB4_signaling	NOTCH_signaling	red
ARHGEF12::KIT	red&&WNT4::ARHGEF12	green				PDGFRA::NOTCH1	FGFR_signaling	NOTCH_signaling	red
ARHGEF12::KIT	red&&ARHGEF12::BRAF	green				PDGFRA::NOTCH1	NGF_signaling	NOTCH_signaling	red
ARHGEF12::KIT	red&&ARHGEF12::TSC2	green				NOTCH1::PDGFRA	NOTCH_signaling	PDGF_signaling	red
ARHGEF12::KRAS	red&&WNT4::ARHGEF12	green				NOTCH1::PDGFRA	NOTCH_signaling	PIP3_activates_AKT_signaling	red
ARHGEF12::KRAS	red&&ARHGEF12::BRAF	green				NOTCH1::PDGFRA	NOTCH_signaling	SCF-KIT_signaling	red
ARHGEF12::KRAS	red&&ARHGEF12::TSC2	green				PDGFRA::TSHR	EGFR_signaling	GPCR_signaling	red
ARHGEF12::NOTCH1	red&&WNT4::ARHGEF12	green				PDGFRA::TSHR	ERBB2_signaling	GPCR_signaling	red
ARHGEF12::NOTCH1	red&&ARHGEF12::BRAF	green				PDGFRA::TSHR	ERBB4_signaling	GPCR_signaling	red
ARHGEF12::NOTCH1	red&&ARHGEF12::TSC2	green				PDGFRA::TSHR	FGFR_signaling	GPCR_signaling	red
ARHGEF12::SOCS1	red&&CHN2::SOCS1	green				TSHR::PDGFRA	GPCR_signaling	NGF_signaling	red
ARHGEF12::SOCS1	red&&WNT4::ARHGEF12	green				TSHR::PDGFRA	GPCR_signaling	PDGF_signaling	red
ARHGEF12::SOCS1	red&&ARHGEF12::BRAF	green				TSHR::PDGFRA	GPCR_signaling	PIP3_activates_AKT_signaling	red
ARHGEF12::SOCS1	red&&ARHGEF12::TSC2	green				TSHR::PDGFRA	GPCR_signaling	SCF-KIT_signaling	red
ARHGEF12::SOCS1	red&&BRAF::SOCS1	green				PDGFRB::ADM	EGFR_signaling	GPCR_signaling	red
ADM::ATF1	red&&ATP6V1C2::ATF1	green				PDGFRB::ADM	ERBB2_signaling	GPCR_signaling	red
ADM::ATF1	red&&CGN::ATF1	green				PDGFRB::ADM	ERBB4_signaling	GPCR_signaling	red
ADM::ATF1	red&&CHN1::ATF1	green				PDGFRB::ADM	FGFR_signaling	GPCR_signaling	red
ADM::ATF1	red&&CHN2::ATF1	green				ADM::PDGFRB	GPCR_signaling	NGF_signaling	red
ADM::ATF1	red&&COL5A2::ATF1	green				ADM::PDGFRB	GPCR_signaling	PDGF_signaling	red
ADM::ATF1	red&&LFNG::ATF1	green				ADM::PDGFRB	GPCR_signaling	PIP3_activates_AKT_signaling	red
ADM::ATF1	red&&PSME1::ATF1	green				ADM::PDGFRB	GPCR_signaling	SCF-KIT_signaling	red
ADM::ATF1	red&&ATF1::SMAD4	green				PIK3CA::FBXW7	EGFR_signaling	NOTCH_signaling	red
COL4A5::ATF1	red&&ATP6V1C2::ATF1	green				PIK3CA::FBXW7	ERBB2_signaling	NOTCH_signaling	red
COL4A5::ATF1	red&&CGN::ATF1	green				PIK3CA::FBXW7	ERBB4_signaling	NOTCH_signaling	red
COL4A5::ATF1	red&&CHN1::ATF1	green				PIK3CA::FBXW7	FGFR_signaling	NOTCH_signaling	red
COL4A5::ATF1	red&&CHN2::ATF1	green				PIK3CA::FBXW7	GPCR_signaling	NOTCH_signaling	red
COL4A5::ATF1	red&&COL5A2::ATF1	green				PIK3CA::FBXW7	IGF1R_signaling	NOTCH_signaling	red
COL4A5::ATF1	red&&LFNG::ATF1	green				PIK3CA::FBXW7	Insulin_Receptor_signaling	NOTCH_signaling	red
COL4A5::ATF1	red&&PSME1::ATF1	green				PIK3CA::FBXW7	NGF_signaling	NOTCH_signaling	red
COL4A5::ATF1	red&&ATF1::SMAD4	green				FBXW7::PIK3CA	NOTCH_signaling	PDGF_signaling	red
CX3CL1::ATF1	red&&ATP6V1C2::ATF1	green				FBXW7::PIK3CA	NOTCH_signaling	PIP3_activates_AKT_signaling	red
CX3CL1::ATF1	red&&CGN::ATF1	green				FBXW7::PIK3CA	NOTCH_signaling	SCF-KIT_signaling	red
CX3CL1::ATF1	red&&CHN1::ATF1	green				PIK3CA::APC	EGFR_signaling	WNT_signaling	red
CX3CL1::ATF1	red&&CHN2::ATF1	green				PIK3CA::APC	ERBB2_signaling	WNT_signaling	red
CX3CL1::ATF1	red&&COL5A2::ATF1	green				PIK3CA::APC	ERBB4_signaling	WNT_signaling	red
CX3CL1::ATF1	red&&LFNG::ATF1	green				PIK3CA::APC	FGFR_signaling	WNT_signaling	red
CX3CL1::ATF1	red&&PSME1::ATF1	green				PIK3CA::APC	GPCR_signaling	WNT_signaling	red
CX3CL1::ATF1	red&&ATF1::SMAD4	green				PIK3CA::APC	IGF1R_signaling	WNT_signaling	red
ATF1::NOTCH1	red&&ATP6V1C2::ATF1	green				PIK3CA::APC	Insulin_Receptor_signaling	WNT_signaling	red
ATF1::NOTCH1	red&&CGN::ATF1	green				PIK3CA::APC	NGF_signaling	WNT_signaling	red
ATF1::NOTCH1	red&&CHN1::ATF1	green				PIK3CA::APC	PDGF_signaling	WNT_signaling	red
ATF1::NOTCH1	red&&CHN2::ATF1	green				PIK3CA::APC	PIP3_activates_AKT_signaling	WNT_signaling	red
ATF1::NOTCH1	red&&COL5A2::ATF1	green				PIK3CA::APC	SCF-KIT_signaling	WNT_signaling	red
ATF1::NOTCH1	red&&LFNG::ATF1	green				PIK3CA::ARHGAP26	EGFR_signaling	Rho_GTPases_signaling	red
ATF1::NOTCH1	red&&PSME1::ATF1	green				PIK3CA::ARHGAP26	ERBB2_signaling	Rho_GTPases_signaling	red
ATF1::NOTCH1	red&&ATF1::SMAD4	green				PIK3CA::ARHGAP26	ERBB4_signaling	Rho_GTPases_signaling	red
ATF1::TSHR	red&&ATP6V1C2::ATF1	green				PIK3CA::ARHGAP26	FGFR_signaling	Rho_GTPases_signaling	red
ATF1::TSHR	red&&CGN::ATF1	green				PIK3CA::ARHGAP26	GPCR_signaling	Rho_GTPases_signaling	red
ATF1::TSHR	red&&CHN1::ATF1	green				PIK3CA::ARHGAP26	IGF1R_signaling	Rho_GTPases_signaling	red
ATF1::TSHR	red&&CHN2::ATF1	green				PIK3CA::ARHGAP26	Insulin_Receptor_signaling	Rho_GTPases_signaling	red
ATF1::TSHR	red&&COL5A2::ATF1	green				PIK3CA::ARHGAP26	NGF_signaling	Rho_GTPases_signaling	red
ATF1::TSHR	red&&LFNG::ATF1	green				PIK3CA::ARHGAP26	PDGF_signaling	Rho_GTPases_signaling	red
ATF1::TSHR	red&&PSME1::ATF1	green				PIK3CA::ARHGAP26	PIP3_activates_AKT_signaling	Rho_GTPases_signaling	red
ATF1::TSHR	red&&ATF1::SMAD4	green				ARHGAP26::PIK3CA	Rho_GTPases_signaling	SCF-KIT_signaling	red
ADM::BCL9	red&&CHN2::BCL9	green				PIK3CA::BCR	EGFR_signaling	Rho_GTPases_signaling	red
ADM::BCL9	red&&COL5A2::BCL9	green				PIK3CA::BCR	ERBB2_signaling	Rho_GTPases_signaling	red
ADM::BCL9	red&&BCL9::BRAF	green				PIK3CA::BCR	ERBB4_signaling	Rho_GTPases_signaling	red
CCL22::BCL9	red&&CCL22::CHN2	green				PIK3CA::BCR	FGFR_signaling	Rho_GTPases_signaling	red
CCL22::BCL9	red&&CHN2::BCL9	green				PIK3CA::BCR	GPCR_signaling	Rho_GTPases_signaling	red
CCL22::BCL9	red&&COL5A2::BCL9	green				PIK3CA::BCR	IGF1R_signaling	Rho_GTPases_signaling	red
CCL22::BCL9	red&&BCL9::BRAF	green				PIK3CA::BCR	Insulin_Receptor_signaling	Rho_GTPases_signaling	red
COL4A5::BCL9	red&&CHN2::BCL9	green				PIK3CA::BCR	NGF_signaling	Rho_GTPases_signaling	red
COL4A5::BCL9	red&&COL5A2::BCL9	green				PIK3CA::BCR	PDGF_signaling	Rho_GTPases_signaling	red
COL4A5::BCL9	red&&BCL9::BRAF	green				PIK3CA::BCR	PIP3_activates_AKT_signaling	Rho_GTPases_signaling	red
CX3CL1::BCL9	red&&CHN2::BCL9	green				BCR::PIK3CA	Rho_GTPases_signaling	SCF-KIT_signaling	red
CX3CL1::BCL9	red&&COL5A2::BCL9	green				KRAS::PIK3CA	Leptin_Signaling	PIP3_activates_AKT_signaling	red
CX3CL1::BCL9	red&&BCL9::BRAF	green				PIK3CA::KRAS	PIP3_activates_AKT_signaling	RAF_MAP_kinase_cascade	red
FBXW7::BCL9	red&&CHN2::FBXW7	green				PIK3CA::NOTCH1	EGFR_signaling	NOTCH_signaling	red
FBXW7::BCL9	red&&CHN2::BCL9	green				PIK3CA::NOTCH1	ERBB2_signaling	NOTCH_signaling	red
FBXW7::BCL9	red&&COL5A2::BCL9	green				PIK3CA::NOTCH1	ERBB4_signaling	NOTCH_signaling	red
FBXW7::BCL9	red&&FBXW7::BRAF	green				PIK3CA::NOTCH1	FGFR_signaling	NOTCH_signaling	red
FBXW7::BCL9	red&&BCL9::BRAF	green				PIK3CA::NOTCH1	GPCR_signaling	NOTCH_signaling	red
NFKBIA::BCL9	red&&CHN2::BCL9	green				PIK3CA::NOTCH1	IGF1R_signaling	NOTCH_signaling	red
NFKBIA::BCL9	red&&COL5A2::BCL9	green				PIK3CA::NOTCH1	Insulin_Receptor_signaling	NOTCH_signaling	red
NFKBIA::BCL9	red&&BCL9::BRAF	green				PIK3CA::NOTCH1	NGF_signaling	NOTCH_signaling	red
RPS6KA2::BCL9	red&&CHN2::BCL9	green				NOTCH1::PIK3CA	NOTCH_signaling	PDGF_signaling	red
RPS6KA2::BCL9	red&&COL5A2::BCL9	green				NOTCH1::PIK3CA	NOTCH_signaling	PIP3_activates_AKT_signaling	red
RPS6KA2::BCL9	red&&BCL9::BRAF	green				NOTCH1::PIK3CA	NOTCH_signaling	SCF-KIT_signaling	red
WWC1::BCL9	red&&CHN2::WWC1	green				PTEN::ADM	EGFR_signaling	GPCR_signaling	red
WWC1::BCL9	red&&CHN2::BCL9	green				PTEN::ADM	ERBB2_signaling	GPCR_signaling	red
[truncated: 3,867 more rows]

## Sheet: Wiki_Type_I_VSs
WikiPathway Type-I VSs						Description of each aberrant pairs in this list of Type-I VSs
[truncated: 21,054 more rows]

[truncated: 8 more sheets: distinct_Type_II_VSs_K_R_W, KEGG_Type_II_VSs, Reactome_Type_II_VSs, Wiki_Type_II_VSs, distinct_Type_III_VSs_K_R_W, KEGG_Type_III_VSs, Reactome_Type_III_VSs, Wiki_Type_III_VSs]
