# Supplementary material for: Bayesian model of signal rewiring reveals mechanisms of gene dysregulation in acquired drug resistance in breast cancer
Source: PLoS One. 2017 Mar 13;12(3):e0173331. doi: 10.1371/journal.pone.0173331 (PMC5348014; doi:10.1371/journal.pone.0173331)
Supplement: S6 Table — Summary of Type-I, Type-II and Type-III enrichment of V-structures in KEGG, Reactome, and WikiPathway databases in BT474 cell-line. (XLSX) [file pone.0173331.s007.xlsx]

## Sheet: distinct_Type_I_VSs_K_R_W
All distinct Type-I VSs in KEGG, Reactome, Wikipathway									Literature Supported VSs
ATP6V1F::CBL	red&&AJUBA::CBL	green							PRKAR1A::SYK	red&&PIK3R2::SYK	green
ATP6V1F::CBL	red&&FN1::CBL	green							PRKAR1A::SYK	red&&BCL3::SYK	green
ATP6V1F::CBL	red&&GADD45A::CBL	green							PRKAR1A::SYK	red&&PIK3CA::SYK	green
ATP6V1F::CBL	red&&GUCY1A2::CBL	green							PRKAR1A::SYK	red&&PIK3R1::SYK	green
ATP6V1F::CBL	red&&GUCY1A3::CBL	green							CTNNB1::FGFR1	red&&CREBBP::CTNNB1	green
ATP6V1F::CBL	red&&HDAC1::CBL	green							CTNNB1::FGFR1	red&&CTNNB1::FOXO3	green
ATP6V1F::CBL	red&&MAP3K5::CBL	green							CTNNB1::FGFR1	red&&CTNNB1::SMAD4	green
ATP6V1F::CBL	red&&PAK1::CBL	green							PRKAR1A::SYK	red&&BCR::SYK	green
ATP6V1F::CBL	red&&PPP4C::CBL	green							CASP6::TP53	red&&TP53::PTEN	green
ATP6V1F::CBL	red&&ABL2::CBL	green							LEF1::SMAD4	green&&LEF1::CCND2	red
ATP6V1F::CBL	red&&ARNT::CBL	green							LEF1::SMAD4	green&&LEF1::PAX5	red
ATP6V1F::CBL	red&&ATM::CBL	green
ATP6V1F::CBL	red&&BCL10::CBL	green
ATP6V1F::CBL	red&&BCL3::CBL	green
ATP6V1F::CBL	red&&BCL6::CBL	green
ATP6V1F::CBL	red&&BRAF::CBL	green
ATP6V1F::CBL	red&&BRCA1::CBL	green
ATP6V1F::CBL	red&&CBL::CCND3	green
ATP6V1F::CBL	red&&CBL::CDH1	green
ATP6V1F::CBL	red&&CBL::CHEK2	green
ATP6V1F::CBL	red&&CBL::MTCP1	green
ATP6V1F::CBL	red&&CBL::CREB1	green
ATP6V1F::CBL	red&&CBL::CREB3L2	green
ATP6V1F::CBL	red&&CBL::CREBBP	green
ATP6V1F::CBL	red&&CBL::CYLD	green
ATP6V1F::CBL	red&&CBL::DDIT3	green
ATP6V1F::CBL	red&&CBL::EGFR	green
ATP6V1F::CBL	red&&CBL::FGFR2	green
ATP6V1F::CBL	red&&CBL::FGFR3	green
ATP6V1F::CBL	red&&CBL::FOXO1	green
ATP6V1F::CBL	red&&CBL::FOXO3	green
ATP6V1F::CBL	red&&CBL::HRAS	green
ATP6V1F::CBL	red&&CBL::KRAS	green
ATP6V1F::CBL	red&&CBL::LIFR	green
ATP6V1F::CBL	red&&CBL::MDM2	green
ATP6V1F::CBL	red&&CBL::MLLT4	green
ATP6V1F::CBL	red&&CBL::NCOA2	green
ATP6V1F::CBL	red&&CBL::NFKB2	green
ATP6V1F::CBL	red&&CBL::NRAS	green
ATP6V1F::CBL	red&&CBL::PTCH1	green
ATP6V1F::CBL	red&&CBL::PTEN	green
ATP6V1F::CBL	red&&CBL::PTPN11	green
ATP6V1F::CBL	red&&CBL::SMAD4	green
ATP6V1F::CBL	red&&CBL::TFRC	green
ATP6V1F::CBL	red&&CBL::TPM3	green
ATP6V1F::CBL	red&&CBL::TSC1	green
RASSF5::CBL	red&&AJUBA::CBL	green
RASSF5::CBL	red&&FN1::CBL	green
RASSF5::CBL	red&&GADD45A::CBL	green
RASSF5::CBL	red&&GUCY1A2::CBL	green
RASSF5::CBL	red&&GUCY1A3::CBL	green
RASSF5::CBL	red&&HDAC1::CBL	green
RASSF5::CBL	red&&MAP3K5::CBL	green
RASSF5::CBL	red&&PAK1::CBL	green
RASSF5::CBL	red&&PPP4C::CBL	green
RASSF5::CBL	red&&ABL2::CBL	green
RASSF5::CBL	red&&ARNT::CBL	green
RASSF5::CBL	red&&ATM::CBL	green
RASSF5::CBL	red&&BCL10::CBL	green
RASSF5::CBL	red&&BCL3::CBL	green
RASSF5::CBL	red&&BCL6::CBL	green
RASSF5::CBL	red&&BRAF::CBL	green
RASSF5::CBL	red&&BRCA1::CBL	green
RASSF5::CBL	red&&CBL::CCND3	green
RASSF5::CBL	red&&CBL::CDH1	green
RASSF5::CBL	red&&CBL::CHEK2	green
RASSF5::CBL	red&&CBL::MTCP1	green
RASSF5::CBL	red&&CBL::CREB1	green
RASSF5::CBL	red&&CBL::CREB3L2	green
RASSF5::CBL	red&&CBL::CREBBP	green
RASSF5::CBL	red&&CBL::CYLD	green
RASSF5::CBL	red&&CBL::DDIT3	green
RASSF5::CBL	red&&CBL::EGFR	green
RASSF5::CBL	red&&CBL::FGFR2	green
RASSF5::CBL	red&&CBL::FGFR3	green
RASSF5::CBL	red&&CBL::FOXO1	green
RASSF5::CBL	red&&CBL::FOXO3	green
RASSF5::CBL	red&&CBL::HRAS	green
RASSF5::CBL	red&&CBL::KRAS	green
RASSF5::CBL	red&&CBL::LIFR	green
RASSF5::CBL	red&&CBL::MDM2	green
RASSF5::CBL	red&&CBL::MLLT4	green
RASSF5::CBL	red&&CBL::NCOA2	green
RASSF5::CBL	red&&CBL::NFKB2	green
RASSF5::CBL	red&&CBL::NRAS	green
RASSF5::CBL	red&&CBL::PTCH1	green
RASSF5::CBL	red&&CBL::PTEN	green
RASSF5::CBL	red&&CBL::PTPN11	green
RASSF5::CBL	red&&CBL::SMAD4	green
RASSF5::CBL	red&&CBL::TFRC	green
RASSF5::CBL	red&&CBL::TPM3	green
RASSF5::CBL	red&&CBL::TSC1	green
ATP6V1F::ERC1	red&&AJUBA::ERC1	green
ATP6V1F::ERC1	red&&FN1::ERC1	green
ATP6V1F::ERC1	red&&GADD45A::ERC1	green
ATP6V1F::ERC1	red&&PAK1::ERC1	green
ATP6V1F::ERC1	red&&PPP4C::ERC1	green
ATP6V1F::ERC1	red&&ABL2::ERC1	green
ATP6V1F::ERC1	red&&MTCP1::ERC1	green
ATP6V1F::ERC1	red&&CYLD::ERC1	green
ATP6V1F::ERC1	red&&DDIT3::ERC1	green
ATP6V1F::ERC1	red&&ERC1::FOXO3	green
ATP6V1F::ERC1	red&&ERC1::KRAS	green
ATP6V1F::ERC1	red&&ERC1::PTEN	green
ATP6V1F::ERC1	red&&ERC1::SMAD4	green
ATP6V1F::ERC1	red&&ERC1::TSC1	green
RASSF5::ERC1	red&&AJUBA::ERC1	green
RASSF5::ERC1	red&&FN1::ERC1	green
RASSF5::ERC1	red&&GADD45A::ERC1	green
RASSF5::ERC1	red&&PAK1::ERC1	green
RASSF5::ERC1	red&&PPP4C::ERC1	green
RASSF5::ERC1	red&&ABL2::ERC1	green
RASSF5::ERC1	red&&MTCP1::ERC1	green
RASSF5::ERC1	red&&CYLD::ERC1	green
RASSF5::ERC1	red&&DDIT3::ERC1	green
RASSF5::ERC1	red&&ERC1::FOXO3	green
RASSF5::ERC1	red&&ERC1::KRAS	green
RASSF5::ERC1	red&&ERC1::PTEN	green
RASSF5::ERC1	red&&ERC1::SMAD4	green
RASSF5::ERC1	red&&ERC1::TSC1	green
ATP6V1F::FOXO4	red&&AJUBA::FOXO4	green
ATP6V1F::FOXO4	red&&FN1::FOXO4	green
ATP6V1F::FOXO4	red&&GADD45A::FOXO4	green
ATP6V1F::FOXO4	red&&GUCY1A2::FOXO4	green
ATP6V1F::FOXO4	red&&MAP3K5::FOXO4	green
ATP6V1F::FOXO4	red&&PAK1::FOXO4	green
ATP6V1F::FOXO4	red&&PPP4C::FOXO4	green
ATP6V1F::FOXO4	red&&ABL2::FOXO4	green
ATP6V1F::FOXO4	red&&BCL10::FOXO4	green
ATP6V1F::FOXO4	red&&CHEK2::FOXO4	green
ATP6V1F::FOXO4	red&&MTCP1::FOXO4	green
ATP6V1F::FOXO4	red&&CREB1::FOXO4	green
ATP6V1F::FOXO4	red&&CREB3L2::FOXO4	green
ATP6V1F::FOXO4	red&&CREBBP::FOXO4	green
ATP6V1F::FOXO4	red&&CYLD::FOXO4	green
ATP6V1F::FOXO4	red&&DDIT3::FOXO4	green
ATP6V1F::FOXO4	red&&FGFR2::FOXO4	green
ATP6V1F::FOXO4	red&&FOXO1::FOXO4	green
ATP6V1F::FOXO4	red&&FOXO3::FOXO4	green
ATP6V1F::FOXO4	red&&FOXO4::LIFR	green
ATP6V1F::FOXO4	red&&FOXO4::NCOA2	green
ATP6V1F::FOXO4	red&&FOXO4::NFKB2	green
ATP6V1F::FOXO4	red&&FOXO4::PTCH1	green
ATP6V1F::FOXO4	red&&FOXO4::PTEN	green
ATP6V1F::FOXO4	red&&FOXO4::PTPN11	green
ATP6V1F::FOXO4	red&&FOXO4::SMAD4	green
ATP6V1F::FOXO4	red&&FOXO4::TFRC	green
ATP6V1F::FOXO4	red&&FOXO4::TPM3	green
ATP6V1F::FOXO4	red&&FOXO4::TSC1	green
RASSF5::FOXO4	red&&AJUBA::FOXO4	green
RASSF5::FOXO4	red&&FN1::FOXO4	green
RASSF5::FOXO4	red&&GADD45A::FOXO4	green
RASSF5::FOXO4	red&&GUCY1A2::FOXO4	green
RASSF5::FOXO4	red&&MAP3K5::FOXO4	green
RASSF5::FOXO4	red&&PAK1::FOXO4	green
RASSF5::FOXO4	red&&PPP4C::FOXO4	green
RASSF5::FOXO4	red&&ABL2::FOXO4	green
RASSF5::FOXO4	red&&BCL10::FOXO4	green
RASSF5::FOXO4	red&&CHEK2::FOXO4	green
RASSF5::FOXO4	red&&MTCP1::FOXO4	green
RASSF5::FOXO4	red&&CREB1::FOXO4	green
RASSF5::FOXO4	red&&CREB3L2::FOXO4	green
RASSF5::FOXO4	red&&CREBBP::FOXO4	green
RASSF5::FOXO4	red&&CYLD::FOXO4	green
RASSF5::FOXO4	red&&DDIT3::FOXO4	green
RASSF5::FOXO4	red&&FGFR2::FOXO4	green
RASSF5::FOXO4	red&&FOXO1::FOXO4	green
RASSF5::FOXO4	red&&FOXO3::FOXO4	green
RASSF5::FOXO4	red&&FOXO4::LIFR	green
RASSF5::FOXO4	red&&FOXO4::NCOA2	green
RASSF5::FOXO4	red&&FOXO4::NFKB2	green
RASSF5::FOXO4	red&&FOXO4::PTCH1	green
RASSF5::FOXO4	red&&FOXO4::PTEN	green
RASSF5::FOXO4	red&&FOXO4::PTPN11	green
RASSF5::FOXO4	red&&FOXO4::SMAD4	green
RASSF5::FOXO4	red&&FOXO4::TFRC	green
RASSF5::FOXO4	red&&FOXO4::TPM3	green
RASSF5::FOXO4	red&&FOXO4::TSC1	green
FOXO4::TCL1A	red&&AJUBA::FOXO4	green
FOXO4::TCL1A	red&&FN1::FOXO4	green
FOXO4::TCL1A	red&&GADD45A::FOXO4	green
FOXO4::TCL1A	red&&GUCY1A2::FOXO4	green
FOXO4::TCL1A	red&&MAP3K5::FOXO4	green
FOXO4::TCL1A	red&&PAK1::FOXO4	green
FOXO4::TCL1A	red&&PPP4C::FOXO4	green
FOXO4::TCL1A	red&&ABL2::FOXO4	green
FOXO4::TCL1A	red&&BCL10::FOXO4	green
FOXO4::TCL1A	red&&CHEK2::FOXO4	green
FOXO4::TCL1A	red&&MTCP1::FOXO4	green
FOXO4::TCL1A	red&&CREB1::FOXO4	green
FOXO4::TCL1A	red&&CREB3L2::FOXO4	green
FOXO4::TCL1A	red&&CREBBP::FOXO4	green
FOXO4::TCL1A	red&&CYLD::FOXO4	green
FOXO4::TCL1A	red&&DDIT3::FOXO4	green
FOXO4::TCL1A	red&&FGFR2::FOXO4	green
FOXO4::TCL1A	red&&FOXO1::FOXO4	green
FOXO4::TCL1A	red&&FOXO3::FOXO4	green
FOXO4::TCL1A	red&&FOXO4::LIFR	green
FOXO4::TCL1A	red&&FOXO4::NCOA2	green
FOXO4::TCL1A	red&&FOXO4::NFKB2	green
FOXO4::TCL1A	red&&FOXO4::PTCH1	green
FOXO4::TCL1A	red&&FOXO4::PTEN	green
FOXO4::TCL1A	red&&FOXO4::PTPN11	green
FOXO4::TCL1A	red&&FOXO4::SMAD4	green
FOXO4::TCL1A	red&&FOXO4::TFRC	green
FOXO4::TCL1A	red&&FOXO4::TPM3	green
FOXO4::TCL1A	red&&FOXO4::TSC1	green
ATP6V1F::GNAS	red&&AJUBA::GNAS	green
ATP6V1F::GNAS	red&&FN1::GNAS	green
ATP6V1F::GNAS	red&&GADD45A::GNAS	green
ATP6V1F::GNAS	red&&PAK1::GNAS	green
ATP6V1F::GNAS	red&&ABL2::GNAS	green
ATP6V1F::GNAS	red&&BCL10::GNAS	green
ATP6V1F::GNAS	red&&MTCP1::GNAS	green
ATP6V1F::GNAS	red&&CYLD::GNAS	green
ATP6V1F::GNAS	red&&DDIT3::GNAS	green
ATP6V1F::GNAS	red&&FOXO3::GNAS	green
ATP6V1F::GNAS	red&&GNAS::KRAS	green
ATP6V1F::GNAS	red&&GNAS::NFKB2	green
ATP6V1F::GNAS	red&&GNAS::PTEN	green
ATP6V1F::GNAS	red&&GNAS::SMAD4	green
ATP6V1F::GNAS	red&&GNAS::TSC1	green
RASSF5::GNAS	red&&AJUBA::GNAS	green
RASSF5::GNAS	red&&FN1::GNAS	green
RASSF5::GNAS	red&&GADD45A::GNAS	green
RASSF5::GNAS	red&&PAK1::GNAS	green
RASSF5::GNAS	red&&ABL2::GNAS	green
RASSF5::GNAS	red&&BCL10::GNAS	green
RASSF5::GNAS	red&&MTCP1::GNAS	green
RASSF5::GNAS	red&&CYLD::GNAS	green
RASSF5::GNAS	red&&DDIT3::GNAS	green
RASSF5::GNAS	red&&FOXO3::GNAS	green
RASSF5::GNAS	red&&GNAS::KRAS	green
RASSF5::GNAS	red&&GNAS::NFKB2	green
RASSF5::GNAS	red&&GNAS::PTEN	green
RASSF5::GNAS	red&&GNAS::SMAD4	green
RASSF5::GNAS	red&&GNAS::TSC1	green
ATP6V1F::HSP90AB1	red&&AJUBA::HSP90AB1	green
ATP6V1F::HSP90AB1	red&&GADD45A::HSP90AB1	green
ATP6V1F::HSP90AB1	red&&PAK1::HSP90AB1	green
ATP6V1F::HSP90AB1	red&&PPP4C::HSP90AB1	green
ATP6V1F::HSP90AB1	red&&ABL2::HSP90AB1	green
ATP6V1F::HSP90AB1	red&&DDIT3::HSP90AB1	green
ATP6V1F::HSP90AB1	red&&HSP90AB1::KRAS	green
ATP6V1F::HSP90AB1	red&&HSP90AB1::NFKB2	green
ATP6V1F::HSP90AB1	red&&HSP90AB1::PTEN	green
ATP6V1F::HSP90AB1	red&&HSP90AB1::TSC1	green
RASSF5::HSP90AB1	red&&AJUBA::HSP90AB1	green
RASSF5::HSP90AB1	red&&GADD45A::HSP90AB1	green
RASSF5::HSP90AB1	red&&PAK1::HSP90AB1	green
RASSF5::HSP90AB1	red&&PPP4C::HSP90AB1	green
RASSF5::HSP90AB1	red&&ABL2::HSP90AB1	green
RASSF5::HSP90AB1	red&&DDIT3::HSP90AB1	green
RASSF5::HSP90AB1	red&&HSP90AB1::KRAS	green
RASSF5::HSP90AB1	red&&HSP90AB1::NFKB2	green
RASSF5::HSP90AB1	red&&HSP90AB1::PTEN	green
RASSF5::HSP90AB1	red&&HSP90AB1::TSC1	green
ATP6V1F::JAK3	red&&AJUBA::JAK3	green
ATP6V1F::JAK3	red&&GADD45A::JAK3	green
ATP6V1F::JAK3	red&&GUCY1A2::JAK3	green
ATP6V1F::JAK3	red&&GUCY1A3::JAK3	green
ATP6V1F::JAK3	red&&HDAC1::JAK3	green
ATP6V1F::JAK3	red&&MAP3K5::JAK3	green
ATP6V1F::JAK3	red&&PAK1::JAK3	green
ATP6V1F::JAK3	red&&PPP4C::JAK3	green
ATP6V1F::JAK3	red&&ABL2::JAK3	green
ATP6V1F::JAK3	red&&ARNT::JAK3	green
ATP6V1F::JAK3	red&&ATM::JAK3	green
ATP6V1F::JAK3	red&&BCL10::JAK3	green
ATP6V1F::JAK3	red&&BCL3::JAK3	green
ATP6V1F::JAK3	red&&BCL6::JAK3	green
ATP6V1F::JAK3	red&&BRAF::JAK3	green
ATP6V1F::JAK3	red&&CCND3::JAK3	green
ATP6V1F::JAK3	red&&CDH1::JAK3	green
ATP6V1F::JAK3	red&&CHEK2::JAK3	green
ATP6V1F::JAK3	red&&CREB1::JAK3	green
ATP6V1F::JAK3	red&&CREB3L2::JAK3	green
ATP6V1F::JAK3	red&&CREBBP::JAK3	green
ATP6V1F::JAK3	red&&CYLD::JAK3	green
ATP6V1F::JAK3	red&&DDIT3::JAK3	green
ATP6V1F::JAK3	red&&EGFR::JAK3	green
ATP6V1F::JAK3	red&&FGFR2::JAK3	green
ATP6V1F::JAK3	red&&FGFR3::JAK3	green
ATP6V1F::JAK3	red&&FOXO1::JAK3	green
ATP6V1F::JAK3	red&&FOXO3::JAK3	green
ATP6V1F::JAK3	red&&HRAS::JAK3	green
ATP6V1F::JAK3	red&&JAK3::KRAS	green
ATP6V1F::JAK3	red&&JAK3::MAML2	green
ATP6V1F::JAK3	red&&JAK3::MDM2	green
ATP6V1F::JAK3	red&&JAK3::MLLT4	green
ATP6V1F::JAK3	red&&JAK3::NCOA2	green
ATP6V1F::JAK3	red&&JAK3::NFKB2	green
ATP6V1F::JAK3	red&&JAK3::NRAS	green
ATP6V1F::JAK3	red&&JAK3::PTCH1	green
ATP6V1F::JAK3	red&&JAK3::PTEN	green
ATP6V1F::JAK3	red&&JAK3::PTPN11	green
ATP6V1F::JAK3	red&&JAK3::SMAD4	green
ATP6V1F::JAK3	red&&JAK3::TFRC	green
ATP6V1F::JAK3	red&&JAK3::TPM3	green
ATP6V1F::JAK3	red&&JAK3::TSC1	green
RASSF5::JAK3	red&&AJUBA::JAK3	green
RASSF5::JAK3	red&&GADD45A::JAK3	green
RASSF5::JAK3	red&&GUCY1A2::JAK3	green
RASSF5::JAK3	red&&GUCY1A3::JAK3	green
RASSF5::JAK3	red&&HDAC1::JAK3	green
RASSF5::JAK3	red&&MAP3K5::JAK3	green
RASSF5::JAK3	red&&PAK1::JAK3	green
RASSF5::JAK3	red&&PPP4C::JAK3	green
RASSF5::JAK3	red&&ABL2::JAK3	green
RASSF5::JAK3	red&&ARNT::JAK3	green
RASSF5::JAK3	red&&ATM::JAK3	green
RASSF5::JAK3	red&&BCL10::JAK3	green
RASSF5::JAK3	red&&BCL3::JAK3	green
RASSF5::JAK3	red&&BCL6::JAK3	green
RASSF5::JAK3	red&&BRAF::JAK3	green
RASSF5::JAK3	red&&CCND3::JAK3	green
RASSF5::JAK3	red&&CDH1::JAK3	green
RASSF5::JAK3	red&&CHEK2::JAK3	green
RASSF5::JAK3	red&&CREB1::JAK3	green
RASSF5::JAK3	red&&CREB3L2::JAK3	green
RASSF5::JAK3	red&&CREBBP::JAK3	green
RASSF5::JAK3	red&&CYLD::JAK3	green
RASSF5::JAK3	red&&DDIT3::JAK3	green
RASSF5::JAK3	red&&EGFR::JAK3	green
RASSF5::JAK3	red&&FGFR2::JAK3	green
RASSF5::JAK3	red&&FGFR3::JAK3	green
RASSF5::JAK3	red&&FOXO1::JAK3	green
RASSF5::JAK3	red&&FOXO3::JAK3	green
RASSF5::JAK3	red&&HRAS::JAK3	green
RASSF5::JAK3	red&&JAK3::KRAS	green
RASSF5::JAK3	red&&JAK3::MAML2	green
RASSF5::JAK3	red&&JAK3::MDM2	green
RASSF5::JAK3	red&&JAK3::MLLT4	green
RASSF5::JAK3	red&&JAK3::NCOA2	green
RASSF5::JAK3	red&&JAK3::NFKB2	green
RASSF5::JAK3	red&&JAK3::NRAS	green
RASSF5::JAK3	red&&JAK3::PTCH1	green
RASSF5::JAK3	red&&JAK3::PTEN	green
RASSF5::JAK3	red&&JAK3::PTPN11	green
RASSF5::JAK3	red&&JAK3::SMAD4	green
RASSF5::JAK3	red&&JAK3::TFRC	green
RASSF5::JAK3	red&&JAK3::TPM3	green
RASSF5::JAK3	red&&JAK3::TSC1	green
RASSF5::MAP2K4	red&&AJUBA::MAP2K4	green
RASSF5::MAP2K4	red&&FN1::MAP2K4	green
RASSF5::MAP2K4	red&&GADD45A::MAP2K4	green
RASSF5::MAP2K4	red&&PAK1::MAP2K4	green
RASSF5::MAP2K4	red&&PPP4C::MAP2K4	green
RASSF5::MAP2K4	red&&ABL2::MAP2K4	green
RASSF5::MAP2K4	red&&MTCP1::MAP2K4	green
RASSF5::MAP2K4	red&&CYLD::MAP2K4	green
RASSF5::MAP2K4	red&&KRAS::MAP2K4	green
RASSF5::MAP2K4	red&&MAP2K4::NFKB2	green
RASSF5::MAP2K4	red&&MAP2K4::PTEN	green
RASSF5::MAP2K4	red&&MAP2K4::SMAD4	green
RASSF5::MAP2K4	red&&MAP2K4::TSC1	green
ATP6V1F::NTRK3	red&&AJUBA::NTRK3	green
ATP6V1F::NTRK3	red&&FN1::NTRK3	green
ATP6V1F::NTRK3	red&&GADD45A::NTRK3	green
ATP6V1F::NTRK3	red&&PAK1::NTRK3	green
ATP6V1F::NTRK3	red&&PPP4C::NTRK3	green
ATP6V1F::NTRK3	red&&ABL2::NTRK3	green
ATP6V1F::NTRK3	red&&MTCP1::NTRK3	green
ATP6V1F::NTRK3	red&&CYLD::NTRK3	green
ATP6V1F::NTRK3	red&&DDIT3::NTRK3	green
ATP6V1F::NTRK3	red&&NFKB2::NTRK3	green
ATP6V1F::NTRK3	red&&NTRK3::PTEN	green
ATP6V1F::NTRK3	red&&NTRK3::SMAD4	green
ATP6V1F::NTRK3	red&&NTRK3::TSC1	green
RASSF5::NTRK3	red&&AJUBA::NTRK3	green
RASSF5::NTRK3	red&&FN1::NTRK3	green
RASSF5::NTRK3	red&&GADD45A::NTRK3	green
RASSF5::NTRK3	red&&PAK1::NTRK3	green
RASSF5::NTRK3	red&&PPP4C::NTRK3	green
RASSF5::NTRK3	red&&ABL2::NTRK3	green
RASSF5::NTRK3	red&&MTCP1::NTRK3	green
RASSF5::NTRK3	red&&CYLD::NTRK3	green
RASSF5::NTRK3	red&&DDIT3::NTRK3	green
RASSF5::NTRK3	red&&NFKB2::NTRK3	green
RASSF5::NTRK3	red&&NTRK3::PTEN	green
RASSF5::NTRK3	red&&NTRK3::SMAD4	green
RASSF5::NTRK3	red&&NTRK3::TSC1	green
NTRK3::TCL1A	red&&AJUBA::NTRK3	green
NTRK3::TCL1A	red&&FN1::NTRK3	green
NTRK3::TCL1A	red&&GADD45A::NTRK3	green
NTRK3::TCL1A	red&&PAK1::NTRK3	green
NTRK3::TCL1A	red&&PPP4C::NTRK3	green
NTRK3::TCL1A	red&&ABL2::NTRK3	green
NTRK3::TCL1A	red&&MTCP1::NTRK3	green
NTRK3::TCL1A	red&&CYLD::NTRK3	green
NTRK3::TCL1A	red&&DDIT3::NTRK3	green
NTRK3::TCL1A	red&&NFKB2::NTRK3	green
NTRK3::TCL1A	red&&NTRK3::PTEN	green
NTRK3::TCL1A	red&&NTRK3::SMAD4	green
NTRK3::TCL1A	red&&NTRK3::TSC1	green
ATP6V1F::TSC2	red&&AJUBA::TSC2	green
ATP6V1F::TSC2	red&&GADD45A::TSC2	green
ATP6V1F::TSC2	red&&PAK1::TSC2	green
ATP6V1F::TSC2	red&&PPP4C::TSC2	green
ATP6V1F::TSC2	red&&ABL2::TSC2	green
ATP6V1F::TSC2	red&&BCL10::TSC2	green
ATP6V1F::TSC2	red&&CYLD::TSC2	green
ATP6V1F::TSC2	red&&DDIT3::TSC2	green
ATP6V1F::TSC2	red&&FOXO3::TSC2	green
ATP6V1F::TSC2	red&&KRAS::TSC2	green
ATP6V1F::TSC2	red&&NFKB2::TSC2	green
ATP6V1F::TSC2	red&&PTEN::TSC2	green
ATP6V1F::TSC2	red&&SMAD4::TSC2	green
RASSF5::TSC2	red&&AJUBA::TSC2	green
RASSF5::TSC2	red&&GADD45A::TSC2	green
RASSF5::TSC2	red&&PAK1::TSC2	green
RASSF5::TSC2	red&&PPP4C::TSC2	green
RASSF5::TSC2	red&&ABL2::TSC2	green
RASSF5::TSC2	red&&BCL10::TSC2	green
RASSF5::TSC2	red&&CYLD::TSC2	green
RASSF5::TSC2	red&&DDIT3::TSC2	green
RASSF5::TSC2	red&&FOXO3::TSC2	green
RASSF5::TSC2	red&&KRAS::TSC2	green
RASSF5::TSC2	red&&NFKB2::TSC2	green
RASSF5::TSC2	red&&PTEN::TSC2	green
RASSF5::TSC2	red&&SMAD4::TSC2	green
ATP6V1F::WAS	red&&AJUBA::WAS	green
ATP6V1F::WAS	red&&GADD45A::WAS	green
ATP6V1F::WAS	red&&GUCY1A2::WAS	green
ATP6V1F::WAS	red&&GUCY1A3::WAS	green
ATP6V1F::WAS	red&&HDAC1::WAS	green
ATP6V1F::WAS	red&&MAP3K5::WAS	green
ATP6V1F::WAS	red&&MED27::WAS	green
ATP6V1F::WAS	red&&PPP4C::WAS	green
ATP6V1F::WAS	red&&ABL2::WAS	green
ATP6V1F::WAS	red&&ARNT::WAS	green
ATP6V1F::WAS	red&&ATM::WAS	green
ATP6V1F::WAS	red&&BCL10::WAS	green
ATP6V1F::WAS	red&&BCL3::WAS	green
ATP6V1F::WAS	red&&BCL6::WAS	green
ATP6V1F::WAS	red&&BRCA1::WAS	green
ATP6V1F::WAS	red&&CCND3::WAS	green
ATP6V1F::WAS	red&&CDH1::WAS	green
ATP6V1F::WAS	red&&CHEK2::WAS	green
ATP6V1F::WAS	red&&MTCP1::WAS	green
ATP6V1F::WAS	red&&CREB1::WAS	green
ATP6V1F::WAS	red&&CREB3L2::WAS	green
ATP6V1F::WAS	red&&CREBBP::WAS	green
ATP6V1F::WAS	red&&CYLD::WAS	green
ATP6V1F::WAS	red&&DDIT3::WAS	green
ATP6V1F::WAS	red&&EGFR::WAS	green
ATP6V1F::WAS	red&&FGFR2::WAS	green
ATP6V1F::WAS	red&&FGFR3::WAS	green
ATP6V1F::WAS	red&&FOXO1::WAS	green
ATP6V1F::WAS	red&&LIFR::WAS	green
ATP6V1F::WAS	red&&MAML2::WAS	green
ATP6V1F::WAS	red&&MDM2::WAS	green
ATP6V1F::WAS	red&&MLLT4::WAS	green
ATP6V1F::WAS	red&&NCOA2::WAS	green
ATP6V1F::WAS	red&&NFKB2::WAS	green
ATP6V1F::WAS	red&&PTCH1::WAS	green
ATP6V1F::WAS	red&&PTEN::WAS	green
ATP6V1F::WAS	red&&PTPN11::WAS	green
ATP6V1F::WAS	red&&SMAD4::WAS	green
ATP6V1F::WAS	red&&TFRC::WAS	green
ATP6V1F::WAS	red&&TPM3::WAS	green
ATP6V1F::WAS	red&&TSC1::WAS	green
ATP6V1F::WAS	red&&VHL::WAS	green
RASSF5::WAS	red&&AJUBA::WAS	green
RASSF5::WAS	red&&GADD45A::WAS	green
RASSF5::WAS	red&&GUCY1A2::WAS	green
RASSF5::WAS	red&&GUCY1A3::WAS	green
RASSF5::WAS	red&&HDAC1::WAS	green
RASSF5::WAS	red&&MAP3K5::WAS	green
RASSF5::WAS	red&&MED27::WAS	green
RASSF5::WAS	red&&PPP4C::WAS	green
RASSF5::WAS	red&&ABL2::WAS	green
RASSF5::WAS	red&&ARNT::WAS	green
RASSF5::WAS	red&&ATM::WAS	green
RASSF5::WAS	red&&BCL10::WAS	green
RASSF5::WAS	red&&BCL3::WAS	green
RASSF5::WAS	red&&BCL6::WAS	green
RASSF5::WAS	red&&BRCA1::WAS	green
RASSF5::WAS	red&&CCND3::WAS	green
RASSF5::WAS	red&&CDH1::WAS	green
RASSF5::WAS	red&&CHEK2::WAS	green
RASSF5::WAS	red&&MTCP1::WAS	green
RASSF5::WAS	red&&CREB1::WAS	green
RASSF5::WAS	red&&CREB3L2::WAS	green
RASSF5::WAS	red&&CREBBP::WAS	green
RASSF5::WAS	red&&CYLD::WAS	green
RASSF5::WAS	red&&DDIT3::WAS	green
RASSF5::WAS	red&&EGFR::WAS	green
RASSF5::WAS	red&&FGFR2::WAS	green
RASSF5::WAS	red&&FGFR3::WAS	green
RASSF5::WAS	red&&FOXO1::WAS	green
RASSF5::WAS	red&&LIFR::WAS	green
RASSF5::WAS	red&&MAML2::WAS	green
RASSF5::WAS	red&&MDM2::WAS	green
RASSF5::WAS	red&&MLLT4::WAS	green
RASSF5::WAS	red&&NCOA2::WAS	green
RASSF5::WAS	red&&NFKB2::WAS	green
RASSF5::WAS	red&&PTCH1::WAS	green
RASSF5::WAS	red&&PTEN::WAS	green
RASSF5::WAS	red&&PTPN11::WAS	green
RASSF5::WAS	red&&SMAD4::WAS	green
RASSF5::WAS	red&&TFRC::WAS	green
RASSF5::WAS	red&&TPM3::WAS	green
RASSF5::WAS	red&&TSC1::WAS	green
RASSF5::WAS	red&&VHL::WAS	green
TCL1A::WAS	red&&AJUBA::WAS	green
TCL1A::WAS	red&&GADD45A::WAS	green
TCL1A::WAS	red&&GUCY1A2::WAS	green
TCL1A::WAS	red&&GUCY1A3::WAS	green
TCL1A::WAS	red&&HDAC1::WAS	green
TCL1A::WAS	red&&MAP3K5::WAS	green
TCL1A::WAS	red&&MED27::WAS	green
TCL1A::WAS	red&&PPP4C::WAS	green
TCL1A::WAS	red&&ABL2::WAS	green
TCL1A::WAS	red&&ARNT::WAS	green
TCL1A::WAS	red&&ATM::WAS	green
TCL1A::WAS	red&&BCL10::WAS	green
TCL1A::WAS	red&&BCL3::WAS	green
TCL1A::WAS	red&&BCL6::WAS	green
TCL1A::WAS	red&&BRCA1::WAS	green
TCL1A::WAS	red&&CCND3::WAS	green
TCL1A::WAS	red&&CDH1::WAS	green
TCL1A::WAS	red&&CHEK2::WAS	green
TCL1A::WAS	red&&MTCP1::WAS	green
TCL1A::WAS	red&&CREB1::WAS	green
TCL1A::WAS	red&&CREB3L2::WAS	green
TCL1A::WAS	red&&CREBBP::WAS	green
TCL1A::WAS	red&&CYLD::WAS	green
TCL1A::WAS	red&&DDIT3::WAS	green
TCL1A::WAS	red&&EGFR::WAS	green
TCL1A::WAS	red&&FGFR2::WAS	green
TCL1A::WAS	red&&FGFR3::WAS	green
TCL1A::WAS	red&&FOXO1::WAS	green
TCL1A::WAS	red&&LIFR::WAS	green
TCL1A::WAS	red&&MAML2::WAS	green
TCL1A::WAS	red&&MDM2::WAS	green
TCL1A::WAS	red&&MLLT4::WAS	green
TCL1A::WAS	red&&NCOA2::WAS	green
TCL1A::WAS	red&&NFKB2::WAS	green
TCL1A::WAS	red&&PTCH1::WAS	green
TCL1A::WAS	red&&PTEN::WAS	green
TCL1A::WAS	red&&PTPN11::WAS	green
TCL1A::WAS	red&&SMAD4::WAS	green
TCL1A::WAS	red&&TFRC::WAS	green
TCL1A::WAS	red&&TPM3::WAS	green
TCL1A::WAS	red&&TSC1::WAS	green
TCL1A::WAS	red&&VHL::WAS	green
ATP6V1F::GPC4	red&&AJUBA::GPC4	green
ATP6V1F::GPC4	red&&GADD45A::GPC4	green
ATP6V1F::GPC4	red&&GPC4::GUCY1A2	green
ATP6V1F::GPC4	red&&GPC4::GUCY1A3	green
ATP6V1F::GPC4	red&&GPC4::HDAC1	green
ATP6V1F::GPC4	red&&GPC4::MAP3K5	green
ATP6V1F::GPC4	red&&GPC4::MED27	green
ATP6V1F::GPC4	red&&GPC4::PAK1	green
ATP6V1F::GPC4	red&&GPC4::PIK3R2	green
ATP6V1F::GPC4	red&&GPC4::PPP4C	green
ATP6V1F::GPC4	red&&GPC4::ABL2	green
ATP6V1F::GPC4	red&&GPC4::AKT2	green
ATP6V1F::GPC4	red&&GPC4::ARNT	green
ATP6V1F::GPC4	red&&GPC4::ATM	green
ATP6V1F::GPC4	red&&GPC4::BCL10	green
ATP6V1F::GPC4	red&&GPC4::BCL3	green
ATP6V1F::GPC4	red&&GPC4::BCL6	green
ATP6V1F::GPC4	red&&GPC4::BRAF	green
ATP6V1F::GPC4	red&&GPC4::BRCA1	green
ATP6V1F::GPC4	red&&GPC4::CDH1	green
ATP6V1F::GPC4	red&&GPC4::CHEK2	green
ATP6V1F::GPC4	red&&GPC4::MTCP1	green
ATP6V1F::GPC4	red&&GPC4::CREB1	green
ATP6V1F::GPC4	red&&GPC4::CREB3L2	green
ATP6V1F::GPC4	red&&GPC4::CYLD	green
ATP6V1F::GPC4	red&&GPC4::DDIT3	green
ATP6V1F::GPC4	red&&GPC4::EGFR	green
ATP6V1F::GPC4	red&&GPC4::FGFR2	green
ATP6V1F::GPC4	red&&GPC4::FGFR3	green
ATP6V1F::GPC4	red&&GPC4::FOXO1	green
ATP6V1F::GPC4	red&&GPC4::FOXO3	green
ATP6V1F::GPC4	red&&GPC4::HRAS	green
ATP6V1F::GPC4	red&&GPC4::KRAS	green
ATP6V1F::GPC4	red&&GPC4::LIFR	green
ATP6V1F::GPC4	red&&GPC4::MAML2	green
ATP6V1F::GPC4	red&&GPC4::MDM2	green
ATP6V1F::GPC4	red&&GPC4::MLLT4	green
ATP6V1F::GPC4	red&&GPC4::NCOA2	green
ATP6V1F::GPC4	red&&GPC4::NFKB2	green
ATP6V1F::GPC4	red&&GPC4::NRAS	green
ATP6V1F::GPC4	red&&GPC4::PIK3CA	green
ATP6V1F::GPC4	red&&GPC4::PIK3R1	green
ATP6V1F::GPC4	red&&GPC4::PTCH1	green
ATP6V1F::GPC4	red&&GPC4::PTEN	green
ATP6V1F::GPC4	red&&GPC4::PTPN11	green
ATP6V1F::GPC4	red&&GPC4::TFRC	green
ATP6V1F::GPC4	red&&GPC4::TPM3	green
ATP6V1F::GPC4	red&&GPC4::TSC1	green
ATP6V1F::GPC4	red&&GPC4::VHL	green
GPC4::RASSF5	red&&AJUBA::GPC4	green
GPC4::RASSF5	red&&GADD45A::GPC4	green
GPC4::RASSF5	red&&GPC4::GUCY1A2	green
GPC4::RASSF5	red&&GPC4::GUCY1A3	green
GPC4::RASSF5	red&&GPC4::HDAC1	green
GPC4::RASSF5	red&&GPC4::MAP3K5	green
GPC4::RASSF5	red&&GPC4::MED27	green
GPC4::RASSF5	red&&GPC4::PAK1	green
GPC4::RASSF5	red&&GPC4::PIK3R2	green
GPC4::RASSF5	red&&GPC4::PPP4C	green
GPC4::RASSF5	red&&GPC4::ABL2	green
GPC4::RASSF5	red&&GPC4::AKT2	green
GPC4::RASSF5	red&&GPC4::ARNT	green
GPC4::RASSF5	red&&GPC4::ATM	green
GPC4::RASSF5	red&&GPC4::BCL10	green
GPC4::RASSF5	red&&GPC4::BCL3	green
GPC4::RASSF5	red&&GPC4::BCL6	green
GPC4::RASSF5	red&&GPC4::BRAF	green
GPC4::RASSF5	red&&GPC4::BRCA1	green
GPC4::RASSF5	red&&GPC4::CDH1	green
GPC4::RASSF5	red&&GPC4::CHEK2	green
GPC4::RASSF5	red&&GPC4::MTCP1	green
GPC4::RASSF5	red&&GPC4::CREB1	green
GPC4::RASSF5	red&&GPC4::CREB3L2	green
GPC4::RASSF5	red&&GPC4::CYLD	green
GPC4::RASSF5	red&&GPC4::DDIT3	green
GPC4::RASSF5	red&&GPC4::EGFR	green
GPC4::RASSF5	red&&GPC4::FGFR2	green
GPC4::RASSF5	red&&GPC4::FGFR3	green
GPC4::RASSF5	red&&GPC4::FOXO1	green
GPC4::RASSF5	red&&GPC4::FOXO3	green
GPC4::RASSF5	red&&GPC4::HRAS	green
GPC4::RASSF5	red&&GPC4::KRAS	green
GPC4::RASSF5	red&&GPC4::LIFR	green
GPC4::RASSF5	red&&GPC4::MAML2	green
GPC4::RASSF5	red&&GPC4::MDM2	green
GPC4::RASSF5	red&&GPC4::MLLT4	green
GPC4::RASSF5	red&&GPC4::NCOA2	green
GPC4::RASSF5	red&&GPC4::NFKB2	green
GPC4::RASSF5	red&&GPC4::NRAS	green
GPC4::RASSF5	red&&GPC4::PIK3CA	green
GPC4::RASSF5	red&&GPC4::PIK3R1	green
GPC4::RASSF5	red&&GPC4::PTCH1	green
GPC4::RASSF5	red&&GPC4::PTEN	green
GPC4::RASSF5	red&&GPC4::PTPN11	green
GPC4::RASSF5	red&&GPC4::TFRC	green
GPC4::RASSF5	red&&GPC4::TPM3	green
GPC4::RASSF5	red&&GPC4::TSC1	green
GPC4::RASSF5	red&&GPC4::VHL	green
GPC4::TCL1A	red&&AJUBA::GPC4	green
GPC4::TCL1A	red&&GADD45A::GPC4	green
GPC4::TCL1A	red&&GPC4::GUCY1A2	green
GPC4::TCL1A	red&&GPC4::GUCY1A3	green
GPC4::TCL1A	red&&GPC4::HDAC1	green
GPC4::TCL1A	red&&GPC4::MAP3K5	green
GPC4::TCL1A	red&&GPC4::MED27	green
GPC4::TCL1A	red&&GPC4::PAK1	green
GPC4::TCL1A	red&&GPC4::PIK3R2	green
GPC4::TCL1A	red&&GPC4::PPP4C	green
GPC4::TCL1A	red&&GPC4::ABL2	green
GPC4::TCL1A	red&&GPC4::AKT2	green
GPC4::TCL1A	red&&GPC4::ARNT	green
GPC4::TCL1A	red&&GPC4::ATM	green
GPC4::TCL1A	red&&GPC4::BCL10	green
GPC4::TCL1A	red&&GPC4::BCL3	green
GPC4::TCL1A	red&&GPC4::BCL6	green
GPC4::TCL1A	red&&GPC4::BRAF	green
GPC4::TCL1A	red&&GPC4::BRCA1	green
GPC4::TCL1A	red&&GPC4::CDH1	green
GPC4::TCL1A	red&&GPC4::CHEK2	green
GPC4::TCL1A	red&&GPC4::MTCP1	green
GPC4::TCL1A	red&&GPC4::CREB1	green
GPC4::TCL1A	red&&GPC4::CREB3L2	green
GPC4::TCL1A	red&&GPC4::CYLD	green
GPC4::TCL1A	red&&GPC4::DDIT3	green
GPC4::TCL1A	red&&GPC4::EGFR	green
GPC4::TCL1A	red&&GPC4::FGFR2	green
GPC4::TCL1A	red&&GPC4::FGFR3	green
GPC4::TCL1A	red&&GPC4::FOXO1	green
GPC4::TCL1A	red&&GPC4::FOXO3	green
GPC4::TCL1A	red&&GPC4::HRAS	green
GPC4::TCL1A	red&&GPC4::KRAS	green
GPC4::TCL1A	red&&GPC4::LIFR	green
GPC4::TCL1A	red&&GPC4::MAML2	green
GPC4::TCL1A	red&&GPC4::MDM2	green
GPC4::TCL1A	red&&GPC4::MLLT4	green
GPC4::TCL1A	red&&GPC4::NCOA2	green
GPC4::TCL1A	red&&GPC4::NFKB2	green
GPC4::TCL1A	red&&GPC4::NRAS	green
GPC4::TCL1A	red&&GPC4::PIK3CA	green
GPC4::TCL1A	red&&GPC4::PIK3R1	green
GPC4::TCL1A	red&&GPC4::PTCH1	green
GPC4::TCL1A	red&&GPC4::PTEN	green
GPC4::TCL1A	red&&GPC4::PTPN11	green
GPC4::TCL1A	red&&GPC4::TFRC	green
GPC4::TCL1A	red&&GPC4::TPM3	green
GPC4::TCL1A	red&&GPC4::TSC1	green
GPC4::TCL1A	red&&GPC4::VHL	green
ATP6V1F::MAX	red&&AJUBA::MAX	green
ATP6V1F::MAX	red&&GUCY1A2::MAX	green
ATP6V1F::MAX	red&&GUCY1A3::MAX	green
ATP6V1F::MAX	red&&HDAC1::MAX	green
ATP6V1F::MAX	red&&MAX::PPP4C	green
ATP6V1F::MAX	red&&MAX::ATM	green
ATP6V1F::MAX	red&&MAX::BCL10	green
ATP6V1F::MAX	red&&MAX::BCL3	green
ATP6V1F::MAX	red&&MAX::BRCA1	green
ATP6V1F::MAX	red&&MAX::CCND3	green
ATP6V1F::MAX	red&&MAX::CDH1	green
ATP6V1F::MAX	red&&MAX::MTCP1	green
ATP6V1F::MAX	red&&MAX::CREB1	green
ATP6V1F::MAX	red&&MAX::CREB3L2	green
ATP6V1F::MAX	red&&MAX::CREBBP	green
ATP6V1F::MAX	red&&MAX::CYLD	green
ATP6V1F::MAX	red&&MAX::FOXO1	green
ATP6V1F::MAX	red&&MAX::FOXO3	green
ATP6V1F::MAX	red&&MAX::LIFR	green
ATP6V1F::MAX	red&&MAX::MAML2	green
ATP6V1F::MAX	red&&MAX::MLLT4	green
ATP6V1F::MAX	red&&MAX::NCOA2	green
ATP6V1F::MAX	red&&MAX::PIK3CA	green
ATP6V1F::MAX	red&&MAX::PIK3R1	green
ATP6V1F::MAX	red&&MAX::PTCH1	green
ATP6V1F::MAX	red&&MAX::PTEN	green
ATP6V1F::MAX	red&&MAX::PTPN11	green
ATP6V1F::MAX	red&&MAX::SMAD4	green
ATP6V1F::MAX	red&&MAX::TFRC	green
ATP6V1F::MAX	red&&MAX::TPM3	green
ATP6V1F::MAX	red&&MAX::TSC1	green
MAX::PDGFC	red&&AJUBA::MAX	green
MAX::PDGFC	red&&GUCY1A2::MAX	green
MAX::PDGFC	red&&GUCY1A3::MAX	green
MAX::PDGFC	red&&HDAC1::MAX	green
MAX::PDGFC	red&&MAX::PPP4C	green
MAX::PDGFC	red&&MAX::ATM	green
MAX::PDGFC	red&&MAX::BCL10	green
MAX::PDGFC	red&&MAX::BCL3	green
MAX::PDGFC	red&&MAX::BRCA1	green
MAX::PDGFC	red&&MAX::CCND3	green
MAX::PDGFC	red&&MAX::CDH1	green
MAX::PDGFC	red&&MAX::MTCP1	green
MAX::PDGFC	red&&MAX::CREB1	green
MAX::PDGFC	red&&MAX::CREB3L2	green
MAX::PDGFC	red&&MAX::CREBBP	green
MAX::PDGFC	red&&MAX::CYLD	green
MAX::PDGFC	red&&MAX::FOXO1	green
MAX::PDGFC	red&&MAX::FOXO3	green
MAX::PDGFC	red&&MAX::LIFR	green
MAX::PDGFC	red&&MAX::MAML2	green
MAX::PDGFC	red&&MAX::MLLT4	green
MAX::PDGFC	red&&MAX::NCOA2	green
MAX::PDGFC	red&&MAX::PIK3CA	green
MAX::PDGFC	red&&MAX::PIK3R1	green
MAX::PDGFC	red&&MAX::PTCH1	green
MAX::PDGFC	red&&MAX::PTEN	green
MAX::PDGFC	red&&MAX::PTPN11	green
MAX::PDGFC	red&&MAX::SMAD4	green
MAX::PDGFC	red&&MAX::TFRC	green
MAX::PDGFC	red&&MAX::TPM3	green
MAX::PDGFC	red&&MAX::TSC1	green
MAX::PRKAR1A	red&&AJUBA::MAX	green
MAX::PRKAR1A	red&&GUCY1A2::MAX	green
MAX::PRKAR1A	red&&GUCY1A3::MAX	green
MAX::PRKAR1A	red&&HDAC1::MAX	green
MAX::PRKAR1A	red&&MAX::PPP4C	green
MAX::PRKAR1A	red&&MAX::ATM	green
MAX::PRKAR1A	red&&MAX::BCL10	green
MAX::PRKAR1A	red&&MAX::BCL3	green
MAX::PRKAR1A	red&&MAX::BRCA1	green
MAX::PRKAR1A	red&&MAX::CCND3	green
MAX::PRKAR1A	red&&MAX::CDH1	green
MAX::PRKAR1A	red&&MAX::MTCP1	green
MAX::PRKAR1A	red&&MAX::CREB1	green
MAX::PRKAR1A	red&&MAX::CREB3L2	green
MAX::PRKAR1A	red&&MAX::CREBBP	green
MAX::PRKAR1A	red&&MAX::CYLD	green
MAX::PRKAR1A	red&&MAX::FOXO1	green
MAX::PRKAR1A	red&&MAX::FOXO3	green
MAX::PRKAR1A	red&&MAX::LIFR	green
MAX::PRKAR1A	red&&MAX::MAML2	green
MAX::PRKAR1A	red&&MAX::MLLT4	green
MAX::PRKAR1A	red&&MAX::NCOA2	green
MAX::PRKAR1A	red&&MAX::PIK3CA	green
MAX::PRKAR1A	red&&MAX::PIK3R1	green
MAX::PRKAR1A	red&&MAX::PTCH1	green
MAX::PRKAR1A	red&&MAX::PTEN	green
MAX::PRKAR1A	red&&MAX::PTPN11	green
MAX::PRKAR1A	red&&MAX::SMAD4	green
MAX::PRKAR1A	red&&MAX::TFRC	green
MAX::PRKAR1A	red&&MAX::TPM3	green
MAX::PRKAR1A	red&&MAX::TSC1	green
MAX::COL1A1	red&&AJUBA::MAX	green
MAX::COL1A1	red&&GUCY1A2::MAX	green
MAX::COL1A1	red&&GUCY1A3::MAX	green
MAX::COL1A1	red&&HDAC1::MAX	green
MAX::COL1A1	red&&MAX::PPP4C	green
MAX::COL1A1	red&&MAX::ATM	green
MAX::COL1A1	red&&MAX::BCL10	green
MAX::COL1A1	red&&MAX::BCL3	green
MAX::COL1A1	red&&MAX::BRCA1	green
MAX::COL1A1	red&&MAX::CCND3	green
MAX::COL1A1	red&&MAX::CDH1	green
MAX::COL1A1	red&&MAX::MTCP1	green
MAX::COL1A1	red&&MAX::CREB1	green
MAX::COL1A1	red&&MAX::CREB3L2	green
MAX::COL1A1	red&&MAX::CREBBP	green
MAX::COL1A1	red&&MAX::CYLD	green
MAX::COL1A1	red&&MAX::FOXO1	green
MAX::COL1A1	red&&MAX::FOXO3	green
MAX::COL1A1	red&&MAX::LIFR	green
MAX::COL1A1	red&&MAX::MAML2	green
MAX::COL1A1	red&&MAX::MLLT4	green
MAX::COL1A1	red&&MAX::NCOA2	green
MAX::COL1A1	red&&MAX::PIK3CA	green
MAX::COL1A1	red&&MAX::PIK3R1	green
MAX::COL1A1	red&&MAX::PTCH1	green
MAX::COL1A1	red&&MAX::PTEN	green
MAX::COL1A1	red&&MAX::PTPN11	green
MAX::COL1A1	red&&MAX::SMAD4	green
MAX::COL1A1	red&&MAX::TFRC	green
MAX::COL1A1	red&&MAX::TPM3	green
MAX::COL1A1	red&&MAX::TSC1	green
MAX::REL	red&&AJUBA::MAX	green
MAX::REL	red&&GUCY1A2::MAX	green
MAX::REL	red&&GUCY1A3::MAX	green
MAX::REL	red&&HDAC1::MAX	green
MAX::REL	red&&MAX::PPP4C	green
MAX::REL	red&&MAX::ATM	green
MAX::REL	red&&MAX::BCL10	green
MAX::REL	red&&MAX::BCL3	green
MAX::REL	red&&MAX::BRCA1	green
MAX::REL	red&&MAX::CCND3	green
MAX::REL	red&&MAX::CDH1	green
MAX::REL	red&&MAX::MTCP1	green
MAX::REL	red&&MAX::CREB1	green
MAX::REL	red&&MAX::CREB3L2	green
MAX::REL	red&&MAX::CREBBP	green
MAX::REL	red&&MAX::CYLD	green
MAX::REL	red&&MAX::FOXO1	green
MAX::REL	red&&MAX::FOXO3	green
MAX::REL	red&&MAX::LIFR	green
MAX::REL	red&&MAX::MAML2	green
MAX::REL	red&&MAX::MLLT4	green
MAX::REL	red&&MAX::NCOA2	green
MAX::REL	red&&MAX::PIK3CA	green
MAX::REL	red&&MAX::PIK3R1	green
MAX::REL	red&&MAX::PTCH1	green
MAX::REL	red&&MAX::PTEN	green
MAX::REL	red&&MAX::PTPN11	green
MAX::REL	red&&MAX::SMAD4	green
MAX::REL	red&&MAX::TFRC	green
MAX::REL	red&&MAX::TPM3	green
MAX::REL	red&&MAX::TSC1	green
MAX::TCL1A	red&&AJUBA::MAX	green
MAX::TCL1A	red&&GUCY1A2::MAX	green
MAX::TCL1A	red&&GUCY1A3::MAX	green
MAX::TCL1A	red&&HDAC1::MAX	green
MAX::TCL1A	red&&MAX::PPP4C	green
MAX::TCL1A	red&&MAX::ATM	green
MAX::TCL1A	red&&MAX::BCL10	green
MAX::TCL1A	red&&MAX::BCL3	green
MAX::TCL1A	red&&MAX::BRCA1	green
MAX::TCL1A	red&&MAX::CCND3	green
MAX::TCL1A	red&&MAX::CDH1	green
MAX::TCL1A	red&&MAX::MTCP1	green
MAX::TCL1A	red&&MAX::CREB1	green
MAX::TCL1A	red&&MAX::CREB3L2	green
MAX::TCL1A	red&&MAX::CREBBP	green
MAX::TCL1A	red&&MAX::CYLD	green
MAX::TCL1A	red&&MAX::FOXO1	green
MAX::TCL1A	red&&MAX::FOXO3	green
MAX::TCL1A	red&&MAX::LIFR	green
MAX::TCL1A	red&&MAX::MAML2	green
MAX::TCL1A	red&&MAX::MLLT4	green
MAX::TCL1A	red&&MAX::NCOA2	green
MAX::TCL1A	red&&MAX::PIK3CA	green
MAX::TCL1A	red&&MAX::PIK3R1	green
MAX::TCL1A	red&&MAX::PTCH1	green
MAX::TCL1A	red&&MAX::PTEN	green
MAX::TCL1A	red&&MAX::PTPN11	green
MAX::TCL1A	red&&MAX::SMAD4	green
MAX::TCL1A	red&&MAX::TFRC	green
MAX::TCL1A	red&&MAX::TPM3	green
MAX::TCL1A	red&&MAX::TSC1	green
MAX::TSHR	red&&AJUBA::MAX	green
MAX::TSHR	red&&GUCY1A2::MAX	green
MAX::TSHR	red&&GUCY1A3::MAX	green
MAX::TSHR	red&&HDAC1::MAX	green
MAX::TSHR	red&&MAX::PPP4C	green
MAX::TSHR	red&&MAX::ATM	green
MAX::TSHR	red&&MAX::BCL10	green
MAX::TSHR	red&&MAX::BCL3	green
MAX::TSHR	red&&MAX::BRCA1	green
MAX::TSHR	red&&MAX::CCND3	green
MAX::TSHR	red&&MAX::CDH1	green
MAX::TSHR	red&&MAX::MTCP1	green
MAX::TSHR	red&&MAX::CREB1	green
MAX::TSHR	red&&MAX::CREB3L2	green
MAX::TSHR	red&&MAX::CREBBP	green
MAX::TSHR	red&&MAX::CYLD	green
MAX::TSHR	red&&MAX::FOXO1	green
MAX::TSHR	red&&MAX::FOXO3	green
MAX::TSHR	red&&MAX::LIFR	green
MAX::TSHR	red&&MAX::MAML2	green
MAX::TSHR	red&&MAX::MLLT4	green
MAX::TSHR	red&&MAX::NCOA2	green
MAX::TSHR	red&&MAX::PIK3CA	green
MAX::TSHR	red&&MAX::PIK3R1	green
MAX::TSHR	red&&MAX::PTCH1	green
MAX::TSHR	red&&MAX::PTEN	green
MAX::TSHR	red&&MAX::PTPN11	green
MAX::TSHR	red&&MAX::SMAD4	green
MAX::TSHR	red&&MAX::TFRC	green
MAX::TSHR	red&&MAX::TPM3	green
MAX::TSHR	red&&MAX::TSC1	green
MET::PRKAR1A	red&&AJUBA::MET	green
MET::PRKAR1A	red&&GADD45A::MET	green
MET::PRKAR1A	red&&GUCY1A2::MET	green
MET::PRKAR1A	red&&GUCY1A3::MET	green
MET::PRKAR1A	red&&HDAC1::MET	green
MET::PRKAR1A	red&&MAP3K5::MET	green
MET::PRKAR1A	red&&MET::PAK1	green
MET::PRKAR1A	red&&MET::PIK3R2	green
MET::PRKAR1A	red&&MET::PPP4C	green
MET::PRKAR1A	red&&MET::ABL2	green
MET::PRKAR1A	red&&MET::ATM	green
MET::PRKAR1A	red&&MET::BCL10	green
MET::PRKAR1A	red&&MET::BCL3	green
MET::PRKAR1A	red&&MET::BCL6	green
MET::PRKAR1A	red&&MET::BRAF	green
MET::PRKAR1A	red&&MET::CCND3	green
MET::PRKAR1A	red&&MET::CDH1	green
MET::PRKAR1A	red&&MET::CHEK2	green
MET::PRKAR1A	red&&MET::CREB1	green
MET::PRKAR1A	red&&MET::CREB3L2	green
MET::PRKAR1A	red&&MET::CREBBP	green
MET::PRKAR1A	red&&MET::CYLD	green
MET::PRKAR1A	red&&MET::DDIT3	green
MET::PRKAR1A	red&&MET::FGFR2	green
MET::PRKAR1A	red&&MET::FGFR3	green
MET::PRKAR1A	red&&MET::FOXO1	green
MET::PRKAR1A	red&&MET::FOXO3	green
MET::PRKAR1A	red&&MET::HRAS	green
MET::PRKAR1A	red&&MET::KRAS	green
MET::PRKAR1A	red&&MET::LIFR	green
MET::PRKAR1A	red&&MET::MLLT4	green
MET::PRKAR1A	red&&MET::NCOA2	green
MET::PRKAR1A	red&&MET::NFKB2	green
MET::PRKAR1A	red&&MET::PIK3R1	green
MET::PRKAR1A	red&&MET::PTCH1	green
MET::PRKAR1A	red&&MET::PTEN	green
MET::PRKAR1A	red&&MET::PTPN11	green
MET::PRKAR1A	red&&MET::SMAD4	green
MET::PRKAR1A	red&&MET::TFRC	green
MET::PRKAR1A	red&&MET::TPM3	green
MET::PRKAR1A	red&&MET::TSC1	green
ATP6V1F::RAP1GAP	red&&AJUBA::RAP1GAP	green
ATP6V1F::RAP1GAP	red&&ATP6V0A4::RAP1GAP	green
ATP6V1F::RAP1GAP	red&&GADD45A::RAP1GAP	green
ATP6V1F::RAP1GAP	red&&GUCY1A2::RAP1GAP	green
ATP6V1F::RAP1GAP	red&&GUCY1A3::RAP1GAP	green
ATP6V1F::RAP1GAP	red&&HDAC1::RAP1GAP	green
ATP6V1F::RAP1GAP	red&&MAP3K5::RAP1GAP	green
ATP6V1F::RAP1GAP	red&&MED27::RAP1GAP	green
ATP6V1F::RAP1GAP	red&&PAK1::RAP1GAP	green
ATP6V1F::RAP1GAP	red&&PPP4C::RAP1GAP	green
ATP6V1F::RAP1GAP	red&&RAP1GAP::ABL2	green
ATP6V1F::RAP1GAP	red&&RAP1GAP::ARNT	green
ATP6V1F::RAP1GAP	red&&RAP1GAP::ATM	green
ATP6V1F::RAP1GAP	red&&RAP1GAP::BCL10	green
ATP6V1F::RAP1GAP	red&&RAP1GAP::BCL3	green
ATP6V1F::RAP1GAP	red&&RAP1GAP::BCL6	green
ATP6V1F::RAP1GAP	red&&RAP1GAP::BRCA1	green
ATP6V1F::RAP1GAP	red&&RAP1GAP::CCND1	green
ATP6V1F::RAP1GAP	red&&RAP1GAP::CCND3	green
ATP6V1F::RAP1GAP	red&&RAP1GAP::CDK4	green
ATP6V1F::RAP1GAP	red&&RAP1GAP::CHEK2	green
ATP6V1F::RAP1GAP	red&&RAP1GAP::MTCP1	green
ATP6V1F::RAP1GAP	red&&RAP1GAP::CREB1	green
ATP6V1F::RAP1GAP	red&&RAP1GAP::CREB3L2	green
ATP6V1F::RAP1GAP	red&&RAP1GAP::CREBBP	green
ATP6V1F::RAP1GAP	red&&RAP1GAP::CYLD	green
ATP6V1F::RAP1GAP	red&&RAP1GAP::DDIT3	green
ATP6V1F::RAP1GAP	red&&RAP1GAP::FOXO1	green
ATP6V1F::RAP1GAP	red&&RAP1GAP::FOXO3	green
ATP6V1F::RAP1GAP	red&&RAP1GAP::HSP90AA1	green
ATP6V1F::RAP1GAP	red&&RAP1GAP::IL6ST	green
ATP6V1F::RAP1GAP	red&&RAP1GAP::LIFR	green
ATP6V1F::RAP1GAP	red&&RAP1GAP::MAML2	green
ATP6V1F::RAP1GAP	red&&RAP1GAP::MDM2	green
ATP6V1F::RAP1GAP	red&&RAP1GAP::MYC	green
ATP6V1F::RAP1GAP	red&&RAP1GAP::NCOA2	green
ATP6V1F::RAP1GAP	red&&RAP1GAP::NF2	green
ATP6V1F::RAP1GAP	red&&RAP1GAP::NFKB2	green
ATP6V1F::RAP1GAP	red&&RAP1GAP::PTCH1	green
ATP6V1F::RAP1GAP	red&&RAP1GAP::PTEN	green
ATP6V1F::RAP1GAP	red&&RAP1GAP::PTPN11	green
ATP6V1F::RAP1GAP	red&&RAP1GAP::SMAD4	green
ATP6V1F::RAP1GAP	red&&RAP1GAP::TCF3	green
ATP6V1F::RAP1GAP	red&&RAP1GAP::TFRC	green
ATP6V1F::RAP1GAP	red&&RAP1GAP::TPM3	green
ATP6V1F::RAP1GAP	red&&RAP1GAP::TSC1	green
ATP6V1F::RAP1GAP	red&&RAP1GAP::VHL	green
ATP6V1F::SMEK1	red&&AJUBA::SMEK1	green
ATP6V1F::SMEK1	red&&ATP6V0A4::SMEK1	green
ATP6V1F::SMEK1	red&&GUCY1A2::SMEK1	green
ATP6V1F::SMEK1	red&&GUCY1A3::SMEK1	green
ATP6V1F::SMEK1	red&&HDAC1::SMEK1	green
ATP6V1F::SMEK1	red&&MED27::SMEK1	green
ATP6V1F::SMEK1	red&&PAK1::SMEK1	green
ATP6V1F::SMEK1	red&&SMEK1::ABL2	green
ATP6V1F::SMEK1	red&&SMEK1::ATM	green
ATP6V1F::SMEK1	red&&SMEK1::BCL10	green
ATP6V1F::SMEK1	red&&SMEK1::BCL3	green
ATP6V1F::SMEK1	red&&SMEK1::BRCA1	green
ATP6V1F::SMEK1	red&&SMEK1::CCND1	green
ATP6V1F::SMEK1	red&&SMEK1::CCND3	green
ATP6V1F::SMEK1	red&&SMEK1::CDH1	green
ATP6V1F::SMEK1	red&&SMEK1::CDK4	green
ATP6V1F::SMEK1	red&&SMEK1::MTCP1	green
ATP6V1F::SMEK1	red&&SMEK1::CYLD	green
ATP6V1F::SMEK1	red&&SMEK1::EGFR	green
ATP6V1F::SMEK1	red&&SMEK1::FGFR2	green
ATP6V1F::SMEK1	red&&SMEK1::FGFR3	green
ATP6V1F::SMEK1	red&&SMEK1::FOXO3	green
ATP6V1F::SMEK1	red&&SMEK1::HRAS	green
ATP6V1F::SMEK1	red&&SMEK1::LIFR	green
ATP6V1F::SMEK1	red&&SMEK1::MAML2	green
ATP6V1F::SMEK1	red&&SMEK1::MLLT4	green
ATP6V1F::SMEK1	red&&SMEK1::NCOA2	green
ATP6V1F::SMEK1	red&&SMEK1::NF2	green
ATP6V1F::SMEK1	red&&SMEK1::NFKB2	green
ATP6V1F::SMEK1	red&&SMEK1::NRAS	green
ATP6V1F::SMEK1	red&&SMEK1::PIK3CA	green
ATP6V1F::SMEK1	red&&SMEK1::PIK3R1	green
ATP6V1F::SMEK1	red&&SMEK1::PTCH1	green
ATP6V1F::SMEK1	red&&SMEK1::PTEN	green
ATP6V1F::SMEK1	red&&SMEK1::PTPN11	green
ATP6V1F::SMEK1	red&&SMEK1::SMAD4	green
ATP6V1F::SMEK1	red&&SMEK1::TFRC	green
ATP6V1F::SMEK1	red&&SMEK1::TPM3	green
ATP6V1F::SMEK1	red&&SMEK1::TSC1	green
ATP6V1F::SMEK1	red&&SMEK1::VHL	green
PRKAR1A::SMEK1	red&&AJUBA::SMEK1	green
PRKAR1A::SMEK1	red&&ATP6V0A4::SMEK1	green
PRKAR1A::SMEK1	red&&GUCY1A2::SMEK1	green
PRKAR1A::SMEK1	red&&GUCY1A3::SMEK1	green
PRKAR1A::SMEK1	red&&HDAC1::SMEK1	green
PRKAR1A::SMEK1	red&&MED27::SMEK1	green
PRKAR1A::SMEK1	red&&PAK1::SMEK1	green
PRKAR1A::SMEK1	red&&SMEK1::ABL2	green
PRKAR1A::SMEK1	red&&SMEK1::ATM	green
PRKAR1A::SMEK1	red&&SMEK1::BCL10	green
PRKAR1A::SMEK1	red&&SMEK1::BCL3	green
PRKAR1A::SMEK1	red&&SMEK1::BRCA1	green
PRKAR1A::SMEK1	red&&SMEK1::CCND1	green
PRKAR1A::SMEK1	red&&SMEK1::CCND3	green
PRKAR1A::SMEK1	red&&SMEK1::CDH1	green
PRKAR1A::SMEK1	red&&SMEK1::CDK4	green
PRKAR1A::SMEK1	red&&SMEK1::MTCP1	green
PRKAR1A::SMEK1	red&&SMEK1::CYLD	green
PRKAR1A::SMEK1	red&&SMEK1::EGFR	green
PRKAR1A::SMEK1	red&&SMEK1::FGFR2	green
PRKAR1A::SMEK1	red&&SMEK1::FGFR3	green
PRKAR1A::SMEK1	red&&SMEK1::FOXO3	green
PRKAR1A::SMEK1	red&&SMEK1::HRAS	green
PRKAR1A::SMEK1	red&&SMEK1::LIFR	green
PRKAR1A::SMEK1	red&&SMEK1::MAML2	green
PRKAR1A::SMEK1	red&&SMEK1::MLLT4	green
PRKAR1A::SMEK1	red&&SMEK1::NCOA2	green
PRKAR1A::SMEK1	red&&SMEK1::NF2	green
PRKAR1A::SMEK1	red&&SMEK1::NFKB2	green
PRKAR1A::SMEK1	red&&SMEK1::NRAS	green
PRKAR1A::SMEK1	red&&SMEK1::PIK3CA	green
PRKAR1A::SMEK1	red&&SMEK1::PIK3R1	green
PRKAR1A::SMEK1	red&&SMEK1::PTCH1	green
PRKAR1A::SMEK1	red&&SMEK1::PTEN	green
PRKAR1A::SMEK1	red&&SMEK1::PTPN11	green
PRKAR1A::SMEK1	red&&SMEK1::SMAD4	green
PRKAR1A::SMEK1	red&&SMEK1::TFRC	green
PRKAR1A::SMEK1	red&&SMEK1::TPM3	green
PRKAR1A::SMEK1	red&&SMEK1::TSC1	green
PRKAR1A::SMEK1	red&&SMEK1::VHL	green
SMEK1::TCL1A	red&&AJUBA::SMEK1	green
SMEK1::TCL1A	red&&ATP6V0A4::SMEK1	green
SMEK1::TCL1A	red&&GUCY1A2::SMEK1	green
SMEK1::TCL1A	red&&GUCY1A3::SMEK1	green
SMEK1::TCL1A	red&&HDAC1::SMEK1	green
SMEK1::TCL1A	red&&MED27::SMEK1	green
SMEK1::TCL1A	red&&PAK1::SMEK1	green
SMEK1::TCL1A	red&&SMEK1::ABL2	green
SMEK1::TCL1A	red&&SMEK1::ATM	green
SMEK1::TCL1A	red&&SMEK1::BCL10	green
SMEK1::TCL1A	red&&SMEK1::BCL3	green
SMEK1::TCL1A	red&&SMEK1::BRCA1	green
SMEK1::TCL1A	red&&SMEK1::CCND1	green
SMEK1::TCL1A	red&&SMEK1::CCND3	green
SMEK1::TCL1A	red&&SMEK1::CDH1	green
SMEK1::TCL1A	red&&SMEK1::CDK4	green
SMEK1::TCL1A	red&&SMEK1::MTCP1	green
SMEK1::TCL1A	red&&SMEK1::CYLD	green
SMEK1::TCL1A	red&&SMEK1::EGFR	green
SMEK1::TCL1A	red&&SMEK1::FGFR2	green
SMEK1::TCL1A	red&&SMEK1::FGFR3	green
SMEK1::TCL1A	red&&SMEK1::FOXO3	green
SMEK1::TCL1A	red&&SMEK1::HRAS	green
SMEK1::TCL1A	red&&SMEK1::LIFR	green
SMEK1::TCL1A	red&&SMEK1::MAML2	green
SMEK1::TCL1A	red&&SMEK1::MLLT4	green
SMEK1::TCL1A	red&&SMEK1::NCOA2	green
SMEK1::TCL1A	red&&SMEK1::NF2	green
SMEK1::TCL1A	red&&SMEK1::NFKB2	green
SMEK1::TCL1A	red&&SMEK1::NRAS	green
SMEK1::TCL1A	red&&SMEK1::PIK3CA	green
SMEK1::TCL1A	red&&SMEK1::PIK3R1	green
SMEK1::TCL1A	red&&SMEK1::PTCH1	green
SMEK1::TCL1A	red&&SMEK1::PTEN	green
SMEK1::TCL1A	red&&SMEK1::PTPN11	green
SMEK1::TCL1A	red&&SMEK1::SMAD4	green
SMEK1::TCL1A	red&&SMEK1::TFRC	green
SMEK1::TCL1A	red&&SMEK1::TPM3	green
SMEK1::TCL1A	red&&SMEK1::TSC1	green
SMEK1::TCL1A	red&&SMEK1::VHL	green
ATP6V1F::TP53	red&&AJUBA::TP53	green
ATP6V1F::TP53	red&&GADD45A::TP53	green
ATP6V1F::TP53	red&&PAK1::TP53	green
ATP6V1F::TP53	red&&PPP4C::TP53	green
ATP6V1F::TP53	red&&TP53::ABL2	green
ATP6V1F::TP53	red&&TP53::CYLD	green
ATP6V1F::TP53	red&&TP53::FOXO3	green
ATP6V1F::TP53	red&&TP53::KRAS	green
ATP6V1F::TP53	red&&TP53::NFKB2	green
ATP6V1F::TP53	red&&TP53::PTEN	green
ATP6V1F::TP53	red&&TP53::SMAD4	green
ATP6V1F::TP53	red&&TP53::TSC1	green
CPT2::TP53	red&&AJUBA::TP53	green
CPT2::TP53	red&&GADD45A::TP53	green
CPT2::TP53	red&&PAK1::TP53	green
CPT2::TP53	red&&PPP4C::TP53	green
CPT2::TP53	red&&TP53::ABL2	green
CPT2::TP53	red&&TP53::CYLD	green
CPT2::TP53	red&&TP53::FOXO3	green
CPT2::TP53	red&&TP53::KRAS	green
CPT2::TP53	red&&TP53::NFKB2	green
CPT2::TP53	red&&TP53::PTEN	green
CPT2::TP53	red&&TP53::SMAD4	green
CPT2::TP53	red&&TP53::TSC1	green
PDGFC::TP53	red&&AJUBA::TP53	green
PDGFC::TP53	red&&GADD45A::TP53	green
PDGFC::TP53	red&&PAK1::TP53	green
PDGFC::TP53	red&&PPP4C::TP53	green
PDGFC::TP53	red&&TP53::ABL2	green
PDGFC::TP53	red&&TP53::CYLD	green
PDGFC::TP53	red&&TP53::FOXO3	green
PDGFC::TP53	red&&TP53::KRAS	green
PDGFC::TP53	red&&TP53::NFKB2	green
PDGFC::TP53	red&&TP53::PTEN	green
PDGFC::TP53	red&&TP53::SMAD4	green
PDGFC::TP53	red&&TP53::TSC1	green
PRKAR1A::TP53	red&&AJUBA::TP53	green
PRKAR1A::TP53	red&&GADD45A::TP53	green
PRKAR1A::TP53	red&&PAK1::TP53	green
PRKAR1A::TP53	red&&PPP4C::TP53	green
PRKAR1A::TP53	red&&TP53::ABL2	green
PRKAR1A::TP53	red&&TP53::CYLD	green
PRKAR1A::TP53	red&&TP53::FOXO3	green
PRKAR1A::TP53	red&&TP53::KRAS	green
PRKAR1A::TP53	red&&TP53::NFKB2	green
PRKAR1A::TP53	red&&TP53::PTEN	green
PRKAR1A::TP53	red&&TP53::SMAD4	green
PRKAR1A::TP53	red&&TP53::TSC1	green
RASSF5::TP53	red&&AJUBA::TP53	green
RASSF5::TP53	red&&GADD45A::TP53	green
RASSF5::TP53	red&&PAK1::TP53	green
RASSF5::TP53	red&&PPP4C::TP53	green
RASSF5::TP53	red&&TP53::ABL2	green
RASSF5::TP53	red&&TP53::CYLD	green
RASSF5::TP53	red&&TP53::FOXO3	green
RASSF5::TP53	red&&TP53::KRAS	green
RASSF5::TP53	red&&TP53::NFKB2	green
RASSF5::TP53	red&&TP53::PTEN	green
RASSF5::TP53	red&&TP53::SMAD4	green
RASSF5::TP53	red&&TP53::TSC1	green
TP53::VIPR2	red&&AJUBA::TP53	green
TP53::VIPR2	red&&GADD45A::TP53	green
TP53::VIPR2	red&&PAK1::TP53	green
TP53::VIPR2	red&&PPP4C::TP53	green
TP53::VIPR2	red&&TP53::ABL2	green
TP53::VIPR2	red&&TP53::CYLD	green
TP53::VIPR2	red&&TP53::FOXO3	green
TP53::VIPR2	red&&TP53::KRAS	green
TP53::VIPR2	red&&TP53::NFKB2	green
TP53::VIPR2	red&&TP53::PTEN	green
TP53::VIPR2	red&&TP53::SMAD4	green
TP53::VIPR2	red&&TP53::TSC1	green
TP53::ACSL6	red&&AJUBA::TP53	green
TP53::ACSL6	red&&GADD45A::TP53	green
TP53::ACSL6	red&&PAK1::TP53	green
TP53::ACSL6	red&&PPP4C::TP53	green
TP53::ACSL6	red&&TP53::ABL2	green
TP53::ACSL6	red&&TP53::CYLD	green
TP53::ACSL6	red&&TP53::FOXO3	green
TP53::ACSL6	red&&TP53::KRAS	green
TP53::ACSL6	red&&TP53::NFKB2	green
TP53::ACSL6	red&&TP53::PTEN	green
TP53::ACSL6	red&&TP53::SMAD4	green
TP53::ACSL6	red&&TP53::TSC1	green
TP53::BMPR1A	red&&AJUBA::TP53	green
TP53::BMPR1A	red&&GADD45A::TP53	green
TP53::BMPR1A	red&&PAK1::TP53	green
TP53::BMPR1A	red&&PPP4C::TP53	green
TP53::BMPR1A	red&&TP53::ABL2	green
TP53::BMPR1A	red&&TP53::CYLD	green
TP53::BMPR1A	red&&TP53::FOXO3	green
TP53::BMPR1A	red&&TP53::KRAS	green
TP53::BMPR1A	red&&TP53::NFKB2	green
TP53::BMPR1A	red&&TP53::PTEN	green
TP53::BMPR1A	red&&TP53::SMAD4	green
TP53::BMPR1A	red&&TP53::TSC1	green
TP53::FGFR1	red&&AJUBA::TP53	green
TP53::FGFR1	red&&GADD45A::TP53	green
TP53::FGFR1	red&&PAK1::TP53	green
TP53::FGFR1	red&&PPP4C::TP53	green
TP53::FGFR1	red&&TP53::ABL2	green
TP53::FGFR1	red&&TP53::CYLD	green
TP53::FGFR1	red&&TP53::FOXO3	green
TP53::FGFR1	red&&TP53::KRAS	green
TP53::FGFR1	red&&TP53::NFKB2	green
TP53::FGFR1	red&&TP53::PTEN	green
TP53::FGFR1	red&&TP53::SMAD4	green
TP53::FGFR1	red&&TP53::TSC1	green
TP53::IL21R	red&&AJUBA::TP53	green
TP53::IL21R	red&&GADD45A::TP53	green
TP53::IL21R	red&&PAK1::TP53	green
TP53::IL21R	red&&PPP4C::TP53	green
TP53::IL21R	red&&TP53::ABL2	green
TP53::IL21R	red&&TP53::CYLD	green
TP53::IL21R	red&&TP53::FOXO3	green
TP53::IL21R	red&&TP53::KRAS	green
TP53::IL21R	red&&TP53::NFKB2	green
TP53::IL21R	red&&TP53::PTEN	green
TP53::IL21R	red&&TP53::SMAD4	green
TP53::IL21R	red&&TP53::TSC1	green
TP53::ITK	red&&AJUBA::TP53	green
TP53::ITK	red&&GADD45A::TP53	green
TP53::ITK	red&&PAK1::TP53	green
TP53::ITK	red&&PPP4C::TP53	green
TP53::ITK	red&&TP53::ABL2	green
TP53::ITK	red&&TP53::CYLD	green
TP53::ITK	red&&TP53::FOXO3	green
TP53::ITK	red&&TP53::KRAS	green
TP53::ITK	red&&TP53::NFKB2	green
TP53::ITK	red&&TP53::PTEN	green
TP53::ITK	red&&TP53::SMAD4	green
TP53::ITK	red&&TP53::TSC1	green
TP53::PDGFRA	red&&AJUBA::TP53	green
TP53::PDGFRA	red&&GADD45A::TP53	green
TP53::PDGFRA	red&&PAK1::TP53	green
TP53::PDGFRA	red&&PPP4C::TP53	green
TP53::PDGFRA	red&&TP53::ABL2	green
TP53::PDGFRA	red&&TP53::CYLD	green
TP53::PDGFRA	red&&TP53::FOXO3	green
TP53::PDGFRA	red&&TP53::KRAS	green
TP53::PDGFRA	red&&TP53::NFKB2	green
TP53::PDGFRA	red&&TP53::PTEN	green
TP53::PDGFRA	red&&TP53::SMAD4	green
TP53::PDGFRA	red&&TP53::TSC1	green
TP53::REL	red&&AJUBA::TP53	green
TP53::REL	red&&GADD45A::TP53	green
TP53::REL	red&&PAK1::TP53	green
TP53::REL	red&&PPP4C::TP53	green
TP53::REL	red&&TP53::ABL2	green
TP53::REL	red&&TP53::CYLD	green
TP53::REL	red&&TP53::FOXO3	green
TP53::REL	red&&TP53::KRAS	green
TP53::REL	red&&TP53::NFKB2	green
TP53::REL	red&&TP53::PTEN	green
TP53::REL	red&&TP53::SMAD4	green
TP53::REL	red&&TP53::TSC1	green
TP53::TPM4	red&&AJUBA::TP53	green
TP53::TPM4	red&&GADD45A::TP53	green
TP53::TPM4	red&&PAK1::TP53	green
TP53::TPM4	red&&PPP4C::TP53	green
TP53::TPM4	red&&TP53::ABL2	green
TP53::TPM4	red&&TP53::CYLD	green
TP53::TPM4	red&&TP53::FOXO3	green
TP53::TPM4	red&&TP53::KRAS	green
TP53::TPM4	red&&TP53::NFKB2	green
TP53::TPM4	red&&TP53::PTEN	green
TP53::TPM4	red&&TP53::SMAD4	green
TP53::TPM4	red&&TP53::TSC1	green
TP53::TSHR	red&&AJUBA::TP53	green
TP53::TSHR	red&&GADD45A::TP53	green
TP53::TSHR	red&&PAK1::TP53	green
TP53::TSHR	red&&PPP4C::TP53	green
TP53::TSHR	red&&TP53::ABL2	green
TP53::TSHR	red&&TP53::CYLD	green
TP53::TSHR	red&&TP53::FOXO3	green
TP53::TSHR	red&&TP53::KRAS	green
TP53::TSHR	red&&TP53::NFKB2	green
TP53::TSHR	red&&TP53::PTEN	green
TP53::TSHR	red&&TP53::SMAD4	green
TP53::TSHR	red&&TP53::TSC1	green
ATP6V1F::TPM1	red&&AJUBA::TPM1	green
ATP6V1F::TPM1	red&&GADD45A::TPM1	green
ATP6V1F::TPM1	red&&PAK1::TPM1	green
ATP6V1F::TPM1	red&&PPP4C::TPM1	green
ATP6V1F::TPM1	red&&TPM1::ABL2	green
ATP6V1F::TPM1	red&&TPM1::BCL10	green
ATP6V1F::TPM1	red&&TPM1::MTCP1	green
ATP6V1F::TPM1	red&&TPM1::CYLD	green
ATP6V1F::TPM1	red&&TPM1::DDIT3	green
ATP6V1F::TPM1	red&&TPM1::FOXO3	green
ATP6V1F::TPM1	red&&TPM1::KRAS	green
ATP6V1F::TPM1	red&&TPM1::NFKB2	green
ATP6V1F::TPM1	red&&TPM1::PTEN	green
ATP6V1F::TPM1	red&&TPM1::SMAD4	green
ATP6V1F::TPM1	red&&TPM1::TFRC	green
ATP6V1F::TPM1	red&&TPM1::TSC1	green
PDGFC::TPM1	red&&AJUBA::TPM1	green
PDGFC::TPM1	red&&GADD45A::TPM1	green
PDGFC::TPM1	red&&PAK1::TPM1	green
PDGFC::TPM1	red&&PPP4C::TPM1	green
PDGFC::TPM1	red&&TPM1::ABL2	green
PDGFC::TPM1	red&&TPM1::BCL10	green
PDGFC::TPM1	red&&TPM1::MTCP1	green
PDGFC::TPM1	red&&TPM1::CYLD	green
PDGFC::TPM1	red&&TPM1::DDIT3	green
PDGFC::TPM1	red&&TPM1::FOXO3	green
PDGFC::TPM1	red&&TPM1::KRAS	green
PDGFC::TPM1	red&&TPM1::NFKB2	green
PDGFC::TPM1	red&&TPM1::PTEN	green
PDGFC::TPM1	red&&TPM1::SMAD4	green
PDGFC::TPM1	red&&TPM1::TFRC	green
PDGFC::TPM1	red&&TPM1::TSC1	green
PRKAR1A::TPM1	red&&AJUBA::TPM1	green
PRKAR1A::TPM1	red&&GADD45A::TPM1	green
PRKAR1A::TPM1	red&&PAK1::TPM1	green
PRKAR1A::TPM1	red&&PPP4C::TPM1	green
PRKAR1A::TPM1	red&&TPM1::ABL2	green
PRKAR1A::TPM1	red&&TPM1::BCL10	green
PRKAR1A::TPM1	red&&TPM1::MTCP1	green
PRKAR1A::TPM1	red&&TPM1::CYLD	green
PRKAR1A::TPM1	red&&TPM1::DDIT3	green
PRKAR1A::TPM1	red&&TPM1::FOXO3	green
PRKAR1A::TPM1	red&&TPM1::KRAS	green
PRKAR1A::TPM1	red&&TPM1::NFKB2	green
PRKAR1A::TPM1	red&&TPM1::PTEN	green
PRKAR1A::TPM1	red&&TPM1::SMAD4	green
PRKAR1A::TPM1	red&&TPM1::TFRC	green
PRKAR1A::TPM1	red&&TPM1::TSC1	green
RASSF5::TPM1	red&&AJUBA::TPM1	green
RASSF5::TPM1	red&&GADD45A::TPM1	green
RASSF5::TPM1	red&&PAK1::TPM1	green
RASSF5::TPM1	red&&PPP4C::TPM1	green
RASSF5::TPM1	red&&TPM1::ABL2	green
RASSF5::TPM1	red&&TPM1::BCL10	green
RASSF5::TPM1	red&&TPM1::MTCP1	green
RASSF5::TPM1	red&&TPM1::CYLD	green
RASSF5::TPM1	red&&TPM1::DDIT3	green
RASSF5::TPM1	red&&TPM1::FOXO3	green
RASSF5::TPM1	red&&TPM1::KRAS	green
RASSF5::TPM1	red&&TPM1::NFKB2	green
RASSF5::TPM1	red&&TPM1::PTEN	green
RASSF5::TPM1	red&&TPM1::SMAD4	green
RASSF5::TPM1	red&&TPM1::TFRC	green
RASSF5::TPM1	red&&TPM1::TSC1	green
TPM1::BMPR1A	red&&AJUBA::TPM1	green
TPM1::BMPR1A	red&&GADD45A::TPM1	green
TPM1::BMPR1A	red&&PAK1::TPM1	green
TPM1::BMPR1A	red&&PPP4C::TPM1	green
TPM1::BMPR1A	red&&TPM1::ABL2	green
TPM1::BMPR1A	red&&TPM1::BCL10	green
TPM1::BMPR1A	red&&TPM1::MTCP1	green
TPM1::BMPR1A	red&&TPM1::CYLD	green
TPM1::BMPR1A	red&&TPM1::DDIT3	green
TPM1::BMPR1A	red&&TPM1::FOXO3	green
TPM1::BMPR1A	red&&TPM1::KRAS	green
TPM1::BMPR1A	red&&TPM1::NFKB2	green
TPM1::BMPR1A	red&&TPM1::PTEN	green
TPM1::BMPR1A	red&&TPM1::SMAD4	green
TPM1::BMPR1A	red&&TPM1::TFRC	green
TPM1::BMPR1A	red&&TPM1::TSC1	green
TPM1::COL1A1	red&&AJUBA::TPM1	green
TPM1::COL1A1	red&&GADD45A::TPM1	green
TPM1::COL1A1	red&&PAK1::TPM1	green
TPM1::COL1A1	red&&PPP4C::TPM1	green
TPM1::COL1A1	red&&TPM1::ABL2	green
TPM1::COL1A1	red&&TPM1::BCL10	green
TPM1::COL1A1	red&&TPM1::MTCP1	green
TPM1::COL1A1	red&&TPM1::CYLD	green
TPM1::COL1A1	red&&TPM1::DDIT3	green
TPM1::COL1A1	red&&TPM1::FOXO3	green
TPM1::COL1A1	red&&TPM1::KRAS	green
TPM1::COL1A1	red&&TPM1::NFKB2	green
TPM1::COL1A1	red&&TPM1::PTEN	green
TPM1::COL1A1	red&&TPM1::SMAD4	green
TPM1::COL1A1	red&&TPM1::TFRC	green
TPM1::COL1A1	red&&TPM1::TSC1	green
TPM1::IL21R	red&&AJUBA::TPM1	green
TPM1::IL21R	red&&GADD45A::TPM1	green
TPM1::IL21R	red&&PAK1::TPM1	green
TPM1::IL21R	red&&PPP4C::TPM1	green
TPM1::IL21R	red&&TPM1::ABL2	green
TPM1::IL21R	red&&TPM1::BCL10	green
TPM1::IL21R	red&&TPM1::MTCP1	green
TPM1::IL21R	red&&TPM1::CYLD	green
TPM1::IL21R	red&&TPM1::DDIT3	green
TPM1::IL21R	red&&TPM1::FOXO3	green
TPM1::IL21R	red&&TPM1::KRAS	green
TPM1::IL21R	red&&TPM1::NFKB2	green
TPM1::IL21R	red&&TPM1::PTEN	green
TPM1::IL21R	red&&TPM1::SMAD4	green
TPM1::IL21R	red&&TPM1::TFRC	green
TPM1::IL21R	red&&TPM1::TSC1	green
TPM1::ITK	red&&AJUBA::TPM1	green
TPM1::ITK	red&&GADD45A::TPM1	green
TPM1::ITK	red&&PAK1::TPM1	green
TPM1::ITK	red&&PPP4C::TPM1	green
TPM1::ITK	red&&TPM1::ABL2	green
TPM1::ITK	red&&TPM1::BCL10	green
TPM1::ITK	red&&TPM1::MTCP1	green
TPM1::ITK	red&&TPM1::CYLD	green
TPM1::ITK	red&&TPM1::DDIT3	green
TPM1::ITK	red&&TPM1::FOXO3	green
TPM1::ITK	red&&TPM1::KRAS	green
TPM1::ITK	red&&TPM1::NFKB2	green
TPM1::ITK	red&&TPM1::PTEN	green
TPM1::ITK	red&&TPM1::SMAD4	green
TPM1::ITK	red&&TPM1::TFRC	green
TPM1::ITK	red&&TPM1::TSC1	green
TPM1::REL	red&&AJUBA::TPM1	green
TPM1::REL	red&&GADD45A::TPM1	green
TPM1::REL	red&&PAK1::TPM1	green
TPM1::REL	red&&PPP4C::TPM1	green
TPM1::REL	red&&TPM1::ABL2	green
TPM1::REL	red&&TPM1::BCL10	green
TPM1::REL	red&&TPM1::MTCP1	green
TPM1::REL	red&&TPM1::CYLD	green
TPM1::REL	red&&TPM1::DDIT3	green
TPM1::REL	red&&TPM1::FOXO3	green
TPM1::REL	red&&TPM1::KRAS	green
TPM1::REL	red&&TPM1::NFKB2	green
TPM1::REL	red&&TPM1::PTEN	green
TPM1::REL	red&&TPM1::SMAD4	green
TPM1::REL	red&&TPM1::TFRC	green
TPM1::REL	red&&TPM1::TSC1	green
TPM1::TCL1A	red&&AJUBA::TPM1	green
TPM1::TCL1A	red&&GADD45A::TPM1	green
TPM1::TCL1A	red&&PAK1::TPM1	green
TPM1::TCL1A	red&&PPP4C::TPM1	green
TPM1::TCL1A	red&&TPM1::ABL2	green
TPM1::TCL1A	red&&TPM1::BCL10	green
TPM1::TCL1A	red&&TPM1::MTCP1	green
TPM1::TCL1A	red&&TPM1::CYLD	green
TPM1::TCL1A	red&&TPM1::DDIT3	green
TPM1::TCL1A	red&&TPM1::FOXO3	green
TPM1::TCL1A	red&&TPM1::KRAS	green
TPM1::TCL1A	red&&TPM1::NFKB2	green
TPM1::TCL1A	red&&TPM1::PTEN	green
TPM1::TCL1A	red&&TPM1::SMAD4	green
TPM1::TCL1A	red&&TPM1::TFRC	green
TPM1::TCL1A	red&&TPM1::TSC1	green
TPM1::TSHR	red&&AJUBA::TPM1	green
TPM1::TSHR	red&&GADD45A::TPM1	green
TPM1::TSHR	red&&PAK1::TPM1	green
TPM1::TSHR	red&&PPP4C::TPM1	green
TPM1::TSHR	red&&TPM1::ABL2	green
TPM1::TSHR	red&&TPM1::BCL10	green
TPM1::TSHR	red&&TPM1::MTCP1	green
TPM1::TSHR	red&&TPM1::CYLD	green
TPM1::TSHR	red&&TPM1::DDIT3	green
TPM1::TSHR	red&&TPM1::FOXO3	green
TPM1::TSHR	red&&TPM1::KRAS	green
TPM1::TSHR	red&&TPM1::NFKB2	green
TPM1::TSHR	red&&TPM1::PTEN	green
TPM1::TSHR	red&&TPM1::SMAD4	green
TPM1::TSHR	red&&TPM1::TFRC	green
TPM1::TSHR	red&&TPM1::TSC1	green
ATP6V1F::KIT	red&&AJUBA::KIT	green
ATP6V1F::KIT	red&&GUCY1A2::KIT	green
ATP6V1F::KIT	red&&PAK1::KIT	green
ATP6V1F::KIT	red&&PPP4C::KIT	green
ATP6V1F::KIT	red&&BCL10::KIT	green
ATP6V1F::KIT	red&&CREB1::KIT	green
ATP6V1F::KIT	red&&CREB3L2::KIT	green
ATP6V1F::KIT	red&&CREBBP::KIT	green
ATP6V1F::KIT	red&&CYLD::KIT	green
ATP6V1F::KIT	red&&FOXO3::KIT	green
ATP6V1F::KIT	red&&KIT::LIFR	green
ATP6V1F::KIT	red&&KIT::NCOA2	green
ATP6V1F::KIT	red&&KIT::PTCH1	green
ATP6V1F::KIT	red&&KIT::PTEN	green
ATP6V1F::KIT	red&&KIT::PTPN11	green
ATP6V1F::KIT	red&&KIT::SMAD4	green
ATP6V1F::KIT	red&&KIT::TFRC	green
ATP6V1F::KIT	red&&KIT::TPM3	green
ATP6V1F::KIT	red&&KIT::TSC1	green
PRKAR1A::KIT	red&&AJUBA::KIT	green
PRKAR1A::KIT	red&&GUCY1A2::KIT	green
PRKAR1A::KIT	red&&PAK1::KIT	green
PRKAR1A::KIT	red&&PPP4C::KIT	green
PRKAR1A::KIT	red&&BCL10::KIT	green
PRKAR1A::KIT	red&&CREB1::KIT	green
PRKAR1A::KIT	red&&CREB3L2::KIT	green
PRKAR1A::KIT	red&&CREBBP::KIT	green
PRKAR1A::KIT	red&&CYLD::KIT	green
PRKAR1A::KIT	red&&FOXO3::KIT	green
PRKAR1A::KIT	red&&KIT::LIFR	green
PRKAR1A::KIT	red&&KIT::NCOA2	green
PRKAR1A::KIT	red&&KIT::PTCH1	green
PRKAR1A::KIT	red&&KIT::PTEN	green
PRKAR1A::KIT	red&&KIT::PTPN11	green
PRKAR1A::KIT	red&&KIT::SMAD4	green
PRKAR1A::KIT	red&&KIT::TFRC	green
PRKAR1A::KIT	red&&KIT::TPM3	green
PRKAR1A::KIT	red&&KIT::TSC1	green
BMPR1A::KIT	red&&AJUBA::KIT	green
BMPR1A::KIT	red&&GUCY1A2::KIT	green
BMPR1A::KIT	red&&PAK1::KIT	green
BMPR1A::KIT	red&&PPP4C::KIT	green
BMPR1A::KIT	red&&BCL10::KIT	green
BMPR1A::KIT	red&&CREB1::KIT	green
BMPR1A::KIT	red&&CREB3L2::KIT	green
BMPR1A::KIT	red&&CREBBP::KIT	green
BMPR1A::KIT	red&&CYLD::KIT	green
BMPR1A::KIT	red&&FOXO3::KIT	green
BMPR1A::KIT	red&&KIT::LIFR	green
BMPR1A::KIT	red&&KIT::NCOA2	green
BMPR1A::KIT	red&&KIT::PTCH1	green
BMPR1A::KIT	red&&KIT::PTEN	green
BMPR1A::KIT	red&&KIT::PTPN11	green
BMPR1A::KIT	red&&KIT::SMAD4	green
BMPR1A::KIT	red&&KIT::TFRC	green
BMPR1A::KIT	red&&KIT::TPM3	green
BMPR1A::KIT	red&&KIT::TSC1	green
IL21R::KIT	red&&AJUBA::KIT	green
IL21R::KIT	red&&GUCY1A2::KIT	green
IL21R::KIT	red&&PAK1::KIT	green
IL21R::KIT	red&&PPP4C::KIT	green
IL21R::KIT	red&&BCL10::KIT	green
IL21R::KIT	red&&CREB1::KIT	green
IL21R::KIT	red&&CREB3L2::KIT	green
IL21R::KIT	red&&CREBBP::KIT	green
IL21R::KIT	red&&CYLD::KIT	green
IL21R::KIT	red&&FOXO3::KIT	green
IL21R::KIT	red&&KIT::LIFR	green
IL21R::KIT	red&&KIT::NCOA2	green
IL21R::KIT	red&&KIT::PTCH1	green
IL21R::KIT	red&&KIT::PTEN	green
IL21R::KIT	red&&KIT::PTPN11	green
IL21R::KIT	red&&KIT::SMAD4	green
IL21R::KIT	red&&KIT::TFRC	green
IL21R::KIT	red&&KIT::TPM3	green
IL21R::KIT	red&&KIT::TSC1	green
ITK::KIT	red&&AJUBA::KIT	green
ITK::KIT	red&&GUCY1A2::KIT	green
ITK::KIT	red&&PAK1::KIT	green
ITK::KIT	red&&PPP4C::KIT	green
ITK::KIT	red&&BCL10::KIT	green
ITK::KIT	red&&CREB1::KIT	green
ITK::KIT	red&&CREB3L2::KIT	green
ITK::KIT	red&&CREBBP::KIT	green
ITK::KIT	red&&CYLD::KIT	green
ITK::KIT	red&&FOXO3::KIT	green
ITK::KIT	red&&KIT::LIFR	green
ITK::KIT	red&&KIT::NCOA2	green
ITK::KIT	red&&KIT::PTCH1	green
ITK::KIT	red&&KIT::PTEN	green
ITK::KIT	red&&KIT::PTPN11	green
ITK::KIT	red&&KIT::SMAD4	green
ITK::KIT	red&&KIT::TFRC	green
ITK::KIT	red&&KIT::TPM3	green
ITK::KIT	red&&KIT::TSC1	green
KIT::TSHR	red&&AJUBA::KIT	green
KIT::TSHR	red&&GUCY1A2::KIT	green
KIT::TSHR	red&&PAK1::KIT	green
KIT::TSHR	red&&PPP4C::KIT	green
KIT::TSHR	red&&BCL10::KIT	green
KIT::TSHR	red&&CREB1::KIT	green
KIT::TSHR	red&&CREB3L2::KIT	green
KIT::TSHR	red&&CREBBP::KIT	green
KIT::TSHR	red&&CYLD::KIT	green
KIT::TSHR	red&&FOXO3::KIT	green
KIT::TSHR	red&&KIT::LIFR	green
KIT::TSHR	red&&KIT::NCOA2	green
KIT::TSHR	red&&KIT::PTCH1	green
KIT::TSHR	red&&KIT::PTEN	green
KIT::TSHR	red&&KIT::PTPN11	green
KIT::TSHR	red&&KIT::SMAD4	green
KIT::TSHR	red&&KIT::TFRC	green
KIT::TSHR	red&&KIT::TPM3	green
KIT::TSHR	red&&KIT::TSC1	green
ATP6V1F::MALT1	red&&AJUBA::MALT1	green
ATP6V1F::MALT1	red&&GUCY1A2::MALT1	green
ATP6V1F::MALT1	red&&GUCY1A3::MALT1	green
ATP6V1F::MALT1	red&&HDAC1::MALT1	green
ATP6V1F::MALT1	red&&PAK1::MALT1	green
ATP6V1F::MALT1	red&&PPP4C::MALT1	green
ATP6V1F::MALT1	red&&ATM::MALT1	green
ATP6V1F::MALT1	red&&BCL3::MALT1	green
ATP6V1F::MALT1	red&&BRCA1::MALT1	green
ATP6V1F::MALT1	red&&CCND1::MALT1	green
ATP6V1F::MALT1	red&&CCND3::MALT1	green
ATP6V1F::MALT1	red&&CDH1::MALT1	green
ATP6V1F::MALT1	red&&MTCP1::MALT1	green
ATP6V1F::MALT1	red&&CREB1::MALT1	green
ATP6V1F::MALT1	red&&CREB3L2::MALT1	green
ATP6V1F::MALT1	red&&CREBBP::MALT1	green
ATP6V1F::MALT1	red&&CYLD::MALT1	green
ATP6V1F::MALT1	red&&EGFR::MALT1	green
ATP6V1F::MALT1	red&&FGFR2::MALT1	green
ATP6V1F::MALT1	red&&FGFR3::MALT1	green
ATP6V1F::MALT1	red&&FOXO1::MALT1	green
ATP6V1F::MALT1	red&&FOXO3::MALT1	green
ATP6V1F::MALT1	red&&HRAS::MALT1	green
ATP6V1F::MALT1	red&&LIFR::MALT1	green
ATP6V1F::MALT1	red&&MALT1::MAML2	green
ATP6V1F::MALT1	red&&MALT1::MLLT4	green
ATP6V1F::MALT1	red&&MALT1::NCOA2	green
ATP6V1F::MALT1	red&&MALT1::NRAS	green
ATP6V1F::MALT1	red&&MALT1::PIK3CA	green
ATP6V1F::MALT1	red&&MALT1::PIK3R1	green
ATP6V1F::MALT1	red&&MALT1::PTCH1	green
ATP6V1F::MALT1	red&&MALT1::PTEN	green
ATP6V1F::MALT1	red&&MALT1::PTPN11	green
ATP6V1F::MALT1	red&&MALT1::SMAD4	green
ATP6V1F::MALT1	red&&MALT1::TFRC	green
ATP6V1F::MALT1	red&&MALT1::TPM3	green
ATP6V1F::MALT1	red&&MALT1::TSC1	green
ATP6V1F::MALT1	red&&MALT1::VHL	green
PDGFC::MALT1	red&&AJUBA::MALT1	green
PDGFC::MALT1	red&&GUCY1A2::MALT1	green
PDGFC::MALT1	red&&GUCY1A3::MALT1	green
PDGFC::MALT1	red&&HDAC1::MALT1	green
PDGFC::MALT1	red&&PAK1::MALT1	green
PDGFC::MALT1	red&&PPP4C::MALT1	green
PDGFC::MALT1	red&&ATM::MALT1	green
PDGFC::MALT1	red&&BCL3::MALT1	green
PDGFC::MALT1	red&&BRCA1::MALT1	green
PDGFC::MALT1	red&&CCND1::MALT1	green
PDGFC::MALT1	red&&CCND3::MALT1	green
PDGFC::MALT1	red&&CDH1::MALT1	green
PDGFC::MALT1	red&&MTCP1::MALT1	green
PDGFC::MALT1	red&&CREB1::MALT1	green
PDGFC::MALT1	red&&CREB3L2::MALT1	green
PDGFC::MALT1	red&&CREBBP::MALT1	green
PDGFC::MALT1	red&&CYLD::MALT1	green
PDGFC::MALT1	red&&EGFR::MALT1	green
PDGFC::MALT1	red&&FGFR2::MALT1	green
PDGFC::MALT1	red&&FGFR3::MALT1	green
PDGFC::MALT1	red&&FOXO1::MALT1	green
PDGFC::MALT1	red&&FOXO3::MALT1	green
PDGFC::MALT1	red&&HRAS::MALT1	green
PDGFC::MALT1	red&&LIFR::MALT1	green
PDGFC::MALT1	red&&MALT1::MAML2	green
PDGFC::MALT1	red&&MALT1::MLLT4	green
PDGFC::MALT1	red&&MALT1::NCOA2	green
PDGFC::MALT1	red&&MALT1::NRAS	green
PDGFC::MALT1	red&&MALT1::PIK3CA	green
PDGFC::MALT1	red&&MALT1::PIK3R1	green
PDGFC::MALT1	red&&MALT1::PTCH1	green
PDGFC::MALT1	red&&MALT1::PTEN	green
PDGFC::MALT1	red&&MALT1::PTPN11	green
PDGFC::MALT1	red&&MALT1::SMAD4	green
PDGFC::MALT1	red&&MALT1::TFRC	green
PDGFC::MALT1	red&&MALT1::TPM3	green
PDGFC::MALT1	red&&MALT1::TSC1	green
PDGFC::MALT1	red&&MALT1::VHL	green
PRKAR1A::MALT1	red&&AJUBA::MALT1	green
PRKAR1A::MALT1	red&&GUCY1A2::MALT1	green
PRKAR1A::MALT1	red&&GUCY1A3::MALT1	green
PRKAR1A::MALT1	red&&HDAC1::MALT1	green
PRKAR1A::MALT1	red&&PAK1::MALT1	green
PRKAR1A::MALT1	red&&PPP4C::MALT1	green
PRKAR1A::MALT1	red&&ATM::MALT1	green
PRKAR1A::MALT1	red&&BCL3::MALT1	green
PRKAR1A::MALT1	red&&BRCA1::MALT1	green
PRKAR1A::MALT1	red&&CCND1::MALT1	green
PRKAR1A::MALT1	red&&CCND3::MALT1	green
PRKAR1A::MALT1	red&&CDH1::MALT1	green
PRKAR1A::MALT1	red&&MTCP1::MALT1	green
PRKAR1A::MALT1	red&&CREB1::MALT1	green
PRKAR1A::MALT1	red&&CREB3L2::MALT1	green
PRKAR1A::MALT1	red&&CREBBP::MALT1	green
PRKAR1A::MALT1	red&&CYLD::MALT1	green
PRKAR1A::MALT1	red&&EGFR::MALT1	green
PRKAR1A::MALT1	red&&FGFR2::MALT1	green
PRKAR1A::MALT1	red&&FGFR3::MALT1	green
PRKAR1A::MALT1	red&&FOXO1::MALT1	green
PRKAR1A::MALT1	red&&FOXO3::MALT1	green
PRKAR1A::MALT1	red&&HRAS::MALT1	green
PRKAR1A::MALT1	red&&LIFR::MALT1	green
PRKAR1A::MALT1	red&&MALT1::MAML2	green
PRKAR1A::MALT1	red&&MALT1::MLLT4	green
PRKAR1A::MALT1	red&&MALT1::NCOA2	green
PRKAR1A::MALT1	red&&MALT1::NRAS	green
PRKAR1A::MALT1	red&&MALT1::PIK3CA	green
PRKAR1A::MALT1	red&&MALT1::PIK3R1	green
PRKAR1A::MALT1	red&&MALT1::PTCH1	green
PRKAR1A::MALT1	red&&MALT1::PTEN	green
PRKAR1A::MALT1	red&&MALT1::PTPN11	green
PRKAR1A::MALT1	red&&MALT1::SMAD4	green
PRKAR1A::MALT1	red&&MALT1::TFRC	green
PRKAR1A::MALT1	red&&MALT1::TPM3	green
PRKAR1A::MALT1	red&&MALT1::TSC1	green
PRKAR1A::MALT1	red&&MALT1::VHL	green
COL1A1::MALT1	red&&AJUBA::MALT1	green
COL1A1::MALT1	red&&GUCY1A2::MALT1	green
COL1A1::MALT1	red&&GUCY1A3::MALT1	green
COL1A1::MALT1	red&&HDAC1::MALT1	green
COL1A1::MALT1	red&&PAK1::MALT1	green
COL1A1::MALT1	red&&PPP4C::MALT1	green
COL1A1::MALT1	red&&ATM::MALT1	green
COL1A1::MALT1	red&&BCL3::MALT1	green
COL1A1::MALT1	red&&BRCA1::MALT1	green
COL1A1::MALT1	red&&CCND1::MALT1	green
COL1A1::MALT1	red&&CCND3::MALT1	green
COL1A1::MALT1	red&&CDH1::MALT1	green
COL1A1::MALT1	red&&MTCP1::MALT1	green
COL1A1::MALT1	red&&CREB1::MALT1	green
COL1A1::MALT1	red&&CREB3L2::MALT1	green
COL1A1::MALT1	red&&CREBBP::MALT1	green
COL1A1::MALT1	red&&CYLD::MALT1	green
COL1A1::MALT1	red&&EGFR::MALT1	green
COL1A1::MALT1	red&&FGFR2::MALT1	green
COL1A1::MALT1	red&&FGFR3::MALT1	green
COL1A1::MALT1	red&&FOXO1::MALT1	green
COL1A1::MALT1	red&&FOXO3::MALT1	green
COL1A1::MALT1	red&&HRAS::MALT1	green
COL1A1::MALT1	red&&LIFR::MALT1	green
COL1A1::MALT1	red&&MALT1::MAML2	green
COL1A1::MALT1	red&&MALT1::MLLT4	green
COL1A1::MALT1	red&&MALT1::NCOA2	green
COL1A1::MALT1	red&&MALT1::NRAS	green
COL1A1::MALT1	red&&MALT1::PIK3CA	green
COL1A1::MALT1	red&&MALT1::PIK3R1	green
COL1A1::MALT1	red&&MALT1::PTCH1	green
COL1A1::MALT1	red&&MALT1::PTEN	green
COL1A1::MALT1	red&&MALT1::PTPN11	green
COL1A1::MALT1	red&&MALT1::SMAD4	green
COL1A1::MALT1	red&&MALT1::TFRC	green
COL1A1::MALT1	red&&MALT1::TPM3	green
COL1A1::MALT1	red&&MALT1::TSC1	green
COL1A1::MALT1	red&&MALT1::VHL	green
MALT1::TCL1A	red&&AJUBA::MALT1	green
MALT1::TCL1A	red&&GUCY1A2::MALT1	green
MALT1::TCL1A	red&&GUCY1A3::MALT1	green
MALT1::TCL1A	red&&HDAC1::MALT1	green
MALT1::TCL1A	red&&PAK1::MALT1	green
MALT1::TCL1A	red&&PPP4C::MALT1	green
MALT1::TCL1A	red&&ATM::MALT1	green
MALT1::TCL1A	red&&BCL3::MALT1	green
MALT1::TCL1A	red&&BRCA1::MALT1	green
MALT1::TCL1A	red&&CCND1::MALT1	green
MALT1::TCL1A	red&&CCND3::MALT1	green
MALT1::TCL1A	red&&CDH1::MALT1	green
MALT1::TCL1A	red&&MTCP1::MALT1	green
MALT1::TCL1A	red&&CREB1::MALT1	green
MALT1::TCL1A	red&&CREB3L2::MALT1	green
MALT1::TCL1A	red&&CREBBP::MALT1	green
MALT1::TCL1A	red&&CYLD::MALT1	green
MALT1::TCL1A	red&&EGFR::MALT1	green
MALT1::TCL1A	red&&FGFR2::MALT1	green
MALT1::TCL1A	red&&FGFR3::MALT1	green
MALT1::TCL1A	red&&FOXO1::MALT1	green
MALT1::TCL1A	red&&FOXO3::MALT1	green
MALT1::TCL1A	red&&HRAS::MALT1	green
MALT1::TCL1A	red&&LIFR::MALT1	green
MALT1::TCL1A	red&&MALT1::MAML2	green
MALT1::TCL1A	red&&MALT1::MLLT4	green
MALT1::TCL1A	red&&MALT1::NCOA2	green
MALT1::TCL1A	red&&MALT1::NRAS	green
MALT1::TCL1A	red&&MALT1::PIK3CA	green
MALT1::TCL1A	red&&MALT1::PIK3R1	green
MALT1::TCL1A	red&&MALT1::PTCH1	green
MALT1::TCL1A	red&&MALT1::PTEN	green
MALT1::TCL1A	red&&MALT1::PTPN11	green
MALT1::TCL1A	red&&MALT1::SMAD4	green
MALT1::TCL1A	red&&MALT1::TFRC	green
MALT1::TCL1A	red&&MALT1::TPM3	green
MALT1::TCL1A	red&&MALT1::TSC1	green
MALT1::TCL1A	red&&MALT1::VHL	green
ATP6V1F::NF1	red&&AJUBA::NF1	green
ATP6V1F::NF1	red&&GADD45A::NF1	green
ATP6V1F::NF1	red&&PPP4C::NF1	green
ATP6V1F::NF1	red&&ABL2::NF1	green
ATP6V1F::NF1	red&&BCL10::NF1	green
ATP6V1F::NF1	red&&MTCP1::NF1	green
ATP6V1F::NF1	red&&CREBBP::NF1	green
ATP6V1F::NF1	red&&CYLD::NF1	green
ATP6V1F::NF1	red&&FOXO3::NF1	green
ATP6V1F::NF1	red&&NCOA2::NF1	green
ATP6V1F::NF1	red&&NF1::NFKB2	green
ATP6V1F::NF1	red&&NF1::PTCH1	green
ATP6V1F::NF1	red&&NF1::PTEN	green
ATP6V1F::NF1	red&&NF1::SMAD4	green
ATP6V1F::NF1	red&&NF1::TFRC	green
ATP6V1F::NF1	red&&NF1::TPM3	green
ATP6V1F::NF1	red&&NF1::TSC1	green
PDGFC::NF1	red&&AJUBA::NF1	green
PDGFC::NF1	red&&GADD45A::NF1	green
PDGFC::NF1	red&&PPP4C::NF1	green
PDGFC::NF1	red&&ABL2::NF1	green
PDGFC::NF1	red&&BCL10::NF1	green
PDGFC::NF1	red&&MTCP1::NF1	green
PDGFC::NF1	red&&CREBBP::NF1	green
PDGFC::NF1	red&&CYLD::NF1	green
PDGFC::NF1	red&&FOXO3::NF1	green
PDGFC::NF1	red&&NCOA2::NF1	green
PDGFC::NF1	red&&NF1::NFKB2	green
PDGFC::NF1	red&&NF1::PTCH1	green
PDGFC::NF1	red&&NF1::PTEN	green
PDGFC::NF1	red&&NF1::SMAD4	green
PDGFC::NF1	red&&NF1::TFRC	green
PDGFC::NF1	red&&NF1::TPM3	green
PDGFC::NF1	red&&NF1::TSC1	green
PRKAR1A::NF1	red&&AJUBA::NF1	green
PRKAR1A::NF1	red&&GADD45A::NF1	green
PRKAR1A::NF1	red&&PPP4C::NF1	green
PRKAR1A::NF1	red&&ABL2::NF1	green
PRKAR1A::NF1	red&&BCL10::NF1	green
PRKAR1A::NF1	red&&MTCP1::NF1	green
PRKAR1A::NF1	red&&CREBBP::NF1	green
PRKAR1A::NF1	red&&CYLD::NF1	green
PRKAR1A::NF1	red&&FOXO3::NF1	green
PRKAR1A::NF1	red&&NCOA2::NF1	green
PRKAR1A::NF1	red&&NF1::NFKB2	green
PRKAR1A::NF1	red&&NF1::PTCH1	green
PRKAR1A::NF1	red&&NF1::PTEN	green
PRKAR1A::NF1	red&&NF1::SMAD4	green
PRKAR1A::NF1	red&&NF1::TFRC	green
PRKAR1A::NF1	red&&NF1::TPM3	green
PRKAR1A::NF1	red&&NF1::TSC1	green
RASSF5::NF1	red&&AJUBA::NF1	green
RASSF5::NF1	red&&GADD45A::NF1	green
RASSF5::NF1	red&&PPP4C::NF1	green
RASSF5::NF1	red&&ABL2::NF1	green
RASSF5::NF1	red&&BCL10::NF1	green
RASSF5::NF1	red&&MTCP1::NF1	green
RASSF5::NF1	red&&CREBBP::NF1	green
RASSF5::NF1	red&&CYLD::NF1	green
RASSF5::NF1	red&&FOXO3::NF1	green
RASSF5::NF1	red&&NCOA2::NF1	green
RASSF5::NF1	red&&NF1::NFKB2	green
RASSF5::NF1	red&&NF1::PTCH1	green
RASSF5::NF1	red&&NF1::PTEN	green
RASSF5::NF1	red&&NF1::SMAD4	green
RASSF5::NF1	red&&NF1::TFRC	green
RASSF5::NF1	red&&NF1::TPM3	green
RASSF5::NF1	red&&NF1::TSC1	green
BMPR1A::NF1	red&&AJUBA::NF1	green
BMPR1A::NF1	red&&GADD45A::NF1	green
BMPR1A::NF1	red&&PPP4C::NF1	green
BMPR1A::NF1	red&&ABL2::NF1	green
BMPR1A::NF1	red&&BCL10::NF1	green
BMPR1A::NF1	red&&MTCP1::NF1	green
BMPR1A::NF1	red&&CREBBP::NF1	green
BMPR1A::NF1	red&&CYLD::NF1	green
BMPR1A::NF1	red&&FOXO3::NF1	green
BMPR1A::NF1	red&&NCOA2::NF1	green
BMPR1A::NF1	red&&NF1::NFKB2	green
BMPR1A::NF1	red&&NF1::PTCH1	green
BMPR1A::NF1	red&&NF1::PTEN	green
BMPR1A::NF1	red&&NF1::SMAD4	green
BMPR1A::NF1	red&&NF1::TFRC	green
BMPR1A::NF1	red&&NF1::TPM3	green
BMPR1A::NF1	red&&NF1::TSC1	green
COL1A1::NF1	red&&AJUBA::NF1	green
COL1A1::NF1	red&&GADD45A::NF1	green
COL1A1::NF1	red&&PPP4C::NF1	green
COL1A1::NF1	red&&ABL2::NF1	green
COL1A1::NF1	red&&BCL10::NF1	green
COL1A1::NF1	red&&MTCP1::NF1	green
COL1A1::NF1	red&&CREBBP::NF1	green
COL1A1::NF1	red&&CYLD::NF1	green
COL1A1::NF1	red&&FOXO3::NF1	green
COL1A1::NF1	red&&NCOA2::NF1	green
COL1A1::NF1	red&&NF1::NFKB2	green
COL1A1::NF1	red&&NF1::PTCH1	green
COL1A1::NF1	red&&NF1::PTEN	green
COL1A1::NF1	red&&NF1::SMAD4	green
COL1A1::NF1	red&&NF1::TFRC	green
COL1A1::NF1	red&&NF1::TPM3	green
COL1A1::NF1	red&&NF1::TSC1	green
ITK::NF1	red&&AJUBA::NF1	green
ITK::NF1	red&&GADD45A::NF1	green
ITK::NF1	red&&PPP4C::NF1	green
ITK::NF1	red&&ABL2::NF1	green
ITK::NF1	red&&BCL10::NF1	green
ITK::NF1	red&&MTCP1::NF1	green
ITK::NF1	red&&CREBBP::NF1	green
ITK::NF1	red&&CYLD::NF1	green
ITK::NF1	red&&FOXO3::NF1	green
ITK::NF1	red&&NCOA2::NF1	green
ITK::NF1	red&&NF1::NFKB2	green
ITK::NF1	red&&NF1::PTCH1	green
ITK::NF1	red&&NF1::PTEN	green
ITK::NF1	red&&NF1::SMAD4	green
ITK::NF1	red&&NF1::TFRC	green
ITK::NF1	red&&NF1::TPM3	green
ITK::NF1	red&&NF1::TSC1	green
NF1::TCL1A	red&&AJUBA::NF1	green
NF1::TCL1A	red&&GADD45A::NF1	green
NF1::TCL1A	red&&PPP4C::NF1	green
NF1::TCL1A	red&&ABL2::NF1	green
NF1::TCL1A	red&&BCL10::NF1	green
NF1::TCL1A	red&&MTCP1::NF1	green
NF1::TCL1A	red&&CREBBP::NF1	green
NF1::TCL1A	red&&CYLD::NF1	green
NF1::TCL1A	red&&FOXO3::NF1	green
NF1::TCL1A	red&&NCOA2::NF1	green
NF1::TCL1A	red&&NF1::NFKB2	green
NF1::TCL1A	red&&NF1::PTCH1	green
NF1::TCL1A	red&&NF1::PTEN	green
NF1::TCL1A	red&&NF1::SMAD4	green
NF1::TCL1A	red&&NF1::TFRC	green
NF1::TCL1A	red&&NF1::TPM3	green
NF1::TCL1A	red&&NF1::TSC1	green
NF1::TSHR	red&&AJUBA::NF1	green
NF1::TSHR	red&&GADD45A::NF1	green
NF1::TSHR	red&&PPP4C::NF1	green
NF1::TSHR	red&&ABL2::NF1	green
NF1::TSHR	red&&BCL10::NF1	green
NF1::TSHR	red&&MTCP1::NF1	green
NF1::TSHR	red&&CREBBP::NF1	green
NF1::TSHR	red&&CYLD::NF1	green
NF1::TSHR	red&&FOXO3::NF1	green
NF1::TSHR	red&&NCOA2::NF1	green
NF1::TSHR	red&&NF1::NFKB2	green
NF1::TSHR	red&&NF1::PTCH1	green
NF1::TSHR	red&&NF1::PTEN	green
NF1::TSHR	red&&NF1::SMAD4	green
NF1::TSHR	red&&NF1::TFRC	green
NF1::TSHR	red&&NF1::TPM3	green
NF1::TSHR	red&&NF1::TSC1	green
ATP6V1F::SYK	red&&AJUBA::SYK	green
ATP6V1F::SYK	red&&GADD45A::SYK	green
ATP6V1F::SYK	red&&GUCY1A2::SYK	green
ATP6V1F::SYK	red&&GUCY1A3::SYK	green
ATP6V1F::SYK	red&&HDAC1::SYK	green
ATP6V1F::SYK	red&&PAK1::SYK	green
ATP6V1F::SYK	red&&PIK3R2::SYK	green
ATP6V1F::SYK	red&&PPP4C::SYK	green
ATP6V1F::SYK	red&&ABL2::SYK	green
ATP6V1F::SYK	red&&ATM::SYK	green
ATP6V1F::SYK	red&&BCL10::SYK	green
ATP6V1F::SYK	red&&BCL3::SYK	green
ATP6V1F::SYK	red&&BCL6::SYK	green
ATP6V1F::SYK	red&&CCND3::SYK	green
ATP6V1F::SYK	red&&CDH1::SYK	green
ATP6V1F::SYK	red&&CHEK2::SYK	green
ATP6V1F::SYK	red&&CREB1::SYK	green
ATP6V1F::SYK	red&&CREB3L2::SYK	green
ATP6V1F::SYK	red&&CREBBP::SYK	green
ATP6V1F::SYK	red&&CYLD::SYK	green
ATP6V1F::SYK	red&&EGFR::SYK	green
ATP6V1F::SYK	red&&FGFR2::SYK	green
ATP6V1F::SYK	red&&FGFR3::SYK	green
ATP6V1F::SYK	red&&FOXO1::SYK	green
ATP6V1F::SYK	red&&FOXO3::SYK	green
ATP6V1F::SYK	red&&HRAS::SYK	green
ATP6V1F::SYK	red&&LIFR::SYK	green
ATP6V1F::SYK	red&&MLLT4::SYK	green
ATP6V1F::SYK	red&&NCOA2::SYK	green
ATP6V1F::SYK	red&&NFKB2::SYK	green
ATP6V1F::SYK	red&&NRAS::SYK	green
ATP6V1F::SYK	red&&PIK3CA::SYK	green
ATP6V1F::SYK	red&&PIK3R1::SYK	green
ATP6V1F::SYK	red&&PTCH1::SYK	green
ATP6V1F::SYK	red&&PTEN::SYK	green
ATP6V1F::SYK	red&&PTPN11::SYK	green
ATP6V1F::SYK	red&&SMAD4::SYK	green
ATP6V1F::SYK	red&&SYK::TFRC	green
ATP6V1F::SYK	red&&SYK::TPM3	green
ATP6V1F::SYK	red&&SYK::TSC1	green
PDGFC::SYK	red&&AJUBA::SYK	green
PDGFC::SYK	red&&GADD45A::SYK	green
PDGFC::SYK	red&&GUCY1A2::SYK	green
PDGFC::SYK	red&&GUCY1A3::SYK	green
PDGFC::SYK	red&&HDAC1::SYK	green
PDGFC::SYK	red&&PAK1::SYK	green
PDGFC::SYK	red&&PIK3R2::SYK	green
PDGFC::SYK	red&&PPP4C::SYK	green
PDGFC::SYK	red&&ABL2::SYK	green
PDGFC::SYK	red&&ATM::SYK	green
PDGFC::SYK	red&&BCL10::SYK	green
PDGFC::SYK	red&&BCL3::SYK	green
PDGFC::SYK	red&&BCL6::SYK	green
PDGFC::SYK	red&&CCND3::SYK	green
PDGFC::SYK	red&&CDH1::SYK	green
PDGFC::SYK	red&&CHEK2::SYK	green
PDGFC::SYK	red&&CREB1::SYK	green
PDGFC::SYK	red&&CREB3L2::SYK	green
PDGFC::SYK	red&&CREBBP::SYK	green
PDGFC::SYK	red&&CYLD::SYK	green
PDGFC::SYK	red&&EGFR::SYK	green
PDGFC::SYK	red&&FGFR2::SYK	green
PDGFC::SYK	red&&FGFR3::SYK	green
PDGFC::SYK	red&&FOXO1::SYK	green
PDGFC::SYK	red&&FOXO3::SYK	green
PDGFC::SYK	red&&HRAS::SYK	green
PDGFC::SYK	red&&LIFR::SYK	green
[truncated: 3,272 more rows]

## Sheet: KEGG_Type_I_VSs
KEGG Type-I VSs						Description of each aberrant pairs in this list of Type-I VSs
ATP6V1F::CBL	red&&AJUBA::CBL	green				GeneA::GeneB	Pathway_for_GeneA	Pathway_for_GeneB	Aberration_Status
ATP6V1F::CBL	red&&FN1::CBL	green				CBL::ATP6V1F	ERBB_SIGNALING_PATHWAY	EPITHELIAL_CELL_SIGNALING_IN_HELICOBACTER_PYLORI_INFECTION	red
ATP6V1F::CBL	red&&GADD45A::CBL	green				CBL::ATP6V1F	JAK-STAT_SIGNALING_PATHWAY	EPITHELIAL_CELL_SIGNALING_IN_HELICOBACTER_PYLORI_INFECTION	red
ATP6V1F::CBL	red&&GUCY1A2::CBL	green				CBL::ATP6V1F	T_CELL_RECEPTOR_SIGNALING_PATHWAY	EPITHELIAL_CELL_SIGNALING_IN_HELICOBACTER_PYLORI_INFECTION	red
ATP6V1F::CBL	red&&GUCY1A3::CBL	green				CBL::ATP6V1F	INSULIN_SIGNALING_PATHWAY	EPITHELIAL_CELL_SIGNALING_IN_HELICOBACTER_PYLORI_INFECTION	red
ATP6V1F::CBL	red&&HDAC1::CBL	green				CBL::RASSF5	ERBB_SIGNALING_PATHWAY	RAS_SIGNALING_PATHWAY	red
ATP6V1F::CBL	red&&MAP3K5::CBL	green				CBL::RASSF5	ERBB_SIGNALING_PATHWAY	RAP1_SIGNALING_PATHWAY	red
ATP6V1F::CBL	red&&PAK1::CBL	green				RASSF5::CBL	RAS_SIGNALING_PATHWAY	JAK-STAT_SIGNALING_PATHWAY	red
ATP6V1F::CBL	red&&PPP4C::CBL	green				RASSF5::CBL	RAS_SIGNALING_PATHWAY	T_CELL_RECEPTOR_SIGNALING_PATHWAY	red
ATP6V1F::CBL	red&&ABL2::CBL	green				RASSF5::CBL	RAS_SIGNALING_PATHWAY	INSULIN_SIGNALING_PATHWAY	red
ATP6V1F::CBL	red&&ARNT::CBL	green				RASSF5::CBL	RAP1_SIGNALING_PATHWAY	JAK-STAT_SIGNALING_PATHWAY	red
ATP6V1F::CBL	red&&ATM::CBL	green				RASSF5::CBL	RAP1_SIGNALING_PATHWAY	T_CELL_RECEPTOR_SIGNALING_PATHWAY	red
ATP6V1F::CBL	red&&BCL10::CBL	green				RASSF5::CBL	RAP1_SIGNALING_PATHWAY	INSULIN_SIGNALING_PATHWAY	red
ATP6V1F::CBL	red&&BCL3::CBL	green				ERC1::ATP6V1F	NF-KAPPA_B_SIGNALING_PATHWAY	EPITHELIAL_CELL_SIGNALING_IN_HELICOBACTER_PYLORI_INFECTION	red
ATP6V1F::CBL	red&&BCL6::CBL	green				RASSF5::ERC1	RAS_SIGNALING_PATHWAY	NF-KAPPA_B_SIGNALING_PATHWAY	red
ATP6V1F::CBL	red&&BRAF::CBL	green				RASSF5::ERC1	RAP1_SIGNALING_PATHWAY	NF-KAPPA_B_SIGNALING_PATHWAY	red
ATP6V1F::CBL	red&&BRCA1::CBL	green				FOXO4::ATP6V1F	RAS_SIGNALING_PATHWAY	EPITHELIAL_CELL_SIGNALING_IN_HELICOBACTER_PYLORI_INFECTION	red
ATP6V1F::CBL	red&&CBL::CCND3	green				FOXO4::ATP6V1F	FOXO_SIGNALING_PATHWAY	EPITHELIAL_CELL_SIGNALING_IN_HELICOBACTER_PYLORI_INFECTION	red
ATP6V1F::CBL	red&&CBL::CDH1	green				RASSF5::FOXO4	RAP1_SIGNALING_PATHWAY	FOXO_SIGNALING_PATHWAY	red
ATP6V1F::CBL	red&&CBL::CHEK2	green				FOXO4::TCL1A	RAS_SIGNALING_PATHWAY	PI3K-AKT_SIGNALING_PATHWAY	red
ATP6V1F::CBL	red&&CBL::MTCP1	green				FOXO4::TCL1A	FOXO_SIGNALING_PATHWAY	PI3K-AKT_SIGNALING_PATHWAY	red
ATP6V1F::CBL	red&&CBL::CREB1	green				GNAS::ATP6V1F	RAP1_SIGNALING_PATHWAY	EPITHELIAL_CELL_SIGNALING_IN_HELICOBACTER_PYLORI_INFECTION	red
ATP6V1F::CBL	red&&CBL::CREB3L2	green				GNAS::ATP6V1F	CALCIUM_SIGNALING_PATHWAY	EPITHELIAL_CELL_SIGNALING_IN_HELICOBACTER_PYLORI_INFECTION	red
ATP6V1F::CBL	red&&CBL::CREBBP	green				GNAS::ATP6V1F	CAMP_SIGNALING_PATHWAY	EPITHELIAL_CELL_SIGNALING_IN_HELICOBACTER_PYLORI_INFECTION	red
ATP6V1F::CBL	red&&CBL::CYLD	green				GNAS::ATP6V1F	ADRENERGIC_SIGNALING_IN_CARDIOMYOCYTES	EPITHELIAL_CELL_SIGNALING_IN_HELICOBACTER_PYLORI_INFECTION	red
ATP6V1F::CBL	red&&CBL::DDIT3	green				GNAS::ATP6V1F	GNRH_SIGNALING_PATHWAY	EPITHELIAL_CELL_SIGNALING_IN_HELICOBACTER_PYLORI_INFECTION	red
ATP6V1F::CBL	red&&CBL::EGFR	green				GNAS::ATP6V1F	ESTROGEN_SIGNALING_PATHWAY	EPITHELIAL_CELL_SIGNALING_IN_HELICOBACTER_PYLORI_INFECTION	red
ATP6V1F::CBL	red&&CBL::FGFR2	green				GNAS::ATP6V1F	OXYTOCIN_SIGNALING_PATHWAY	EPITHELIAL_CELL_SIGNALING_IN_HELICOBACTER_PYLORI_INFECTION	red
ATP6V1F::CBL	red&&CBL::FGFR3	green				GNAS::ATP6V1F	GLUCAGON_SIGNALING_PATHWAY	EPITHELIAL_CELL_SIGNALING_IN_HELICOBACTER_PYLORI_INFECTION	red
ATP6V1F::CBL	red&&CBL::FOXO1	green				RASSF5::GNAS	RAS_SIGNALING_PATHWAY	CALCIUM_SIGNALING_PATHWAY	red
ATP6V1F::CBL	red&&CBL::FOXO3	green				RASSF5::GNAS	RAS_SIGNALING_PATHWAY	CAMP_SIGNALING_PATHWAY	red
ATP6V1F::CBL	red&&CBL::HRAS	green				RASSF5::GNAS	RAS_SIGNALING_PATHWAY	ADRENERGIC_SIGNALING_IN_CARDIOMYOCYTES	red
ATP6V1F::CBL	red&&CBL::KRAS	green				RASSF5::GNAS	RAS_SIGNALING_PATHWAY	GNRH_SIGNALING_PATHWAY	red
ATP6V1F::CBL	red&&CBL::LIFR	green				RASSF5::GNAS	RAS_SIGNALING_PATHWAY	ESTROGEN_SIGNALING_PATHWAY	red
ATP6V1F::CBL	red&&CBL::MDM2	green				RASSF5::GNAS	RAS_SIGNALING_PATHWAY	OXYTOCIN_SIGNALING_PATHWAY	red
ATP6V1F::CBL	red&&CBL::MLLT4	green				RASSF5::GNAS	RAS_SIGNALING_PATHWAY	GLUCAGON_SIGNALING_PATHWAY	red
ATP6V1F::CBL	red&&CBL::NCOA2	green				HSP90AB1::ATP6V1F	PI3K-AKT_SIGNALING_PATHWAY	EPITHELIAL_CELL_SIGNALING_IN_HELICOBACTER_PYLORI_INFECTION	red
ATP6V1F::CBL	red&&CBL::NFKB2	green				HSP90AB1::ATP6V1F	NOD-LIKE_RECEPTOR_SIGNALING_PATHWAY	EPITHELIAL_CELL_SIGNALING_IN_HELICOBACTER_PYLORI_INFECTION	red
ATP6V1F::CBL	red&&CBL::NRAS	green				HSP90AB1::ATP6V1F	ESTROGEN_SIGNALING_PATHWAY	EPITHELIAL_CELL_SIGNALING_IN_HELICOBACTER_PYLORI_INFECTION	red
ATP6V1F::CBL	red&&CBL::PTCH1	green				RASSF5::HSP90AB1	RAS_SIGNALING_PATHWAY	PI3K-AKT_SIGNALING_PATHWAY	red
ATP6V1F::CBL	red&&CBL::PTEN	green				RASSF5::HSP90AB1	RAS_SIGNALING_PATHWAY	NOD-LIKE_RECEPTOR_SIGNALING_PATHWAY	red
ATP6V1F::CBL	red&&CBL::PTPN11	green				RASSF5::HSP90AB1	RAS_SIGNALING_PATHWAY	ESTROGEN_SIGNALING_PATHWAY	red
ATP6V1F::CBL	red&&CBL::SMAD4	green				RASSF5::HSP90AB1	RAP1_SIGNALING_PATHWAY	PI3K-AKT_SIGNALING_PATHWAY	red
ATP6V1F::CBL	red&&CBL::TFRC	green				RASSF5::HSP90AB1	RAP1_SIGNALING_PATHWAY	NOD-LIKE_RECEPTOR_SIGNALING_PATHWAY	red
ATP6V1F::CBL	red&&CBL::TPM3	green				RASSF5::HSP90AB1	RAP1_SIGNALING_PATHWAY	ESTROGEN_SIGNALING_PATHWAY	red
ATP6V1F::CBL	red&&CBL::TSC1	green				JAK3::ATP6V1F	CHEMOKINE_SIGNALING_PATHWAY	EPITHELIAL_CELL_SIGNALING_IN_HELICOBACTER_PYLORI_INFECTION	red
RASSF5::CBL	red&&AJUBA::CBL	green				JAK3::ATP6V1F	PI3K-AKT_SIGNALING_PATHWAY	EPITHELIAL_CELL_SIGNALING_IN_HELICOBACTER_PYLORI_INFECTION	red
RASSF5::CBL	red&&FN1::CBL	green				JAK3::ATP6V1F	SIGNALING_PATHWAYS_REGULATING_PLURIPOTENCY_OF_STEM_CELLS	EPITHELIAL_CELL_SIGNALING_IN_HELICOBACTER_PYLORI_INFECTION	red
RASSF5::CBL	red&&GADD45A::CBL	green				JAK3::ATP6V1F	JAK-STAT_SIGNALING_PATHWAY	EPITHELIAL_CELL_SIGNALING_IN_HELICOBACTER_PYLORI_INFECTION	red
RASSF5::CBL	red&&GUCY1A2::CBL	green				RASSF5::JAK3	RAS_SIGNALING_PATHWAY	CHEMOKINE_SIGNALING_PATHWAY	red
RASSF5::CBL	red&&GUCY1A3::CBL	green				RASSF5::JAK3	RAS_SIGNALING_PATHWAY	PI3K-AKT_SIGNALING_PATHWAY	red
RASSF5::CBL	red&&HDAC1::CBL	green				RASSF5::JAK3	RAS_SIGNALING_PATHWAY	SIGNALING_PATHWAYS_REGULATING_PLURIPOTENCY_OF_STEM_CELLS	red
RASSF5::CBL	red&&MAP3K5::CBL	green				RASSF5::JAK3	RAS_SIGNALING_PATHWAY	JAK-STAT_SIGNALING_PATHWAY	red
RASSF5::CBL	red&&PAK1::CBL	green				RASSF5::JAK3	RAP1_SIGNALING_PATHWAY	CHEMOKINE_SIGNALING_PATHWAY	red
RASSF5::CBL	red&&PPP4C::CBL	green				RASSF5::JAK3	RAP1_SIGNALING_PATHWAY	PI3K-AKT_SIGNALING_PATHWAY	red
RASSF5::CBL	red&&ABL2::CBL	green				RASSF5::JAK3	RAP1_SIGNALING_PATHWAY	SIGNALING_PATHWAYS_REGULATING_PLURIPOTENCY_OF_STEM_CELLS	red
RASSF5::CBL	red&&ARNT::CBL	green				RASSF5::JAK3	RAP1_SIGNALING_PATHWAY	JAK-STAT_SIGNALING_PATHWAY	red
RASSF5::CBL	red&&ATM::CBL	green				MAP2K4::RASSF5	MAPK_SIGNALING_PATHWAY	RAS_SIGNALING_PATHWAY	red
RASSF5::CBL	red&&BCL10::CBL	green				MAP2K4::RASSF5	MAPK_SIGNALING_PATHWAY	RAP1_SIGNALING_PATHWAY	red
RASSF5::CBL	red&&BCL3::CBL	green				MAP2K4::RASSF5	ERBB_SIGNALING_PATHWAY	RAS_SIGNALING_PATHWAY	red
RASSF5::CBL	red&&BCL6::CBL	green				MAP2K4::RASSF5	ERBB_SIGNALING_PATHWAY	RAP1_SIGNALING_PATHWAY	red
RASSF5::CBL	red&&BRAF::CBL	green				RASSF5::MAP2K4	RAS_SIGNALING_PATHWAY	TOLL-LIKE_RECEPTOR_SIGNALING_PATHWAY	red
RASSF5::CBL	red&&BRCA1::CBL	green				RASSF5::MAP2K4	RAS_SIGNALING_PATHWAY	FC_EPSILON_RI_SIGNALING_PATHWAY	red
RASSF5::CBL	red&&CBL::CCND3	green				RASSF5::MAP2K4	RAS_SIGNALING_PATHWAY	TNF_SIGNALING_PATHWAY	red
RASSF5::CBL	red&&CBL::CDH1	green				RASSF5::MAP2K4	RAS_SIGNALING_PATHWAY	GNRH_SIGNALING_PATHWAY	red
RASSF5::CBL	red&&CBL::CHEK2	green				RASSF5::MAP2K4	RAS_SIGNALING_PATHWAY	EPITHELIAL_CELL_SIGNALING_IN_HELICOBACTER_PYLORI_INFECTION	red
RASSF5::CBL	red&&CBL::MTCP1	green				RASSF5::MAP2K4	RAP1_SIGNALING_PATHWAY	TOLL-LIKE_RECEPTOR_SIGNALING_PATHWAY	red
RASSF5::CBL	red&&CBL::CREB1	green				RASSF5::MAP2K4	RAP1_SIGNALING_PATHWAY	FC_EPSILON_RI_SIGNALING_PATHWAY	red
RASSF5::CBL	red&&CBL::CREB3L2	green				RASSF5::MAP2K4	RAP1_SIGNALING_PATHWAY	TNF_SIGNALING_PATHWAY	red
RASSF5::CBL	red&&CBL::CREBBP	green				RASSF5::MAP2K4	RAP1_SIGNALING_PATHWAY	GNRH_SIGNALING_PATHWAY	red
RASSF5::CBL	red&&CBL::CYLD	green				RASSF5::MAP2K4	RAP1_SIGNALING_PATHWAY	EPITHELIAL_CELL_SIGNALING_IN_HELICOBACTER_PYLORI_INFECTION	red
RASSF5::CBL	red&&CBL::DDIT3	green				NTRK3::ATP6V1F	NEUROTROPHIN_SIGNALING_PATHWAY	EPITHELIAL_CELL_SIGNALING_IN_HELICOBACTER_PYLORI_INFECTION	red
RASSF5::CBL	red&&CBL::EGFR	green				RASSF5::NTRK3	RAS_SIGNALING_PATHWAY	NEUROTROPHIN_SIGNALING_PATHWAY	red
RASSF5::CBL	red&&CBL::FGFR2	green				RASSF5::NTRK3	RAP1_SIGNALING_PATHWAY	NEUROTROPHIN_SIGNALING_PATHWAY	red
RASSF5::CBL	red&&CBL::FGFR3	green				TCL1A::NTRK3	PI3K-AKT_SIGNALING_PATHWAY	NEUROTROPHIN_SIGNALING_PATHWAY	red
RASSF5::CBL	red&&CBL::FOXO1	green				TSC2::ATP6V1F	P53_SIGNALING_PATHWAY	EPITHELIAL_CELL_SIGNALING_IN_HELICOBACTER_PYLORI_INFECTION	red
RASSF5::CBL	red&&CBL::FOXO3	green				TSC2::ATP6V1F	MTOR_SIGNALING_PATHWAY	EPITHELIAL_CELL_SIGNALING_IN_HELICOBACTER_PYLORI_INFECTION	red
RASSF5::CBL	red&&CBL::HRAS	green				TSC2::ATP6V1F	PI3K-AKT_SIGNALING_PATHWAY	EPITHELIAL_CELL_SIGNALING_IN_HELICOBACTER_PYLORI_INFECTION	red
RASSF5::CBL	red&&CBL::KRAS	green				TSC2::ATP6V1F	AMPK_SIGNALING_PATHWAY	EPITHELIAL_CELL_SIGNALING_IN_HELICOBACTER_PYLORI_INFECTION	red
RASSF5::CBL	red&&CBL::LIFR	green				TSC2::ATP6V1F	INSULIN_SIGNALING_PATHWAY	EPITHELIAL_CELL_SIGNALING_IN_HELICOBACTER_PYLORI_INFECTION	red
RASSF5::CBL	red&&CBL::MDM2	green				TSC2::ATP6V1F	THYROID_HORMONE_SIGNALING_PATHWAY	EPITHELIAL_CELL_SIGNALING_IN_HELICOBACTER_PYLORI_INFECTION	red
RASSF5::CBL	red&&CBL::MLLT4	green				RASSF5::TSC2	RAS_SIGNALING_PATHWAY	P53_SIGNALING_PATHWAY	red
RASSF5::CBL	red&&CBL::NCOA2	green				RASSF5::TSC2	RAS_SIGNALING_PATHWAY	MTOR_SIGNALING_PATHWAY	red
RASSF5::CBL	red&&CBL::NFKB2	green				RASSF5::TSC2	RAS_SIGNALING_PATHWAY	PI3K-AKT_SIGNALING_PATHWAY	red
RASSF5::CBL	red&&CBL::NRAS	green				RASSF5::TSC2	RAS_SIGNALING_PATHWAY	AMPK_SIGNALING_PATHWAY	red
RASSF5::CBL	red&&CBL::PTCH1	green				RASSF5::TSC2	RAS_SIGNALING_PATHWAY	INSULIN_SIGNALING_PATHWAY	red
RASSF5::CBL	red&&CBL::PTEN	green				RASSF5::TSC2	RAS_SIGNALING_PATHWAY	THYROID_HORMONE_SIGNALING_PATHWAY	red
RASSF5::CBL	red&&CBL::PTPN11	green				RASSF5::TSC2	RAP1_SIGNALING_PATHWAY	P53_SIGNALING_PATHWAY	red
RASSF5::CBL	red&&CBL::SMAD4	green				RASSF5::TSC2	RAP1_SIGNALING_PATHWAY	MTOR_SIGNALING_PATHWAY	red
RASSF5::CBL	red&&CBL::TFRC	green				RASSF5::TSC2	RAP1_SIGNALING_PATHWAY	PI3K-AKT_SIGNALING_PATHWAY	red
RASSF5::CBL	red&&CBL::TPM3	green				RASSF5::TSC2	RAP1_SIGNALING_PATHWAY	AMPK_SIGNALING_PATHWAY	red
RASSF5::CBL	red&&CBL::TSC1	green				RASSF5::TSC2	RAP1_SIGNALING_PATHWAY	INSULIN_SIGNALING_PATHWAY	red
ATP6V1F::ERC1	red&&AJUBA::ERC1	green				RASSF5::TSC2	RAP1_SIGNALING_PATHWAY	THYROID_HORMONE_SIGNALING_PATHWAY	red
ATP6V1F::ERC1	red&&FN1::ERC1	green				WAS::ATP6V1F	CHEMOKINE_SIGNALING_PATHWAY	EPITHELIAL_CELL_SIGNALING_IN_HELICOBACTER_PYLORI_INFECTION	red
ATP6V1F::ERC1	red&&GADD45A::ERC1	green				RASSF5::WAS	RAS_SIGNALING_PATHWAY	CHEMOKINE_SIGNALING_PATHWAY	red
ATP6V1F::ERC1	red&&PAK1::ERC1	green				RASSF5::WAS	RAP1_SIGNALING_PATHWAY	CHEMOKINE_SIGNALING_PATHWAY	red
ATP6V1F::ERC1	red&&PPP4C::ERC1	green				WAS::TCL1A	CHEMOKINE_SIGNALING_PATHWAY	PI3K-AKT_SIGNALING_PATHWAY	red
ATP6V1F::ERC1	red&&ABL2::ERC1	green				GPC4::ATP6V1F	WNT_SIGNALING_PATHWAY	EPITHELIAL_CELL_SIGNALING_IN_HELICOBACTER_PYLORI_INFECTION	red
ATP6V1F::ERC1	red&&MTCP1::ERC1	green				RASSF5::GPC4	RAS_SIGNALING_PATHWAY	WNT_SIGNALING_PATHWAY	red
ATP6V1F::ERC1	red&&CYLD::ERC1	green				RASSF5::GPC4	RAP1_SIGNALING_PATHWAY	WNT_SIGNALING_PATHWAY	red
ATP6V1F::ERC1	red&&DDIT3::ERC1	green				TCL1A::GPC4	PI3K-AKT_SIGNALING_PATHWAY	WNT_SIGNALING_PATHWAY	red
ATP6V1F::ERC1	red&&ERC1::FOXO3	green				MAX::ATP6V1F	MAPK_SIGNALING_PATHWAY	EPITHELIAL_CELL_SIGNALING_IN_HELICOBACTER_PYLORI_INFECTION	red
ATP6V1F::ERC1	red&&ERC1::KRAS	green				MAX::PDGFC	MAPK_SIGNALING_PATHWAY	RAS_SIGNALING_PATHWAY	red
ATP6V1F::ERC1	red&&ERC1::PTEN	green				MAX::PDGFC	MAPK_SIGNALING_PATHWAY	RAP1_SIGNALING_PATHWAY	red
ATP6V1F::ERC1	red&&ERC1::SMAD4	green				MAX::PDGFC	MAPK_SIGNALING_PATHWAY	PI3K-AKT_SIGNALING_PATHWAY	red
ATP6V1F::ERC1	red&&ERC1::TSC1	green				MAX::PRKAR1A	MAPK_SIGNALING_PATHWAY	INSULIN_SIGNALING_PATHWAY	red
RASSF5::ERC1	red&&AJUBA::ERC1	green				MAX::COL1A1	MAPK_SIGNALING_PATHWAY	PI3K-AKT_SIGNALING_PATHWAY	red
RASSF5::ERC1	red&&FN1::ERC1	green				MAX::REL	MAPK_SIGNALING_PATHWAY	RAS_SIGNALING_PATHWAY	red
RASSF5::ERC1	red&&GADD45A::ERC1	green				MAX::TCL1A	MAPK_SIGNALING_PATHWAY	PI3K-AKT_SIGNALING_PATHWAY	red
RASSF5::ERC1	red&&PAK1::ERC1	green				MAX::TSHR	MAPK_SIGNALING_PATHWAY	CAMP_SIGNALING_PATHWAY	red
RASSF5::ERC1	red&&PPP4C::ERC1	green				MET::PRKAR1A	RAS_SIGNALING_PATHWAY	INSULIN_SIGNALING_PATHWAY	red
RASSF5::ERC1	red&&ABL2::ERC1	green				MET::PRKAR1A	RAP1_SIGNALING_PATHWAY	INSULIN_SIGNALING_PATHWAY	red
RASSF5::ERC1	red&&MTCP1::ERC1	green				MET::PRKAR1A	PI3K-AKT_SIGNALING_PATHWAY	INSULIN_SIGNALING_PATHWAY	red
RASSF5::ERC1	red&&CYLD::ERC1	green				PRKAR1A::MET	INSULIN_SIGNALING_PATHWAY	EPITHELIAL_CELL_SIGNALING_IN_HELICOBACTER_PYLORI_INFECTION	red
RASSF5::ERC1	red&&DDIT3::ERC1	green				RAP1GAP::ATP6V1F	RAP1_SIGNALING_PATHWAY	EPITHELIAL_CELL_SIGNALING_IN_HELICOBACTER_PYLORI_INFECTION	red
RASSF5::ERC1	red&&ERC1::FOXO3	green				SMEK1::ATP6V1F	GLUCAGON_SIGNALING_PATHWAY	EPITHELIAL_CELL_SIGNALING_IN_HELICOBACTER_PYLORI_INFECTION	red
RASSF5::ERC1	red&&ERC1::KRAS	green				PRKAR1A::SMEK1	INSULIN_SIGNALING_PATHWAY	GLUCAGON_SIGNALING_PATHWAY	red
RASSF5::ERC1	red&&ERC1::PTEN	green				TCL1A::SMEK1	PI3K-AKT_SIGNALING_PATHWAY	GLUCAGON_SIGNALING_PATHWAY	red
RASSF5::ERC1	red&&ERC1::SMAD4	green				TP53::ATP6V1F	MAPK_SIGNALING_PATHWAY	EPITHELIAL_CELL_SIGNALING_IN_HELICOBACTER_PYLORI_INFECTION	red
RASSF5::ERC1	red&&ERC1::TSC1	green				TP53::ATP6V1F	SPHINGOLIPID_SIGNALING_PATHWAY	EPITHELIAL_CELL_SIGNALING_IN_HELICOBACTER_PYLORI_INFECTION	red
ATP6V1F::FOXO4	red&&AJUBA::FOXO4	green				TP53::ATP6V1F	P53_SIGNALING_PATHWAY	EPITHELIAL_CELL_SIGNALING_IN_HELICOBACTER_PYLORI_INFECTION	red
ATP6V1F::FOXO4	red&&FN1::FOXO4	green				TP53::ATP6V1F	PI3K-AKT_SIGNALING_PATHWAY	EPITHELIAL_CELL_SIGNALING_IN_HELICOBACTER_PYLORI_INFECTION	red
ATP6V1F::FOXO4	red&&GADD45A::FOXO4	green				TP53::ATP6V1F	WNT_SIGNALING_PATHWAY	EPITHELIAL_CELL_SIGNALING_IN_HELICOBACTER_PYLORI_INFECTION	red
ATP6V1F::FOXO4	red&&GUCY1A2::FOXO4	green				TP53::ATP6V1F	NEUROTROPHIN_SIGNALING_PATHWAY	EPITHELIAL_CELL_SIGNALING_IN_HELICOBACTER_PYLORI_INFECTION	red
ATP6V1F::FOXO4	red&&MAP3K5::FOXO4	green				TP53::ATP6V1F	THYROID_HORMONE_SIGNALING_PATHWAY	EPITHELIAL_CELL_SIGNALING_IN_HELICOBACTER_PYLORI_INFECTION	red
ATP6V1F::FOXO4	red&&PAK1::FOXO4	green				CPT2::TP53	PPAR_SIGNALING_PATHWAY	MAPK_SIGNALING_PATHWAY	red
ATP6V1F::FOXO4	red&&PPP4C::FOXO4	green				CPT2::TP53	PPAR_SIGNALING_PATHWAY	SPHINGOLIPID_SIGNALING_PATHWAY	red
ATP6V1F::FOXO4	red&&ABL2::FOXO4	green				CPT2::TP53	PPAR_SIGNALING_PATHWAY	P53_SIGNALING_PATHWAY	red
ATP6V1F::FOXO4	red&&BCL10::FOXO4	green				CPT2::TP53	PPAR_SIGNALING_PATHWAY	PI3K-AKT_SIGNALING_PATHWAY	red
ATP6V1F::FOXO4	red&&CHEK2::FOXO4	green				CPT2::TP53	PPAR_SIGNALING_PATHWAY	WNT_SIGNALING_PATHWAY	red
ATP6V1F::FOXO4	red&&MTCP1::FOXO4	green				CPT2::TP53	PPAR_SIGNALING_PATHWAY	NEUROTROPHIN_SIGNALING_PATHWAY	red
ATP6V1F::FOXO4	red&&CREB1::FOXO4	green				CPT2::TP53	PPAR_SIGNALING_PATHWAY	THYROID_HORMONE_SIGNALING_PATHWAY	red
ATP6V1F::FOXO4	red&&CREB3L2::FOXO4	green				TP53::PDGFC	MAPK_SIGNALING_PATHWAY	RAS_SIGNALING_PATHWAY	red
ATP6V1F::FOXO4	red&&CREBBP::FOXO4	green				TP53::PDGFC	MAPK_SIGNALING_PATHWAY	RAP1_SIGNALING_PATHWAY	red
ATP6V1F::FOXO4	red&&CYLD::FOXO4	green				PDGFC::TP53	RAS_SIGNALING_PATHWAY	SPHINGOLIPID_SIGNALING_PATHWAY	red
ATP6V1F::FOXO4	red&&DDIT3::FOXO4	green				PDGFC::TP53	RAS_SIGNALING_PATHWAY	P53_SIGNALING_PATHWAY	red
ATP6V1F::FOXO4	red&&FGFR2::FOXO4	green				PDGFC::TP53	RAS_SIGNALING_PATHWAY	WNT_SIGNALING_PATHWAY	red
ATP6V1F::FOXO4	red&&FOXO1::FOXO4	green				PDGFC::TP53	RAS_SIGNALING_PATHWAY	NEUROTROPHIN_SIGNALING_PATHWAY	red
ATP6V1F::FOXO4	red&&FOXO3::FOXO4	green				PDGFC::TP53	RAS_SIGNALING_PATHWAY	THYROID_HORMONE_SIGNALING_PATHWAY	red
ATP6V1F::FOXO4	red&&FOXO4::LIFR	green				PDGFC::TP53	RAP1_SIGNALING_PATHWAY	SPHINGOLIPID_SIGNALING_PATHWAY	red
ATP6V1F::FOXO4	red&&FOXO4::NCOA2	green				PDGFC::TP53	RAP1_SIGNALING_PATHWAY	P53_SIGNALING_PATHWAY	red
ATP6V1F::FOXO4	red&&FOXO4::NFKB2	green				PDGFC::TP53	RAP1_SIGNALING_PATHWAY	WNT_SIGNALING_PATHWAY	red
ATP6V1F::FOXO4	red&&FOXO4::PTCH1	green				PDGFC::TP53	RAP1_SIGNALING_PATHWAY	NEUROTROPHIN_SIGNALING_PATHWAY	red
ATP6V1F::FOXO4	red&&FOXO4::PTEN	green				PDGFC::TP53	RAP1_SIGNALING_PATHWAY	THYROID_HORMONE_SIGNALING_PATHWAY	red
ATP6V1F::FOXO4	red&&FOXO4::PTPN11	green				TP53::PRKAR1A	MAPK_SIGNALING_PATHWAY	INSULIN_SIGNALING_PATHWAY	red
ATP6V1F::FOXO4	red&&FOXO4::SMAD4	green				TP53::PRKAR1A	SPHINGOLIPID_SIGNALING_PATHWAY	INSULIN_SIGNALING_PATHWAY	red
ATP6V1F::FOXO4	red&&FOXO4::TFRC	green				TP53::PRKAR1A	P53_SIGNALING_PATHWAY	INSULIN_SIGNALING_PATHWAY	red
ATP6V1F::FOXO4	red&&FOXO4::TPM3	green				TP53::PRKAR1A	PI3K-AKT_SIGNALING_PATHWAY	INSULIN_SIGNALING_PATHWAY	red
ATP6V1F::FOXO4	red&&FOXO4::TSC1	green				TP53::PRKAR1A	WNT_SIGNALING_PATHWAY	INSULIN_SIGNALING_PATHWAY	red
RASSF5::FOXO4	red&&AJUBA::FOXO4	green				TP53::PRKAR1A	NEUROTROPHIN_SIGNALING_PATHWAY	INSULIN_SIGNALING_PATHWAY	red
RASSF5::FOXO4	red&&FN1::FOXO4	green				PRKAR1A::TP53	INSULIN_SIGNALING_PATHWAY	THYROID_HORMONE_SIGNALING_PATHWAY	red
RASSF5::FOXO4	red&&GADD45A::FOXO4	green				TP53::RASSF5	MAPK_SIGNALING_PATHWAY	RAS_SIGNALING_PATHWAY	red
RASSF5::FOXO4	red&&GUCY1A2::FOXO4	green				TP53::RASSF5	MAPK_SIGNALING_PATHWAY	RAP1_SIGNALING_PATHWAY	red
RASSF5::FOXO4	red&&MAP3K5::FOXO4	green				RASSF5::TP53	RAS_SIGNALING_PATHWAY	SPHINGOLIPID_SIGNALING_PATHWAY	red
RASSF5::FOXO4	red&&PAK1::FOXO4	green				RASSF5::TP53	RAS_SIGNALING_PATHWAY	P53_SIGNALING_PATHWAY	red
RASSF5::FOXO4	red&&PPP4C::FOXO4	green				RASSF5::TP53	RAS_SIGNALING_PATHWAY	PI3K-AKT_SIGNALING_PATHWAY	red
RASSF5::FOXO4	red&&ABL2::FOXO4	green				RASSF5::TP53	RAS_SIGNALING_PATHWAY	WNT_SIGNALING_PATHWAY	red
RASSF5::FOXO4	red&&BCL10::FOXO4	green				RASSF5::TP53	RAS_SIGNALING_PATHWAY	NEUROTROPHIN_SIGNALING_PATHWAY	red
RASSF5::FOXO4	red&&CHEK2::FOXO4	green				RASSF5::TP53	RAS_SIGNALING_PATHWAY	THYROID_HORMONE_SIGNALING_PATHWAY	red
RASSF5::FOXO4	red&&MTCP1::FOXO4	green				RASSF5::TP53	RAP1_SIGNALING_PATHWAY	SPHINGOLIPID_SIGNALING_PATHWAY	red
RASSF5::FOXO4	red&&CREB1::FOXO4	green				RASSF5::TP53	RAP1_SIGNALING_PATHWAY	P53_SIGNALING_PATHWAY	red
RASSF5::FOXO4	red&&CREB3L2::FOXO4	green				RASSF5::TP53	RAP1_SIGNALING_PATHWAY	PI3K-AKT_SIGNALING_PATHWAY	red
RASSF5::FOXO4	red&&CREBBP::FOXO4	green				RASSF5::TP53	RAP1_SIGNALING_PATHWAY	WNT_SIGNALING_PATHWAY	red
RASSF5::FOXO4	red&&CYLD::FOXO4	green				RASSF5::TP53	RAP1_SIGNALING_PATHWAY	NEUROTROPHIN_SIGNALING_PATHWAY	red
RASSF5::FOXO4	red&&DDIT3::FOXO4	green				RASSF5::TP53	RAP1_SIGNALING_PATHWAY	THYROID_HORMONE_SIGNALING_PATHWAY	red
RASSF5::FOXO4	red&&FGFR2::FOXO4	green				TP53::VIPR2	MAPK_SIGNALING_PATHWAY	CAMP_SIGNALING_PATHWAY	red
RASSF5::FOXO4	red&&FOXO1::FOXO4	green				VIPR2::TP53	CAMP_SIGNALING_PATHWAY	SPHINGOLIPID_SIGNALING_PATHWAY	red
RASSF5::FOXO4	red&&FOXO3::FOXO4	green				VIPR2::TP53	CAMP_SIGNALING_PATHWAY	P53_SIGNALING_PATHWAY	red
RASSF5::FOXO4	red&&FOXO4::LIFR	green				VIPR2::TP53	CAMP_SIGNALING_PATHWAY	PI3K-AKT_SIGNALING_PATHWAY	red
RASSF5::FOXO4	red&&FOXO4::NCOA2	green				VIPR2::TP53	CAMP_SIGNALING_PATHWAY	WNT_SIGNALING_PATHWAY	red
RASSF5::FOXO4	red&&FOXO4::NFKB2	green				VIPR2::TP53	CAMP_SIGNALING_PATHWAY	NEUROTROPHIN_SIGNALING_PATHWAY	red
RASSF5::FOXO4	red&&FOXO4::PTCH1	green				VIPR2::TP53	CAMP_SIGNALING_PATHWAY	THYROID_HORMONE_SIGNALING_PATHWAY	red
RASSF5::FOXO4	red&&FOXO4::PTEN	green				ACSL6::TP53	PPAR_SIGNALING_PATHWAY	MAPK_SIGNALING_PATHWAY	red
RASSF5::FOXO4	red&&FOXO4::PTPN11	green				ACSL6::TP53	PPAR_SIGNALING_PATHWAY	SPHINGOLIPID_SIGNALING_PATHWAY	red
RASSF5::FOXO4	red&&FOXO4::SMAD4	green				ACSL6::TP53	PPAR_SIGNALING_PATHWAY	P53_SIGNALING_PATHWAY	red
RASSF5::FOXO4	red&&FOXO4::TFRC	green				ACSL6::TP53	PPAR_SIGNALING_PATHWAY	PI3K-AKT_SIGNALING_PATHWAY	red
RASSF5::FOXO4	red&&FOXO4::TPM3	green				ACSL6::TP53	PPAR_SIGNALING_PATHWAY	WNT_SIGNALING_PATHWAY	red
RASSF5::FOXO4	red&&FOXO4::TSC1	green				ACSL6::TP53	PPAR_SIGNALING_PATHWAY	NEUROTROPHIN_SIGNALING_PATHWAY	red
FOXO4::TCL1A	red&&AJUBA::FOXO4	green				ACSL6::TP53	PPAR_SIGNALING_PATHWAY	THYROID_HORMONE_SIGNALING_PATHWAY	red
FOXO4::TCL1A	red&&FN1::FOXO4	green				TP53::ACSL6	MAPK_SIGNALING_PATHWAY	ADIPOCYTOKINE_SIGNALING_PATHWAY	red
FOXO4::TCL1A	red&&GADD45A::FOXO4	green				TP53::ACSL6	SPHINGOLIPID_SIGNALING_PATHWAY	ADIPOCYTOKINE_SIGNALING_PATHWAY	red
FOXO4::TCL1A	red&&GUCY1A2::FOXO4	green				TP53::ACSL6	P53_SIGNALING_PATHWAY	ADIPOCYTOKINE_SIGNALING_PATHWAY	red
FOXO4::TCL1A	red&&MAP3K5::FOXO4	green				TP53::ACSL6	PI3K-AKT_SIGNALING_PATHWAY	ADIPOCYTOKINE_SIGNALING_PATHWAY	red
FOXO4::TCL1A	red&&PAK1::FOXO4	green				TP53::ACSL6	WNT_SIGNALING_PATHWAY	ADIPOCYTOKINE_SIGNALING_PATHWAY	red
FOXO4::TCL1A	red&&PPP4C::FOXO4	green				TP53::ACSL6	NEUROTROPHIN_SIGNALING_PATHWAY	ADIPOCYTOKINE_SIGNALING_PATHWAY	red
FOXO4::TCL1A	red&&ABL2::FOXO4	green				TP53::ACSL6	THYROID_HORMONE_SIGNALING_PATHWAY	ADIPOCYTOKINE_SIGNALING_PATHWAY	red
FOXO4::TCL1A	red&&BCL10::FOXO4	green				TP53::BMPR1A	MAPK_SIGNALING_PATHWAY	TGF-BETA_SIGNALING_PATHWAY	red
FOXO4::TCL1A	red&&CHEK2::FOXO4	green				TP53::BMPR1A	MAPK_SIGNALING_PATHWAY	HIPPO_SIGNALING_PATHWAY	red
FOXO4::TCL1A	red&&MTCP1::FOXO4	green				TP53::BMPR1A	MAPK_SIGNALING_PATHWAY	SIGNALING_PATHWAYS_REGULATING_PLURIPOTENCY_OF_STEM_CELLS	red
FOXO4::TCL1A	red&&CREB1::FOXO4	green				TP53::BMPR1A	SPHINGOLIPID_SIGNALING_PATHWAY	TGF-BETA_SIGNALING_PATHWAY	red
FOXO4::TCL1A	red&&CREB3L2::FOXO4	green				TP53::BMPR1A	SPHINGOLIPID_SIGNALING_PATHWAY	HIPPO_SIGNALING_PATHWAY	red
FOXO4::TCL1A	red&&CREBBP::FOXO4	green				TP53::BMPR1A	SPHINGOLIPID_SIGNALING_PATHWAY	SIGNALING_PATHWAYS_REGULATING_PLURIPOTENCY_OF_STEM_CELLS	red
FOXO4::TCL1A	red&&CYLD::FOXO4	green				TP53::BMPR1A	P53_SIGNALING_PATHWAY	TGF-BETA_SIGNALING_PATHWAY	red
FOXO4::TCL1A	red&&DDIT3::FOXO4	green				TP53::BMPR1A	P53_SIGNALING_PATHWAY	HIPPO_SIGNALING_PATHWAY	red
FOXO4::TCL1A	red&&FGFR2::FOXO4	green				TP53::BMPR1A	P53_SIGNALING_PATHWAY	SIGNALING_PATHWAYS_REGULATING_PLURIPOTENCY_OF_STEM_CELLS	red
FOXO4::TCL1A	red&&FOXO1::FOXO4	green				TP53::BMPR1A	PI3K-AKT_SIGNALING_PATHWAY	TGF-BETA_SIGNALING_PATHWAY	red
FOXO4::TCL1A	red&&FOXO3::FOXO4	green				TP53::BMPR1A	PI3K-AKT_SIGNALING_PATHWAY	HIPPO_SIGNALING_PATHWAY	red
FOXO4::TCL1A	red&&FOXO4::LIFR	green				TP53::BMPR1A	PI3K-AKT_SIGNALING_PATHWAY	SIGNALING_PATHWAYS_REGULATING_PLURIPOTENCY_OF_STEM_CELLS	red
FOXO4::TCL1A	red&&FOXO4::NCOA2	green				TP53::BMPR1A	WNT_SIGNALING_PATHWAY	TGF-BETA_SIGNALING_PATHWAY	red
FOXO4::TCL1A	red&&FOXO4::NFKB2	green				TP53::BMPR1A	WNT_SIGNALING_PATHWAY	HIPPO_SIGNALING_PATHWAY	red
FOXO4::TCL1A	red&&FOXO4::PTCH1	green				TP53::BMPR1A	WNT_SIGNALING_PATHWAY	SIGNALING_PATHWAYS_REGULATING_PLURIPOTENCY_OF_STEM_CELLS	red
FOXO4::TCL1A	red&&FOXO4::PTEN	green				BMPR1A::TP53	TGF-BETA_SIGNALING_PATHWAY	NEUROTROPHIN_SIGNALING_PATHWAY	red
FOXO4::TCL1A	red&&FOXO4::PTPN11	green				BMPR1A::TP53	TGF-BETA_SIGNALING_PATHWAY	THYROID_HORMONE_SIGNALING_PATHWAY	red
FOXO4::TCL1A	red&&FOXO4::SMAD4	green				BMPR1A::TP53	HIPPO_SIGNALING_PATHWAY	NEUROTROPHIN_SIGNALING_PATHWAY	red
FOXO4::TCL1A	red&&FOXO4::TFRC	green				BMPR1A::TP53	HIPPO_SIGNALING_PATHWAY	THYROID_HORMONE_SIGNALING_PATHWAY	red
FOXO4::TCL1A	red&&FOXO4::TPM3	green				BMPR1A::TP53	SIGNALING_PATHWAYS_REGULATING_PLURIPOTENCY_OF_STEM_CELLS	NEUROTROPHIN_SIGNALING_PATHWAY	red
FOXO4::TCL1A	red&&FOXO4::TSC1	green				BMPR1A::TP53	SIGNALING_PATHWAYS_REGULATING_PLURIPOTENCY_OF_STEM_CELLS	THYROID_HORMONE_SIGNALING_PATHWAY	red
ATP6V1F::GNAS	red&&AJUBA::GNAS	green				FGFR1::TP53	RAS_SIGNALING_PATHWAY	SPHINGOLIPID_SIGNALING_PATHWAY	red
ATP6V1F::GNAS	red&&FN1::GNAS	green				FGFR1::TP53	RAS_SIGNALING_PATHWAY	P53_SIGNALING_PATHWAY	red
ATP6V1F::GNAS	red&&GADD45A::GNAS	green				FGFR1::TP53	RAS_SIGNALING_PATHWAY	WNT_SIGNALING_PATHWAY	red
ATP6V1F::GNAS	red&&PAK1::GNAS	green				FGFR1::TP53	RAS_SIGNALING_PATHWAY	NEUROTROPHIN_SIGNALING_PATHWAY	red
ATP6V1F::GNAS	red&&ABL2::GNAS	green				FGFR1::TP53	RAS_SIGNALING_PATHWAY	THYROID_HORMONE_SIGNALING_PATHWAY	red
ATP6V1F::GNAS	red&&BCL10::GNAS	green				FGFR1::TP53	RAP1_SIGNALING_PATHWAY	SPHINGOLIPID_SIGNALING_PATHWAY	red
ATP6V1F::GNAS	red&&MTCP1::GNAS	green				FGFR1::TP53	RAP1_SIGNALING_PATHWAY	P53_SIGNALING_PATHWAY	red
ATP6V1F::GNAS	red&&CYLD::GNAS	green				FGFR1::TP53	RAP1_SIGNALING_PATHWAY	WNT_SIGNALING_PATHWAY	red
ATP6V1F::GNAS	red&&DDIT3::GNAS	green				FGFR1::TP53	RAP1_SIGNALING_PATHWAY	NEUROTROPHIN_SIGNALING_PATHWAY	red
ATP6V1F::GNAS	red&&FOXO3::GNAS	green				FGFR1::TP53	RAP1_SIGNALING_PATHWAY	THYROID_HORMONE_SIGNALING_PATHWAY	red
ATP6V1F::GNAS	red&&GNAS::KRAS	green				TP53::FGFR1	SPHINGOLIPID_SIGNALING_PATHWAY	SIGNALING_PATHWAYS_REGULATING_PLURIPOTENCY_OF_STEM_CELLS	red
ATP6V1F::GNAS	red&&GNAS::NFKB2	green				TP53::FGFR1	P53_SIGNALING_PATHWAY	SIGNALING_PATHWAYS_REGULATING_PLURIPOTENCY_OF_STEM_CELLS	red
ATP6V1F::GNAS	red&&GNAS::PTEN	green				TP53::FGFR1	WNT_SIGNALING_PATHWAY	SIGNALING_PATHWAYS_REGULATING_PLURIPOTENCY_OF_STEM_CELLS	red
ATP6V1F::GNAS	red&&GNAS::SMAD4	green				FGFR1::TP53	SIGNALING_PATHWAYS_REGULATING_PLURIPOTENCY_OF_STEM_CELLS	NEUROTROPHIN_SIGNALING_PATHWAY	red
ATP6V1F::GNAS	red&&GNAS::TSC1	green				FGFR1::TP53	SIGNALING_PATHWAYS_REGULATING_PLURIPOTENCY_OF_STEM_CELLS	THYROID_HORMONE_SIGNALING_PATHWAY	red
RASSF5::GNAS	red&&AJUBA::GNAS	green				TP53::IL21R	MAPK_SIGNALING_PATHWAY	JAK-STAT_SIGNALING_PATHWAY	red
RASSF5::GNAS	red&&FN1::GNAS	green				TP53::IL21R	SPHINGOLIPID_SIGNALING_PATHWAY	JAK-STAT_SIGNALING_PATHWAY	red
RASSF5::GNAS	red&&GADD45A::GNAS	green				TP53::IL21R	P53_SIGNALING_PATHWAY	JAK-STAT_SIGNALING_PATHWAY	red
RASSF5::GNAS	red&&PAK1::GNAS	green				TP53::IL21R	PI3K-AKT_SIGNALING_PATHWAY	JAK-STAT_SIGNALING_PATHWAY	red
RASSF5::GNAS	red&&ABL2::GNAS	green				TP53::IL21R	WNT_SIGNALING_PATHWAY	JAK-STAT_SIGNALING_PATHWAY	red
RASSF5::GNAS	red&&BCL10::GNAS	green				IL21R::TP53	JAK-STAT_SIGNALING_PATHWAY	NEUROTROPHIN_SIGNALING_PATHWAY	red
RASSF5::GNAS	red&&MTCP1::GNAS	green				IL21R::TP53	JAK-STAT_SIGNALING_PATHWAY	THYROID_HORMONE_SIGNALING_PATHWAY	red
RASSF5::GNAS	red&&CYLD::GNAS	green				TP53::ITK	MAPK_SIGNALING_PATHWAY	CHEMOKINE_SIGNALING_PATHWAY	red
RASSF5::GNAS	red&&DDIT3::GNAS	green				TP53::ITK	MAPK_SIGNALING_PATHWAY	T_CELL_RECEPTOR_SIGNALING_PATHWAY	red
RASSF5::GNAS	red&&FOXO3::GNAS	green				ITK::TP53	CHEMOKINE_SIGNALING_PATHWAY	SPHINGOLIPID_SIGNALING_PATHWAY	red
RASSF5::GNAS	red&&GNAS::KRAS	green				ITK::TP53	CHEMOKINE_SIGNALING_PATHWAY	P53_SIGNALING_PATHWAY	red
RASSF5::GNAS	red&&GNAS::NFKB2	green				ITK::TP53	CHEMOKINE_SIGNALING_PATHWAY	PI3K-AKT_SIGNALING_PATHWAY	red
RASSF5::GNAS	red&&GNAS::PTEN	green				ITK::TP53	CHEMOKINE_SIGNALING_PATHWAY	WNT_SIGNALING_PATHWAY	red
RASSF5::GNAS	red&&GNAS::SMAD4	green				ITK::TP53	CHEMOKINE_SIGNALING_PATHWAY	NEUROTROPHIN_SIGNALING_PATHWAY	red
RASSF5::GNAS	red&&GNAS::TSC1	green				ITK::TP53	CHEMOKINE_SIGNALING_PATHWAY	THYROID_HORMONE_SIGNALING_PATHWAY	red
ATP6V1F::HSP90AB1	red&&AJUBA::HSP90AB1	green				TP53::ITK	SPHINGOLIPID_SIGNALING_PATHWAY	T_CELL_RECEPTOR_SIGNALING_PATHWAY	red
ATP6V1F::HSP90AB1	red&&GADD45A::HSP90AB1	green				TP53::ITK	P53_SIGNALING_PATHWAY	T_CELL_RECEPTOR_SIGNALING_PATHWAY	red
ATP6V1F::HSP90AB1	red&&PAK1::HSP90AB1	green				TP53::ITK	PI3K-AKT_SIGNALING_PATHWAY	T_CELL_RECEPTOR_SIGNALING_PATHWAY	red
ATP6V1F::HSP90AB1	red&&PPP4C::HSP90AB1	green				TP53::ITK	WNT_SIGNALING_PATHWAY	T_CELL_RECEPTOR_SIGNALING_PATHWAY	red
ATP6V1F::HSP90AB1	red&&ABL2::HSP90AB1	green				ITK::TP53	T_CELL_RECEPTOR_SIGNALING_PATHWAY	NEUROTROPHIN_SIGNALING_PATHWAY	red
ATP6V1F::HSP90AB1	red&&DDIT3::HSP90AB1	green				ITK::TP53	T_CELL_RECEPTOR_SIGNALING_PATHWAY	THYROID_HORMONE_SIGNALING_PATHWAY	red
ATP6V1F::HSP90AB1	red&&HSP90AB1::KRAS	green				PDGFRA::TP53	RAS_SIGNALING_PATHWAY	SPHINGOLIPID_SIGNALING_PATHWAY	red
ATP6V1F::HSP90AB1	red&&HSP90AB1::NFKB2	green				PDGFRA::TP53	RAS_SIGNALING_PATHWAY	P53_SIGNALING_PATHWAY	red
ATP6V1F::HSP90AB1	red&&HSP90AB1::PTEN	green				PDGFRA::TP53	RAS_SIGNALING_PATHWAY	WNT_SIGNALING_PATHWAY	red
ATP6V1F::HSP90AB1	red&&HSP90AB1::TSC1	green				PDGFRA::TP53	RAS_SIGNALING_PATHWAY	NEUROTROPHIN_SIGNALING_PATHWAY	red
RASSF5::HSP90AB1	red&&AJUBA::HSP90AB1	green				PDGFRA::TP53	RAS_SIGNALING_PATHWAY	THYROID_HORMONE_SIGNALING_PATHWAY	red
RASSF5::HSP90AB1	red&&GADD45A::HSP90AB1	green				PDGFRA::TP53	RAP1_SIGNALING_PATHWAY	SPHINGOLIPID_SIGNALING_PATHWAY	red
RASSF5::HSP90AB1	red&&PAK1::HSP90AB1	green				PDGFRA::TP53	RAP1_SIGNALING_PATHWAY	P53_SIGNALING_PATHWAY	red
RASSF5::HSP90AB1	red&&PPP4C::HSP90AB1	green				PDGFRA::TP53	RAP1_SIGNALING_PATHWAY	WNT_SIGNALING_PATHWAY	red
RASSF5::HSP90AB1	red&&ABL2::HSP90AB1	green				PDGFRA::TP53	RAP1_SIGNALING_PATHWAY	NEUROTROPHIN_SIGNALING_PATHWAY	red
RASSF5::HSP90AB1	red&&DDIT3::HSP90AB1	green				PDGFRA::TP53	RAP1_SIGNALING_PATHWAY	THYROID_HORMONE_SIGNALING_PATHWAY	red
RASSF5::HSP90AB1	red&&HSP90AB1::KRAS	green				PDGFRA::TP53	CALCIUM_SIGNALING_PATHWAY	SPHINGOLIPID_SIGNALING_PATHWAY	red
RASSF5::HSP90AB1	red&&HSP90AB1::NFKB2	green				PDGFRA::TP53	CALCIUM_SIGNALING_PATHWAY	P53_SIGNALING_PATHWAY	red
RASSF5::HSP90AB1	red&&HSP90AB1::PTEN	green				PDGFRA::TP53	CALCIUM_SIGNALING_PATHWAY	WNT_SIGNALING_PATHWAY	red
RASSF5::HSP90AB1	red&&HSP90AB1::TSC1	green				PDGFRA::TP53	CALCIUM_SIGNALING_PATHWAY	NEUROTROPHIN_SIGNALING_PATHWAY	red
ATP6V1F::JAK3	red&&AJUBA::JAK3	green				PDGFRA::TP53	CALCIUM_SIGNALING_PATHWAY	THYROID_HORMONE_SIGNALING_PATHWAY	red
ATP6V1F::JAK3	red&&GADD45A::JAK3	green				TP53::REL	MAPK_SIGNALING_PATHWAY	RAS_SIGNALING_PATHWAY	red
ATP6V1F::JAK3	red&&GUCY1A2::JAK3	green				REL::TP53	RAS_SIGNALING_PATHWAY	SPHINGOLIPID_SIGNALING_PATHWAY	red
ATP6V1F::JAK3	red&&GUCY1A3::JAK3	green				REL::TP53	RAS_SIGNALING_PATHWAY	P53_SIGNALING_PATHWAY	red
ATP6V1F::JAK3	red&&HDAC1::JAK3	green				REL::TP53	RAS_SIGNALING_PATHWAY	PI3K-AKT_SIGNALING_PATHWAY	red
ATP6V1F::JAK3	red&&MAP3K5::JAK3	green				REL::TP53	RAS_SIGNALING_PATHWAY	WNT_SIGNALING_PATHWAY	red
ATP6V1F::JAK3	red&&PAK1::JAK3	green				REL::TP53	RAS_SIGNALING_PATHWAY	NEUROTROPHIN_SIGNALING_PATHWAY	red
ATP6V1F::JAK3	red&&PPP4C::JAK3	green				REL::TP53	RAS_SIGNALING_PATHWAY	THYROID_HORMONE_SIGNALING_PATHWAY	red
ATP6V1F::JAK3	red&&ABL2::JAK3	green				TP53::TPM4	MAPK_SIGNALING_PATHWAY	ADRENERGIC_SIGNALING_IN_CARDIOMYOCYTES	red
ATP6V1F::JAK3	red&&ARNT::JAK3	green				TP53::TPM4	SPHINGOLIPID_SIGNALING_PATHWAY	ADRENERGIC_SIGNALING_IN_CARDIOMYOCYTES	red
ATP6V1F::JAK3	red&&ATM::JAK3	green				TP53::TPM4	P53_SIGNALING_PATHWAY	ADRENERGIC_SIGNALING_IN_CARDIOMYOCYTES	red
ATP6V1F::JAK3	red&&BCL10::JAK3	green				TP53::TPM4	PI3K-AKT_SIGNALING_PATHWAY	ADRENERGIC_SIGNALING_IN_CARDIOMYOCYTES	red
ATP6V1F::JAK3	red&&BCL3::JAK3	green				TPM4::TP53	ADRENERGIC_SIGNALING_IN_CARDIOMYOCYTES	WNT_SIGNALING_PATHWAY	red
ATP6V1F::JAK3	red&&BCL6::JAK3	green				TPM4::TP53	ADRENERGIC_SIGNALING_IN_CARDIOMYOCYTES	NEUROTROPHIN_SIGNALING_PATHWAY	red
ATP6V1F::JAK3	red&&BRAF::JAK3	green				TPM4::TP53	ADRENERGIC_SIGNALING_IN_CARDIOMYOCYTES	THYROID_HORMONE_SIGNALING_PATHWAY	red
ATP6V1F::JAK3	red&&CCND3::JAK3	green				TP53::TSHR	MAPK_SIGNALING_PATHWAY	CAMP_SIGNALING_PATHWAY	red
ATP6V1F::JAK3	red&&CDH1::JAK3	green				TSHR::TP53	CAMP_SIGNALING_PATHWAY	SPHINGOLIPID_SIGNALING_PATHWAY	red
ATP6V1F::JAK3	red&&CHEK2::JAK3	green				TSHR::TP53	CAMP_SIGNALING_PATHWAY	P53_SIGNALING_PATHWAY	red
ATP6V1F::JAK3	red&&CREB1::JAK3	green				TSHR::TP53	CAMP_SIGNALING_PATHWAY	PI3K-AKT_SIGNALING_PATHWAY	red
ATP6V1F::JAK3	red&&CREB3L2::JAK3	green				TSHR::TP53	CAMP_SIGNALING_PATHWAY	WNT_SIGNALING_PATHWAY	red
ATP6V1F::JAK3	red&&CREBBP::JAK3	green				TSHR::TP53	CAMP_SIGNALING_PATHWAY	NEUROTROPHIN_SIGNALING_PATHWAY	red
ATP6V1F::JAK3	red&&CYLD::JAK3	green				TSHR::TP53	CAMP_SIGNALING_PATHWAY	THYROID_HORMONE_SIGNALING_PATHWAY	red
ATP6V1F::JAK3	red&&DDIT3::JAK3	green				TPM1::ATP6V1F	ADRENERGIC_SIGNALING_IN_CARDIOMYOCYTES	EPITHELIAL_CELL_SIGNALING_IN_HELICOBACTER_PYLORI_INFECTION	red
ATP6V1F::JAK3	red&&EGFR::JAK3	green				PDGFC::TPM1	RAS_SIGNALING_PATHWAY	ADRENERGIC_SIGNALING_IN_CARDIOMYOCYTES	red
ATP6V1F::JAK3	red&&FGFR2::JAK3	green				PDGFC::TPM1	RAP1_SIGNALING_PATHWAY	ADRENERGIC_SIGNALING_IN_CARDIOMYOCYTES	red
ATP6V1F::JAK3	red&&FGFR3::JAK3	green				PDGFC::TPM1	PI3K-AKT_SIGNALING_PATHWAY	ADRENERGIC_SIGNALING_IN_CARDIOMYOCYTES	red
ATP6V1F::JAK3	red&&FOXO1::JAK3	green				TPM1::PRKAR1A	ADRENERGIC_SIGNALING_IN_CARDIOMYOCYTES	INSULIN_SIGNALING_PATHWAY	red
ATP6V1F::JAK3	red&&FOXO3::JAK3	green				RASSF5::TPM1	RAS_SIGNALING_PATHWAY	ADRENERGIC_SIGNALING_IN_CARDIOMYOCYTES	red
ATP6V1F::JAK3	red&&HRAS::JAK3	green				RASSF5::TPM1	RAP1_SIGNALING_PATHWAY	ADRENERGIC_SIGNALING_IN_CARDIOMYOCYTES	red
ATP6V1F::JAK3	red&&JAK3::KRAS	green				TPM1::BMPR1A	ADRENERGIC_SIGNALING_IN_CARDIOMYOCYTES	TGF-BETA_SIGNALING_PATHWAY	red
ATP6V1F::JAK3	red&&JAK3::MAML2	green				TPM1::BMPR1A	ADRENERGIC_SIGNALING_IN_CARDIOMYOCYTES	HIPPO_SIGNALING_PATHWAY	red
ATP6V1F::JAK3	red&&JAK3::MDM2	green				TPM1::BMPR1A	ADRENERGIC_SIGNALING_IN_CARDIOMYOCYTES	SIGNALING_PATHWAYS_REGULATING_PLURIPOTENCY_OF_STEM_CELLS	red
ATP6V1F::JAK3	red&&JAK3::MLLT4	green				COL1A1::TPM1	PI3K-AKT_SIGNALING_PATHWAY	ADRENERGIC_SIGNALING_IN_CARDIOMYOCYTES	red
ATP6V1F::JAK3	red&&JAK3::NCOA2	green				TPM1::IL21R	ADRENERGIC_SIGNALING_IN_CARDIOMYOCYTES	JAK-STAT_SIGNALING_PATHWAY	red
ATP6V1F::JAK3	red&&JAK3::NFKB2	green				ITK::TPM1	CHEMOKINE_SIGNALING_PATHWAY	ADRENERGIC_SIGNALING_IN_CARDIOMYOCYTES	red
ATP6V1F::JAK3	red&&JAK3::NRAS	green				TPM1::ITK	ADRENERGIC_SIGNALING_IN_CARDIOMYOCYTES	T_CELL_RECEPTOR_SIGNALING_PATHWAY	red
ATP6V1F::JAK3	red&&JAK3::PTCH1	green				REL::TPM1	RAS_SIGNALING_PATHWAY	ADRENERGIC_SIGNALING_IN_CARDIOMYOCYTES	red
ATP6V1F::JAK3	red&&JAK3::PTEN	green				TCL1A::TPM1	PI3K-AKT_SIGNALING_PATHWAY	ADRENERGIC_SIGNALING_IN_CARDIOMYOCYTES	red
ATP6V1F::JAK3	red&&JAK3::PTPN11	green				TSHR::TPM1	CAMP_SIGNALING_PATHWAY	ADRENERGIC_SIGNALING_IN_CARDIOMYOCYTES	red
ATP6V1F::JAK3	red&&JAK3::SMAD4	green				KIT::ATP6V1F	RAS_SIGNALING_PATHWAY	EPITHELIAL_CELL_SIGNALING_IN_HELICOBACTER_PYLORI_INFECTION	red
ATP6V1F::JAK3	red&&JAK3::TFRC	green				KIT::ATP6V1F	RAP1_SIGNALING_PATHWAY	EPITHELIAL_CELL_SIGNALING_IN_HELICOBACTER_PYLORI_INFECTION	red
ATP6V1F::JAK3	red&&JAK3::TPM3	green				KIT::ATP6V1F	PI3K-AKT_SIGNALING_PATHWAY	EPITHELIAL_CELL_SIGNALING_IN_HELICOBACTER_PYLORI_INFECTION	red
ATP6V1F::JAK3	red&&JAK3::TSC1	green				KIT::PRKAR1A	RAS_SIGNALING_PATHWAY	INSULIN_SIGNALING_PATHWAY	red
RASSF5::JAK3	red&&AJUBA::JAK3	green				KIT::PRKAR1A	RAP1_SIGNALING_PATHWAY	INSULIN_SIGNALING_PATHWAY	red
RASSF5::JAK3	red&&GADD45A::JAK3	green				KIT::PRKAR1A	PI3K-AKT_SIGNALING_PATHWAY	INSULIN_SIGNALING_PATHWAY	red
RASSF5::JAK3	red&&GUCY1A2::JAK3	green				KIT::BMPR1A	RAS_SIGNALING_PATHWAY	TGF-BETA_SIGNALING_PATHWAY	red
RASSF5::JAK3	red&&GUCY1A3::JAK3	green				KIT::BMPR1A	RAS_SIGNALING_PATHWAY	HIPPO_SIGNALING_PATHWAY	red
RASSF5::JAK3	red&&HDAC1::JAK3	green				KIT::BMPR1A	RAS_SIGNALING_PATHWAY	SIGNALING_PATHWAYS_REGULATING_PLURIPOTENCY_OF_STEM_CELLS	red
RASSF5::JAK3	red&&MAP3K5::JAK3	green				KIT::BMPR1A	RAP1_SIGNALING_PATHWAY	TGF-BETA_SIGNALING_PATHWAY	red
RASSF5::JAK3	red&&PAK1::JAK3	green				KIT::BMPR1A	RAP1_SIGNALING_PATHWAY	HIPPO_SIGNALING_PATHWAY	red
RASSF5::JAK3	red&&PPP4C::JAK3	green				KIT::BMPR1A	RAP1_SIGNALING_PATHWAY	SIGNALING_PATHWAYS_REGULATING_PLURIPOTENCY_OF_STEM_CELLS	red
RASSF5::JAK3	red&&ABL2::JAK3	green				KIT::BMPR1A	PI3K-AKT_SIGNALING_PATHWAY	TGF-BETA_SIGNALING_PATHWAY	red
RASSF5::JAK3	red&&ARNT::JAK3	green				KIT::BMPR1A	PI3K-AKT_SIGNALING_PATHWAY	HIPPO_SIGNALING_PATHWAY	red
RASSF5::JAK3	red&&ATM::JAK3	green				KIT::BMPR1A	PI3K-AKT_SIGNALING_PATHWAY	SIGNALING_PATHWAYS_REGULATING_PLURIPOTENCY_OF_STEM_CELLS	red
RASSF5::JAK3	red&&BCL10::JAK3	green				KIT::IL21R	RAS_SIGNALING_PATHWAY	JAK-STAT_SIGNALING_PATHWAY	red
RASSF5::JAK3	red&&BCL3::JAK3	green				KIT::IL21R	RAP1_SIGNALING_PATHWAY	JAK-STAT_SIGNALING_PATHWAY	red
RASSF5::JAK3	red&&BCL6::JAK3	green				KIT::IL21R	PI3K-AKT_SIGNALING_PATHWAY	JAK-STAT_SIGNALING_PATHWAY	red
RASSF5::JAK3	red&&BRAF::JAK3	green				KIT::ITK	RAS_SIGNALING_PATHWAY	CHEMOKINE_SIGNALING_PATHWAY	red
RASSF5::JAK3	red&&CCND3::JAK3	green				KIT::ITK	RAS_SIGNALING_PATHWAY	T_CELL_RECEPTOR_SIGNALING_PATHWAY	red
RASSF5::JAK3	red&&CDH1::JAK3	green				KIT::ITK	RAP1_SIGNALING_PATHWAY	CHEMOKINE_SIGNALING_PATHWAY	red
RASSF5::JAK3	red&&CHEK2::JAK3	green				KIT::ITK	RAP1_SIGNALING_PATHWAY	T_CELL_RECEPTOR_SIGNALING_PATHWAY	red
RASSF5::JAK3	red&&CREB1::JAK3	green				ITK::KIT	CHEMOKINE_SIGNALING_PATHWAY	PI3K-AKT_SIGNALING_PATHWAY	red
RASSF5::JAK3	red&&CREB3L2::JAK3	green				KIT::ITK	PI3K-AKT_SIGNALING_PATHWAY	T_CELL_RECEPTOR_SIGNALING_PATHWAY	red
RASSF5::JAK3	red&&CREBBP::JAK3	green				KIT::TSHR	RAS_SIGNALING_PATHWAY	CAMP_SIGNALING_PATHWAY	red
RASSF5::JAK3	red&&CYLD::JAK3	green				KIT::TSHR	RAP1_SIGNALING_PATHWAY	CAMP_SIGNALING_PATHWAY	red
RASSF5::JAK3	red&&DDIT3::JAK3	green				TSHR::KIT	CAMP_SIGNALING_PATHWAY	PI3K-AKT_SIGNALING_PATHWAY	red
RASSF5::JAK3	red&&EGFR::JAK3	green				MALT1::ATP6V1F	NF-KAPPA_B_SIGNALING_PATHWAY	EPITHELIAL_CELL_SIGNALING_IN_HELICOBACTER_PYLORI_INFECTION	red
RASSF5::JAK3	red&&FGFR2::JAK3	green				MALT1::ATP6V1F	T_CELL_RECEPTOR_SIGNALING_PATHWAY	EPITHELIAL_CELL_SIGNALING_IN_HELICOBACTER_PYLORI_INFECTION	red
RASSF5::JAK3	red&&FGFR3::JAK3	green				MALT1::ATP6V1F	B_CELL_RECEPTOR_SIGNALING_PATHWAY	EPITHELIAL_CELL_SIGNALING_IN_HELICOBACTER_PYLORI_INFECTION	red
RASSF5::JAK3	red&&FOXO1::JAK3	green				PDGFC::MALT1	RAS_SIGNALING_PATHWAY	NF-KAPPA_B_SIGNALING_PATHWAY	red
RASSF5::JAK3	red&&FOXO3::JAK3	green				PDGFC::MALT1	RAS_SIGNALING_PATHWAY	T_CELL_RECEPTOR_SIGNALING_PATHWAY	red
RASSF5::JAK3	red&&HRAS::JAK3	green				PDGFC::MALT1	RAS_SIGNALING_PATHWAY	B_CELL_RECEPTOR_SIGNALING_PATHWAY	red
RASSF5::JAK3	red&&JAK3::KRAS	green				PDGFC::MALT1	RAP1_SIGNALING_PATHWAY	NF-KAPPA_B_SIGNALING_PATHWAY	red
RASSF5::JAK3	red&&JAK3::MAML2	green				PDGFC::MALT1	RAP1_SIGNALING_PATHWAY	T_CELL_RECEPTOR_SIGNALING_PATHWAY	red
RASSF5::JAK3	red&&JAK3::MDM2	green				PDGFC::MALT1	RAP1_SIGNALING_PATHWAY	B_CELL_RECEPTOR_SIGNALING_PATHWAY	red
RASSF5::JAK3	red&&JAK3::MLLT4	green				MALT1::PDGFC	NF-KAPPA_B_SIGNALING_PATHWAY	PI3K-AKT_SIGNALING_PATHWAY	red
RASSF5::JAK3	red&&JAK3::NCOA2	green				PDGFC::MALT1	PI3K-AKT_SIGNALING_PATHWAY	T_CELL_RECEPTOR_SIGNALING_PATHWAY	red
RASSF5::JAK3	red&&JAK3::NFKB2	green				PDGFC::MALT1	PI3K-AKT_SIGNALING_PATHWAY	B_CELL_RECEPTOR_SIGNALING_PATHWAY	red
RASSF5::JAK3	red&&JAK3::NRAS	green				MALT1::PRKAR1A	NF-KAPPA_B_SIGNALING_PATHWAY	INSULIN_SIGNALING_PATHWAY	red
RASSF5::JAK3	red&&JAK3::PTCH1	green				MALT1::PRKAR1A	T_CELL_RECEPTOR_SIGNALING_PATHWAY	INSULIN_SIGNALING_PATHWAY	red
RASSF5::JAK3	red&&JAK3::PTEN	green				MALT1::PRKAR1A	B_CELL_RECEPTOR_SIGNALING_PATHWAY	INSULIN_SIGNALING_PATHWAY	red
RASSF5::JAK3	red&&JAK3::PTPN11	green				MALT1::COL1A1	NF-KAPPA_B_SIGNALING_PATHWAY	PI3K-AKT_SIGNALING_PATHWAY	red
RASSF5::JAK3	red&&JAK3::SMAD4	green				COL1A1::MALT1	PI3K-AKT_SIGNALING_PATHWAY	T_CELL_RECEPTOR_SIGNALING_PATHWAY	red
RASSF5::JAK3	red&&JAK3::TFRC	green				COL1A1::MALT1	PI3K-AKT_SIGNALING_PATHWAY	B_CELL_RECEPTOR_SIGNALING_PATHWAY	red
RASSF5::JAK3	red&&JAK3::TPM3	green				MALT1::TCL1A	NF-KAPPA_B_SIGNALING_PATHWAY	PI3K-AKT_SIGNALING_PATHWAY	red
RASSF5::JAK3	red&&JAK3::TSC1	green				TCL1A::MALT1	PI3K-AKT_SIGNALING_PATHWAY	T_CELL_RECEPTOR_SIGNALING_PATHWAY	red
RASSF5::MAP2K4	red&&AJUBA::MAP2K4	green				TCL1A::MALT1	PI3K-AKT_SIGNALING_PATHWAY	B_CELL_RECEPTOR_SIGNALING_PATHWAY	red
RASSF5::MAP2K4	red&&FN1::MAP2K4	green				NF1::ATP6V1F	MAPK_SIGNALING_PATHWAY	EPITHELIAL_CELL_SIGNALING_IN_HELICOBACTER_PYLORI_INFECTION	red
RASSF5::MAP2K4	red&&GADD45A::MAP2K4	green				NF1::ATP6V1F	RAS_SIGNALING_PATHWAY	EPITHELIAL_CELL_SIGNALING_IN_HELICOBACTER_PYLORI_INFECTION	red
RASSF5::MAP2K4	red&&PAK1::MAP2K4	green				NF1::PDGFC	MAPK_SIGNALING_PATHWAY	RAP1_SIGNALING_PATHWAY	red
RASSF5::MAP2K4	red&&PPP4C::MAP2K4	green				NF1::PDGFC	MAPK_SIGNALING_PATHWAY	PI3K-AKT_SIGNALING_PATHWAY	red
RASSF5::MAP2K4	red&&ABL2::MAP2K4	green				NF1::PRKAR1A	MAPK_SIGNALING_PATHWAY	INSULIN_SIGNALING_PATHWAY	red
RASSF5::MAP2K4	red&&MTCP1::MAP2K4	green				NF1::PRKAR1A	RAS_SIGNALING_PATHWAY	INSULIN_SIGNALING_PATHWAY	red
RASSF5::MAP2K4	red&&CYLD::MAP2K4	green				NF1::RASSF5	MAPK_SIGNALING_PATHWAY	RAP1_SIGNALING_PATHWAY	red
RASSF5::MAP2K4	red&&KRAS::MAP2K4	green				NF1::BMPR1A	MAPK_SIGNALING_PATHWAY	TGF-BETA_SIGNALING_PATHWAY	red
RASSF5::MAP2K4	red&&MAP2K4::NFKB2	green				NF1::BMPR1A	MAPK_SIGNALING_PATHWAY	HIPPO_SIGNALING_PATHWAY	red
RASSF5::MAP2K4	red&&MAP2K4::PTEN	green				NF1::BMPR1A	MAPK_SIGNALING_PATHWAY	SIGNALING_PATHWAYS_REGULATING_PLURIPOTENCY_OF_STEM_CELLS	red
RASSF5::MAP2K4	red&&MAP2K4::SMAD4	green				NF1::BMPR1A	RAS_SIGNALING_PATHWAY	TGF-BETA_SIGNALING_PATHWAY	red
RASSF5::MAP2K4	red&&MAP2K4::TSC1	green				NF1::BMPR1A	RAS_SIGNALING_PATHWAY	HIPPO_SIGNALING_PATHWAY	red
ATP6V1F::NTRK3	red&&AJUBA::NTRK3	green				NF1::BMPR1A	RAS_SIGNALING_PATHWAY	SIGNALING_PATHWAYS_REGULATING_PLURIPOTENCY_OF_STEM_CELLS	red
ATP6V1F::NTRK3	red&&FN1::NTRK3	green				NF1::COL1A1	MAPK_SIGNALING_PATHWAY	PI3K-AKT_SIGNALING_PATHWAY	red
ATP6V1F::NTRK3	red&&GADD45A::NTRK3	green				NF1::COL1A1	RAS_SIGNALING_PATHWAY	PI3K-AKT_SIGNALING_PATHWAY	red
ATP6V1F::NTRK3	red&&PAK1::NTRK3	green				NF1::ITK	MAPK_SIGNALING_PATHWAY	CHEMOKINE_SIGNALING_PATHWAY	red
ATP6V1F::NTRK3	red&&PPP4C::NTRK3	green				NF1::ITK	MAPK_SIGNALING_PATHWAY	T_CELL_RECEPTOR_SIGNALING_PATHWAY	red
ATP6V1F::NTRK3	red&&ABL2::NTRK3	green				NF1::ITK	RAS_SIGNALING_PATHWAY	CHEMOKINE_SIGNALING_PATHWAY	red
ATP6V1F::NTRK3	red&&MTCP1::NTRK3	green				NF1::ITK	RAS_SIGNALING_PATHWAY	T_CELL_RECEPTOR_SIGNALING_PATHWAY	red
ATP6V1F::NTRK3	red&&CYLD::NTRK3	green				NF1::TCL1A	MAPK_SIGNALING_PATHWAY	PI3K-AKT_SIGNALING_PATHWAY	red
ATP6V1F::NTRK3	red&&DDIT3::NTRK3	green				NF1::TCL1A	RAS_SIGNALING_PATHWAY	PI3K-AKT_SIGNALING_PATHWAY	red
ATP6V1F::NTRK3	red&&NFKB2::NTRK3	green				NF1::TSHR	MAPK_SIGNALING_PATHWAY	CAMP_SIGNALING_PATHWAY	red
ATP6V1F::NTRK3	red&&NTRK3::PTEN	green				NF1::TSHR	RAS_SIGNALING_PATHWAY	CAMP_SIGNALING_PATHWAY	red
ATP6V1F::NTRK3	red&&NTRK3::SMAD4	green				SYK::ATP6V1F	NF-KAPPA_B_SIGNALING_PATHWAY	EPITHELIAL_CELL_SIGNALING_IN_HELICOBACTER_PYLORI_INFECTION	red
ATP6V1F::NTRK3	red&&NTRK3::TSC1	green				SYK::ATP6V1F	PI3K-AKT_SIGNALING_PATHWAY	EPITHELIAL_CELL_SIGNALING_IN_HELICOBACTER_PYLORI_INFECTION	red
RASSF5::NTRK3	red&&AJUBA::NTRK3	green				SYK::ATP6V1F	B_CELL_RECEPTOR_SIGNALING_PATHWAY	EPITHELIAL_CELL_SIGNALING_IN_HELICOBACTER_PYLORI_INFECTION	red
RASSF5::NTRK3	red&&FN1::NTRK3	green				SYK::ATP6V1F	FC_EPSILON_RI_SIGNALING_PATHWAY	EPITHELIAL_CELL_SIGNALING_IN_HELICOBACTER_PYLORI_INFECTION	red
RASSF5::NTRK3	red&&GADD45A::NTRK3	green				PDGFC::SYK	RAS_SIGNALING_PATHWAY	NF-KAPPA_B_SIGNALING_PATHWAY	red
RASSF5::NTRK3	red&&PAK1::NTRK3	green				PDGFC::SYK	RAS_SIGNALING_PATHWAY	B_CELL_RECEPTOR_SIGNALING_PATHWAY	red
RASSF5::NTRK3	red&&PPP4C::NTRK3	green				PDGFC::SYK	RAS_SIGNALING_PATHWAY	FC_EPSILON_RI_SIGNALING_PATHWAY	red
RASSF5::NTRK3	red&&ABL2::NTRK3	green				PDGFC::SYK	RAP1_SIGNALING_PATHWAY	NF-KAPPA_B_SIGNALING_PATHWAY	red
RASSF5::NTRK3	red&&MTCP1::NTRK3	green				PDGFC::SYK	RAP1_SIGNALING_PATHWAY	B_CELL_RECEPTOR_SIGNALING_PATHWAY	red
RASSF5::NTRK3	red&&CYLD::NTRK3	green				PDGFC::SYK	RAP1_SIGNALING_PATHWAY	FC_EPSILON_RI_SIGNALING_PATHWAY	red
RASSF5::NTRK3	red&&DDIT3::NTRK3	green				SYK::PRKAR1A	NF-KAPPA_B_SIGNALING_PATHWAY	INSULIN_SIGNALING_PATHWAY	red
RASSF5::NTRK3	red&&NFKB2::NTRK3	green				SYK::PRKAR1A	PI3K-AKT_SIGNALING_PATHWAY	INSULIN_SIGNALING_PATHWAY	red
RASSF5::NTRK3	red&&NTRK3::PTEN	green				SYK::PRKAR1A	B_CELL_RECEPTOR_SIGNALING_PATHWAY	INSULIN_SIGNALING_PATHWAY	red
RASSF5::NTRK3	red&&NTRK3::SMAD4	green				SYK::PRKAR1A	FC_EPSILON_RI_SIGNALING_PATHWAY	INSULIN_SIGNALING_PATHWAY	red
RASSF5::NTRK3	red&&NTRK3::TSC1	green				RASSF5::SYK	RAS_SIGNALING_PATHWAY	NF-KAPPA_B_SIGNALING_PATHWAY	red
NTRK3::TCL1A	red&&AJUBA::NTRK3	green				RASSF5::SYK	RAS_SIGNALING_PATHWAY	PI3K-AKT_SIGNALING_PATHWAY	red
NTRK3::TCL1A	red&&FN1::NTRK3	green				RASSF5::SYK	RAS_SIGNALING_PATHWAY	B_CELL_RECEPTOR_SIGNALING_PATHWAY	red
NTRK3::TCL1A	red&&GADD45A::NTRK3	green				RASSF5::SYK	RAS_SIGNALING_PATHWAY	FC_EPSILON_RI_SIGNALING_PATHWAY	red
NTRK3::TCL1A	red&&PAK1::NTRK3	green				RASSF5::SYK	RAP1_SIGNALING_PATHWAY	NF-KAPPA_B_SIGNALING_PATHWAY	red
NTRK3::TCL1A	red&&PPP4C::NTRK3	green				RASSF5::SYK	RAP1_SIGNALING_PATHWAY	PI3K-AKT_SIGNALING_PATHWAY	red
NTRK3::TCL1A	red&&ABL2::NTRK3	green				RASSF5::SYK	RAP1_SIGNALING_PATHWAY	B_CELL_RECEPTOR_SIGNALING_PATHWAY	red
NTRK3::TCL1A	red&&MTCP1::NTRK3	green				RASSF5::SYK	RAP1_SIGNALING_PATHWAY	FC_EPSILON_RI_SIGNALING_PATHWAY	red
NTRK3::TCL1A	red&&CYLD::NTRK3	green				SYK::BMPR1A	NF-KAPPA_B_SIGNALING_PATHWAY	TGF-BETA_SIGNALING_PATHWAY	red
NTRK3::TCL1A	red&&DDIT3::NTRK3	green				SYK::BMPR1A	NF-KAPPA_B_SIGNALING_PATHWAY	HIPPO_SIGNALING_PATHWAY	red
NTRK3::TCL1A	red&&NFKB2::NTRK3	green				SYK::BMPR1A	NF-KAPPA_B_SIGNALING_PATHWAY	SIGNALING_PATHWAYS_REGULATING_PLURIPOTENCY_OF_STEM_CELLS	red
NTRK3::TCL1A	red&&NTRK3::PTEN	green				SYK::BMPR1A	PI3K-AKT_SIGNALING_PATHWAY	TGF-BETA_SIGNALING_PATHWAY	red
NTRK3::TCL1A	red&&NTRK3::SMAD4	green				SYK::BMPR1A	PI3K-AKT_SIGNALING_PATHWAY	HIPPO_SIGNALING_PATHWAY	red
NTRK3::TCL1A	red&&NTRK3::TSC1	green				SYK::BMPR1A	PI3K-AKT_SIGNALING_PATHWAY	SIGNALING_PATHWAYS_REGULATING_PLURIPOTENCY_OF_STEM_CELLS	red
ATP6V1F::TSC2	red&&AJUBA::TSC2	green				BMPR1A::SYK	TGF-BETA_SIGNALING_PATHWAY	B_CELL_RECEPTOR_SIGNALING_PATHWAY	red
ATP6V1F::TSC2	red&&GADD45A::TSC2	green				BMPR1A::SYK	TGF-BETA_SIGNALING_PATHWAY	FC_EPSILON_RI_SIGNALING_PATHWAY	red
ATP6V1F::TSC2	red&&PAK1::TSC2	green				BMPR1A::SYK	HIPPO_SIGNALING_PATHWAY	B_CELL_RECEPTOR_SIGNALING_PATHWAY	red
ATP6V1F::TSC2	red&&PPP4C::TSC2	green				BMPR1A::SYK	HIPPO_SIGNALING_PATHWAY	FC_EPSILON_RI_SIGNALING_PATHWAY	red
ATP6V1F::TSC2	red&&ABL2::TSC2	green				BMPR1A::SYK	SIGNALING_PATHWAYS_REGULATING_PLURIPOTENCY_OF_STEM_CELLS	B_CELL_RECEPTOR_SIGNALING_PATHWAY	red
ATP6V1F::TSC2	red&&BCL10::TSC2	green				BMPR1A::SYK	SIGNALING_PATHWAYS_REGULATING_PLURIPOTENCY_OF_STEM_CELLS	FC_EPSILON_RI_SIGNALING_PATHWAY	red
ATP6V1F::TSC2	red&&CYLD::TSC2	green				REL::SYK	RAS_SIGNALING_PATHWAY	NF-KAPPA_B_SIGNALING_PATHWAY	red
ATP6V1F::TSC2	red&&DDIT3::TSC2	green				REL::SYK	RAS_SIGNALING_PATHWAY	PI3K-AKT_SIGNALING_PATHWAY	red
ATP6V1F::TSC2	red&&FOXO3::TSC2	green				REL::SYK	RAS_SIGNALING_PATHWAY	B_CELL_RECEPTOR_SIGNALING_PATHWAY	red
ATP6V1F::TSC2	red&&KRAS::TSC2	green				REL::SYK	RAS_SIGNALING_PATHWAY	FC_EPSILON_RI_SIGNALING_PATHWAY	red
ATP6V1F::TSC2	red&&NFKB2::TSC2	green				TSHR::SYK	CAMP_SIGNALING_PATHWAY	NF-KAPPA_B_SIGNALING_PATHWAY	red
ATP6V1F::TSC2	red&&PTEN::TSC2	green				TSHR::SYK	CAMP_SIGNALING_PATHWAY	PI3K-AKT_SIGNALING_PATHWAY	red
ATP6V1F::TSC2	red&&SMAD4::TSC2	green				TSHR::SYK	CAMP_SIGNALING_PATHWAY	B_CELL_RECEPTOR_SIGNALING_PATHWAY	red
RASSF5::TSC2	red&&AJUBA::TSC2	green				TSHR::SYK	CAMP_SIGNALING_PATHWAY	FC_EPSILON_RI_SIGNALING_PATHWAY	red
RASSF5::TSC2	red&&GADD45A::TSC2	green				AJUBA::ATP6V0A4	HIPPO_SIGNALING_PATHWAY	EPITHELIAL_CELL_SIGNALING_IN_HELICOBACTER_PYLORI_INFECTION	green
RASSF5::TSC2	red&&PAK1::TSC2	green				GPC4::AJUBA	WNT_SIGNALING_PATHWAY	HIPPO_SIGNALING_PATHWAY	green
RASSF5::TSC2	red&&PPP4C::TSC2	green				MAX::AJUBA	MAPK_SIGNALING_PATHWAY	HIPPO_SIGNALING_PATHWAY	green
RASSF5::TSC2	red&&ABL2::TSC2	green				AJUBA::MED27	HIPPO_SIGNALING_PATHWAY	THYROID_HORMONE_SIGNALING_PATHWAY	green
RASSF5::TSC2	red&&BCL10::TSC2	green				MET::AJUBA	RAS_SIGNALING_PATHWAY	HIPPO_SIGNALING_PATHWAY	green
RASSF5::TSC2	red&&CYLD::TSC2	green				MET::AJUBA	RAP1_SIGNALING_PATHWAY	HIPPO_SIGNALING_PATHWAY	green
RASSF5::TSC2	red&&DDIT3::TSC2	green				MET::AJUBA	PI3K-AKT_SIGNALING_PATHWAY	HIPPO_SIGNALING_PATHWAY	green
RASSF5::TSC2	red&&FOXO3::TSC2	green				AJUBA::MET	HIPPO_SIGNALING_PATHWAY	EPITHELIAL_CELL_SIGNALING_IN_HELICOBACTER_PYLORI_INFECTION	green
RASSF5::TSC2	red&&KRAS::TSC2	green				PIK3R2::AJUBA	ERBB_SIGNALING_PATHWAY	HIPPO_SIGNALING_PATHWAY	green
RASSF5::TSC2	red&&NFKB2::TSC2	green				PIK3R2::AJUBA	RAS_SIGNALING_PATHWAY	HIPPO_SIGNALING_PATHWAY	green
RASSF5::TSC2	red&&PTEN::TSC2	green				PIK3R2::AJUBA	RAP1_SIGNALING_PATHWAY	HIPPO_SIGNALING_PATHWAY	green
RASSF5::TSC2	red&&SMAD4::TSC2	green				PIK3R2::AJUBA	CGMP-PKG_SIGNALING_PATHWAY	HIPPO_SIGNALING_PATHWAY	green
ATP6V1F::WAS	red&&AJUBA::WAS	green				PIK3R2::AJUBA	CAMP_SIGNALING_PATHWAY	HIPPO_SIGNALING_PATHWAY	green
ATP6V1F::WAS	red&&GADD45A::WAS	green				PIK3R2::AJUBA	CHEMOKINE_SIGNALING_PATHWAY	HIPPO_SIGNALING_PATHWAY	green
ATP6V1F::WAS	red&&GUCY1A2::WAS	green				PIK3R2::AJUBA	HIF-1_SIGNALING_PATHWAY	HIPPO_SIGNALING_PATHWAY	green
ATP6V1F::WAS	red&&GUCY1A3::WAS	green				PIK3R2::AJUBA	FOXO_SIGNALING_PATHWAY	HIPPO_SIGNALING_PATHWAY	green
ATP6V1F::WAS	red&&HDAC1::WAS	green				PIK3R2::AJUBA	PHOSPHATIDYLINOSITOL_SIGNALING_SYSTEM	HIPPO_SIGNALING_PATHWAY	green
ATP6V1F::WAS	red&&MAP3K5::WAS	green				PIK3R2::AJUBA	SPHINGOLIPID_SIGNALING_PATHWAY	HIPPO_SIGNALING_PATHWAY	green
ATP6V1F::WAS	red&&MED27::WAS	green				PIK3R2::AJUBA	MTOR_SIGNALING_PATHWAY	HIPPO_SIGNALING_PATHWAY	green
ATP6V1F::WAS	red&&PPP4C::WAS	green				PIK3R2::AJUBA	PI3K-AKT_SIGNALING_PATHWAY	HIPPO_SIGNALING_PATHWAY	green
ATP6V1F::WAS	red&&ABL2::WAS	green				PIK3R2::AJUBA	AMPK_SIGNALING_PATHWAY	HIPPO_SIGNALING_PATHWAY	green
ATP6V1F::WAS	red&&ARNT::WAS	green				PIK3R2::AJUBA	ADRENERGIC_SIGNALING_IN_CARDIOMYOCYTES	HIPPO_SIGNALING_PATHWAY	green
ATP6V1F::WAS	red&&ATM::WAS	green				PIK3R2::AJUBA	VEGF_SIGNALING_PATHWAY	HIPPO_SIGNALING_PATHWAY	green
ATP6V1F::WAS	red&&BCL10::WAS	green				AJUBA::PIK3R2	HIPPO_SIGNALING_PATHWAY	SIGNALING_PATHWAYS_REGULATING_PLURIPOTENCY_OF_STEM_CELLS	green
ATP6V1F::WAS	red&&BCL3::WAS	green				AJUBA::PIK3R2	HIPPO_SIGNALING_PATHWAY	TOLL-LIKE_RECEPTOR_SIGNALING_PATHWAY	green
ATP6V1F::WAS	red&&BCL6::WAS	green				AJUBA::PIK3R2	HIPPO_SIGNALING_PATHWAY	JAK-STAT_SIGNALING_PATHWAY	green
ATP6V1F::WAS	red&&BRCA1::WAS	green				AJUBA::PIK3R2	HIPPO_SIGNALING_PATHWAY	T_CELL_RECEPTOR_SIGNALING_PATHWAY	green
ATP6V1F::WAS	red&&CCND3::WAS	green				AJUBA::PIK3R2	HIPPO_SIGNALING_PATHWAY	B_CELL_RECEPTOR_SIGNALING_PATHWAY	green
ATP6V1F::WAS	red&&CDH1::WAS	green				AJUBA::PIK3R2	HIPPO_SIGNALING_PATHWAY	FC_EPSILON_RI_SIGNALING_PATHWAY	green
ATP6V1F::WAS	red&&CHEK2::WAS	green				AJUBA::PIK3R2	HIPPO_SIGNALING_PATHWAY	TNF_SIGNALING_PATHWAY	green
ATP6V1F::WAS	red&&MTCP1::WAS	green				AJUBA::PIK3R2	HIPPO_SIGNALING_PATHWAY	NEUROTROPHIN_SIGNALING_PATHWAY	green
ATP6V1F::WAS	red&&CREB1::WAS	green				AJUBA::PIK3R2	HIPPO_SIGNALING_PATHWAY	INSULIN_SIGNALING_PATHWAY	green
ATP6V1F::WAS	red&&CREB3L2::WAS	green				AJUBA::PIK3R2	HIPPO_SIGNALING_PATHWAY	ESTROGEN_SIGNALING_PATHWAY	green
ATP6V1F::WAS	red&&CREBBP::WAS	green				AJUBA::PIK3R2	HIPPO_SIGNALING_PATHWAY	PROLACTIN_SIGNALING_PATHWAY	green
ATP6V1F::WAS	red&&CYLD::WAS	green				AJUBA::PIK3R2	HIPPO_SIGNALING_PATHWAY	THYROID_HORMONE_SIGNALING_PATHWAY	green
ATP6V1F::WAS	red&&DDIT3::WAS	green				AJUBA::PIK3R2	HIPPO_SIGNALING_PATHWAY	OXYTOCIN_SIGNALING_PATHWAY	green
ATP6V1F::WAS	red&&EGFR::WAS	green				RAP1GAP::AJUBA	RAP1_SIGNALING_PATHWAY	HIPPO_SIGNALING_PATHWAY	green
ATP6V1F::WAS	red&&FGFR2::WAS	green				AJUBA::SMEK1	HIPPO_SIGNALING_PATHWAY	GLUCAGON_SIGNALING_PATHWAY	green
ATP6V1F::WAS	red&&FGFR3::WAS	green				TP53::AJUBA	MAPK_SIGNALING_PATHWAY	HIPPO_SIGNALING_PATHWAY	green
ATP6V1F::WAS	red&&FOXO1::WAS	green				TP53::AJUBA	SPHINGOLIPID_SIGNALING_PATHWAY	HIPPO_SIGNALING_PATHWAY	green
ATP6V1F::WAS	red&&LIFR::WAS	green				TP53::AJUBA	P53_SIGNALING_PATHWAY	HIPPO_SIGNALING_PATHWAY	green
ATP6V1F::WAS	red&&MAML2::WAS	green				TP53::AJUBA	PI3K-AKT_SIGNALING_PATHWAY	HIPPO_SIGNALING_PATHWAY	green
ATP6V1F::WAS	red&&MDM2::WAS	green				TP53::AJUBA	WNT_SIGNALING_PATHWAY	HIPPO_SIGNALING_PATHWAY	green
ATP6V1F::WAS	red&&MLLT4::WAS	green				AJUBA::TP53	HIPPO_SIGNALING_PATHWAY	NEUROTROPHIN_SIGNALING_PATHWAY	green
ATP6V1F::WAS	red&&NCOA2::WAS	green				AJUBA::TP53	HIPPO_SIGNALING_PATHWAY	THYROID_HORMONE_SIGNALING_PATHWAY	green
ATP6V1F::WAS	red&&NFKB2::WAS	green				TPM1::AJUBA	ADRENERGIC_SIGNALING_IN_CARDIOMYOCYTES	HIPPO_SIGNALING_PATHWAY	green
ATP6V1F::WAS	red&&PTCH1::WAS	green				AKT2::AJUBA	MAPK_SIGNALING_PATHWAY	HIPPO_SIGNALING_PATHWAY	green
ATP6V1F::WAS	red&&PTEN::WAS	green				AKT2::AJUBA	ERBB_SIGNALING_PATHWAY	HIPPO_SIGNALING_PATHWAY	green
ATP6V1F::WAS	red&&PTPN11::WAS	green				AKT2::AJUBA	RAS_SIGNALING_PATHWAY	HIPPO_SIGNALING_PATHWAY	green
ATP6V1F::WAS	red&&SMAD4::WAS	green				AKT2::AJUBA	RAP1_SIGNALING_PATHWAY	HIPPO_SIGNALING_PATHWAY	green
ATP6V1F::WAS	red&&TFRC::WAS	green				AKT2::AJUBA	CGMP-PKG_SIGNALING_PATHWAY	HIPPO_SIGNALING_PATHWAY	green
ATP6V1F::WAS	red&&TPM3::WAS	green				AKT2::AJUBA	CAMP_SIGNALING_PATHWAY	HIPPO_SIGNALING_PATHWAY	green
ATP6V1F::WAS	red&&TSC1::WAS	green				AKT2::AJUBA	CHEMOKINE_SIGNALING_PATHWAY	HIPPO_SIGNALING_PATHWAY	green
ATP6V1F::WAS	red&&VHL::WAS	green				AKT2::AJUBA	HIF-1_SIGNALING_PATHWAY	HIPPO_SIGNALING_PATHWAY	green
RASSF5::WAS	red&&AJUBA::WAS	green				AKT2::AJUBA	FOXO_SIGNALING_PATHWAY	HIPPO_SIGNALING_PATHWAY	green
RASSF5::WAS	red&&GADD45A::WAS	green				AKT2::AJUBA	SPHINGOLIPID_SIGNALING_PATHWAY	HIPPO_SIGNALING_PATHWAY	green
RASSF5::WAS	red&&GUCY1A2::WAS	green				AKT2::AJUBA	MTOR_SIGNALING_PATHWAY	HIPPO_SIGNALING_PATHWAY	green
RASSF5::WAS	red&&GUCY1A3::WAS	green				AKT2::AJUBA	PI3K-AKT_SIGNALING_PATHWAY	HIPPO_SIGNALING_PATHWAY	green
RASSF5::WAS	red&&HDAC1::WAS	green				AKT2::AJUBA	AMPK_SIGNALING_PATHWAY	HIPPO_SIGNALING_PATHWAY	green
RASSF5::WAS	red&&MAP3K5::WAS	green				AKT2::AJUBA	ADRENERGIC_SIGNALING_IN_CARDIOMYOCYTES	HIPPO_SIGNALING_PATHWAY	green
RASSF5::WAS	red&&MED27::WAS	green				AKT2::AJUBA	VEGF_SIGNALING_PATHWAY	HIPPO_SIGNALING_PATHWAY	green
RASSF5::WAS	red&&PPP4C::WAS	green				AJUBA::AKT2	HIPPO_SIGNALING_PATHWAY	SIGNALING_PATHWAYS_REGULATING_PLURIPOTENCY_OF_STEM_CELLS	green
RASSF5::WAS	red&&ABL2::WAS	green				AJUBA::AKT2	HIPPO_SIGNALING_PATHWAY	TOLL-LIKE_RECEPTOR_SIGNALING_PATHWAY	green
RASSF5::WAS	red&&ARNT::WAS	green				AJUBA::AKT2	HIPPO_SIGNALING_PATHWAY	JAK-STAT_SIGNALING_PATHWAY	green
RASSF5::WAS	red&&ATM::WAS	green				AJUBA::AKT2	HIPPO_SIGNALING_PATHWAY	T_CELL_RECEPTOR_SIGNALING_PATHWAY	green
RASSF5::WAS	red&&BCL10::WAS	green				AJUBA::AKT2	HIPPO_SIGNALING_PATHWAY	B_CELL_RECEPTOR_SIGNALING_PATHWAY	green
RASSF5::WAS	red&&BCL3::WAS	green				AJUBA::AKT2	HIPPO_SIGNALING_PATHWAY	FC_EPSILON_RI_SIGNALING_PATHWAY	green
RASSF5::WAS	red&&BCL6::WAS	green				AJUBA::AKT2	HIPPO_SIGNALING_PATHWAY	TNF_SIGNALING_PATHWAY	green
RASSF5::WAS	red&&BRCA1::WAS	green				AJUBA::AKT2	HIPPO_SIGNALING_PATHWAY	NEUROTROPHIN_SIGNALING_PATHWAY	green
RASSF5::WAS	red&&CCND3::WAS	green				AJUBA::AKT2	HIPPO_SIGNALING_PATHWAY	INSULIN_SIGNALING_PATHWAY	green
RASSF5::WAS	red&&CDH1::WAS	green				AJUBA::AKT2	HIPPO_SIGNALING_PATHWAY	ESTROGEN_SIGNALING_PATHWAY	green
RASSF5::WAS	red&&CHEK2::WAS	green				AJUBA::AKT2	HIPPO_SIGNALING_PATHWAY	PROLACTIN_SIGNALING_PATHWAY	green
RASSF5::WAS	red&&MTCP1::WAS	green				AJUBA::AKT2	HIPPO_SIGNALING_PATHWAY	THYROID_HORMONE_SIGNALING_PATHWAY	green
RASSF5::WAS	red&&CREB1::WAS	green				AJUBA::AKT2	HIPPO_SIGNALING_PATHWAY	ADIPOCYTOKINE_SIGNALING_PATHWAY	green
RASSF5::WAS	red&&CREB3L2::WAS	green				AJUBA::AKT2	HIPPO_SIGNALING_PATHWAY	GLUCAGON_SIGNALING_PATHWAY	green
RASSF5::WAS	red&&CREBBP::WAS	green				ARNT::AJUBA	HIF-1_SIGNALING_PATHWAY	HIPPO_SIGNALING_PATHWAY	green
RASSF5::WAS	red&&CYLD::WAS	green				BCL6::AJUBA	FOXO_SIGNALING_PATHWAY	HIPPO_SIGNALING_PATHWAY	green
RASSF5::WAS	red&&DDIT3::WAS	green				BRAF::AJUBA	MAPK_SIGNALING_PATHWAY	HIPPO_SIGNALING_PATHWAY	green
RASSF5::WAS	red&&EGFR::WAS	green				BRAF::AJUBA	ERBB_SIGNALING_PATHWAY	HIPPO_SIGNALING_PATHWAY	green
RASSF5::WAS	red&&FGFR2::WAS	green				BRAF::AJUBA	RAP1_SIGNALING_PATHWAY	HIPPO_SIGNALING_PATHWAY	green
RASSF5::WAS	red&&FGFR3::WAS	green				BRAF::AJUBA	CAMP_SIGNALING_PATHWAY	HIPPO_SIGNALING_PATHWAY	green
RASSF5::WAS	red&&FOXO1::WAS	green				BRAF::AJUBA	CHEMOKINE_SIGNALING_PATHWAY	HIPPO_SIGNALING_PATHWAY	green
RASSF5::WAS	red&&LIFR::WAS	green				BRAF::AJUBA	FOXO_SIGNALING_PATHWAY	HIPPO_SIGNALING_PATHWAY	green
RASSF5::WAS	red&&MAML2::WAS	green				BRAF::AJUBA	MTOR_SIGNALING_PATHWAY	HIPPO_SIGNALING_PATHWAY	green
RASSF5::WAS	red&&MDM2::WAS	green				AJUBA::BRAF	HIPPO_SIGNALING_PATHWAY	NEUROTROPHIN_SIGNALING_PATHWAY	green
RASSF5::WAS	red&&MLLT4::WAS	green				AJUBA::BRAF	HIPPO_SIGNALING_PATHWAY	INSULIN_SIGNALING_PATHWAY	green
RASSF5::WAS	red&&NCOA2::WAS	green				CBL::AJUBA	ERBB_SIGNALING_PATHWAY	HIPPO_SIGNALING_PATHWAY	green
RASSF5::WAS	red&&NFKB2::WAS	green				AJUBA::CBL	HIPPO_SIGNALING_PATHWAY	JAK-STAT_SIGNALING_PATHWAY	green
RASSF5::WAS	red&&PTCH1::WAS	green				AJUBA::CBL	HIPPO_SIGNALING_PATHWAY	T_CELL_RECEPTOR_SIGNALING_PATHWAY	green
RASSF5::WAS	red&&PTEN::WAS	green				AJUBA::CBL	HIPPO_SIGNALING_PATHWAY	INSULIN_SIGNALING_PATHWAY	green
RASSF5::WAS	red&&PTPN11::WAS	green				CDK4::AJUBA	P53_SIGNALING_PATHWAY	HIPPO_SIGNALING_PATHWAY	green
RASSF5::WAS	red&&SMAD4::WAS	green				CDK4::AJUBA	PI3K-AKT_SIGNALING_PATHWAY	HIPPO_SIGNALING_PATHWAY	green
RASSF5::WAS	red&&TFRC::WAS	green				AJUBA::CDK4	HIPPO_SIGNALING_PATHWAY	T_CELL_RECEPTOR_SIGNALING_PATHWAY	green
RASSF5::WAS	red&&TPM3::WAS	green				ERC1::AJUBA	NF-KAPPA_B_SIGNALING_PATHWAY	HIPPO_SIGNALING_PATHWAY	green
RASSF5::WAS	red&&TSC1::WAS	green				FOXO4::AJUBA	RAS_SIGNALING_PATHWAY	HIPPO_SIGNALING_PATHWAY	green
RASSF5::WAS	red&&VHL::WAS	green				FOXO4::AJUBA	FOXO_SIGNALING_PATHWAY	HIPPO_SIGNALING_PATHWAY	green
TCL1A::WAS	red&&AJUBA::WAS	green				GNAS::AJUBA	RAP1_SIGNALING_PATHWAY	HIPPO_SIGNALING_PATHWAY	green
TCL1A::WAS	red&&GADD45A::WAS	green				GNAS::AJUBA	CALCIUM_SIGNALING_PATHWAY	HIPPO_SIGNALING_PATHWAY	green
TCL1A::WAS	red&&GUCY1A2::WAS	green				GNAS::AJUBA	CAMP_SIGNALING_PATHWAY	HIPPO_SIGNALING_PATHWAY	green
TCL1A::WAS	red&&GUCY1A3::WAS	green				GNAS::AJUBA	ADRENERGIC_SIGNALING_IN_CARDIOMYOCYTES	HIPPO_SIGNALING_PATHWAY	green
TCL1A::WAS	red&&HDAC1::WAS	green				AJUBA::GNAS	HIPPO_SIGNALING_PATHWAY	GNRH_SIGNALING_PATHWAY	green
TCL1A::WAS	red&&MAP3K5::WAS	green				AJUBA::GNAS	HIPPO_SIGNALING_PATHWAY	ESTROGEN_SIGNALING_PATHWAY	green
TCL1A::WAS	red&&MED27::WAS	green				AJUBA::GNAS	HIPPO_SIGNALING_PATHWAY	OXYTOCIN_SIGNALING_PATHWAY	green
TCL1A::WAS	red&&PPP4C::WAS	green				AJUBA::GNAS	HIPPO_SIGNALING_PATHWAY	GLUCAGON_SIGNALING_PATHWAY	green
TCL1A::WAS	red&&ABL2::WAS	green				HSP90AA1::AJUBA	PI3K-AKT_SIGNALING_PATHWAY	HIPPO_SIGNALING_PATHWAY	green
TCL1A::WAS	red&&ARNT::WAS	green				AJUBA::HSP90AA1	HIPPO_SIGNALING_PATHWAY	NOD-LIKE_RECEPTOR_SIGNALING_PATHWAY	green
TCL1A::WAS	red&&ATM::WAS	green				AJUBA::HSP90AA1	HIPPO_SIGNALING_PATHWAY	ESTROGEN_SIGNALING_PATHWAY	green
TCL1A::WAS	red&&BCL10::WAS	green				HSP90AB1::AJUBA	PI3K-AKT_SIGNALING_PATHWAY	HIPPO_SIGNALING_PATHWAY	green
TCL1A::WAS	red&&BCL3::WAS	green				AJUBA::HSP90AB1	HIPPO_SIGNALING_PATHWAY	NOD-LIKE_RECEPTOR_SIGNALING_PATHWAY	green
TCL1A::WAS	red&&BCL6::WAS	green				AJUBA::HSP90AB1	HIPPO_SIGNALING_PATHWAY	ESTROGEN_SIGNALING_PATHWAY	green
TCL1A::WAS	red&&BRCA1::WAS	green				AJUBA::IL6ST	HIPPO_SIGNALING_PATHWAY	SIGNALING_PATHWAYS_REGULATING_PLURIPOTENCY_OF_STEM_CELLS	green
TCL1A::WAS	red&&CCND3::WAS	green				AJUBA::IL6ST	HIPPO_SIGNALING_PATHWAY	JAK-STAT_SIGNALING_PATHWAY	green
TCL1A::WAS	red&&CDH1::WAS	green				JAK3::AJUBA	CHEMOKINE_SIGNALING_PATHWAY	HIPPO_SIGNALING_PATHWAY	green
TCL1A::WAS	red&&CHEK2::WAS	green				JAK3::AJUBA	PI3K-AKT_SIGNALING_PATHWAY	HIPPO_SIGNALING_PATHWAY	green
TCL1A::WAS	red&&MTCP1::WAS	green				AJUBA::JAK3	HIPPO_SIGNALING_PATHWAY	SIGNALING_PATHWAYS_REGULATING_PLURIPOTENCY_OF_STEM_CELLS	green
TCL1A::WAS	red&&CREB1::WAS	green				AJUBA::JAK3	HIPPO_SIGNALING_PATHWAY	JAK-STAT_SIGNALING_PATHWAY	green
TCL1A::WAS	red&&CREB3L2::WAS	green				KIT::AJUBA	RAS_SIGNALING_PATHWAY	HIPPO_SIGNALING_PATHWAY	green
TCL1A::WAS	red&&CREBBP::WAS	green				KIT::AJUBA	RAP1_SIGNALING_PATHWAY	HIPPO_SIGNALING_PATHWAY	green
TCL1A::WAS	red&&CYLD::WAS	green				KIT::AJUBA	PI3K-AKT_SIGNALING_PATHWAY	HIPPO_SIGNALING_PATHWAY	green
TCL1A::WAS	red&&DDIT3::WAS	green				MALT1::AJUBA	NF-KAPPA_B_SIGNALING_PATHWAY	HIPPO_SIGNALING_PATHWAY	green
TCL1A::WAS	red&&EGFR::WAS	green				AJUBA::MALT1	HIPPO_SIGNALING_PATHWAY	T_CELL_RECEPTOR_SIGNALING_PATHWAY	green
TCL1A::WAS	red&&FGFR2::WAS	green				AJUBA::MALT1	HIPPO_SIGNALING_PATHWAY	B_CELL_RECEPTOR_SIGNALING_PATHWAY	green
TCL1A::WAS	red&&FGFR3::WAS	green				MAP2K4::AJUBA	MAPK_SIGNALING_PATHWAY	HIPPO_SIGNALING_PATHWAY	green
TCL1A::WAS	red&&FOXO1::WAS	green				MAP2K4::AJUBA	ERBB_SIGNALING_PATHWAY	HIPPO_SIGNALING_PATHWAY	green
TCL1A::WAS	red&&LIFR::WAS	green				AJUBA::MAP2K4	HIPPO_SIGNALING_PATHWAY	TOLL-LIKE_RECEPTOR_SIGNALING_PATHWAY	green
TCL1A::WAS	red&&MAML2::WAS	green				AJUBA::MAP2K4	HIPPO_SIGNALING_PATHWAY	FC_EPSILON_RI_SIGNALING_PATHWAY	green
TCL1A::WAS	red&&MDM2::WAS	green				AJUBA::MAP2K4	HIPPO_SIGNALING_PATHWAY	TNF_SIGNALING_PATHWAY	green
TCL1A::WAS	red&&MLLT4::WAS	green				AJUBA::MAP2K4	HIPPO_SIGNALING_PATHWAY	GNRH_SIGNALING_PATHWAY	green
TCL1A::WAS	red&&NCOA2::WAS	green				AJUBA::MAP2K4	HIPPO_SIGNALING_PATHWAY	EPITHELIAL_CELL_SIGNALING_IN_HELICOBACTER_PYLORI_INFECTION	green
TCL1A::WAS	red&&NFKB2::WAS	green				MDM2::AJUBA	FOXO_SIGNALING_PATHWAY	HIPPO_SIGNALING_PATHWAY	green
TCL1A::WAS	red&&PTCH1::WAS	green				MDM2::AJUBA	P53_SIGNALING_PATHWAY	HIPPO_SIGNALING_PATHWAY	green
TCL1A::WAS	red&&PTEN::WAS	green				MDM2::AJUBA	PI3K-AKT_SIGNALING_PATHWAY	HIPPO_SIGNALING_PATHWAY	green
TCL1A::WAS	red&&PTPN11::WAS	green				AJUBA::MDM2	HIPPO_SIGNALING_PATHWAY	THYROID_HORMONE_SIGNALING_PATHWAY	green
TCL1A::WAS	red&&SMAD4::WAS	green				AJUBA::NCOA1	HIPPO_SIGNALING_PATHWAY	THYROID_HORMONE_SIGNALING_PATHWAY	green
TCL1A::WAS	red&&TFRC::WAS	green				NCOA1::ATP6V1F	THYROID_HORMONE_SIGNALING_PATHWAY	EPITHELIAL_CELL_SIGNALING_IN_HELICOBACTER_PYLORI_INFECTION	red
TCL1A::WAS	red&&TPM3::WAS	green				CPT2::NCOA1	PPAR_SIGNALING_PATHWAY	THYROID_HORMONE_SIGNALING_PATHWAY	red
TCL1A::WAS	red&&TSC1::WAS	green				GALT::NCOA1	PROLACTIN_SIGNALING_PATHWAY	THYROID_HORMONE_SIGNALING_PATHWAY	red
TCL1A::WAS	red&&VHL::WAS	green				LAMB1::NCOA1	PI3K-AKT_SIGNALING_PATHWAY	THYROID_HORMONE_SIGNALING_PATHWAY	red
ATP6V1F::GPC4	red&&AJUBA::GPC4	green				NSMAF::NCOA1	SPHINGOLIPID_SIGNALING_PATHWAY	THYROID_HORMONE_SIGNALING_PATHWAY	red
ATP6V1F::GPC4	red&&GADD45A::GPC4	green				PDGFC::NCOA1	RAS_SIGNALING_PATHWAY	THYROID_HORMONE_SIGNALING_PATHWAY	red
ATP6V1F::GPC4	red&&GPC4::GUCY1A2	green				PDGFC::NCOA1	RAP1_SIGNALING_PATHWAY	THYROID_HORMONE_SIGNALING_PATHWAY	red
ATP6V1F::GPC4	red&&GPC4::GUCY1A3	green				PDGFC::NCOA1	PI3K-AKT_SIGNALING_PATHWAY	THYROID_HORMONE_SIGNALING_PATHWAY	red
ATP6V1F::GPC4	red&&GPC4::HDAC1	green				PRKAR1A::NCOA1	INSULIN_SIGNALING_PATHWAY	THYROID_HORMONE_SIGNALING_PATHWAY	red
ATP6V1F::GPC4	red&&GPC4::MAP3K5	green				RASSF5::NCOA1	RAS_SIGNALING_PATHWAY	THYROID_HORMONE_SIGNALING_PATHWAY	red
ATP6V1F::GPC4	red&&GPC4::MED27	green				RASSF5::NCOA1	RAP1_SIGNALING_PATHWAY	THYROID_HORMONE_SIGNALING_PATHWAY	red
ATP6V1F::GPC4	red&&GPC4::PAK1	green				VIPR2::NCOA1	CAMP_SIGNALING_PATHWAY	THYROID_HORMONE_SIGNALING_PATHWAY	red
ATP6V1F::GPC4	red&&GPC4::PIK3R2	green				ABL1::NCOA1	ERBB_SIGNALING_PATHWAY	THYROID_HORMONE_SIGNALING_PATHWAY	red
ATP6V1F::GPC4	red&&GPC4::PPP4C	green				ABL1::NCOA1	RAS_SIGNALING_PATHWAY	THYROID_HORMONE_SIGNALING_PATHWAY	red
ATP6V1F::GPC4	red&&GPC4::ABL2	green				ABL1::NCOA1	NEUROTROPHIN_SIGNALING_PATHWAY	THYROID_HORMONE_SIGNALING_PATHWAY	red
ATP6V1F::GPC4	red&&GPC4::AKT2	green				ACSL6::NCOA1	PPAR_SIGNALING_PATHWAY	THYROID_HORMONE_SIGNALING_PATHWAY	red
ATP6V1F::GPC4	red&&GPC4::ARNT	green				NCOA1::ACSL6	THYROID_HORMONE_SIGNALING_PATHWAY	ADIPOCYTOKINE_SIGNALING_PATHWAY	red
ATP6V1F::GPC4	red&&GPC4::ATM	green				BMPR1A::NCOA1	TGF-BETA_SIGNALING_PATHWAY	THYROID_HORMONE_SIGNALING_PATHWAY	red
ATP6V1F::GPC4	red&&GPC4::BCL10	green				BMPR1A::NCOA1	HIPPO_SIGNALING_PATHWAY	THYROID_HORMONE_SIGNALING_PATHWAY	red
ATP6V1F::GPC4	red&&GPC4::BCL3	green				BMPR1A::NCOA1	SIGNALING_PATHWAYS_REGULATING_PLURIPOTENCY_OF_STEM_CELLS	THYROID_HORMONE_SIGNALING_PATHWAY	red
ATP6V1F::GPC4	red&&GPC4::BCL6	green				COL1A1::NCOA1	PI3K-AKT_SIGNALING_PATHWAY	THYROID_HORMONE_SIGNALING_PATHWAY	red
ATP6V1F::GPC4	red&&GPC4::BRAF	green				DDB2::NCOA1	P53_SIGNALING_PATHWAY	THYROID_HORMONE_SIGNALING_PATHWAY	red
ATP6V1F::GPC4	red&&GPC4::BRCA1	green				FGFR1::NCOA1	MAPK_SIGNALING_PATHWAY	THYROID_HORMONE_SIGNALING_PATHWAY	red
ATP6V1F::GPC4	red&&GPC4::CDH1	green				FGFR1::NCOA1	RAS_SIGNALING_PATHWAY	THYROID_HORMONE_SIGNALING_PATHWAY	red
ATP6V1F::GPC4	red&&GPC4::CHEK2	green				FGFR1::NCOA1	RAP1_SIGNALING_PATHWAY	THYROID_HORMONE_SIGNALING_PATHWAY	red
ATP6V1F::GPC4	red&&GPC4::MTCP1	green				FGFR1::NCOA1	PI3K-AKT_SIGNALING_PATHWAY	THYROID_HORMONE_SIGNALING_PATHWAY	red
ATP6V1F::GPC4	red&&GPC4::CREB1	green				FGFR1::NCOA1	SIGNALING_PATHWAYS_REGULATING_PLURIPOTENCY_OF_STEM_CELLS	THYROID_HORMONE_SIGNALING_PATHWAY	red
ATP6V1F::GPC4	red&&GPC4::CREB3L2	green				HNF1A::NCOA1	SIGNALING_PATHWAYS_REGULATING_PLURIPOTENCY_OF_STEM_CELLS	THYROID_HORMONE_SIGNALING_PATHWAY	red
ATP6V1F::GPC4	red&&GPC4::CYLD	green				IL21R::NCOA1	JAK-STAT_SIGNALING_PATHWAY	THYROID_HORMONE_SIGNALING_PATHWAY	red
ATP6V1F::GPC4	red&&GPC4::DDIT3	green				ITK::NCOA1	CHEMOKINE_SIGNALING_PATHWAY	THYROID_HORMONE_SIGNALING_PATHWAY	red
ATP6V1F::GPC4	red&&GPC4::EGFR	green				ITK::NCOA1	T_CELL_RECEPTOR_SIGNALING_PATHWAY	THYROID_HORMONE_SIGNALING_PATHWAY	red
ATP6V1F::GPC4	red&&GPC4::FGFR2	green				MPL::NCOA1	JAK-STAT_SIGNALING_PATHWAY	THYROID_HORMONE_SIGNALING_PATHWAY	red
ATP6V1F::GPC4	red&&GPC4::FGFR3	green				PDGFRA::NCOA1	MAPK_SIGNALING_PATHWAY	THYROID_HORMONE_SIGNALING_PATHWAY	red
ATP6V1F::GPC4	red&&GPC4::FOXO1	green				PDGFRA::NCOA1	RAS_SIGNALING_PATHWAY	THYROID_HORMONE_SIGNALING_PATHWAY	red
ATP6V1F::GPC4	red&&GPC4::FOXO3	green				PDGFRA::NCOA1	RAP1_SIGNALING_PATHWAY	THYROID_HORMONE_SIGNALING_PATHWAY	red
ATP6V1F::GPC4	red&&GPC4::HRAS	green				PDGFRA::NCOA1	CALCIUM_SIGNALING_PATHWAY	THYROID_HORMONE_SIGNALING_PATHWAY	red
ATP6V1F::GPC4	red&&GPC4::KRAS	green				PDGFRA::NCOA1	PI3K-AKT_SIGNALING_PATHWAY	THYROID_HORMONE_SIGNALING_PATHWAY	red
ATP6V1F::GPC4	red&&GPC4::LIFR	green				REL::NCOA1	RAS_SIGNALING_PATHWAY	THYROID_HORMONE_SIGNALING_PATHWAY	red
ATP6V1F::GPC4	red&&GPC4::MAML2	green				TCL1A::NCOA1	PI3K-AKT_SIGNALING_PATHWAY	THYROID_HORMONE_SIGNALING_PATHWAY	red
ATP6V1F::GPC4	red&&GPC4::MDM2	green				TPM4::NCOA1	ADRENERGIC_SIGNALING_IN_CARDIOMYOCYTES	THYROID_HORMONE_SIGNALING_PATHWAY	red
ATP6V1F::GPC4	red&&GPC4::MLLT4	green				TSHR::NCOA1	CAMP_SIGNALING_PATHWAY	THYROID_HORMONE_SIGNALING_PATHWAY	red
ATP6V1F::GPC4	red&&GPC4::NCOA2	green				NF1::AJUBA	MAPK_SIGNALING_PATHWAY	HIPPO_SIGNALING_PATHWAY	green
ATP6V1F::GPC4	red&&GPC4::NFKB2	green				NF1::AJUBA	RAS_SIGNALING_PATHWAY	HIPPO_SIGNALING_PATHWAY	green
ATP6V1F::GPC4	red&&GPC4::NRAS	green				AJUBA::NTRK3	HIPPO_SIGNALING_PATHWAY	NEUROTROPHIN_SIGNALING_PATHWAY	green
ATP6V1F::GPC4	red&&GPC4::PIK3CA	green				SYK::AJUBA	NF-KAPPA_B_SIGNALING_PATHWAY	HIPPO_SIGNALING_PATHWAY	green
ATP6V1F::GPC4	red&&GPC4::PIK3R1	green				SYK::AJUBA	PI3K-AKT_SIGNALING_PATHWAY	HIPPO_SIGNALING_PATHWAY	green
ATP6V1F::GPC4	red&&GPC4::PTCH1	green				AJUBA::SYK	HIPPO_SIGNALING_PATHWAY	B_CELL_RECEPTOR_SIGNALING_PATHWAY	green
ATP6V1F::GPC4	red&&GPC4::PTEN	green				AJUBA::SYK	HIPPO_SIGNALING_PATHWAY	FC_EPSILON_RI_SIGNALING_PATHWAY	green
ATP6V1F::GPC4	red&&GPC4::PTPN11	green				AJUBA::TCF3	HIPPO_SIGNALING_PATHWAY	SIGNALING_PATHWAYS_REGULATING_PLURIPOTENCY_OF_STEM_CELLS	green
ATP6V1F::GPC4	red&&GPC4::TFRC	green				TSC2::AJUBA	P53_SIGNALING_PATHWAY	HIPPO_SIGNALING_PATHWAY	green
ATP6V1F::GPC4	red&&GPC4::TPM3	green				TSC2::AJUBA	MTOR_SIGNALING_PATHWAY	HIPPO_SIGNALING_PATHWAY	green
ATP6V1F::GPC4	red&&GPC4::TSC1	green				TSC2::AJUBA	PI3K-AKT_SIGNALING_PATHWAY	HIPPO_SIGNALING_PATHWAY	green
ATP6V1F::GPC4	red&&GPC4::VHL	green				TSC2::AJUBA	AMPK_SIGNALING_PATHWAY	HIPPO_SIGNALING_PATHWAY	green
GPC4::RASSF5	red&&AJUBA::GPC4	green				AJUBA::TSC2	HIPPO_SIGNALING_PATHWAY	INSULIN_SIGNALING_PATHWAY	green
GPC4::RASSF5	red&&GADD45A::GPC4	green				AJUBA::TSC2	HIPPO_SIGNALING_PATHWAY	THYROID_HORMONE_SIGNALING_PATHWAY	green
GPC4::RASSF5	red&&GPC4::GUCY1A2	green				VHL::AJUBA	HIF-1_SIGNALING_PATHWAY	HIPPO_SIGNALING_PATHWAY	green
GPC4::RASSF5	red&&GPC4::GUCY1A3	green				WAS::AJUBA	CHEMOKINE_SIGNALING_PATHWAY	HIPPO_SIGNALING_PATHWAY	green
GPC4::RASSF5	red&&GPC4::HDAC1	green				FN1::ATP6V0A4	PI3K-AKT_SIGNALING_PATHWAY	EPITHELIAL_CELL_SIGNALING_IN_HELICOBACTER_PYLORI_INFECTION	green
GPC4::RASSF5	red&&GPC4::MAP3K5	green				GADD45A::ATP6V0A4	MAPK_SIGNALING_PATHWAY	EPITHELIAL_CELL_SIGNALING_IN_HELICOBACTER_PYLORI_INFECTION	green
GPC4::RASSF5	red&&GPC4::MED27	green				GADD45A::ATP6V0A4	FOXO_SIGNALING_PATHWAY	EPITHELIAL_CELL_SIGNALING_IN_HELICOBACTER_PYLORI_INFECTION	green
GPC4::RASSF5	red&&GPC4::PAK1	green				GADD45A::ATP6V0A4	P53_SIGNALING_PATHWAY	EPITHELIAL_CELL_SIGNALING_IN_HELICOBACTER_PYLORI_INFECTION	green
GPC4::RASSF5	red&&GPC4::PIK3R2	green				GUCY1A2::ATP6V0A4	CGMP-PKG_SIGNALING_PATHWAY	EPITHELIAL_CELL_SIGNALING_IN_HELICOBACTER_PYLORI_INFECTION	green
GPC4::RASSF5	red&&GPC4::PPP4C	green				GUCY1A2::ATP6V0A4	OXYTOCIN_SIGNALING_PATHWAY	EPITHELIAL_CELL_SIGNALING_IN_HELICOBACTER_PYLORI_INFECTION	green
GPC4::RASSF5	red&&GPC4::ABL2	green				MAP3K5::ATP6V0A4	MAPK_SIGNALING_PATHWAY	EPITHELIAL_CELL_SIGNALING_IN_HELICOBACTER_PYLORI_INFECTION	green
GPC4::RASSF5	red&&GPC4::AKT2	green				MAP3K5::ATP6V0A4	SPHINGOLIPID_SIGNALING_PATHWAY	EPITHELIAL_CELL_SIGNALING_IN_HELICOBACTER_PYLORI_INFECTION	green
GPC4::RASSF5	red&&GPC4::ARNT	green				MAP3K5::ATP6V0A4	TNF_SIGNALING_PATHWAY	EPITHELIAL_CELL_SIGNALING_IN_HELICOBACTER_PYLORI_INFECTION	green
GPC4::RASSF5	red&&GPC4::ATM	green				MAP3K5::ATP6V0A4	NEUROTROPHIN_SIGNALING_PATHWAY	EPITHELIAL_CELL_SIGNALING_IN_HELICOBACTER_PYLORI_INFECTION	green
GPC4::RASSF5	red&&GPC4::BCL10	green				PIK3R2::ATP6V0A4	ERBB_SIGNALING_PATHWAY	EPITHELIAL_CELL_SIGNALING_IN_HELICOBACTER_PYLORI_INFECTION	green
GPC4::RASSF5	red&&GPC4::BCL3	green				PIK3R2::ATP6V0A4	RAS_SIGNALING_PATHWAY	EPITHELIAL_CELL_SIGNALING_IN_HELICOBACTER_PYLORI_INFECTION	green
GPC4::RASSF5	red&&GPC4::BCL6	green				PIK3R2::ATP6V0A4	RAP1_SIGNALING_PATHWAY	EPITHELIAL_CELL_SIGNALING_IN_HELICOBACTER_PYLORI_INFECTION	green
GPC4::RASSF5	red&&GPC4::BRAF	green				PIK3R2::ATP6V0A4	CGMP-PKG_SIGNALING_PATHWAY	EPITHELIAL_CELL_SIGNALING_IN_HELICOBACTER_PYLORI_INFECTION	green
GPC4::RASSF5	red&&GPC4::BRCA1	green				PIK3R2::ATP6V0A4	CAMP_SIGNALING_PATHWAY	EPITHELIAL_CELL_SIGNALING_IN_HELICOBACTER_PYLORI_INFECTION	green
GPC4::RASSF5	red&&GPC4::CDH1	green				PIK3R2::ATP6V0A4	CHEMOKINE_SIGNALING_PATHWAY	EPITHELIAL_CELL_SIGNALING_IN_HELICOBACTER_PYLORI_INFECTION	green
GPC4::RASSF5	red&&GPC4::CHEK2	green				PIK3R2::ATP6V0A4	HIF-1_SIGNALING_PATHWAY	EPITHELIAL_CELL_SIGNALING_IN_HELICOBACTER_PYLORI_INFECTION	green
GPC4::RASSF5	red&&GPC4::MTCP1	green				PIK3R2::ATP6V0A4	FOXO_SIGNALING_PATHWAY	EPITHELIAL_CELL_SIGNALING_IN_HELICOBACTER_PYLORI_INFECTION	green
GPC4::RASSF5	red&&GPC4::CREB1	green				PIK3R2::ATP6V0A4	PHOSPHATIDYLINOSITOL_SIGNALING_SYSTEM	EPITHELIAL_CELL_SIGNALING_IN_HELICOBACTER_PYLORI_INFECTION	green
GPC4::RASSF5	red&&GPC4::CREB3L2	green				PIK3R2::ATP6V0A4	SPHINGOLIPID_SIGNALING_PATHWAY	EPITHELIAL_CELL_SIGNALING_IN_HELICOBACTER_PYLORI_INFECTION	green
GPC4::RASSF5	red&&GPC4::CYLD	green				PIK3R2::ATP6V0A4	MTOR_SIGNALING_PATHWAY	EPITHELIAL_CELL_SIGNALING_IN_HELICOBACTER_PYLORI_INFECTION	green
GPC4::RASSF5	red&&GPC4::DDIT3	green				PIK3R2::ATP6V0A4	PI3K-AKT_SIGNALING_PATHWAY	EPITHELIAL_CELL_SIGNALING_IN_HELICOBACTER_PYLORI_INFECTION	green
GPC4::RASSF5	red&&GPC4::EGFR	green				PIK3R2::ATP6V0A4	AMPK_SIGNALING_PATHWAY	EPITHELIAL_CELL_SIGNALING_IN_HELICOBACTER_PYLORI_INFECTION	green
GPC4::RASSF5	red&&GPC4::FGFR2	green				PIK3R2::ATP6V0A4	ADRENERGIC_SIGNALING_IN_CARDIOMYOCYTES	EPITHELIAL_CELL_SIGNALING_IN_HELICOBACTER_PYLORI_INFECTION	green
GPC4::RASSF5	red&&GPC4::FGFR3	green				PIK3R2::ATP6V0A4	VEGF_SIGNALING_PATHWAY	EPITHELIAL_CELL_SIGNALING_IN_HELICOBACTER_PYLORI_INFECTION	green
GPC4::RASSF5	red&&GPC4::FOXO1	green				PIK3R2::ATP6V0A4	SIGNALING_PATHWAYS_REGULATING_PLURIPOTENCY_OF_STEM_CELLS	EPITHELIAL_CELL_SIGNALING_IN_HELICOBACTER_PYLORI_INFECTION	green
GPC4::RASSF5	red&&GPC4::FOXO3	green				PIK3R2::ATP6V0A4	TOLL-LIKE_RECEPTOR_SIGNALING_PATHWAY	EPITHELIAL_CELL_SIGNALING_IN_HELICOBACTER_PYLORI_INFECTION	green
GPC4::RASSF5	red&&GPC4::HRAS	green				PIK3R2::ATP6V0A4	JAK-STAT_SIGNALING_PATHWAY	EPITHELIAL_CELL_SIGNALING_IN_HELICOBACTER_PYLORI_INFECTION	green
GPC4::RASSF5	red&&GPC4::KRAS	green				PIK3R2::ATP6V0A4	T_CELL_RECEPTOR_SIGNALING_PATHWAY	EPITHELIAL_CELL_SIGNALING_IN_HELICOBACTER_PYLORI_INFECTION	green
GPC4::RASSF5	red&&GPC4::LIFR	green				PIK3R2::ATP6V0A4	B_CELL_RECEPTOR_SIGNALING_PATHWAY	EPITHELIAL_CELL_SIGNALING_IN_HELICOBACTER_PYLORI_INFECTION	green
GPC4::RASSF5	red&&GPC4::MAML2	green				PIK3R2::ATP6V0A4	FC_EPSILON_RI_SIGNALING_PATHWAY	EPITHELIAL_CELL_SIGNALING_IN_HELICOBACTER_PYLORI_INFECTION	green
GPC4::RASSF5	red&&GPC4::MDM2	green				PIK3R2::ATP6V0A4	TNF_SIGNALING_PATHWAY	EPITHELIAL_CELL_SIGNALING_IN_HELICOBACTER_PYLORI_INFECTION	green
GPC4::RASSF5	red&&GPC4::MLLT4	green				PIK3R2::ATP6V0A4	NEUROTROPHIN_SIGNALING_PATHWAY	EPITHELIAL_CELL_SIGNALING_IN_HELICOBACTER_PYLORI_INFECTION	green
GPC4::RASSF5	red&&GPC4::NCOA2	green				PIK3R2::ATP6V0A4	INSULIN_SIGNALING_PATHWAY	EPITHELIAL_CELL_SIGNALING_IN_HELICOBACTER_PYLORI_INFECTION	green
GPC4::RASSF5	red&&GPC4::NFKB2	green				PIK3R2::ATP6V0A4	ESTROGEN_SIGNALING_PATHWAY	EPITHELIAL_CELL_SIGNALING_IN_HELICOBACTER_PYLORI_INFECTION	green
GPC4::RASSF5	red&&GPC4::NRAS	green				PIK3R2::ATP6V0A4	PROLACTIN_SIGNALING_PATHWAY	EPITHELIAL_CELL_SIGNALING_IN_HELICOBACTER_PYLORI_INFECTION	green
GPC4::RASSF5	red&&GPC4::PIK3CA	green				PIK3R2::ATP6V0A4	THYROID_HORMONE_SIGNALING_PATHWAY	EPITHELIAL_CELL_SIGNALING_IN_HELICOBACTER_PYLORI_INFECTION	green
GPC4::RASSF5	red&&GPC4::PIK3R1	green				PIK3R2::ATP6V0A4	OXYTOCIN_SIGNALING_PATHWAY	EPITHELIAL_CELL_SIGNALING_IN_HELICOBACTER_PYLORI_INFECTION	green
GPC4::RASSF5	red&&GPC4::PTCH1	green				PPP4C::ATP6V0A4	GLUCAGON_SIGNALING_PATHWAY	EPITHELIAL_CELL_SIGNALING_IN_HELICOBACTER_PYLORI_INFECTION	green
GPC4::RASSF5	red&&GPC4::PTEN	green				RAP1GAP::ATP6V0A4	RAP1_SIGNALING_PATHWAY	EPITHELIAL_CELL_SIGNALING_IN_HELICOBACTER_PYLORI_INFECTION	green
GPC4::RASSF5	red&&GPC4::PTPN11	green				SMEK1::ATP6V0A4	GLUCAGON_SIGNALING_PATHWAY	EPITHELIAL_CELL_SIGNALING_IN_HELICOBACTER_PYLORI_INFECTION	green
GPC4::RASSF5	red&&GPC4::TFRC	green				ABL2::ATP6V0A4	ERBB_SIGNALING_PATHWAY	EPITHELIAL_CELL_SIGNALING_IN_HELICOBACTER_PYLORI_INFECTION	green
GPC4::RASSF5	red&&GPC4::TPM3	green				ABL2::ATP6V0A4	RAS_SIGNALING_PATHWAY	EPITHELIAL_CELL_SIGNALING_IN_HELICOBACTER_PYLORI_INFECTION	green
GPC4::RASSF5	red&&GPC4::TSC1	green				AKT2::ATP6V0A4	MAPK_SIGNALING_PATHWAY	EPITHELIAL_CELL_SIGNALING_IN_HELICOBACTER_PYLORI_INFECTION	green
GPC4::RASSF5	red&&GPC4::VHL	green				AKT2::ATP6V0A4	ERBB_SIGNALING_PATHWAY	EPITHELIAL_CELL_SIGNALING_IN_HELICOBACTER_PYLORI_INFECTION	green
GPC4::TCL1A	red&&AJUBA::GPC4	green				AKT2::ATP6V0A4	RAS_SIGNALING_PATHWAY	EPITHELIAL_CELL_SIGNALING_IN_HELICOBACTER_PYLORI_INFECTION	green
GPC4::TCL1A	red&&GADD45A::GPC4	green				AKT2::ATP6V0A4	RAP1_SIGNALING_PATHWAY	EPITHELIAL_CELL_SIGNALING_IN_HELICOBACTER_PYLORI_INFECTION	green
GPC4::TCL1A	red&&GPC4::GUCY1A2	green				AKT2::ATP6V0A4	CGMP-PKG_SIGNALING_PATHWAY	EPITHELIAL_CELL_SIGNALING_IN_HELICOBACTER_PYLORI_INFECTION	green
GPC4::TCL1A	red&&GPC4::GUCY1A3	green				AKT2::ATP6V0A4	CAMP_SIGNALING_PATHWAY	EPITHELIAL_CELL_SIGNALING_IN_HELICOBACTER_PYLORI_INFECTION	green
GPC4::TCL1A	red&&GPC4::HDAC1	green				AKT2::ATP6V0A4	CHEMOKINE_SIGNALING_PATHWAY	EPITHELIAL_CELL_SIGNALING_IN_HELICOBACTER_PYLORI_INFECTION	green
GPC4::TCL1A	red&&GPC4::MAP3K5	green				AKT2::ATP6V0A4	HIF-1_SIGNALING_PATHWAY	EPITHELIAL_CELL_SIGNALING_IN_HELICOBACTER_PYLORI_INFECTION	green
GPC4::TCL1A	red&&GPC4::MED27	green				AKT2::ATP6V0A4	FOXO_SIGNALING_PATHWAY	EPITHELIAL_CELL_SIGNALING_IN_HELICOBACTER_PYLORI_INFECTION	green
GPC4::TCL1A	red&&GPC4::PAK1	green				AKT2::ATP6V0A4	SPHINGOLIPID_SIGNALING_PATHWAY	EPITHELIAL_CELL_SIGNALING_IN_HELICOBACTER_PYLORI_INFECTION	green
GPC4::TCL1A	red&&GPC4::PIK3R2	green				AKT2::ATP6V0A4	MTOR_SIGNALING_PATHWAY	EPITHELIAL_CELL_SIGNALING_IN_HELICOBACTER_PYLORI_INFECTION	green
GPC4::TCL1A	red&&GPC4::PPP4C	green				AKT2::ATP6V0A4	PI3K-AKT_SIGNALING_PATHWAY	EPITHELIAL_CELL_SIGNALING_IN_HELICOBACTER_PYLORI_INFECTION	green
GPC4::TCL1A	red&&GPC4::ABL2	green				AKT2::ATP6V0A4	AMPK_SIGNALING_PATHWAY	EPITHELIAL_CELL_SIGNALING_IN_HELICOBACTER_PYLORI_INFECTION	green
GPC4::TCL1A	red&&GPC4::AKT2	green				AKT2::ATP6V0A4	ADRENERGIC_SIGNALING_IN_CARDIOMYOCYTES	EPITHELIAL_CELL_SIGNALING_IN_HELICOBACTER_PYLORI_INFECTION	green
GPC4::TCL1A	red&&GPC4::ARNT	green				AKT2::ATP6V0A4	VEGF_SIGNALING_PATHWAY	EPITHELIAL_CELL_SIGNALING_IN_HELICOBACTER_PYLORI_INFECTION	green
GPC4::TCL1A	red&&GPC4::ATM	green				AKT2::ATP6V0A4	SIGNALING_PATHWAYS_REGULATING_PLURIPOTENCY_OF_STEM_CELLS	EPITHELIAL_CELL_SIGNALING_IN_HELICOBACTER_PYLORI_INFECTION	green
GPC4::TCL1A	red&&GPC4::BCL10	green				AKT2::ATP6V0A4	TOLL-LIKE_RECEPTOR_SIGNALING_PATHWAY	EPITHELIAL_CELL_SIGNALING_IN_HELICOBACTER_PYLORI_INFECTION	green
GPC4::TCL1A	red&&GPC4::BCL3	green				AKT2::ATP6V0A4	JAK-STAT_SIGNALING_PATHWAY	EPITHELIAL_CELL_SIGNALING_IN_HELICOBACTER_PYLORI_INFECTION	green
GPC4::TCL1A	red&&GPC4::BCL6	green				AKT2::ATP6V0A4	T_CELL_RECEPTOR_SIGNALING_PATHWAY	EPITHELIAL_CELL_SIGNALING_IN_HELICOBACTER_PYLORI_INFECTION	green
GPC4::TCL1A	red&&GPC4::BRAF	green				AKT2::ATP6V0A4	B_CELL_RECEPTOR_SIGNALING_PATHWAY	EPITHELIAL_CELL_SIGNALING_IN_HELICOBACTER_PYLORI_INFECTION	green
GPC4::TCL1A	red&&GPC4::BRCA1	green				AKT2::ATP6V0A4	FC_EPSILON_RI_SIGNALING_PATHWAY	EPITHELIAL_CELL_SIGNALING_IN_HELICOBACTER_PYLORI_INFECTION	green
GPC4::TCL1A	red&&GPC4::CDH1	green				AKT2::ATP6V0A4	TNF_SIGNALING_PATHWAY	EPITHELIAL_CELL_SIGNALING_IN_HELICOBACTER_PYLORI_INFECTION	green
GPC4::TCL1A	red&&GPC4::CHEK2	green				AKT2::ATP6V0A4	NEUROTROPHIN_SIGNALING_PATHWAY	EPITHELIAL_CELL_SIGNALING_IN_HELICOBACTER_PYLORI_INFECTION	green
GPC4::TCL1A	red&&GPC4::MTCP1	green				AKT2::ATP6V0A4	INSULIN_SIGNALING_PATHWAY	EPITHELIAL_CELL_SIGNALING_IN_HELICOBACTER_PYLORI_INFECTION	green
GPC4::TCL1A	red&&GPC4::CREB1	green				AKT2::ATP6V0A4	ESTROGEN_SIGNALING_PATHWAY	EPITHELIAL_CELL_SIGNALING_IN_HELICOBACTER_PYLORI_INFECTION	green
GPC4::TCL1A	red&&GPC4::CREB3L2	green				AKT2::ATP6V0A4	PROLACTIN_SIGNALING_PATHWAY	EPITHELIAL_CELL_SIGNALING_IN_HELICOBACTER_PYLORI_INFECTION	green
GPC4::TCL1A	red&&GPC4::CYLD	green				AKT2::ATP6V0A4	THYROID_HORMONE_SIGNALING_PATHWAY	EPITHELIAL_CELL_SIGNALING_IN_HELICOBACTER_PYLORI_INFECTION	green
GPC4::TCL1A	red&&GPC4::DDIT3	green				AKT2::ATP6V0A4	ADIPOCYTOKINE_SIGNALING_PATHWAY	EPITHELIAL_CELL_SIGNALING_IN_HELICOBACTER_PYLORI_INFECTION	green
GPC4::TCL1A	red&&GPC4::EGFR	green				AKT2::ATP6V0A4	GLUCAGON_SIGNALING_PATHWAY	EPITHELIAL_CELL_SIGNALING_IN_HELICOBACTER_PYLORI_INFECTION	green
GPC4::TCL1A	red&&GPC4::FGFR2	green				BCL10::ATP6V0A4	NF-KAPPA_B_SIGNALING_PATHWAY	EPITHELIAL_CELL_SIGNALING_IN_HELICOBACTER_PYLORI_INFECTION	green
GPC4::TCL1A	red&&GPC4::FGFR3	green				BCL10::ATP6V0A4	T_CELL_RECEPTOR_SIGNALING_PATHWAY	EPITHELIAL_CELL_SIGNALING_IN_HELICOBACTER_PYLORI_INFECTION	green
GPC4::TCL1A	red&&GPC4::FOXO1	green				BCL10::ATP6V0A4	B_CELL_RECEPTOR_SIGNALING_PATHWAY	EPITHELIAL_CELL_SIGNALING_IN_HELICOBACTER_PYLORI_INFECTION	green
GPC4::TCL1A	red&&GPC4::FOXO3	green				BCL6::ATP6V0A4	FOXO_SIGNALING_PATHWAY	EPITHELIAL_CELL_SIGNALING_IN_HELICOBACTER_PYLORI_INFECTION	green
GPC4::TCL1A	red&&GPC4::HRAS	green				BRAF::ATP6V0A4	MAPK_SIGNALING_PATHWAY	EPITHELIAL_CELL_SIGNALING_IN_HELICOBACTER_PYLORI_INFECTION	green
GPC4::TCL1A	red&&GPC4::KRAS	green				BRAF::ATP6V0A4	ERBB_SIGNALING_PATHWAY	EPITHELIAL_CELL_SIGNALING_IN_HELICOBACTER_PYLORI_INFECTION	green
GPC4::TCL1A	red&&GPC4::LIFR	green				BRAF::ATP6V0A4	RAP1_SIGNALING_PATHWAY	EPITHELIAL_CELL_SIGNALING_IN_HELICOBACTER_PYLORI_INFECTION	green
GPC4::TCL1A	red&&GPC4::MAML2	green				BRAF::ATP6V0A4	CAMP_SIGNALING_PATHWAY	EPITHELIAL_CELL_SIGNALING_IN_HELICOBACTER_PYLORI_INFECTION	green
GPC4::TCL1A	red&&GPC4::MDM2	green				BRAF::ATP6V0A4	CHEMOKINE_SIGNALING_PATHWAY	EPITHELIAL_CELL_SIGNALING_IN_HELICOBACTER_PYLORI_INFECTION	green
GPC4::TCL1A	red&&GPC4::MLLT4	green				BRAF::ATP6V0A4	FOXO_SIGNALING_PATHWAY	EPITHELIAL_CELL_SIGNALING_IN_HELICOBACTER_PYLORI_INFECTION	green
GPC4::TCL1A	red&&GPC4::NCOA2	green				BRAF::ATP6V0A4	MTOR_SIGNALING_PATHWAY	EPITHELIAL_CELL_SIGNALING_IN_HELICOBACTER_PYLORI_INFECTION	green
GPC4::TCL1A	red&&GPC4::NFKB2	green				BRAF::ATP6V0A4	NEUROTROPHIN_SIGNALING_PATHWAY	EPITHELIAL_CELL_SIGNALING_IN_HELICOBACTER_PYLORI_INFECTION	green
GPC4::TCL1A	red&&GPC4::NRAS	green				BRAF::ATP6V0A4	INSULIN_SIGNALING_PATHWAY	EPITHELIAL_CELL_SIGNALING_IN_HELICOBACTER_PYLORI_INFECTION	green
GPC4::TCL1A	red&&GPC4::PIK3CA	green				CHEK2::ATP6V0A4	P53_SIGNALING_PATHWAY	EPITHELIAL_CELL_SIGNALING_IN_HELICOBACTER_PYLORI_INFECTION	green
GPC4::TCL1A	red&&GPC4::PIK3R1	green				MTCP1::ATP6V0A4	PI3K-AKT_SIGNALING_PATHWAY	EPITHELIAL_CELL_SIGNALING_IN_HELICOBACTER_PYLORI_INFECTION	green
GPC4::TCL1A	red&&GPC4::PTCH1	green				CREB1::ATP6V0A4	CGMP-PKG_SIGNALING_PATHWAY	EPITHELIAL_CELL_SIGNALING_IN_HELICOBACTER_PYLORI_INFECTION	green
GPC4::TCL1A	red&&GPC4::PTEN	green				CREB1::ATP6V0A4	CAMP_SIGNALING_PATHWAY	EPITHELIAL_CELL_SIGNALING_IN_HELICOBACTER_PYLORI_INFECTION	green
GPC4::TCL1A	red&&GPC4::PTPN11	green				CREB1::ATP6V0A4	PI3K-AKT_SIGNALING_PATHWAY	EPITHELIAL_CELL_SIGNALING_IN_HELICOBACTER_PYLORI_INFECTION	green
GPC4::TCL1A	red&&GPC4::TFRC	green				CREB1::ATP6V0A4	AMPK_SIGNALING_PATHWAY	EPITHELIAL_CELL_SIGNALING_IN_HELICOBACTER_PYLORI_INFECTION	green
GPC4::TCL1A	red&&GPC4::TPM3	green				CREB1::ATP6V0A4	ADRENERGIC_SIGNALING_IN_CARDIOMYOCYTES	EPITHELIAL_CELL_SIGNALING_IN_HELICOBACTER_PYLORI_INFECTION	green
GPC4::TCL1A	red&&GPC4::TSC1	green				CREB1::ATP6V0A4	TNF_SIGNALING_PATHWAY	EPITHELIAL_CELL_SIGNALING_IN_HELICOBACTER_PYLORI_INFECTION	green
GPC4::TCL1A	red&&GPC4::VHL	green				CREB1::ATP6V0A4	ESTROGEN_SIGNALING_PATHWAY	EPITHELIAL_CELL_SIGNALING_IN_HELICOBACTER_PYLORI_INFECTION	green
ATP6V1F::MAX	red&&AJUBA::MAX	green				CREB1::ATP6V0A4	GLUCAGON_SIGNALING_PATHWAY	EPITHELIAL_CELL_SIGNALING_IN_HELICOBACTER_PYLORI_INFECTION	green
ATP6V1F::MAX	red&&GUCY1A2::MAX	green				CREB3L2::ATP6V0A4	CGMP-PKG_SIGNALING_PATHWAY	EPITHELIAL_CELL_SIGNALING_IN_HELICOBACTER_PYLORI_INFECTION	green
ATP6V1F::MAX	red&&GUCY1A3::MAX	green				CREB3L2::ATP6V0A4	CAMP_SIGNALING_PATHWAY	EPITHELIAL_CELL_SIGNALING_IN_HELICOBACTER_PYLORI_INFECTION	green
ATP6V1F::MAX	red&&HDAC1::MAX	green				CREB3L2::ATP6V0A4	PI3K-AKT_SIGNALING_PATHWAY	EPITHELIAL_CELL_SIGNALING_IN_HELICOBACTER_PYLORI_INFECTION	green
ATP6V1F::MAX	red&&MAX::PPP4C	green				CREB3L2::ATP6V0A4	AMPK_SIGNALING_PATHWAY	EPITHELIAL_CELL_SIGNALING_IN_HELICOBACTER_PYLORI_INFECTION	green
ATP6V1F::MAX	red&&MAX::ATM	green				CREB3L2::ATP6V0A4	ADRENERGIC_SIGNALING_IN_CARDIOMYOCYTES	EPITHELIAL_CELL_SIGNALING_IN_HELICOBACTER_PYLORI_INFECTION	green
ATP6V1F::MAX	red&&MAX::BCL10	green				CREB3L2::ATP6V0A4	TNF_SIGNALING_PATHWAY	EPITHELIAL_CELL_SIGNALING_IN_HELICOBACTER_PYLORI_INFECTION	green
ATP6V1F::MAX	red&&MAX::BCL3	green				CREB3L2::ATP6V0A4	ESTROGEN_SIGNALING_PATHWAY	EPITHELIAL_CELL_SIGNALING_IN_HELICOBACTER_PYLORI_INFECTION	green
ATP6V1F::MAX	red&&MAX::BRCA1	green				CREB3L2::ATP6V0A4	GLUCAGON_SIGNALING_PATHWAY	EPITHELIAL_CELL_SIGNALING_IN_HELICOBACTER_PYLORI_INFECTION	green
ATP6V1F::MAX	red&&MAX::CCND3	green				CREBBP::ATP6V0A4	CAMP_SIGNALING_PATHWAY	EPITHELIAL_CELL_SIGNALING_IN_HELICOBACTER_PYLORI_INFECTION	green
ATP6V1F::MAX	red&&MAX::CDH1	green				CREBBP::ATP6V0A4	HIF-1_SIGNALING_PATHWAY	EPITHELIAL_CELL_SIGNALING_IN_HELICOBACTER_PYLORI_INFECTION	green
ATP6V1F::MAX	red&&MAX::MTCP1	green				CREBBP::ATP6V0A4	FOXO_SIGNALING_PATHWAY	EPITHELIAL_CELL_SIGNALING_IN_HELICOBACTER_PYLORI_INFECTION	green
ATP6V1F::MAX	red&&MAX::CREB1	green				CREBBP::ATP6V0A4	WNT_SIGNALING_PATHWAY	EPITHELIAL_CELL_SIGNALING_IN_HELICOBACTER_PYLORI_INFECTION	green
ATP6V1F::MAX	red&&MAX::CREB3L2	green				CREBBP::ATP6V0A4	NOTCH_SIGNALING_PATHWAY	EPITHELIAL_CELL_SIGNALING_IN_HELICOBACTER_PYLORI_INFECTION	green
ATP6V1F::MAX	red&&MAX::CREBBP	green				CREBBP::ATP6V0A4	TGF-BETA_SIGNALING_PATHWAY	EPITHELIAL_CELL_SIGNALING_IN_HELICOBACTER_PYLORI_INFECTION	green
ATP6V1F::MAX	red&&MAX::CYLD	green				CREBBP::ATP6V0A4	JAK-STAT_SIGNALING_PATHWAY	EPITHELIAL_CELL_SIGNALING_IN_HELICOBACTER_PYLORI_INFECTION	green
ATP6V1F::MAX	red&&MAX::FOXO1	green				CREBBP::ATP6V0A4	THYROID_HORMONE_SIGNALING_PATHWAY	EPITHELIAL_CELL_SIGNALING_IN_HELICOBACTER_PYLORI_INFECTION	green
ATP6V1F::MAX	red&&MAX::FOXO3	green				CREBBP::ATP6V0A4	GLUCAGON_SIGNALING_PATHWAY	EPITHELIAL_CELL_SIGNALING_IN_HELICOBACTER_PYLORI_INFECTION	green
ATP6V1F::MAX	red&&MAX::LIFR	green				CYLD::ATP6V0A4	RIG-I-LIKE_RECEPTOR_SIGNALING_PATHWAY	EPITHELIAL_CELL_SIGNALING_IN_HELICOBACTER_PYLORI_INFECTION	green
ATP6V1F::MAX	red&&MAX::MAML2	green				DDIT3::ATP6V0A4	MAPK_SIGNALING_PATHWAY	EPITHELIAL_CELL_SIGNALING_IN_HELICOBACTER_PYLORI_INFECTION	green
ATP6V1F::MAX	red&&MAX::MLLT4	green				FGFR2::ATP6V0A4	MAPK_SIGNALING_PATHWAY	EPITHELIAL_CELL_SIGNALING_IN_HELICOBACTER_PYLORI_INFECTION	green
ATP6V1F::MAX	red&&MAX::NCOA2	green				FGFR2::ATP6V0A4	RAS_SIGNALING_PATHWAY	EPITHELIAL_CELL_SIGNALING_IN_HELICOBACTER_PYLORI_INFECTION	green
ATP6V1F::MAX	red&&MAX::PIK3CA	green				FGFR2::ATP6V0A4	RAP1_SIGNALING_PATHWAY	EPITHELIAL_CELL_SIGNALING_IN_HELICOBACTER_PYLORI_INFECTION	green
ATP6V1F::MAX	red&&MAX::PIK3R1	green				FGFR2::ATP6V0A4	PI3K-AKT_SIGNALING_PATHWAY	EPITHELIAL_CELL_SIGNALING_IN_HELICOBACTER_PYLORI_INFECTION	green
ATP6V1F::MAX	red&&MAX::PTCH1	green				FGFR2::ATP6V0A4	SIGNALING_PATHWAYS_REGULATING_PLURIPOTENCY_OF_STEM_CELLS	EPITHELIAL_CELL_SIGNALING_IN_HELICOBACTER_PYLORI_INFECTION	green
ATP6V1F::MAX	red&&MAX::PTEN	green				FOXO1::ATP6V0A4	FOXO_SIGNALING_PATHWAY	EPITHELIAL_CELL_SIGNALING_IN_HELICOBACTER_PYLORI_INFECTION	green
ATP6V1F::MAX	red&&MAX::PTPN11	green				FOXO1::ATP6V0A4	AMPK_SIGNALING_PATHWAY	EPITHELIAL_CELL_SIGNALING_IN_HELICOBACTER_PYLORI_INFECTION	green
ATP6V1F::MAX	red&&MAX::SMAD4	green				FOXO1::ATP6V0A4	INSULIN_SIGNALING_PATHWAY	EPITHELIAL_CELL_SIGNALING_IN_HELICOBACTER_PYLORI_INFECTION	green
ATP6V1F::MAX	red&&MAX::TFRC	green				FOXO1::ATP6V0A4	THYROID_HORMONE_SIGNALING_PATHWAY	EPITHELIAL_CELL_SIGNALING_IN_HELICOBACTER_PYLORI_INFECTION	green
ATP6V1F::MAX	red&&MAX::TPM3	green				FOXO1::ATP6V0A4	GLUCAGON_SIGNALING_PATHWAY	EPITHELIAL_CELL_SIGNALING_IN_HELICOBACTER_PYLORI_INFECTION	green
ATP6V1F::MAX	red&&MAX::TSC1	green				FOXO3::ATP6V0A4	CHEMOKINE_SIGNALING_PATHWAY	EPITHELIAL_CELL_SIGNALING_IN_HELICOBACTER_PYLORI_INFECTION	green
MAX::PDGFC	red&&AJUBA::MAX	green				FOXO3::ATP6V0A4	FOXO_SIGNALING_PATHWAY	EPITHELIAL_CELL_SIGNALING_IN_HELICOBACTER_PYLORI_INFECTION	green
MAX::PDGFC	red&&GUCY1A2::MAX	green				FOXO3::ATP6V0A4	PI3K-AKT_SIGNALING_PATHWAY	EPITHELIAL_CELL_SIGNALING_IN_HELICOBACTER_PYLORI_INFECTION	green
MAX::PDGFC	red&&GUCY1A3::MAX	green				FOXO3::ATP6V0A4	AMPK_SIGNALING_PATHWAY	EPITHELIAL_CELL_SIGNALING_IN_HELICOBACTER_PYLORI_INFECTION	green
MAX::PDGFC	red&&HDAC1::MAX	green				FOXO3::ATP6V0A4	NEUROTROPHIN_SIGNALING_PATHWAY	EPITHELIAL_CELL_SIGNALING_IN_HELICOBACTER_PYLORI_INFECTION	green
MAX::PDGFC	red&&MAX::PPP4C	green				FOXO3::ATP6V0A4	PROLACTIN_SIGNALING_PATHWAY	EPITHELIAL_CELL_SIGNALING_IN_HELICOBACTER_PYLORI_INFECTION	green
MAX::PDGFC	red&&MAX::ATM	green				HRAS::ATP6V0A4	MAPK_SIGNALING_PATHWAY	EPITHELIAL_CELL_SIGNALING_IN_HELICOBACTER_PYLORI_INFECTION	green
MAX::PDGFC	red&&MAX::BCL10	green				HRAS::ATP6V0A4	ERBB_SIGNALING_PATHWAY	EPITHELIAL_CELL_SIGNALING_IN_HELICOBACTER_PYLORI_INFECTION	green
MAX::PDGFC	red&&MAX::BCL3	green				HRAS::ATP6V0A4	RAS_SIGNALING_PATHWAY	EPITHELIAL_CELL_SIGNALING_IN_HELICOBACTER_PYLORI_INFECTION	green
MAX::PDGFC	red&&MAX::BRCA1	green				HRAS::ATP6V0A4	RAP1_SIGNALING_PATHWAY	EPITHELIAL_CELL_SIGNALING_IN_HELICOBACTER_PYLORI_INFECTION	green
MAX::PDGFC	red&&MAX::CCND3	green				HRAS::ATP6V0A4	CHEMOKINE_SIGNALING_PATHWAY	EPITHELIAL_CELL_SIGNALING_IN_HELICOBACTER_PYLORI_INFECTION	green
MAX::PDGFC	red&&MAX::CDH1	green				HRAS::ATP6V0A4	FOXO_SIGNALING_PATHWAY	EPITHELIAL_CELL_SIGNALING_IN_HELICOBACTER_PYLORI_INFECTION	green
MAX::PDGFC	red&&MAX::MTCP1	green				HRAS::ATP6V0A4	SPHINGOLIPID_SIGNALING_PATHWAY	EPITHELIAL_CELL_SIGNALING_IN_HELICOBACTER_PYLORI_INFECTION	green
MAX::PDGFC	red&&MAX::CREB1	green				HRAS::ATP6V0A4	PI3K-AKT_SIGNALING_PATHWAY	EPITHELIAL_CELL_SIGNALING_IN_HELICOBACTER_PYLORI_INFECTION	green
MAX::PDGFC	red&&MAX::CREB3L2	green				HRAS::ATP6V0A4	VEGF_SIGNALING_PATHWAY	EPITHELIAL_CELL_SIGNALING_IN_HELICOBACTER_PYLORI_INFECTION	green
MAX::PDGFC	red&&MAX::CREBBP	green				HRAS::ATP6V0A4	SIGNALING_PATHWAYS_REGULATING_PLURIPOTENCY_OF_STEM_CELLS	EPITHELIAL_CELL_SIGNALING_IN_HELICOBACTER_PYLORI_INFECTION	green
MAX::PDGFC	red&&MAX::CYLD	green				HRAS::ATP6V0A4	T_CELL_RECEPTOR_SIGNALING_PATHWAY	EPITHELIAL_CELL_SIGNALING_IN_HELICOBACTER_PYLORI_INFECTION	green
MAX::PDGFC	red&&MAX::FOXO1	green				HRAS::ATP6V0A4	B_CELL_RECEPTOR_SIGNALING_PATHWAY	EPITHELIAL_CELL_SIGNALING_IN_HELICOBACTER_PYLORI_INFECTION	green
MAX::PDGFC	red&&MAX::FOXO3	green				HRAS::ATP6V0A4	FC_EPSILON_RI_SIGNALING_PATHWAY	EPITHELIAL_CELL_SIGNALING_IN_HELICOBACTER_PYLORI_INFECTION	green
MAX::PDGFC	red&&MAX::LIFR	green				HRAS::ATP6V0A4	NEUROTROPHIN_SIGNALING_PATHWAY	EPITHELIAL_CELL_SIGNALING_IN_HELICOBACTER_PYLORI_INFECTION	green
MAX::PDGFC	red&&MAX::MAML2	green				HRAS::ATP6V0A4	INSULIN_SIGNALING_PATHWAY	EPITHELIAL_CELL_SIGNALING_IN_HELICOBACTER_PYLORI_INFECTION	green
MAX::PDGFC	red&&MAX::MLLT4	green				HRAS::ATP6V0A4	GNRH_SIGNALING_PATHWAY	EPITHELIAL_CELL_SIGNALING_IN_HELICOBACTER_PYLORI_INFECTION	green
MAX::PDGFC	red&&MAX::NCOA2	green				HRAS::ATP6V0A4	ESTROGEN_SIGNALING_PATHWAY	EPITHELIAL_CELL_SIGNALING_IN_HELICOBACTER_PYLORI_INFECTION	green
MAX::PDGFC	red&&MAX::PIK3CA	green				HRAS::ATP6V0A4	PROLACTIN_SIGNALING_PATHWAY	EPITHELIAL_CELL_SIGNALING_IN_HELICOBACTER_PYLORI_INFECTION	green
MAX::PDGFC	red&&MAX::PIK3R1	green				HRAS::ATP6V0A4	THYROID_HORMONE_SIGNALING_PATHWAY	EPITHELIAL_CELL_SIGNALING_IN_HELICOBACTER_PYLORI_INFECTION	green
MAX::PDGFC	red&&MAX::PTCH1	green				HRAS::ATP6V0A4	OXYTOCIN_SIGNALING_PATHWAY	EPITHELIAL_CELL_SIGNALING_IN_HELICOBACTER_PYLORI_INFECTION	green
MAX::PDGFC	red&&MAX::PTEN	green				KRAS::ATP6V0A4	MAPK_SIGNALING_PATHWAY	EPITHELIAL_CELL_SIGNALING_IN_HELICOBACTER_PYLORI_INFECTION	green
MAX::PDGFC	red&&MAX::PTPN11	green				KRAS::ATP6V0A4	ERBB_SIGNALING_PATHWAY	EPITHELIAL_CELL_SIGNALING_IN_HELICOBACTER_PYLORI_INFECTION	green
MAX::PDGFC	red&&MAX::SMAD4	green				KRAS::ATP6V0A4	RAS_SIGNALING_PATHWAY	EPITHELIAL_CELL_SIGNALING_IN_HELICOBACTER_PYLORI_INFECTION	green
MAX::PDGFC	red&&MAX::TFRC	green				KRAS::ATP6V0A4	RAP1_SIGNALING_PATHWAY	EPITHELIAL_CELL_SIGNALING_IN_HELICOBACTER_PYLORI_INFECTION	green
MAX::PDGFC	red&&MAX::TPM3	green				KRAS::ATP6V0A4	CHEMOKINE_SIGNALING_PATHWAY	EPITHELIAL_CELL_SIGNALING_IN_HELICOBACTER_PYLORI_INFECTION	green
MAX::PDGFC	red&&MAX::TSC1	green				KRAS::ATP6V0A4	FOXO_SIGNALING_PATHWAY	EPITHELIAL_CELL_SIGNALING_IN_HELICOBACTER_PYLORI_INFECTION	green
MAX::PRKAR1A	red&&AJUBA::MAX	green				KRAS::ATP6V0A4	SPHINGOLIPID_SIGNALING_PATHWAY	EPITHELIAL_CELL_SIGNALING_IN_HELICOBACTER_PYLORI_INFECTION	green
MAX::PRKAR1A	red&&GUCY1A2::MAX	green				KRAS::ATP6V0A4	PI3K-AKT_SIGNALING_PATHWAY	EPITHELIAL_CELL_SIGNALING_IN_HELICOBACTER_PYLORI_INFECTION	green
MAX::PRKAR1A	red&&GUCY1A3::MAX	green				KRAS::ATP6V0A4	VEGF_SIGNALING_PATHWAY	EPITHELIAL_CELL_SIGNALING_IN_HELICOBACTER_PYLORI_INFECTION	green
MAX::PRKAR1A	red&&HDAC1::MAX	green				KRAS::ATP6V0A4	SIGNALING_PATHWAYS_REGULATING_PLURIPOTENCY_OF_STEM_CELLS	EPITHELIAL_CELL_SIGNALING_IN_HELICOBACTER_PYLORI_INFECTION	green
MAX::PRKAR1A	red&&MAX::PPP4C	green				KRAS::ATP6V0A4	T_CELL_RECEPTOR_SIGNALING_PATHWAY	EPITHELIAL_CELL_SIGNALING_IN_HELICOBACTER_PYLORI_INFECTION	green
MAX::PRKAR1A	red&&MAX::ATM	green				KRAS::ATP6V0A4	B_CELL_RECEPTOR_SIGNALING_PATHWAY	EPITHELIAL_CELL_SIGNALING_IN_HELICOBACTER_PYLORI_INFECTION	green
MAX::PRKAR1A	red&&MAX::BCL10	green				KRAS::ATP6V0A4	FC_EPSILON_RI_SIGNALING_PATHWAY	EPITHELIAL_CELL_SIGNALING_IN_HELICOBACTER_PYLORI_INFECTION	green
MAX::PRKAR1A	red&&MAX::BCL3	green				KRAS::ATP6V0A4	NEUROTROPHIN_SIGNALING_PATHWAY	EPITHELIAL_CELL_SIGNALING_IN_HELICOBACTER_PYLORI_INFECTION	green
MAX::PRKAR1A	red&&MAX::BRCA1	green				KRAS::ATP6V0A4	INSULIN_SIGNALING_PATHWAY	EPITHELIAL_CELL_SIGNALING_IN_HELICOBACTER_PYLORI_INFECTION	green
MAX::PRKAR1A	red&&MAX::CCND3	green				KRAS::ATP6V0A4	GNRH_SIGNALING_PATHWAY	EPITHELIAL_CELL_SIGNALING_IN_HELICOBACTER_PYLORI_INFECTION	green
MAX::PRKAR1A	red&&MAX::CDH1	green				KRAS::ATP6V0A4	ESTROGEN_SIGNALING_PATHWAY	EPITHELIAL_CELL_SIGNALING_IN_HELICOBACTER_PYLORI_INFECTION	green
MAX::PRKAR1A	red&&MAX::MTCP1	green				KRAS::ATP6V0A4	PROLACTIN_SIGNALING_PATHWAY	EPITHELIAL_CELL_SIGNALING_IN_HELICOBACTER_PYLORI_INFECTION	green
MAX::PRKAR1A	red&&MAX::CREB1	green				KRAS::ATP6V0A4	THYROID_HORMONE_SIGNALING_PATHWAY	EPITHELIAL_CELL_SIGNALING_IN_HELICOBACTER_PYLORI_INFECTION	green
MAX::PRKAR1A	red&&MAX::CREB3L2	green				KRAS::ATP6V0A4	OXYTOCIN_SIGNALING_PATHWAY	EPITHELIAL_CELL_SIGNALING_IN_HELICOBACTER_PYLORI_INFECTION	green
MAX::PRKAR1A	red&&MAX::CREBBP	green				LIFR::ATP6V0A4	SIGNALING_PATHWAYS_REGULATING_PLURIPOTENCY_OF_STEM_CELLS	EPITHELIAL_CELL_SIGNALING_IN_HELICOBACTER_PYLORI_INFECTION	green
MAX::PRKAR1A	red&&MAX::CYLD	green				LIFR::ATP6V0A4	JAK-STAT_SIGNALING_PATHWAY	EPITHELIAL_CELL_SIGNALING_IN_HELICOBACTER_PYLORI_INFECTION	green
MAX::PRKAR1A	red&&MAX::FOXO1	green				NCOA2::ATP6V0A4	THYROID_HORMONE_SIGNALING_PATHWAY	EPITHELIAL_CELL_SIGNALING_IN_HELICOBACTER_PYLORI_INFECTION	green
MAX::PRKAR1A	red&&MAX::FOXO3	green				NFKB2::ATP6V0A4	MAPK_SIGNALING_PATHWAY	EPITHELIAL_CELL_SIGNALING_IN_HELICOBACTER_PYLORI_INFECTION	green
MAX::PRKAR1A	red&&MAX::LIFR	green				NFKB2::ATP6V0A4	NF-KAPPA_B_SIGNALING_PATHWAY	EPITHELIAL_CELL_SIGNALING_IN_HELICOBACTER_PYLORI_INFECTION	green
MAX::PRKAR1A	red&&MAX::MAML2	green				PIK3R1::ATP6V0A4	ERBB_SIGNALING_PATHWAY	EPITHELIAL_CELL_SIGNALING_IN_HELICOBACTER_PYLORI_INFECTION	green
MAX::PRKAR1A	red&&MAX::MLLT4	green				PIK3R1::ATP6V0A4	RAS_SIGNALING_PATHWAY	EPITHELIAL_CELL_SIGNALING_IN_HELICOBACTER_PYLORI_INFECTION	green
MAX::PRKAR1A	red&&MAX::NCOA2	green				PIK3R1::ATP6V0A4	RAP1_SIGNALING_PATHWAY	EPITHELIAL_CELL_SIGNALING_IN_HELICOBACTER_PYLORI_INFECTION	green
MAX::PRKAR1A	red&&MAX::PIK3CA	green				PIK3R1::ATP6V0A4	CGMP-PKG_SIGNALING_PATHWAY	EPITHELIAL_CELL_SIGNALING_IN_HELICOBACTER_PYLORI_INFECTION	green
MAX::PRKAR1A	red&&MAX::PIK3R1	green				PIK3R1::ATP6V0A4	CAMP_SIGNALING_PATHWAY	EPITHELIAL_CELL_SIGNALING_IN_HELICOBACTER_PYLORI_INFECTION	green
MAX::PRKAR1A	red&&MAX::PTCH1	green				PIK3R1::ATP6V0A4	CHEMOKINE_SIGNALING_PATHWAY	EPITHELIAL_CELL_SIGNALING_IN_HELICOBACTER_PYLORI_INFECTION	green
MAX::PRKAR1A	red&&MAX::PTEN	green				PIK3R1::ATP6V0A4	HIF-1_SIGNALING_PATHWAY	EPITHELIAL_CELL_SIGNALING_IN_HELICOBACTER_PYLORI_INFECTION	green
MAX::PRKAR1A	red&&MAX::PTPN11	green				PIK3R1::ATP6V0A4	FOXO_SIGNALING_PATHWAY	EPITHELIAL_CELL_SIGNALING_IN_HELICOBACTER_PYLORI_INFECTION	green
MAX::PRKAR1A	red&&MAX::SMAD4	green				PIK3R1::ATP6V0A4	PHOSPHATIDYLINOSITOL_SIGNALING_SYSTEM	EPITHELIAL_CELL_SIGNALING_IN_HELICOBACTER_PYLORI_INFECTION	green
MAX::PRKAR1A	red&&MAX::TFRC	green				PIK3R1::ATP6V0A4	SPHINGOLIPID_SIGNALING_PATHWAY	EPITHELIAL_CELL_SIGNALING_IN_HELICOBACTER_PYLORI_INFECTION	green
MAX::PRKAR1A	red&&MAX::TPM3	green				PIK3R1::ATP6V0A4	MTOR_SIGNALING_PATHWAY	EPITHELIAL_CELL_SIGNALING_IN_HELICOBACTER_PYLORI_INFECTION	green
MAX::PRKAR1A	red&&MAX::TSC1	green				PIK3R1::ATP6V0A4	PI3K-AKT_SIGNALING_PATHWAY	EPITHELIAL_CELL_SIGNALING_IN_HELICOBACTER_PYLORI_INFECTION	green
MAX::COL1A1	red&&AJUBA::MAX	green				PIK3R1::ATP6V0A4	AMPK_SIGNALING_PATHWAY	EPITHELIAL_CELL_SIGNALING_IN_HELICOBACTER_PYLORI_INFECTION	green
MAX::COL1A1	red&&GUCY1A2::MAX	green				PIK3R1::ATP6V0A4	ADRENERGIC_SIGNALING_IN_CARDIOMYOCYTES	EPITHELIAL_CELL_SIGNALING_IN_HELICOBACTER_PYLORI_INFECTION	green
MAX::COL1A1	red&&GUCY1A3::MAX	green				PIK3R1::ATP6V0A4	VEGF_SIGNALING_PATHWAY	EPITHELIAL_CELL_SIGNALING_IN_HELICOBACTER_PYLORI_INFECTION	green
MAX::COL1A1	red&&HDAC1::MAX	green				PIK3R1::ATP6V0A4	SIGNALING_PATHWAYS_REGULATING_PLURIPOTENCY_OF_STEM_CELLS	EPITHELIAL_CELL_SIGNALING_IN_HELICOBACTER_PYLORI_INFECTION	green
MAX::COL1A1	red&&MAX::PPP4C	green				PIK3R1::ATP6V0A4	TOLL-LIKE_RECEPTOR_SIGNALING_PATHWAY	EPITHELIAL_CELL_SIGNALING_IN_HELICOBACTER_PYLORI_INFECTION	green
MAX::COL1A1	red&&MAX::ATM	green				PIK3R1::ATP6V0A4	JAK-STAT_SIGNALING_PATHWAY	EPITHELIAL_CELL_SIGNALING_IN_HELICOBACTER_PYLORI_INFECTION	green
MAX::COL1A1	red&&MAX::BCL10	green				PIK3R1::ATP6V0A4	T_CELL_RECEPTOR_SIGNALING_PATHWAY	EPITHELIAL_CELL_SIGNALING_IN_HELICOBACTER_PYLORI_INFECTION	green
MAX::COL1A1	red&&MAX::BCL3	green				PIK3R1::ATP6V0A4	B_CELL_RECEPTOR_SIGNALING_PATHWAY	EPITHELIAL_CELL_SIGNALING_IN_HELICOBACTER_PYLORI_INFECTION	green
MAX::COL1A1	red&&MAX::BRCA1	green				PIK3R1::ATP6V0A4	FC_EPSILON_RI_SIGNALING_PATHWAY	EPITHELIAL_CELL_SIGNALING_IN_HELICOBACTER_PYLORI_INFECTION	green
MAX::COL1A1	red&&MAX::CCND3	green				PIK3R1::ATP6V0A4	TNF_SIGNALING_PATHWAY	EPITHELIAL_CELL_SIGNALING_IN_HELICOBACTER_PYLORI_INFECTION	green
MAX::COL1A1	red&&MAX::CDH1	green				PIK3R1::ATP6V0A4	NEUROTROPHIN_SIGNALING_PATHWAY	EPITHELIAL_CELL_SIGNALING_IN_HELICOBACTER_PYLORI_INFECTION	green
MAX::COL1A1	red&&MAX::MTCP1	green				PIK3R1::ATP6V0A4	INSULIN_SIGNALING_PATHWAY	EPITHELIAL_CELL_SIGNALING_IN_HELICOBACTER_PYLORI_INFECTION	green
MAX::COL1A1	red&&MAX::CREB1	green				PIK3R1::ATP6V0A4	ESTROGEN_SIGNALING_PATHWAY	EPITHELIAL_CELL_SIGNALING_IN_HELICOBACTER_PYLORI_INFECTION	green
MAX::COL1A1	red&&MAX::CREB3L2	green				PIK3R1::ATP6V0A4	PROLACTIN_SIGNALING_PATHWAY	EPITHELIAL_CELL_SIGNALING_IN_HELICOBACTER_PYLORI_INFECTION	green
MAX::COL1A1	red&&MAX::CREBBP	green				PIK3R1::ATP6V0A4	THYROID_HORMONE_SIGNALING_PATHWAY	EPITHELIAL_CELL_SIGNALING_IN_HELICOBACTER_PYLORI_INFECTION	green
MAX::COL1A1	red&&MAX::CYLD	green				PIK3R1::ATP6V0A4	OXYTOCIN_SIGNALING_PATHWAY	EPITHELIAL_CELL_SIGNALING_IN_HELICOBACTER_PYLORI_INFECTION	green
MAX::COL1A1	red&&MAX::FOXO1	green				PTCH1::ATP6V0A4	CAMP_SIGNALING_PATHWAY	EPITHELIAL_CELL_SIGNALING_IN_HELICOBACTER_PYLORI_INFECTION	green
MAX::COL1A1	red&&MAX::FOXO3	green				PTCH1::ATP6V0A4	HEDGEHOG_SIGNALING_PATHWAY	EPITHELIAL_CELL_SIGNALING_IN_HELICOBACTER_PYLORI_INFECTION	green
MAX::COL1A1	red&&MAX::LIFR	green				PTEN::ATP6V0A4	FOXO_SIGNALING_PATHWAY	EPITHELIAL_CELL_SIGNALING_IN_HELICOBACTER_PYLORI_INFECTION	green
MAX::COL1A1	red&&MAX::MAML2	green				PTEN::ATP6V0A4	PHOSPHATIDYLINOSITOL_SIGNALING_SYSTEM	EPITHELIAL_CELL_SIGNALING_IN_HELICOBACTER_PYLORI_INFECTION	green
MAX::COL1A1	red&&MAX::MLLT4	green				PTEN::ATP6V0A4	SPHINGOLIPID_SIGNALING_PATHWAY	EPITHELIAL_CELL_SIGNALING_IN_HELICOBACTER_PYLORI_INFECTION	green
MAX::COL1A1	red&&MAX::NCOA2	green				PTEN::ATP6V0A4	P53_SIGNALING_PATHWAY	EPITHELIAL_CELL_SIGNALING_IN_HELICOBACTER_PYLORI_INFECTION	green
MAX::COL1A1	red&&MAX::PIK3CA	green				PTEN::ATP6V0A4	MTOR_SIGNALING_PATHWAY	EPITHELIAL_CELL_SIGNALING_IN_HELICOBACTER_PYLORI_INFECTION	green
MAX::COL1A1	red&&MAX::PIK3R1	green				PTEN::ATP6V0A4	PI3K-AKT_SIGNALING_PATHWAY	EPITHELIAL_CELL_SIGNALING_IN_HELICOBACTER_PYLORI_INFECTION	green
MAX::COL1A1	red&&MAX::PTCH1	green				SMAD4::ATP6V0A4	FOXO_SIGNALING_PATHWAY	EPITHELIAL_CELL_SIGNALING_IN_HELICOBACTER_PYLORI_INFECTION	green
MAX::COL1A1	red&&MAX::PTEN	green				SMAD4::ATP6V0A4	WNT_SIGNALING_PATHWAY	EPITHELIAL_CELL_SIGNALING_IN_HELICOBACTER_PYLORI_INFECTION	green
MAX::COL1A1	red&&MAX::PTPN11	green				SMAD4::ATP6V0A4	TGF-BETA_SIGNALING_PATHWAY	EPITHELIAL_CELL_SIGNALING_IN_HELICOBACTER_PYLORI_INFECTION	green
MAX::COL1A1	red&&MAX::SMAD4	green				SMAD4::ATP6V0A4	HIPPO_SIGNALING_PATHWAY	EPITHELIAL_CELL_SIGNALING_IN_HELICOBACTER_PYLORI_INFECTION	green
MAX::COL1A1	red&&MAX::TFRC	green				SMAD4::ATP6V0A4	SIGNALING_PATHWAYS_REGULATING_PLURIPOTENCY_OF_STEM_CELLS	EPITHELIAL_CELL_SIGNALING_IN_HELICOBACTER_PYLORI_INFECTION	green
MAX::COL1A1	red&&MAX::TPM3	green				TFRC::ATP6V0A4	HIF-1_SIGNALING_PATHWAY	EPITHELIAL_CELL_SIGNALING_IN_HELICOBACTER_PYLORI_INFECTION	green
MAX::COL1A1	red&&MAX::TSC1	green				TPM3::ATP6V0A4	ADRENERGIC_SIGNALING_IN_CARDIOMYOCYTES	EPITHELIAL_CELL_SIGNALING_IN_HELICOBACTER_PYLORI_INFECTION	green
MAX::REL	red&&AJUBA::MAX	green				TSC1::ATP6V0A4	MTOR_SIGNALING_PATHWAY	EPITHELIAL_CELL_SIGNALING_IN_HELICOBACTER_PYLORI_INFECTION	green
MAX::REL	red&&GUCY1A2::MAX	green				TSC1::ATP6V0A4	PI3K-AKT_SIGNALING_PATHWAY	EPITHELIAL_CELL_SIGNALING_IN_HELICOBACTER_PYLORI_INFECTION	green
MAX::REL	red&&GUCY1A3::MAX	green				TSC1::ATP6V0A4	AMPK_SIGNALING_PATHWAY	EPITHELIAL_CELL_SIGNALING_IN_HELICOBACTER_PYLORI_INFECTION	green
MAX::REL	red&&HDAC1::MAX	green				TSC1::ATP6V0A4	INSULIN_SIGNALING_PATHWAY	EPITHELIAL_CELL_SIGNALING_IN_HELICOBACTER_PYLORI_INFECTION	green
MAX::REL	red&&MAX::PPP4C	green				CTNNB1::ATP6V1F	RAP1_SIGNALING_PATHWAY	EPITHELIAL_CELL_SIGNALING_IN_HELICOBACTER_PYLORI_INFECTION	red
MAX::REL	red&&MAX::ATM	green				CTNNB1::ATP6V1F	WNT_SIGNALING_PATHWAY	EPITHELIAL_CELL_SIGNALING_IN_HELICOBACTER_PYLORI_INFECTION	red
MAX::REL	red&&MAX::BCL10	green				CTNNB1::ATP6V1F	HIPPO_SIGNALING_PATHWAY	EPITHELIAL_CELL_SIGNALING_IN_HELICOBACTER_PYLORI_INFECTION	red
MAX::REL	red&&MAX::BCL3	green				CTNNB1::ATP6V1F	SIGNALING_PATHWAYS_REGULATING_PLURIPOTENCY_OF_STEM_CELLS	EPITHELIAL_CELL_SIGNALING_IN_HELICOBACTER_PYLORI_INFECTION	red
MAX::REL	red&&MAX::BRCA1	green				CTNNB1::ATP6V1F	THYROID_HORMONE_SIGNALING_PATHWAY	EPITHELIAL_CELL_SIGNALING_IN_HELICOBACTER_PYLORI_INFECTION	red
MAX::REL	red&&MAX::CCND3	green				PDGFC::CTNNB1	RAS_SIGNALING_PATHWAY	WNT_SIGNALING_PATHWAY	red
MAX::REL	red&&MAX::CDH1	green				PDGFC::CTNNB1	RAS_SIGNALING_PATHWAY	HIPPO_SIGNALING_PATHWAY	red
MAX::REL	red&&MAX::MTCP1	green				PDGFC::CTNNB1	RAS_SIGNALING_PATHWAY	SIGNALING_PATHWAYS_REGULATING_PLURIPOTENCY_OF_STEM_CELLS	red
MAX::REL	red&&MAX::CREB1	green				PDGFC::CTNNB1	RAS_SIGNALING_PATHWAY	THYROID_HORMONE_SIGNALING_PATHWAY	red
MAX::REL	red&&MAX::CREB3L2	green				PDGFC::CTNNB1	PI3K-AKT_SIGNALING_PATHWAY	WNT_SIGNALING_PATHWAY	red
MAX::REL	red&&MAX::CREBBP	green				PDGFC::CTNNB1	PI3K-AKT_SIGNALING_PATHWAY	HIPPO_SIGNALING_PATHWAY	red
MAX::REL	red&&MAX::CYLD	green				PDGFC::CTNNB1	PI3K-AKT_SIGNALING_PATHWAY	SIGNALING_PATHWAYS_REGULATING_PLURIPOTENCY_OF_STEM_CELLS	red
MAX::REL	red&&MAX::FOXO1	green				PDGFC::CTNNB1	PI3K-AKT_SIGNALING_PATHWAY	THYROID_HORMONE_SIGNALING_PATHWAY	red
MAX::REL	red&&MAX::FOXO3	green				CTNNB1::PRKAR1A	RAP1_SIGNALING_PATHWAY	INSULIN_SIGNALING_PATHWAY	red
MAX::REL	red&&MAX::LIFR	green				CTNNB1::PRKAR1A	WNT_SIGNALING_PATHWAY	INSULIN_SIGNALING_PATHWAY	red
MAX::REL	red&&MAX::MAML2	green				CTNNB1::PRKAR1A	HIPPO_SIGNALING_PATHWAY	INSULIN_SIGNALING_PATHWAY	red
MAX::REL	red&&MAX::MLLT4	green				CTNNB1::PRKAR1A	SIGNALING_PATHWAYS_REGULATING_PLURIPOTENCY_OF_STEM_CELLS	INSULIN_SIGNALING_PATHWAY	red
MAX::REL	red&&MAX::NCOA2	green				PRKAR1A::CTNNB1	INSULIN_SIGNALING_PATHWAY	THYROID_HORMONE_SIGNALING_PATHWAY	red
MAX::REL	red&&MAX::PIK3CA	green				RASSF5::CTNNB1	RAS_SIGNALING_PATHWAY	WNT_SIGNALING_PATHWAY	red
MAX::REL	red&&MAX::PIK3R1	green				RASSF5::CTNNB1	RAS_SIGNALING_PATHWAY	HIPPO_SIGNALING_PATHWAY	red
MAX::REL	red&&MAX::PTCH1	green				RASSF5::CTNNB1	RAS_SIGNALING_PATHWAY	SIGNALING_PATHWAYS_REGULATING_PLURIPOTENCY_OF_STEM_CELLS	red
MAX::REL	red&&MAX::PTEN	green				RASSF5::CTNNB1	RAS_SIGNALING_PATHWAY	THYROID_HORMONE_SIGNALING_PATHWAY	red
MAX::REL	red&&MAX::PTPN11	green				ABL1::CTNNB1	ERBB_SIGNALING_PATHWAY	RAP1_SIGNALING_PATHWAY	red
MAX::REL	red&&MAX::SMAD4	green				ABL1::CTNNB1	ERBB_SIGNALING_PATHWAY	WNT_SIGNALING_PATHWAY	red
MAX::REL	red&&MAX::TFRC	green				ABL1::CTNNB1	ERBB_SIGNALING_PATHWAY	HIPPO_SIGNALING_PATHWAY	red
MAX::REL	red&&MAX::TPM3	green				ABL1::CTNNB1	ERBB_SIGNALING_PATHWAY	SIGNALING_PATHWAYS_REGULATING_PLURIPOTENCY_OF_STEM_CELLS	red
MAX::REL	red&&MAX::TSC1	green				ABL1::CTNNB1	ERBB_SIGNALING_PATHWAY	THYROID_HORMONE_SIGNALING_PATHWAY	red
MAX::TCL1A	red&&AJUBA::MAX	green				ABL1::CTNNB1	RAS_SIGNALING_PATHWAY	RAP1_SIGNALING_PATHWAY	red
MAX::TCL1A	red&&GUCY1A2::MAX	green				ABL1::CTNNB1	RAS_SIGNALING_PATHWAY	WNT_SIGNALING_PATHWAY	red
MAX::TCL1A	red&&GUCY1A3::MAX	green				ABL1::CTNNB1	RAS_SIGNALING_PATHWAY	HIPPO_SIGNALING_PATHWAY	red
MAX::TCL1A	red&&HDAC1::MAX	green				ABL1::CTNNB1	RAS_SIGNALING_PATHWAY	SIGNALING_PATHWAYS_REGULATING_PLURIPOTENCY_OF_STEM_CELLS	red
MAX::TCL1A	red&&MAX::PPP4C	green				ABL1::CTNNB1	RAS_SIGNALING_PATHWAY	THYROID_HORMONE_SIGNALING_PATHWAY	red
MAX::TCL1A	red&&MAX::ATM	green				CTNNB1::ABL1	RAP1_SIGNALING_PATHWAY	NEUROTROPHIN_SIGNALING_PATHWAY	red
MAX::TCL1A	red&&MAX::BCL10	green				CTNNB1::ABL1	WNT_SIGNALING_PATHWAY	NEUROTROPHIN_SIGNALING_PATHWAY	red
MAX::TCL1A	red&&MAX::BCL3	green				CTNNB1::ABL1	HIPPO_SIGNALING_PATHWAY	NEUROTROPHIN_SIGNALING_PATHWAY	red
MAX::TCL1A	red&&MAX::BRCA1	green				CTNNB1::ABL1	SIGNALING_PATHWAYS_REGULATING_PLURIPOTENCY_OF_STEM_CELLS	NEUROTROPHIN_SIGNALING_PATHWAY	red
MAX::TCL1A	red&&MAX::CCND3	green				ABL1::CTNNB1	NEUROTROPHIN_SIGNALING_PATHWAY	THYROID_HORMONE_SIGNALING_PATHWAY	red
MAX::TCL1A	red&&MAX::CDH1	green				ACSL6::CTNNB1	PPAR_SIGNALING_PATHWAY	RAP1_SIGNALING_PATHWAY	red
MAX::TCL1A	red&&MAX::MTCP1	green				ACSL6::CTNNB1	PPAR_SIGNALING_PATHWAY	WNT_SIGNALING_PATHWAY	red
MAX::TCL1A	red&&MAX::CREB1	green				ACSL6::CTNNB1	PPAR_SIGNALING_PATHWAY	HIPPO_SIGNALING_PATHWAY	red
MAX::TCL1A	red&&MAX::CREB3L2	green				ACSL6::CTNNB1	PPAR_SIGNALING_PATHWAY	SIGNALING_PATHWAYS_REGULATING_PLURIPOTENCY_OF_STEM_CELLS	red
MAX::TCL1A	red&&MAX::CREBBP	green				ACSL6::CTNNB1	PPAR_SIGNALING_PATHWAY	THYROID_HORMONE_SIGNALING_PATHWAY	red
MAX::TCL1A	red&&MAX::CYLD	green				CTNNB1::ACSL6	RAP1_SIGNALING_PATHWAY	ADIPOCYTOKINE_SIGNALING_PATHWAY	red
MAX::TCL1A	red&&MAX::FOXO1	green				CTNNB1::ACSL6	WNT_SIGNALING_PATHWAY	ADIPOCYTOKINE_SIGNALING_PATHWAY	red
MAX::TCL1A	red&&MAX::FOXO3	green				CTNNB1::ACSL6	HIPPO_SIGNALING_PATHWAY	ADIPOCYTOKINE_SIGNALING_PATHWAY	red
MAX::TCL1A	red&&MAX::LIFR	green				CTNNB1::ACSL6	SIGNALING_PATHWAYS_REGULATING_PLURIPOTENCY_OF_STEM_CELLS	ADIPOCYTOKINE_SIGNALING_PATHWAY	red
MAX::TCL1A	red&&MAX::MAML2	green				CTNNB1::ACSL6	THYROID_HORMONE_SIGNALING_PATHWAY	ADIPOCYTOKINE_SIGNALING_PATHWAY	red
MAX::TCL1A	red&&MAX::MLLT4	green				CTNNB1::BMPR1A	RAP1_SIGNALING_PATHWAY	TGF-BETA_SIGNALING_PATHWAY	red
MAX::TCL1A	red&&MAX::NCOA2	green				CTNNB1::BMPR1A	WNT_SIGNALING_PATHWAY	TGF-BETA_SIGNALING_PATHWAY	red
MAX::TCL1A	red&&MAX::PIK3CA	green				BMPR1A::CTNNB1	TGF-BETA_SIGNALING_PATHWAY	THYROID_HORMONE_SIGNALING_PATHWAY	red
MAX::TCL1A	red&&MAX::PIK3R1	green				CTNNB1::COL1A1	RAP1_SIGNALING_PATHWAY	PI3K-AKT_SIGNALING_PATHWAY	red
MAX::TCL1A	red&&MAX::PTCH1	green				COL1A1::CTNNB1	PI3K-AKT_SIGNALING_PATHWAY	WNT_SIGNALING_PATHWAY	red
MAX::TCL1A	red&&MAX::PTEN	green				COL1A1::CTNNB1	PI3K-AKT_SIGNALING_PATHWAY	HIPPO_SIGNALING_PATHWAY	red
MAX::TCL1A	red&&MAX::PTPN11	green				COL1A1::CTNNB1	PI3K-AKT_SIGNALING_PATHWAY	SIGNALING_PATHWAYS_REGULATING_PLURIPOTENCY_OF_STEM_CELLS	red
MAX::TCL1A	red&&MAX::SMAD4	green				COL1A1::CTNNB1	PI3K-AKT_SIGNALING_PATHWAY	THYROID_HORMONE_SIGNALING_PATHWAY	red
MAX::TCL1A	red&&MAX::TFRC	green				CTNNB1::DDB2	RAP1_SIGNALING_PATHWAY	P53_SIGNALING_PATHWAY	red
MAX::TCL1A	red&&MAX::TPM3	green				DDB2::CTNNB1	P53_SIGNALING_PATHWAY	WNT_SIGNALING_PATHWAY	red
MAX::TCL1A	red&&MAX::TSC1	green				DDB2::CTNNB1	P53_SIGNALING_PATHWAY	HIPPO_SIGNALING_PATHWAY	red
MAX::TSHR	red&&AJUBA::MAX	green				DDB2::CTNNB1	P53_SIGNALING_PATHWAY	SIGNALING_PATHWAYS_REGULATING_PLURIPOTENCY_OF_STEM_CELLS	red
MAX::TSHR	red&&GUCY1A2::MAX	green				DDB2::CTNNB1	P53_SIGNALING_PATHWAY	THYROID_HORMONE_SIGNALING_PATHWAY	red
MAX::TSHR	red&&GUCY1A3::MAX	green				FGFR1::CTNNB1	MAPK_SIGNALING_PATHWAY	WNT_SIGNALING_PATHWAY	red
MAX::TSHR	red&&HDAC1::MAX	green				FGFR1::CTNNB1	MAPK_SIGNALING_PATHWAY	HIPPO_SIGNALING_PATHWAY	red
MAX::TSHR	red&&MAX::PPP4C	green				FGFR1::CTNNB1	MAPK_SIGNALING_PATHWAY	THYROID_HORMONE_SIGNALING_PATHWAY	red
MAX::TSHR	red&&MAX::ATM	green				FGFR1::CTNNB1	RAS_SIGNALING_PATHWAY	WNT_SIGNALING_PATHWAY	red
MAX::TSHR	red&&MAX::BCL10	green				FGFR1::CTNNB1	RAS_SIGNALING_PATHWAY	HIPPO_SIGNALING_PATHWAY	red
MAX::TSHR	red&&MAX::BCL3	green				FGFR1::CTNNB1	RAS_SIGNALING_PATHWAY	THYROID_HORMONE_SIGNALING_PATHWAY	red
MAX::TSHR	red&&MAX::BRCA1	green				FGFR1::CTNNB1	PI3K-AKT_SIGNALING_PATHWAY	WNT_SIGNALING_PATHWAY	red
MAX::TSHR	red&&MAX::CCND3	green				FGFR1::CTNNB1	PI3K-AKT_SIGNALING_PATHWAY	HIPPO_SIGNALING_PATHWAY	red
MAX::TSHR	red&&MAX::CDH1	green				FGFR1::CTNNB1	PI3K-AKT_SIGNALING_PATHWAY	THYROID_HORMONE_SIGNALING_PATHWAY	red
MAX::TSHR	red&&MAX::MTCP1	green				CTNNB1::IL21R	RAP1_SIGNALING_PATHWAY	JAK-STAT_SIGNALING_PATHWAY	red
MAX::TSHR	red&&MAX::CREB1	green				CTNNB1::IL21R	WNT_SIGNALING_PATHWAY	JAK-STAT_SIGNALING_PATHWAY	red
MAX::TSHR	red&&MAX::CREB3L2	green				CTNNB1::IL21R	HIPPO_SIGNALING_PATHWAY	JAK-STAT_SIGNALING_PATHWAY	red
MAX::TSHR	red&&MAX::CREBBP	green				CTNNB1::IL21R	SIGNALING_PATHWAYS_REGULATING_PLURIPOTENCY_OF_STEM_CELLS	JAK-STAT_SIGNALING_PATHWAY	red
MAX::TSHR	red&&MAX::CYLD	green				IL21R::CTNNB1	JAK-STAT_SIGNALING_PATHWAY	THYROID_HORMONE_SIGNALING_PATHWAY	red
MAX::TSHR	red&&MAX::FOXO1	green				CTNNB1::ITK	RAP1_SIGNALING_PATHWAY	CHEMOKINE_SIGNALING_PATHWAY	red
MAX::TSHR	red&&MAX::FOXO3	green				CTNNB1::ITK	RAP1_SIGNALING_PATHWAY	T_CELL_RECEPTOR_SIGNALING_PATHWAY	red
MAX::TSHR	red&&MAX::LIFR	green				ITK::CTNNB1	CHEMOKINE_SIGNALING_PATHWAY	WNT_SIGNALING_PATHWAY	red
MAX::TSHR	red&&MAX::MAML2	green				ITK::CTNNB1	CHEMOKINE_SIGNALING_PATHWAY	HIPPO_SIGNALING_PATHWAY	red
MAX::TSHR	red&&MAX::MLLT4	green				ITK::CTNNB1	CHEMOKINE_SIGNALING_PATHWAY	SIGNALING_PATHWAYS_REGULATING_PLURIPOTENCY_OF_STEM_CELLS	red
MAX::TSHR	red&&MAX::NCOA2	green				ITK::CTNNB1	CHEMOKINE_SIGNALING_PATHWAY	THYROID_HORMONE_SIGNALING_PATHWAY	red
MAX::TSHR	red&&MAX::PIK3CA	green				CTNNB1::ITK	WNT_SIGNALING_PATHWAY	T_CELL_RECEPTOR_SIGNALING_PATHWAY	red
MAX::TSHR	red&&MAX::PIK3R1	green				CTNNB1::ITK	HIPPO_SIGNALING_PATHWAY	T_CELL_RECEPTOR_SIGNALING_PATHWAY	red
MAX::TSHR	red&&MAX::PTCH1	green				CTNNB1::ITK	SIGNALING_PATHWAYS_REGULATING_PLURIPOTENCY_OF_STEM_CELLS	T_CELL_RECEPTOR_SIGNALING_PATHWAY	red
MAX::TSHR	red&&MAX::PTEN	green				ITK::CTNNB1	T_CELL_RECEPTOR_SIGNALING_PATHWAY	THYROID_HORMONE_SIGNALING_PATHWAY	red
MAX::TSHR	red&&MAX::PTPN11	green				PDGFRA::CTNNB1	MAPK_SIGNALING_PATHWAY	WNT_SIGNALING_PATHWAY	red
MAX::TSHR	red&&MAX::SMAD4	green				PDGFRA::CTNNB1	MAPK_SIGNALING_PATHWAY	HIPPO_SIGNALING_PATHWAY	red
MAX::TSHR	red&&MAX::TFRC	green				PDGFRA::CTNNB1	MAPK_SIGNALING_PATHWAY	SIGNALING_PATHWAYS_REGULATING_PLURIPOTENCY_OF_STEM_CELLS	red
MAX::TSHR	red&&MAX::TPM3	green				PDGFRA::CTNNB1	MAPK_SIGNALING_PATHWAY	THYROID_HORMONE_SIGNALING_PATHWAY	red
MAX::TSHR	red&&MAX::TSC1	green				PDGFRA::CTNNB1	RAS_SIGNALING_PATHWAY	WNT_SIGNALING_PATHWAY	red
MET::PRKAR1A	red&&AJUBA::MET	green				PDGFRA::CTNNB1	RAS_SIGNALING_PATHWAY	HIPPO_SIGNALING_PATHWAY	red
MET::PRKAR1A	red&&GADD45A::MET	green				PDGFRA::CTNNB1	RAS_SIGNALING_PATHWAY	SIGNALING_PATHWAYS_REGULATING_PLURIPOTENCY_OF_STEM_CELLS	red
MET::PRKAR1A	red&&GUCY1A2::MET	green				PDGFRA::CTNNB1	RAS_SIGNALING_PATHWAY	THYROID_HORMONE_SIGNALING_PATHWAY	red
MET::PRKAR1A	red&&GUCY1A3::MET	green				PDGFRA::CTNNB1	CALCIUM_SIGNALING_PATHWAY	WNT_SIGNALING_PATHWAY	red
MET::PRKAR1A	red&&HDAC1::MET	green				PDGFRA::CTNNB1	CALCIUM_SIGNALING_PATHWAY	HIPPO_SIGNALING_PATHWAY	red
MET::PRKAR1A	red&&MAP3K5::MET	green				PDGFRA::CTNNB1	CALCIUM_SIGNALING_PATHWAY	SIGNALING_PATHWAYS_REGULATING_PLURIPOTENCY_OF_STEM_CELLS	red
MET::PRKAR1A	red&&MET::PAK1	green				PDGFRA::CTNNB1	CALCIUM_SIGNALING_PATHWAY	THYROID_HORMONE_SIGNALING_PATHWAY	red
MET::PRKAR1A	red&&MET::PIK3R2	green				PDGFRA::CTNNB1	PI3K-AKT_SIGNALING_PATHWAY	WNT_SIGNALING_PATHWAY	red
MET::PRKAR1A	red&&MET::PPP4C	green				PDGFRA::CTNNB1	PI3K-AKT_SIGNALING_PATHWAY	HIPPO_SIGNALING_PATHWAY	red
MET::PRKAR1A	red&&MET::ABL2	green				PDGFRA::CTNNB1	PI3K-AKT_SIGNALING_PATHWAY	SIGNALING_PATHWAYS_REGULATING_PLURIPOTENCY_OF_STEM_CELLS	red
MET::PRKAR1A	red&&MET::ATM	green				PDGFRA::CTNNB1	PI3K-AKT_SIGNALING_PATHWAY	THYROID_HORMONE_SIGNALING_PATHWAY	red
MET::PRKAR1A	red&&MET::BCL10	green				REL::CTNNB1	RAS_SIGNALING_PATHWAY	RAP1_SIGNALING_PATHWAY	red
MET::PRKAR1A	red&&MET::BCL3	green				REL::CTNNB1	RAS_SIGNALING_PATHWAY	WNT_SIGNALING_PATHWAY	red
MET::PRKAR1A	red&&MET::BCL6	green				REL::CTNNB1	RAS_SIGNALING_PATHWAY	HIPPO_SIGNALING_PATHWAY	red
MET::PRKAR1A	red&&MET::BRAF	green				REL::CTNNB1	RAS_SIGNALING_PATHWAY	SIGNALING_PATHWAYS_REGULATING_PLURIPOTENCY_OF_STEM_CELLS	red
MET::PRKAR1A	red&&MET::CCND3	green				REL::CTNNB1	RAS_SIGNALING_PATHWAY	THYROID_HORMONE_SIGNALING_PATHWAY	red
MET::PRKAR1A	red&&MET::CDH1	green				CTNNB1::TCL1A	RAP1_SIGNALING_PATHWAY	PI3K-AKT_SIGNALING_PATHWAY	red
MET::PRKAR1A	red&&MET::CHEK2	green				TCL1A::CTNNB1	PI3K-AKT_SIGNALING_PATHWAY	WNT_SIGNALING_PATHWAY	red
MET::PRKAR1A	red&&MET::CREB1	green				TCL1A::CTNNB1	PI3K-AKT_SIGNALING_PATHWAY	HIPPO_SIGNALING_PATHWAY	red
MET::PRKAR1A	red&&MET::CREB3L2	green				TCL1A::CTNNB1	PI3K-AKT_SIGNALING_PATHWAY	SIGNALING_PATHWAYS_REGULATING_PLURIPOTENCY_OF_STEM_CELLS	red
MET::PRKAR1A	red&&MET::CREBBP	green				TCL1A::CTNNB1	PI3K-AKT_SIGNALING_PATHWAY	THYROID_HORMONE_SIGNALING_PATHWAY	red
MET::PRKAR1A	red&&MET::CYLD	green				CTNNB1::TPM4	RAP1_SIGNALING_PATHWAY	ADRENERGIC_SIGNALING_IN_CARDIOMYOCYTES	red
MET::PRKAR1A	red&&MET::DDIT3	green				TPM4::CTNNB1	ADRENERGIC_SIGNALING_IN_CARDIOMYOCYTES	WNT_SIGNALING_PATHWAY	red
MET::PRKAR1A	red&&MET::FGFR2	green				TPM4::CTNNB1	ADRENERGIC_SIGNALING_IN_CARDIOMYOCYTES	HIPPO_SIGNALING_PATHWAY	red
MET::PRKAR1A	red&&MET::FGFR3	green				TPM4::CTNNB1	ADRENERGIC_SIGNALING_IN_CARDIOMYOCYTES	SIGNALING_PATHWAYS_REGULATING_PLURIPOTENCY_OF_STEM_CELLS	red
MET::PRKAR1A	red&&MET::FOXO1	green				TPM4::CTNNB1	ADRENERGIC_SIGNALING_IN_CARDIOMYOCYTES	THYROID_HORMONE_SIGNALING_PATHWAY	red
MET::PRKAR1A	red&&MET::FOXO3	green				CTNNB1::TSHR	RAP1_SIGNALING_PATHWAY	CAMP_SIGNALING_PATHWAY	red
MET::PRKAR1A	red&&MET::HRAS	green				TSHR::CTNNB1	CAMP_SIGNALING_PATHWAY	WNT_SIGNALING_PATHWAY	red
MET::PRKAR1A	red&&MET::KRAS	green				TSHR::CTNNB1	CAMP_SIGNALING_PATHWAY	HIPPO_SIGNALING_PATHWAY	red
MET::PRKAR1A	red&&MET::LIFR	green				TSHR::CTNNB1	CAMP_SIGNALING_PATHWAY	SIGNALING_PATHWAYS_REGULATING_PLURIPOTENCY_OF_STEM_CELLS	red
MET::PRKAR1A	red&&MET::MLLT4	green				TSHR::CTNNB1	CAMP_SIGNALING_PATHWAY	THYROID_HORMONE_SIGNALING_PATHWAY	red
MET::PRKAR1A	red&&MET::NCOA2	green				CCNG1::ATP6V1F	P53_SIGNALING_PATHWAY	EPITHELIAL_CELL_SIGNALING_IN_HELICOBACTER_PYLORI_INFECTION	red
MET::PRKAR1A	red&&MET::NFKB2	green				CCNG1::COL4A2	P53_SIGNALING_PATHWAY	PI3K-AKT_SIGNALING_PATHWAY	red
MET::PRKAR1A	red&&MET::PIK3R1	green				CPT2::CCNG1	PPAR_SIGNALING_PATHWAY	P53_SIGNALING_PATHWAY	red
MET::PRKAR1A	red&&MET::PTCH1	green				CCNG1::GALT	P53_SIGNALING_PATHWAY	PROLACTIN_SIGNALING_PATHWAY	red
MET::PRKAR1A	red&&MET::PTEN	green				CCNG1::LAMB1	P53_SIGNALING_PATHWAY	PI3K-AKT_SIGNALING_PATHWAY	red
MET::PRKAR1A	red&&MET::PTPN11	green				NSMAF::CCNG1	SPHINGOLIPID_SIGNALING_PATHWAY	P53_SIGNALING_PATHWAY	red
MET::PRKAR1A	red&&MET::SMAD4	green				PDGFC::CCNG1	RAS_SIGNALING_PATHWAY	P53_SIGNALING_PATHWAY	red
MET::PRKAR1A	red&&MET::TFRC	green				PDGFC::CCNG1	RAP1_SIGNALING_PATHWAY	P53_SIGNALING_PATHWAY	red
MET::PRKAR1A	red&&MET::TPM3	green				CCNG1::PDGFC	P53_SIGNALING_PATHWAY	PI3K-AKT_SIGNALING_PATHWAY	red
MET::PRKAR1A	red&&MET::TSC1	green				PPP2R5C::CCNG1	SPHINGOLIPID_SIGNALING_PATHWAY	P53_SIGNALING_PATHWAY	red
ATP6V1F::RAP1GAP	red&&AJUBA::RAP1GAP	green				CCNG1::PPP2R5C	P53_SIGNALING_PATHWAY	PI3K-AKT_SIGNALING_PATHWAY	red
ATP6V1F::RAP1GAP	red&&ATP6V0A4::RAP1GAP	green				CCNG1::PPP2R5C	P53_SIGNALING_PATHWAY	AMPK_SIGNALING_PATHWAY	red
ATP6V1F::RAP1GAP	red&&GADD45A::RAP1GAP	green				CCNG1::PPP2R5C	P53_SIGNALING_PATHWAY	ADRENERGIC_SIGNALING_IN_CARDIOMYOCYTES	red
ATP6V1F::RAP1GAP	red&&GUCY1A2::RAP1GAP	green				CCNG1::PRKAR1A	P53_SIGNALING_PATHWAY	INSULIN_SIGNALING_PATHWAY	red
ATP6V1F::RAP1GAP	red&&GUCY1A3::RAP1GAP	green				RASSF5::CCNG1	RAS_SIGNALING_PATHWAY	P53_SIGNALING_PATHWAY	red
ATP6V1F::RAP1GAP	red&&HDAC1::RAP1GAP	green				RASSF5::CCNG1	RAP1_SIGNALING_PATHWAY	P53_SIGNALING_PATHWAY	red
ATP6V1F::RAP1GAP	red&&MAP3K5::RAP1GAP	green				VIPR2::CCNG1	CAMP_SIGNALING_PATHWAY	P53_SIGNALING_PATHWAY	red
ATP6V1F::RAP1GAP	red&&MED27::RAP1GAP	green				ABL1::CCNG1	ERBB_SIGNALING_PATHWAY	P53_SIGNALING_PATHWAY	red
ATP6V1F::RAP1GAP	red&&PAK1::RAP1GAP	green				ABL1::CCNG1	RAS_SIGNALING_PATHWAY	P53_SIGNALING_PATHWAY	red
ATP6V1F::RAP1GAP	red&&PPP4C::RAP1GAP	green				CCNG1::ABL1	P53_SIGNALING_PATHWAY	NEUROTROPHIN_SIGNALING_PATHWAY	red
ATP6V1F::RAP1GAP	red&&RAP1GAP::ABL2	green				ACSL6::CCNG1	PPAR_SIGNALING_PATHWAY	P53_SIGNALING_PATHWAY	red
ATP6V1F::RAP1GAP	red&&RAP1GAP::ARNT	green				CCNG1::ACSL6	P53_SIGNALING_PATHWAY	ADIPOCYTOKINE_SIGNALING_PATHWAY	red
ATP6V1F::RAP1GAP	red&&RAP1GAP::ATM	green				CCNG1::BMPR1A	P53_SIGNALING_PATHWAY	TGF-BETA_SIGNALING_PATHWAY	red
ATP6V1F::RAP1GAP	red&&RAP1GAP::BCL10	green				CCNG1::BMPR1A	P53_SIGNALING_PATHWAY	HIPPO_SIGNALING_PATHWAY	red
ATP6V1F::RAP1GAP	red&&RAP1GAP::BCL3	green				CCNG1::BMPR1A	P53_SIGNALING_PATHWAY	SIGNALING_PATHWAYS_REGULATING_PLURIPOTENCY_OF_STEM_CELLS	red
ATP6V1F::RAP1GAP	red&&RAP1GAP::BCL6	green				CCNG1::COL1A1	P53_SIGNALING_PATHWAY	PI3K-AKT_SIGNALING_PATHWAY	red
ATP6V1F::RAP1GAP	red&&RAP1GAP::BRCA1	green				ERBB2::CCNG1	ERBB_SIGNALING_PATHWAY	P53_SIGNALING_PATHWAY	red
ATP6V1F::RAP1GAP	red&&RAP1GAP::CCND1	green				ERBB2::CCNG1	CALCIUM_SIGNALING_PATHWAY	P53_SIGNALING_PATHWAY	red
ATP6V1F::RAP1GAP	red&&RAP1GAP::CCND3	green				ERBB2::CCNG1	HIF-1_SIGNALING_PATHWAY	P53_SIGNALING_PATHWAY	red
ATP6V1F::RAP1GAP	red&&RAP1GAP::CDK4	green				FGFR1::CCNG1	MAPK_SIGNALING_PATHWAY	P53_SIGNALING_PATHWAY	red
ATP6V1F::RAP1GAP	red&&RAP1GAP::CHEK2	green				FGFR1::CCNG1	RAS_SIGNALING_PATHWAY	P53_SIGNALING_PATHWAY	red
ATP6V1F::RAP1GAP	red&&RAP1GAP::MTCP1	green				FGFR1::CCNG1	RAP1_SIGNALING_PATHWAY	P53_SIGNALING_PATHWAY	red
ATP6V1F::RAP1GAP	red&&RAP1GAP::CREB1	green				CCNG1::FGFR1	P53_SIGNALING_PATHWAY	PI3K-AKT_SIGNALING_PATHWAY	red
ATP6V1F::RAP1GAP	red&&RAP1GAP::CREB3L2	green				CCNG1::FGFR1	P53_SIGNALING_PATHWAY	SIGNALING_PATHWAYS_REGULATING_PLURIPOTENCY_OF_STEM_CELLS	red
ATP6V1F::RAP1GAP	red&&RAP1GAP::CREBBP	green				CCNG1::HNF1A	P53_SIGNALING_PATHWAY	SIGNALING_PATHWAYS_REGULATING_PLURIPOTENCY_OF_STEM_CELLS	red
ATP6V1F::RAP1GAP	red&&RAP1GAP::CYLD	green				CCNG1::IL21R	P53_SIGNALING_PATHWAY	JAK-STAT_SIGNALING_PATHWAY	red
ATP6V1F::RAP1GAP	red&&RAP1GAP::DDIT3	green				ITK::CCNG1	CHEMOKINE_SIGNALING_PATHWAY	P53_SIGNALING_PATHWAY	red
ATP6V1F::RAP1GAP	red&&RAP1GAP::FOXO1	green				CCNG1::ITK	P53_SIGNALING_PATHWAY	T_CELL_RECEPTOR_SIGNALING_PATHWAY	red
ATP6V1F::RAP1GAP	red&&RAP1GAP::FOXO3	green				PDGFRA::CCNG1	MAPK_SIGNALING_PATHWAY	P53_SIGNALING_PATHWAY	red
ATP6V1F::RAP1GAP	red&&RAP1GAP::HSP90AA1	green				PDGFRA::CCNG1	RAS_SIGNALING_PATHWAY	P53_SIGNALING_PATHWAY	red
ATP6V1F::RAP1GAP	red&&RAP1GAP::IL6ST	green				PDGFRA::CCNG1	RAP1_SIGNALING_PATHWAY	P53_SIGNALING_PATHWAY	red
ATP6V1F::RAP1GAP	red&&RAP1GAP::LIFR	green				PDGFRA::CCNG1	CALCIUM_SIGNALING_PATHWAY	P53_SIGNALING_PATHWAY	red
ATP6V1F::RAP1GAP	red&&RAP1GAP::MAML2	green				CCNG1::PDGFRA	P53_SIGNALING_PATHWAY	PI3K-AKT_SIGNALING_PATHWAY	red
ATP6V1F::RAP1GAP	red&&RAP1GAP::MDM2	green				PDGFRB::CCNG1	MAPK_SIGNALING_PATHWAY	P53_SIGNALING_PATHWAY	red
ATP6V1F::RAP1GAP	red&&RAP1GAP::MYC	green				PDGFRB::CCNG1	RAS_SIGNALING_PATHWAY	P53_SIGNALING_PATHWAY	red
ATP6V1F::RAP1GAP	red&&RAP1GAP::NCOA2	green				PDGFRB::CCNG1	RAP1_SIGNALING_PATHWAY	P53_SIGNALING_PATHWAY	red
ATP6V1F::RAP1GAP	red&&RAP1GAP::NF2	green				PDGFRB::CCNG1	CALCIUM_SIGNALING_PATHWAY	P53_SIGNALING_PATHWAY	red
ATP6V1F::RAP1GAP	red&&RAP1GAP::NFKB2	green				CCNG1::PDGFRB	P53_SIGNALING_PATHWAY	PI3K-AKT_SIGNALING_PATHWAY	red
ATP6V1F::RAP1GAP	red&&RAP1GAP::PTCH1	green				REL::CCNG1	RAS_SIGNALING_PATHWAY	P53_SIGNALING_PATHWAY	red
ATP6V1F::RAP1GAP	red&&RAP1GAP::PTEN	green				STK11::CCNG1	FOXO_SIGNALING_PATHWAY	P53_SIGNALING_PATHWAY	red
ATP6V1F::RAP1GAP	red&&RAP1GAP::PTPN11	green				CCNG1::STK11	P53_SIGNALING_PATHWAY	MTOR_SIGNALING_PATHWAY	red
ATP6V1F::RAP1GAP	red&&RAP1GAP::SMAD4	green				CCNG1::STK11	P53_SIGNALING_PATHWAY	PI3K-AKT_SIGNALING_PATHWAY	red
ATP6V1F::RAP1GAP	red&&RAP1GAP::TCF3	green				CCNG1::STK11	P53_SIGNALING_PATHWAY	AMPK_SIGNALING_PATHWAY	red
ATP6V1F::RAP1GAP	red&&RAP1GAP::TFRC	green				CCNG1::STK11	P53_SIGNALING_PATHWAY	ADIPOCYTOKINE_SIGNALING_PATHWAY	red
ATP6V1F::RAP1GAP	red&&RAP1GAP::TPM3	green				CCNG1::SUFU	P53_SIGNALING_PATHWAY	HEDGEHOG_SIGNALING_PATHWAY	red
ATP6V1F::RAP1GAP	red&&RAP1GAP::TSC1	green				CCNG1::TCL1A	P53_SIGNALING_PATHWAY	PI3K-AKT_SIGNALING_PATHWAY	red
ATP6V1F::RAP1GAP	red&&RAP1GAP::VHL	green				CCNG1::TPM4	P53_SIGNALING_PATHWAY	ADRENERGIC_SIGNALING_IN_CARDIOMYOCYTES	red
ATP6V1F::SMEK1	red&&AJUBA::SMEK1	green				TSHR::CCNG1	CAMP_SIGNALING_PATHWAY	P53_SIGNALING_PATHWAY	red
ATP6V1F::SMEK1	red&&ATP6V0A4::SMEK1	green				CCNG1::MTCP1	P53_SIGNALING_PATHWAY	PI3K-AKT_SIGNALING_PATHWAY	green
ATP6V1F::SMEK1	red&&GUCY1A2::SMEK1	green				CCNG1::TSC1	P53_SIGNALING_PATHWAY	MTOR_SIGNALING_PATHWAY	green
ATP6V1F::SMEK1	red&&GUCY1A3::SMEK1	green				CCNG1::TSC1	P53_SIGNALING_PATHWAY	PI3K-AKT_SIGNALING_PATHWAY	green
ATP6V1F::SMEK1	red&&HDAC1::SMEK1	green				CCNG1::TSC1	P53_SIGNALING_PATHWAY	AMPK_SIGNALING_PATHWAY	green
ATP6V1F::SMEK1	red&&MED27::SMEK1	green				CCNG1::TSC1	P53_SIGNALING_PATHWAY	INSULIN_SIGNALING_PATHWAY	green
ATP6V1F::SMEK1	red&&PAK1::SMEK1	green				CEBPB::ATP6V1F	TNF_SIGNALING_PATHWAY	EPITHELIAL_CELL_SIGNALING_IN_HELICOBACTER_PYLORI_INFECTION	red
ATP6V1F::SMEK1	red&&SMEK1::ABL2	green				COL4A2::CEBPB	PI3K-AKT_SIGNALING_PATHWAY	TNF_SIGNALING_PATHWAY	red
ATP6V1F::SMEK1	red&&SMEK1::ATM	green				CPT2::CEBPB	PPAR_SIGNALING_PATHWAY	TNF_SIGNALING_PATHWAY	red
ATP6V1F::SMEK1	red&&SMEK1::BCL10	green				CEBPB::GALT	TNF_SIGNALING_PATHWAY	PROLACTIN_SIGNALING_PATHWAY	red
ATP6V1F::SMEK1	red&&SMEK1::BCL3	green				LAMB1::CEBPB	PI3K-AKT_SIGNALING_PATHWAY	TNF_SIGNALING_PATHWAY	red
ATP6V1F::SMEK1	red&&SMEK1::BRCA1	green				NSMAF::CEBPB	SPHINGOLIPID_SIGNALING_PATHWAY	TNF_SIGNALING_PATHWAY	red
ATP6V1F::SMEK1	red&&SMEK1::CCND1	green				PDGFC::CEBPB	RAS_SIGNALING_PATHWAY	TNF_SIGNALING_PATHWAY	red
ATP6V1F::SMEK1	red&&SMEK1::CCND3	green				PDGFC::CEBPB	RAP1_SIGNALING_PATHWAY	TNF_SIGNALING_PATHWAY	red
ATP6V1F::SMEK1	red&&SMEK1::CDH1	green				PDGFC::CEBPB	PI3K-AKT_SIGNALING_PATHWAY	TNF_SIGNALING_PATHWAY	red
ATP6V1F::SMEK1	red&&SMEK1::CDK4	green				PPP2R5C::CEBPB	SPHINGOLIPID_SIGNALING_PATHWAY	TNF_SIGNALING_PATHWAY	red
ATP6V1F::SMEK1	red&&SMEK1::MTCP1	green				PPP2R5C::CEBPB	PI3K-AKT_SIGNALING_PATHWAY	TNF_SIGNALING_PATHWAY	red
ATP6V1F::SMEK1	red&&SMEK1::CYLD	green				PPP2R5C::CEBPB	AMPK_SIGNALING_PATHWAY	TNF_SIGNALING_PATHWAY	red
ATP6V1F::SMEK1	red&&SMEK1::EGFR	green				PPP2R5C::CEBPB	ADRENERGIC_SIGNALING_IN_CARDIOMYOCYTES	TNF_SIGNALING_PATHWAY	red
ATP6V1F::SMEK1	red&&SMEK1::FGFR2	green				CEBPB::PRKAR1A	TNF_SIGNALING_PATHWAY	INSULIN_SIGNALING_PATHWAY	red
ATP6V1F::SMEK1	red&&SMEK1::FGFR3	green				RASSF5::CEBPB	RAS_SIGNALING_PATHWAY	TNF_SIGNALING_PATHWAY	red
ATP6V1F::SMEK1	red&&SMEK1::FOXO3	green				RASSF5::CEBPB	RAP1_SIGNALING_PATHWAY	TNF_SIGNALING_PATHWAY	red
ATP6V1F::SMEK1	red&&SMEK1::HRAS	green				VIPR2::CEBPB	CAMP_SIGNALING_PATHWAY	TNF_SIGNALING_PATHWAY	red
ATP6V1F::SMEK1	red&&SMEK1::LIFR	green				ABL1::CEBPB	ERBB_SIGNALING_PATHWAY	TNF_SIGNALING_PATHWAY	red
ATP6V1F::SMEK1	red&&SMEK1::MAML2	green				ABL1::CEBPB	RAS_SIGNALING_PATHWAY	TNF_SIGNALING_PATHWAY	red
ATP6V1F::SMEK1	red&&SMEK1::MLLT4	green				CEBPB::ABL1	TNF_SIGNALING_PATHWAY	NEUROTROPHIN_SIGNALING_PATHWAY	red
ATP6V1F::SMEK1	red&&SMEK1::NCOA2	green				ACSL6::CEBPB	PPAR_SIGNALING_PATHWAY	TNF_SIGNALING_PATHWAY	red
ATP6V1F::SMEK1	red&&SMEK1::NF2	green				CEBPB::ACSL6	TNF_SIGNALING_PATHWAY	ADIPOCYTOKINE_SIGNALING_PATHWAY	red
ATP6V1F::SMEK1	red&&SMEK1::NFKB2	green				BMPR1A::CEBPB	TGF-BETA_SIGNALING_PATHWAY	TNF_SIGNALING_PATHWAY	red
ATP6V1F::SMEK1	red&&SMEK1::NRAS	green				BMPR1A::CEBPB	HIPPO_SIGNALING_PATHWAY	TNF_SIGNALING_PATHWAY	red
ATP6V1F::SMEK1	red&&SMEK1::PIK3CA	green				BMPR1A::CEBPB	SIGNALING_PATHWAYS_REGULATING_PLURIPOTENCY_OF_STEM_CELLS	TNF_SIGNALING_PATHWAY	red
ATP6V1F::SMEK1	red&&SMEK1::PIK3R1	green				CCND2::CEBPB	FOXO_SIGNALING_PATHWAY	TNF_SIGNALING_PATHWAY	red
ATP6V1F::SMEK1	red&&SMEK1::PTCH1	green				CCND2::CEBPB	P53_SIGNALING_PATHWAY	TNF_SIGNALING_PATHWAY	red
ATP6V1F::SMEK1	red&&SMEK1::PTEN	green				CCND2::CEBPB	PI3K-AKT_SIGNALING_PATHWAY	TNF_SIGNALING_PATHWAY	red
ATP6V1F::SMEK1	red&&SMEK1::PTPN11	green				CCND2::CEBPB	WNT_SIGNALING_PATHWAY	TNF_SIGNALING_PATHWAY	red
ATP6V1F::SMEK1	red&&SMEK1::SMAD4	green				CCND2::CEBPB	HIPPO_SIGNALING_PATHWAY	TNF_SIGNALING_PATHWAY	red
ATP6V1F::SMEK1	red&&SMEK1::TFRC	green				CCND2::CEBPB	JAK-STAT_SIGNALING_PATHWAY	TNF_SIGNALING_PATHWAY	red
ATP6V1F::SMEK1	red&&SMEK1::TPM3	green				CEBPB::CCND2	TNF_SIGNALING_PATHWAY	PROLACTIN_SIGNALING_PATHWAY	red
ATP6V1F::SMEK1	red&&SMEK1::TSC1	green				COL1A1::CEBPB	PI3K-AKT_SIGNALING_PATHWAY	TNF_SIGNALING_PATHWAY	red
ATP6V1F::SMEK1	red&&SMEK1::VHL	green				DDB2::CEBPB	P53_SIGNALING_PATHWAY	TNF_SIGNALING_PATHWAY	red
PRKAR1A::SMEK1	red&&AJUBA::SMEK1	green				EP300::CEBPB	CAMP_SIGNALING_PATHWAY	TNF_SIGNALING_PATHWAY	red
PRKAR1A::SMEK1	red&&ATP6V0A4::SMEK1	green				EP300::CEBPB	HIF-1_SIGNALING_PATHWAY	TNF_SIGNALING_PATHWAY	red
PRKAR1A::SMEK1	red&&GUCY1A2::SMEK1	green				EP300::CEBPB	FOXO_SIGNALING_PATHWAY	TNF_SIGNALING_PATHWAY	red
PRKAR1A::SMEK1	red&&GUCY1A3::SMEK1	green				EP300::CEBPB	WNT_SIGNALING_PATHWAY	TNF_SIGNALING_PATHWAY	red
PRKAR1A::SMEK1	red&&HDAC1::SMEK1	green				EP300::CEBPB	NOTCH_SIGNALING_PATHWAY	TNF_SIGNALING_PATHWAY	red
PRKAR1A::SMEK1	red&&MED27::SMEK1	green				EP300::CEBPB	TGF-BETA_SIGNALING_PATHWAY	TNF_SIGNALING_PATHWAY	red
PRKAR1A::SMEK1	red&&PAK1::SMEK1	green				EP300::CEBPB	JAK-STAT_SIGNALING_PATHWAY	TNF_SIGNALING_PATHWAY	red
PRKAR1A::SMEK1	red&&SMEK1::ABL2	green				CEBPB::EP300	TNF_SIGNALING_PATHWAY	THYROID_HORMONE_SIGNALING_PATHWAY	red
PRKAR1A::SMEK1	red&&SMEK1::ATM	green				CEBPB::EP300	TNF_SIGNALING_PATHWAY	GLUCAGON_SIGNALING_PATHWAY	red
PRKAR1A::SMEK1	red&&SMEK1::BCL10	green				ERBB2::CEBPB	ERBB_SIGNALING_PATHWAY	TNF_SIGNALING_PATHWAY	red
PRKAR1A::SMEK1	red&&SMEK1::BCL3	green				ERBB2::CEBPB	CALCIUM_SIGNALING_PATHWAY	TNF_SIGNALING_PATHWAY	red
PRKAR1A::SMEK1	red&&SMEK1::BRCA1	green				ERBB2::CEBPB	HIF-1_SIGNALING_PATHWAY	TNF_SIGNALING_PATHWAY	red
PRKAR1A::SMEK1	red&&SMEK1::CCND1	green				FGFR1::CEBPB	MAPK_SIGNALING_PATHWAY	TNF_SIGNALING_PATHWAY	red
PRKAR1A::SMEK1	red&&SMEK1::CCND3	green				FGFR1::CEBPB	RAS_SIGNALING_PATHWAY	TNF_SIGNALING_PATHWAY	red
PRKAR1A::SMEK1	red&&SMEK1::CDH1	green				FGFR1::CEBPB	RAP1_SIGNALING_PATHWAY	TNF_SIGNALING_PATHWAY	red
PRKAR1A::SMEK1	red&&SMEK1::CDK4	green				FGFR1::CEBPB	PI3K-AKT_SIGNALING_PATHWAY	TNF_SIGNALING_PATHWAY	red
PRKAR1A::SMEK1	red&&SMEK1::MTCP1	green				FGFR1::CEBPB	SIGNALING_PATHWAYS_REGULATING_PLURIPOTENCY_OF_STEM_CELLS	TNF_SIGNALING_PATHWAY	red
PRKAR1A::SMEK1	red&&SMEK1::CYLD	green				GNAQ::CEBPB	RAP1_SIGNALING_PATHWAY	TNF_SIGNALING_PATHWAY	red
PRKAR1A::SMEK1	red&&SMEK1::EGFR	green				GNAQ::CEBPB	CALCIUM_SIGNALING_PATHWAY	TNF_SIGNALING_PATHWAY	red
PRKAR1A::SMEK1	red&&SMEK1::FGFR2	green				GNAQ::CEBPB	CGMP-PKG_SIGNALING_PATHWAY	TNF_SIGNALING_PATHWAY	red
PRKAR1A::SMEK1	red&&SMEK1::FGFR3	green				GNAQ::CEBPB	SPHINGOLIPID_SIGNALING_PATHWAY	TNF_SIGNALING_PATHWAY	red
PRKAR1A::SMEK1	red&&SMEK1::FOXO3	green				GNAQ::CEBPB	ADRENERGIC_SIGNALING_IN_CARDIOMYOCYTES	TNF_SIGNALING_PATHWAY	red
PRKAR1A::SMEK1	red&&SMEK1::HRAS	green				CEBPB::GNAQ	TNF_SIGNALING_PATHWAY	RETROGRADE_ENDOCANNABINOID_SIGNALING	red
PRKAR1A::SMEK1	red&&SMEK1::LIFR	green				CEBPB::GNAQ	TNF_SIGNALING_PATHWAY	GNRH_SIGNALING_PATHWAY	red
PRKAR1A::SMEK1	red&&SMEK1::MAML2	green				CEBPB::GNAQ	TNF_SIGNALING_PATHWAY	ESTROGEN_SIGNALING_PATHWAY	red
PRKAR1A::SMEK1	red&&SMEK1::MLLT4	green				CEBPB::GNAQ	TNF_SIGNALING_PATHWAY	OXYTOCIN_SIGNALING_PATHWAY	red
PRKAR1A::SMEK1	red&&SMEK1::NCOA2	green				CEBPB::GNAQ	TNF_SIGNALING_PATHWAY	GLUCAGON_SIGNALING_PATHWAY	red
PRKAR1A::SMEK1	red&&SMEK1::NF2	green				HNF1A::CEBPB	SIGNALING_PATHWAYS_REGULATING_PLURIPOTENCY_OF_STEM_CELLS	TNF_SIGNALING_PATHWAY	red
PRKAR1A::SMEK1	red&&SMEK1::NFKB2	green				IL21R::CEBPB	JAK-STAT_SIGNALING_PATHWAY	TNF_SIGNALING_PATHWAY	red
PRKAR1A::SMEK1	red&&SMEK1::NRAS	green				ITK::CEBPB	CHEMOKINE_SIGNALING_PATHWAY	TNF_SIGNALING_PATHWAY	red
PRKAR1A::SMEK1	red&&SMEK1::PIK3CA	green				ITK::CEBPB	T_CELL_RECEPTOR_SIGNALING_PATHWAY	TNF_SIGNALING_PATHWAY	red
PRKAR1A::SMEK1	red&&SMEK1::PIK3R1	green				LCK::CEBPB	NF-KAPPA_B_SIGNALING_PATHWAY	TNF_SIGNALING_PATHWAY	red
PRKAR1A::SMEK1	red&&SMEK1::PTCH1	green				LCK::CEBPB	T_CELL_RECEPTOR_SIGNALING_PATHWAY	TNF_SIGNALING_PATHWAY	red
PRKAR1A::SMEK1	red&&SMEK1::PTEN	green				PDGFRA::CEBPB	MAPK_SIGNALING_PATHWAY	TNF_SIGNALING_PATHWAY	red
PRKAR1A::SMEK1	red&&SMEK1::PTPN11	green				PDGFRA::CEBPB	RAS_SIGNALING_PATHWAY	TNF_SIGNALING_PATHWAY	red
PRKAR1A::SMEK1	red&&SMEK1::SMAD4	green				PDGFRA::CEBPB	RAP1_SIGNALING_PATHWAY	TNF_SIGNALING_PATHWAY	red
PRKAR1A::SMEK1	red&&SMEK1::TFRC	green				PDGFRA::CEBPB	CALCIUM_SIGNALING_PATHWAY	TNF_SIGNALING_PATHWAY	red
PRKAR1A::SMEK1	red&&SMEK1::TPM3	green				PDGFRA::CEBPB	PI3K-AKT_SIGNALING_PATHWAY	TNF_SIGNALING_PATHWAY	red
PRKAR1A::SMEK1	red&&SMEK1::TSC1	green				PDGFRB::CEBPB	MAPK_SIGNALING_PATHWAY	TNF_SIGNALING_PATHWAY	red
PRKAR1A::SMEK1	red&&SMEK1::VHL	green				PDGFRB::CEBPB	RAS_SIGNALING_PATHWAY	TNF_SIGNALING_PATHWAY	red
SMEK1::TCL1A	red&&AJUBA::SMEK1	green				PDGFRB::CEBPB	RAP1_SIGNALING_PATHWAY	TNF_SIGNALING_PATHWAY	red
SMEK1::TCL1A	red&&ATP6V0A4::SMEK1	green				PDGFRB::CEBPB	CALCIUM_SIGNALING_PATHWAY	TNF_SIGNALING_PATHWAY	red
SMEK1::TCL1A	red&&GUCY1A2::SMEK1	green				PDGFRB::CEBPB	PI3K-AKT_SIGNALING_PATHWAY	TNF_SIGNALING_PATHWAY	red
SMEK1::TCL1A	red&&GUCY1A3::SMEK1	green				REL::CEBPB	RAS_SIGNALING_PATHWAY	TNF_SIGNALING_PATHWAY	red
SMEK1::TCL1A	red&&HDAC1::SMEK1	green				STK11::CEBPB	FOXO_SIGNALING_PATHWAY	TNF_SIGNALING_PATHWAY	red
SMEK1::TCL1A	red&&MED27::SMEK1	green				STK11::CEBPB	MTOR_SIGNALING_PATHWAY	TNF_SIGNALING_PATHWAY	red
SMEK1::TCL1A	red&&PAK1::SMEK1	green				STK11::CEBPB	PI3K-AKT_SIGNALING_PATHWAY	TNF_SIGNALING_PATHWAY	red
SMEK1::TCL1A	red&&SMEK1::ABL2	green				STK11::CEBPB	AMPK_SIGNALING_PATHWAY	TNF_SIGNALING_PATHWAY	red
SMEK1::TCL1A	red&&SMEK1::ATM	green				CEBPB::STK11	TNF_SIGNALING_PATHWAY	ADIPOCYTOKINE_SIGNALING_PATHWAY	red
SMEK1::TCL1A	red&&SMEK1::BCL10	green				SUFU::CEBPB	HEDGEHOG_SIGNALING_PATHWAY	TNF_SIGNALING_PATHWAY	red
SMEK1::TCL1A	red&&SMEK1::BCL3	green				TCL1A::CEBPB	PI3K-AKT_SIGNALING_PATHWAY	TNF_SIGNALING_PATHWAY	red
SMEK1::TCL1A	red&&SMEK1::BRCA1	green				TPM4::CEBPB	ADRENERGIC_SIGNALING_IN_CARDIOMYOCYTES	TNF_SIGNALING_PATHWAY	red
SMEK1::TCL1A	red&&SMEK1::CCND1	green				TSHR::CEBPB	CAMP_SIGNALING_PATHWAY	TNF_SIGNALING_PATHWAY	red
SMEK1::TCL1A	red&&SMEK1::CCND3	green				TSC1::CEBPB	MTOR_SIGNALING_PATHWAY	TNF_SIGNALING_PATHWAY	green
SMEK1::TCL1A	red&&SMEK1::CDH1	green				TSC1::CEBPB	PI3K-AKT_SIGNALING_PATHWAY	TNF_SIGNALING_PATHWAY	green
SMEK1::TCL1A	red&&SMEK1::CDK4	green				TSC1::CEBPB	AMPK_SIGNALING_PATHWAY	TNF_SIGNALING_PATHWAY	green
SMEK1::TCL1A	red&&SMEK1::MTCP1	green				CEBPB::TSC1	TNF_SIGNALING_PATHWAY	INSULIN_SIGNALING_PATHWAY	green
SMEK1::TCL1A	red&&SMEK1::CYLD	green				ROCK1::ATP6V1F	CGMP-PKG_SIGNALING_PATHWAY	EPITHELIAL_CELL_SIGNALING_IN_HELICOBACTER_PYLORI_INFECTION	red
SMEK1::TCL1A	red&&SMEK1::EGFR	green				ROCK1::ATP6V1F	CAMP_SIGNALING_PATHWAY	EPITHELIAL_CELL_SIGNALING_IN_HELICOBACTER_PYLORI_INFECTION	red
SMEK1::TCL1A	red&&SMEK1::FGFR2	green				ROCK1::ATP6V1F	CHEMOKINE_SIGNALING_PATHWAY	EPITHELIAL_CELL_SIGNALING_IN_HELICOBACTER_PYLORI_INFECTION	red
SMEK1::TCL1A	red&&SMEK1::FGFR3	green				ROCK1::ATP6V1F	SPHINGOLIPID_SIGNALING_PATHWAY	EPITHELIAL_CELL_SIGNALING_IN_HELICOBACTER_PYLORI_INFECTION	red
SMEK1::TCL1A	red&&SMEK1::FOXO3	green				ROCK1::ATP6V1F	TGF-BETA_SIGNALING_PATHWAY	EPITHELIAL_CELL_SIGNALING_IN_HELICOBACTER_PYLORI_INFECTION	red
SMEK1::TCL1A	red&&SMEK1::HRAS	green				ROCK1::ATP6V1F	OXYTOCIN_SIGNALING_PATHWAY	EPITHELIAL_CELL_SIGNALING_IN_HELICOBACTER_PYLORI_INFECTION	red
SMEK1::TCL1A	red&&SMEK1::LIFR	green				CPT2::ROCK1	PPAR_SIGNALING_PATHWAY	CGMP-PKG_SIGNALING_PATHWAY	red
SMEK1::TCL1A	red&&SMEK1::MAML2	green				CPT2::ROCK1	PPAR_SIGNALING_PATHWAY	CAMP_SIGNALING_PATHWAY	red
SMEK1::TCL1A	red&&SMEK1::MLLT4	green				CPT2::ROCK1	PPAR_SIGNALING_PATHWAY	CHEMOKINE_SIGNALING_PATHWAY	red
SMEK1::TCL1A	red&&SMEK1::NCOA2	green				CPT2::ROCK1	PPAR_SIGNALING_PATHWAY	SPHINGOLIPID_SIGNALING_PATHWAY	red
SMEK1::TCL1A	red&&SMEK1::NF2	green				CPT2::ROCK1	PPAR_SIGNALING_PATHWAY	TGF-BETA_SIGNALING_PATHWAY	red
SMEK1::TCL1A	red&&SMEK1::NFKB2	green				CPT2::ROCK1	PPAR_SIGNALING_PATHWAY	OXYTOCIN_SIGNALING_PATHWAY	red
SMEK1::TCL1A	red&&SMEK1::NRAS	green				PDGFC::ROCK1	RAS_SIGNALING_PATHWAY	CGMP-PKG_SIGNALING_PATHWAY	red
SMEK1::TCL1A	red&&SMEK1::PIK3CA	green				PDGFC::ROCK1	RAS_SIGNALING_PATHWAY	CAMP_SIGNALING_PATHWAY	red
SMEK1::TCL1A	red&&SMEK1::PIK3R1	green				PDGFC::ROCK1	RAS_SIGNALING_PATHWAY	CHEMOKINE_SIGNALING_PATHWAY	red
SMEK1::TCL1A	red&&SMEK1::PTCH1	green				PDGFC::ROCK1	RAS_SIGNALING_PATHWAY	SPHINGOLIPID_SIGNALING_PATHWAY	red
SMEK1::TCL1A	red&&SMEK1::PTEN	green				PDGFC::ROCK1	RAS_SIGNALING_PATHWAY	TGF-BETA_SIGNALING_PATHWAY	red
SMEK1::TCL1A	red&&SMEK1::PTPN11	green				PDGFC::ROCK1	RAS_SIGNALING_PATHWAY	OXYTOCIN_SIGNALING_PATHWAY	red
SMEK1::TCL1A	red&&SMEK1::SMAD4	green				PDGFC::ROCK1	RAP1_SIGNALING_PATHWAY	CGMP-PKG_SIGNALING_PATHWAY	red
SMEK1::TCL1A	red&&SMEK1::TFRC	green				PDGFC::ROCK1	RAP1_SIGNALING_PATHWAY	CAMP_SIGNALING_PATHWAY	red
SMEK1::TCL1A	red&&SMEK1::TPM3	green				PDGFC::ROCK1	RAP1_SIGNALING_PATHWAY	CHEMOKINE_SIGNALING_PATHWAY	red
SMEK1::TCL1A	red&&SMEK1::TSC1	green				PDGFC::ROCK1	RAP1_SIGNALING_PATHWAY	SPHINGOLIPID_SIGNALING_PATHWAY	red
SMEK1::TCL1A	red&&SMEK1::VHL	green				PDGFC::ROCK1	RAP1_SIGNALING_PATHWAY	TGF-BETA_SIGNALING_PATHWAY	red
ATP6V1F::TP53	red&&AJUBA::TP53	green				PDGFC::ROCK1	RAP1_SIGNALING_PATHWAY	OXYTOCIN_SIGNALING_PATHWAY	red
ATP6V1F::TP53	red&&GADD45A::TP53	green				ROCK1::PDGFC	CGMP-PKG_SIGNALING_PATHWAY	PI3K-AKT_SIGNALING_PATHWAY	red
ATP6V1F::TP53	red&&PAK1::TP53	green				ROCK1::PDGFC	CAMP_SIGNALING_PATHWAY	PI3K-AKT_SIGNALING_PATHWAY	red
ATP6V1F::TP53	red&&PPP4C::TP53	green				ROCK1::PDGFC	CHEMOKINE_SIGNALING_PATHWAY	PI3K-AKT_SIGNALING_PATHWAY	red
ATP6V1F::TP53	red&&TP53::ABL2	green				ROCK1::PDGFC	SPHINGOLIPID_SIGNALING_PATHWAY	PI3K-AKT_SIGNALING_PATHWAY	red
ATP6V1F::TP53	red&&TP53::CYLD	green				PDGFC::ROCK1	PI3K-AKT_SIGNALING_PATHWAY	TGF-BETA_SIGNALING_PATHWAY	red
ATP6V1F::TP53	red&&TP53::FOXO3	green				PDGFC::ROCK1	PI3K-AKT_SIGNALING_PATHWAY	OXYTOCIN_SIGNALING_PATHWAY	red
ATP6V1F::TP53	red&&TP53::KRAS	green				ROCK1::PRKAR1A	CGMP-PKG_SIGNALING_PATHWAY	INSULIN_SIGNALING_PATHWAY	red
ATP6V1F::TP53	red&&TP53::NFKB2	green				ROCK1::PRKAR1A	CAMP_SIGNALING_PATHWAY	INSULIN_SIGNALING_PATHWAY	red
ATP6V1F::TP53	red&&TP53::PTEN	green				ROCK1::PRKAR1A	CHEMOKINE_SIGNALING_PATHWAY	INSULIN_SIGNALING_PATHWAY	red
ATP6V1F::TP53	red&&TP53::SMAD4	green				ROCK1::PRKAR1A	SPHINGOLIPID_SIGNALING_PATHWAY	INSULIN_SIGNALING_PATHWAY	red
ATP6V1F::TP53	red&&TP53::TSC1	green				ROCK1::PRKAR1A	TGF-BETA_SIGNALING_PATHWAY	INSULIN_SIGNALING_PATHWAY	red
CPT2::TP53	red&&AJUBA::TP53	green				PRKAR1A::ROCK1	INSULIN_SIGNALING_PATHWAY	OXYTOCIN_SIGNALING_PATHWAY	red
CPT2::TP53	red&&GADD45A::TP53	green				RASSF5::ROCK1	RAS_SIGNALING_PATHWAY	CGMP-PKG_SIGNALING_PATHWAY	red
CPT2::TP53	red&&PAK1::TP53	green				RASSF5::ROCK1	RAS_SIGNALING_PATHWAY	CAMP_SIGNALING_PATHWAY	red
CPT2::TP53	red&&PPP4C::TP53	green				RASSF5::ROCK1	RAS_SIGNALING_PATHWAY	CHEMOKINE_SIGNALING_PATHWAY	red
CPT2::TP53	red&&TP53::ABL2	green				RASSF5::ROCK1	RAS_SIGNALING_PATHWAY	SPHINGOLIPID_SIGNALING_PATHWAY	red
CPT2::TP53	red&&TP53::CYLD	green				RASSF5::ROCK1	RAS_SIGNALING_PATHWAY	TGF-BETA_SIGNALING_PATHWAY	red
CPT2::TP53	red&&TP53::FOXO3	green				RASSF5::ROCK1	RAS_SIGNALING_PATHWAY	OXYTOCIN_SIGNALING_PATHWAY	red
CPT2::TP53	red&&TP53::KRAS	green				RASSF5::ROCK1	RAP1_SIGNALING_PATHWAY	CGMP-PKG_SIGNALING_PATHWAY	red
CPT2::TP53	red&&TP53::NFKB2	green				RASSF5::ROCK1	RAP1_SIGNALING_PATHWAY	CAMP_SIGNALING_PATHWAY	red
CPT2::TP53	red&&TP53::PTEN	green				RASSF5::ROCK1	RAP1_SIGNALING_PATHWAY	CHEMOKINE_SIGNALING_PATHWAY	red
CPT2::TP53	red&&TP53::SMAD4	green				RASSF5::ROCK1	RAP1_SIGNALING_PATHWAY	SPHINGOLIPID_SIGNALING_PATHWAY	red
CPT2::TP53	red&&TP53::TSC1	green				RASSF5::ROCK1	RAP1_SIGNALING_PATHWAY	TGF-BETA_SIGNALING_PATHWAY	red
PDGFC::TP53	red&&AJUBA::TP53	green				RASSF5::ROCK1	RAP1_SIGNALING_PATHWAY	OXYTOCIN_SIGNALING_PATHWAY	red
PDGFC::TP53	red&&GADD45A::TP53	green				ROCK1::BMPR1A	CGMP-PKG_SIGNALING_PATHWAY	HIPPO_SIGNALING_PATHWAY	red
PDGFC::TP53	red&&PAK1::TP53	green				ROCK1::BMPR1A	CGMP-PKG_SIGNALING_PATHWAY	SIGNALING_PATHWAYS_REGULATING_PLURIPOTENCY_OF_STEM_CELLS	red
PDGFC::TP53	red&&PPP4C::TP53	green				ROCK1::BMPR1A	CAMP_SIGNALING_PATHWAY	HIPPO_SIGNALING_PATHWAY	red
PDGFC::TP53	red&&TP53::ABL2	green				ROCK1::BMPR1A	CAMP_SIGNALING_PATHWAY	SIGNALING_PATHWAYS_REGULATING_PLURIPOTENCY_OF_STEM_CELLS	red
PDGFC::TP53	red&&TP53::CYLD	green				ROCK1::BMPR1A	CHEMOKINE_SIGNALING_PATHWAY	HIPPO_SIGNALING_PATHWAY	red
PDGFC::TP53	red&&TP53::FOXO3	green				ROCK1::BMPR1A	CHEMOKINE_SIGNALING_PATHWAY	SIGNALING_PATHWAYS_REGULATING_PLURIPOTENCY_OF_STEM_CELLS	red
PDGFC::TP53	red&&TP53::KRAS	green				ROCK1::BMPR1A	SPHINGOLIPID_SIGNALING_PATHWAY	HIPPO_SIGNALING_PATHWAY	red
PDGFC::TP53	red&&TP53::NFKB2	green				ROCK1::BMPR1A	SPHINGOLIPID_SIGNALING_PATHWAY	SIGNALING_PATHWAYS_REGULATING_PLURIPOTENCY_OF_STEM_CELLS	red
PDGFC::TP53	red&&TP53::PTEN	green				BMPR1A::ROCK1	HIPPO_SIGNALING_PATHWAY	OXYTOCIN_SIGNALING_PATHWAY	red
PDGFC::TP53	red&&TP53::SMAD4	green				BMPR1A::ROCK1	SIGNALING_PATHWAYS_REGULATING_PLURIPOTENCY_OF_STEM_CELLS	OXYTOCIN_SIGNALING_PATHWAY	red
PDGFC::TP53	red&&TP53::TSC1	green				ROCK1::COL1A1	CGMP-PKG_SIGNALING_PATHWAY	PI3K-AKT_SIGNALING_PATHWAY	red
PRKAR1A::TP53	red&&AJUBA::TP53	green				ROCK1::COL1A1	CAMP_SIGNALING_PATHWAY	PI3K-AKT_SIGNALING_PATHWAY	red
PRKAR1A::TP53	red&&GADD45A::TP53	green				ROCK1::COL1A1	CHEMOKINE_SIGNALING_PATHWAY	PI3K-AKT_SIGNALING_PATHWAY	red
PRKAR1A::TP53	red&&PAK1::TP53	green				ROCK1::COL1A1	SPHINGOLIPID_SIGNALING_PATHWAY	PI3K-AKT_SIGNALING_PATHWAY	red
PRKAR1A::TP53	red&&PPP4C::TP53	green				COL1A1::ROCK1	PI3K-AKT_SIGNALING_PATHWAY	TGF-BETA_SIGNALING_PATHWAY	red
PRKAR1A::TP53	red&&TP53::ABL2	green				COL1A1::ROCK1	PI3K-AKT_SIGNALING_PATHWAY	OXYTOCIN_SIGNALING_PATHWAY	red
PRKAR1A::TP53	red&&TP53::CYLD	green				ROCK1::DDB2	CGMP-PKG_SIGNALING_PATHWAY	P53_SIGNALING_PATHWAY	red
PRKAR1A::TP53	red&&TP53::FOXO3	green				ROCK1::DDB2	CAMP_SIGNALING_PATHWAY	P53_SIGNALING_PATHWAY	red
PRKAR1A::TP53	red&&TP53::KRAS	green				ROCK1::DDB2	CHEMOKINE_SIGNALING_PATHWAY	P53_SIGNALING_PATHWAY	red
PRKAR1A::TP53	red&&TP53::NFKB2	green				ROCK1::DDB2	SPHINGOLIPID_SIGNALING_PATHWAY	P53_SIGNALING_PATHWAY	red
PRKAR1A::TP53	red&&TP53::PTEN	green				DDB2::ROCK1	P53_SIGNALING_PATHWAY	TGF-BETA_SIGNALING_PATHWAY	red
PRKAR1A::TP53	red&&TP53::SMAD4	green				DDB2::ROCK1	P53_SIGNALING_PATHWAY	OXYTOCIN_SIGNALING_PATHWAY	red
PRKAR1A::TP53	red&&TP53::TSC1	green				FGFR1::ROCK1	MAPK_SIGNALING_PATHWAY	CGMP-PKG_SIGNALING_PATHWAY	red
RASSF5::TP53	red&&AJUBA::TP53	green				FGFR1::ROCK1	MAPK_SIGNALING_PATHWAY	CAMP_SIGNALING_PATHWAY	red
RASSF5::TP53	red&&GADD45A::TP53	green				FGFR1::ROCK1	MAPK_SIGNALING_PATHWAY	CHEMOKINE_SIGNALING_PATHWAY	red
RASSF5::TP53	red&&PAK1::TP53	green				FGFR1::ROCK1	MAPK_SIGNALING_PATHWAY	SPHINGOLIPID_SIGNALING_PATHWAY	red
RASSF5::TP53	red&&PPP4C::TP53	green				FGFR1::ROCK1	MAPK_SIGNALING_PATHWAY	TGF-BETA_SIGNALING_PATHWAY	red
RASSF5::TP53	red&&TP53::ABL2	green				FGFR1::ROCK1	MAPK_SIGNALING_PATHWAY	OXYTOCIN_SIGNALING_PATHWAY	red
RASSF5::TP53	red&&TP53::CYLD	green				FGFR1::ROCK1	RAS_SIGNALING_PATHWAY	CGMP-PKG_SIGNALING_PATHWAY	red
RASSF5::TP53	red&&TP53::FOXO3	green				FGFR1::ROCK1	RAS_SIGNALING_PATHWAY	CAMP_SIGNALING_PATHWAY	red
RASSF5::TP53	red&&TP53::KRAS	green				FGFR1::ROCK1	RAS_SIGNALING_PATHWAY	CHEMOKINE_SIGNALING_PATHWAY	red
RASSF5::TP53	red&&TP53::NFKB2	green				FGFR1::ROCK1	RAS_SIGNALING_PATHWAY	SPHINGOLIPID_SIGNALING_PATHWAY	red
RASSF5::TP53	red&&TP53::PTEN	green				FGFR1::ROCK1	RAS_SIGNALING_PATHWAY	TGF-BETA_SIGNALING_PATHWAY	red
RASSF5::TP53	red&&TP53::SMAD4	green				FGFR1::ROCK1	RAS_SIGNALING_PATHWAY	OXYTOCIN_SIGNALING_PATHWAY	red
RASSF5::TP53	red&&TP53::TSC1	green				FGFR1::ROCK1	RAP1_SIGNALING_PATHWAY	CGMP-PKG_SIGNALING_PATHWAY	red
TP53::VIPR2	red&&AJUBA::TP53	green				FGFR1::ROCK1	RAP1_SIGNALING_PATHWAY	CAMP_SIGNALING_PATHWAY	red
TP53::VIPR2	red&&GADD45A::TP53	green				FGFR1::ROCK1	RAP1_SIGNALING_PATHWAY	CHEMOKINE_SIGNALING_PATHWAY	red
TP53::VIPR2	red&&PAK1::TP53	green				FGFR1::ROCK1	RAP1_SIGNALING_PATHWAY	SPHINGOLIPID_SIGNALING_PATHWAY	red
TP53::VIPR2	red&&PPP4C::TP53	green				FGFR1::ROCK1	RAP1_SIGNALING_PATHWAY	TGF-BETA_SIGNALING_PATHWAY	red
TP53::VIPR2	red&&TP53::ABL2	green				FGFR1::ROCK1	RAP1_SIGNALING_PATHWAY	OXYTOCIN_SIGNALING_PATHWAY	red
TP53::VIPR2	red&&TP53::CYLD	green				ROCK1::FGFR1	CGMP-PKG_SIGNALING_PATHWAY	PI3K-AKT_SIGNALING_PATHWAY	red
TP53::VIPR2	red&&TP53::FOXO3	green				ROCK1::FGFR1	CGMP-PKG_SIGNALING_PATHWAY	SIGNALING_PATHWAYS_REGULATING_PLURIPOTENCY_OF_STEM_CELLS	red
TP53::VIPR2	red&&TP53::KRAS	green				ROCK1::FGFR1	CAMP_SIGNALING_PATHWAY	PI3K-AKT_SIGNALING_PATHWAY	red
TP53::VIPR2	red&&TP53::NFKB2	green				ROCK1::FGFR1	CAMP_SIGNALING_PATHWAY	SIGNALING_PATHWAYS_REGULATING_PLURIPOTENCY_OF_STEM_CELLS	red
TP53::VIPR2	red&&TP53::PTEN	green				ROCK1::FGFR1	CHEMOKINE_SIGNALING_PATHWAY	PI3K-AKT_SIGNALING_PATHWAY	red
TP53::VIPR2	red&&TP53::SMAD4	green				ROCK1::FGFR1	CHEMOKINE_SIGNALING_PATHWAY	SIGNALING_PATHWAYS_REGULATING_PLURIPOTENCY_OF_STEM_CELLS	red
TP53::VIPR2	red&&TP53::TSC1	green				ROCK1::FGFR1	SPHINGOLIPID_SIGNALING_PATHWAY	PI3K-AKT_SIGNALING_PATHWAY	red
TP53::ACSL6	red&&AJUBA::TP53	green				ROCK1::FGFR1	SPHINGOLIPID_SIGNALING_PATHWAY	SIGNALING_PATHWAYS_REGULATING_PLURIPOTENCY_OF_STEM_CELLS	red
TP53::ACSL6	red&&GADD45A::TP53	green				FGFR1::ROCK1	PI3K-AKT_SIGNALING_PATHWAY	TGF-BETA_SIGNALING_PATHWAY	red
TP53::ACSL6	red&&PAK1::TP53	green				FGFR1::ROCK1	PI3K-AKT_SIGNALING_PATHWAY	OXYTOCIN_SIGNALING_PATHWAY	red
TP53::ACSL6	red&&PPP4C::TP53	green				ROCK1::FGFR1	TGF-BETA_SIGNALING_PATHWAY	SIGNALING_PATHWAYS_REGULATING_PLURIPOTENCY_OF_STEM_CELLS	red
TP53::ACSL6	red&&TP53::ABL2	green				FGFR1::ROCK1	SIGNALING_PATHWAYS_REGULATING_PLURIPOTENCY_OF_STEM_CELLS	OXYTOCIN_SIGNALING_PATHWAY	red
TP53::ACSL6	red&&TP53::CYLD	green				ROCK1::IL21R	CGMP-PKG_SIGNALING_PATHWAY	JAK-STAT_SIGNALING_PATHWAY	red
TP53::ACSL6	red&&TP53::FOXO3	green				ROCK1::IL21R	CAMP_SIGNALING_PATHWAY	JAK-STAT_SIGNALING_PATHWAY	red
TP53::ACSL6	red&&TP53::KRAS	green				ROCK1::IL21R	CHEMOKINE_SIGNALING_PATHWAY	JAK-STAT_SIGNALING_PATHWAY	red
TP53::ACSL6	red&&TP53::NFKB2	green				ROCK1::IL21R	SPHINGOLIPID_SIGNALING_PATHWAY	JAK-STAT_SIGNALING_PATHWAY	red
TP53::ACSL6	red&&TP53::PTEN	green				ROCK1::IL21R	TGF-BETA_SIGNALING_PATHWAY	JAK-STAT_SIGNALING_PATHWAY	red
TP53::ACSL6	red&&TP53::SMAD4	green				IL21R::ROCK1	JAK-STAT_SIGNALING_PATHWAY	OXYTOCIN_SIGNALING_PATHWAY	red
TP53::ACSL6	red&&TP53::TSC1	green				ROCK1::ITK	CGMP-PKG_SIGNALING_PATHWAY	T_CELL_RECEPTOR_SIGNALING_PATHWAY	red
TP53::BMPR1A	red&&AJUBA::TP53	green				ROCK1::ITK	CAMP_SIGNALING_PATHWAY	T_CELL_RECEPTOR_SIGNALING_PATHWAY	red
TP53::BMPR1A	red&&GADD45A::TP53	green				ROCK1::ITK	SPHINGOLIPID_SIGNALING_PATHWAY	T_CELL_RECEPTOR_SIGNALING_PATHWAY	red
TP53::BMPR1A	red&&PAK1::TP53	green				ROCK1::ITK	TGF-BETA_SIGNALING_PATHWAY	T_CELL_RECEPTOR_SIGNALING_PATHWAY	red
TP53::BMPR1A	red&&PPP4C::TP53	green				ITK::ROCK1	T_CELL_RECEPTOR_SIGNALING_PATHWAY	OXYTOCIN_SIGNALING_PATHWAY	red
TP53::BMPR1A	red&&TP53::ABL2	green				REL::ROCK1	RAS_SIGNALING_PATHWAY	CGMP-PKG_SIGNALING_PATHWAY	red
TP53::BMPR1A	red&&TP53::CYLD	green				REL::ROCK1	RAS_SIGNALING_PATHWAY	CAMP_SIGNALING_PATHWAY	red
TP53::BMPR1A	red&&TP53::FOXO3	green				REL::ROCK1	RAS_SIGNALING_PATHWAY	CHEMOKINE_SIGNALING_PATHWAY	red
TP53::BMPR1A	red&&TP53::KRAS	green				REL::ROCK1	RAS_SIGNALING_PATHWAY	SPHINGOLIPID_SIGNALING_PATHWAY	red
TP53::BMPR1A	red&&TP53::NFKB2	green				REL::ROCK1	RAS_SIGNALING_PATHWAY	TGF-BETA_SIGNALING_PATHWAY	red
TP53::BMPR1A	red&&TP53::PTEN	green				REL::ROCK1	RAS_SIGNALING_PATHWAY	OXYTOCIN_SIGNALING_PATHWAY	red
TP53::BMPR1A	red&&TP53::SMAD4	green				ROCK1::TCL1A	CGMP-PKG_SIGNALING_PATHWAY	PI3K-AKT_SIGNALING_PATHWAY	red
TP53::BMPR1A	red&&TP53::TSC1	green				ROCK1::TCL1A	CAMP_SIGNALING_PATHWAY	PI3K-AKT_SIGNALING_PATHWAY	red
TP53::FGFR1	red&&AJUBA::TP53	green				ROCK1::TCL1A	CHEMOKINE_SIGNALING_PATHWAY	PI3K-AKT_SIGNALING_PATHWAY	red
TP53::FGFR1	red&&GADD45A::TP53	green				ROCK1::TCL1A	SPHINGOLIPID_SIGNALING_PATHWAY	PI3K-AKT_SIGNALING_PATHWAY	red
TP53::FGFR1	red&&PAK1::TP53	green				TCL1A::ROCK1	PI3K-AKT_SIGNALING_PATHWAY	TGF-BETA_SIGNALING_PATHWAY	red
TP53::FGFR1	red&&PPP4C::TP53	green				TCL1A::ROCK1	PI3K-AKT_SIGNALING_PATHWAY	OXYTOCIN_SIGNALING_PATHWAY	red
TP53::FGFR1	red&&TP53::ABL2	green				IL2::ATP6V1F	PI3K-AKT_SIGNALING_PATHWAY	EPITHELIAL_CELL_SIGNALING_IN_HELICOBACTER_PYLORI_INFECTION	red
TP53::FGFR1	red&&TP53::CYLD	green				IL2::ATP6V1F	JAK-STAT_SIGNALING_PATHWAY	EPITHELIAL_CELL_SIGNALING_IN_HELICOBACTER_PYLORI_INFECTION	red
TP53::FGFR1	red&&TP53::FOXO3	green				IL2::ATP6V1F	T_CELL_RECEPTOR_SIGNALING_PATHWAY	EPITHELIAL_CELL_SIGNALING_IN_HELICOBACTER_PYLORI_INFECTION	red
TP53::FGFR1	red&&TP53::KRAS	green				CPT2::IL2	PPAR_SIGNALING_PATHWAY	PI3K-AKT_SIGNALING_PATHWAY	red
TP53::FGFR1	red&&TP53::NFKB2	green				CPT2::IL2	PPAR_SIGNALING_PATHWAY	JAK-STAT_SIGNALING_PATHWAY	red
TP53::FGFR1	red&&TP53::PTEN	green				CPT2::IL2	PPAR_SIGNALING_PATHWAY	T_CELL_RECEPTOR_SIGNALING_PATHWAY	red
TP53::FGFR1	red&&TP53::SMAD4	green				IL2::GALT	PI3K-AKT_SIGNALING_PATHWAY	PROLACTIN_SIGNALING_PATHWAY	red
TP53::FGFR1	red&&TP53::TSC1	green				IL2::GALT	JAK-STAT_SIGNALING_PATHWAY	PROLACTIN_SIGNALING_PATHWAY	red
TP53::IL21R	red&&AJUBA::TP53	green				IL2::GALT	T_CELL_RECEPTOR_SIGNALING_PATHWAY	PROLACTIN_SIGNALING_PATHWAY	red
TP53::IL21R	red&&GADD45A::TP53	green				NSMAF::IL2	SPHINGOLIPID_SIGNALING_PATHWAY	PI3K-AKT_SIGNALING_PATHWAY	red
TP53::IL21R	red&&PAK1::TP53	green				NSMAF::IL2	SPHINGOLIPID_SIGNALING_PATHWAY	JAK-STAT_SIGNALING_PATHWAY	red
TP53::IL21R	red&&PPP4C::TP53	green				NSMAF::IL2	SPHINGOLIPID_SIGNALING_PATHWAY	T_CELL_RECEPTOR_SIGNALING_PATHWAY	red
TP53::IL21R	red&&TP53::ABL2	green				PDGFC::IL2	RAS_SIGNALING_PATHWAY	JAK-STAT_SIGNALING_PATHWAY	red
TP53::IL21R	red&&TP53::CYLD	green				PDGFC::IL2	RAS_SIGNALING_PATHWAY	T_CELL_RECEPTOR_SIGNALING_PATHWAY	red
TP53::IL21R	red&&TP53::FOXO3	green				PDGFC::IL2	RAP1_SIGNALING_PATHWAY	JAK-STAT_SIGNALING_PATHWAY	red
TP53::IL21R	red&&TP53::KRAS	green				PDGFC::IL2	RAP1_SIGNALING_PATHWAY	T_CELL_RECEPTOR_SIGNALING_PATHWAY	red
TP53::IL21R	red&&TP53::NFKB2	green				PPP2R5C::IL2	SPHINGOLIPID_SIGNALING_PATHWAY	JAK-STAT_SIGNALING_PATHWAY	red
TP53::IL21R	red&&TP53::PTEN	green				PPP2R5C::IL2	SPHINGOLIPID_SIGNALING_PATHWAY	T_CELL_RECEPTOR_SIGNALING_PATHWAY	red
TP53::IL21R	red&&TP53::SMAD4	green				PPP2R5C::IL2	AMPK_SIGNALING_PATHWAY	JAK-STAT_SIGNALING_PATHWAY	red
TP53::IL21R	red&&TP53::TSC1	green				PPP2R5C::IL2	AMPK_SIGNALING_PATHWAY	T_CELL_RECEPTOR_SIGNALING_PATHWAY	red
TP53::ITK	red&&AJUBA::TP53	green				PPP2R5C::IL2	ADRENERGIC_SIGNALING_IN_CARDIOMYOCYTES	JAK-STAT_SIGNALING_PATHWAY	red
TP53::ITK	red&&GADD45A::TP53	green				PPP2R5C::IL2	ADRENERGIC_SIGNALING_IN_CARDIOMYOCYTES	T_CELL_RECEPTOR_SIGNALING_PATHWAY	red
TP53::ITK	red&&PAK1::TP53	green				IL2::PRKAR1A	PI3K-AKT_SIGNALING_PATHWAY	INSULIN_SIGNALING_PATHWAY	red
TP53::ITK	red&&PPP4C::TP53	green				IL2::PRKAR1A	JAK-STAT_SIGNALING_PATHWAY	INSULIN_SIGNALING_PATHWAY	red
TP53::ITK	red&&TP53::ABL2	green				IL2::PRKAR1A	T_CELL_RECEPTOR_SIGNALING_PATHWAY	INSULIN_SIGNALING_PATHWAY	red
TP53::ITK	red&&TP53::CYLD	green				RASSF5::IL2	RAS_SIGNALING_PATHWAY	PI3K-AKT_SIGNALING_PATHWAY	red
TP53::ITK	red&&TP53::FOXO3	green				RASSF5::IL2	RAS_SIGNALING_PATHWAY	JAK-STAT_SIGNALING_PATHWAY	red
TP53::ITK	red&&TP53::KRAS	green				RASSF5::IL2	RAS_SIGNALING_PATHWAY	T_CELL_RECEPTOR_SIGNALING_PATHWAY	red
TP53::ITK	red&&TP53::NFKB2	green				RASSF5::IL2	RAP1_SIGNALING_PATHWAY	PI3K-AKT_SIGNALING_PATHWAY	red
TP53::ITK	red&&TP53::PTEN	green				RASSF5::IL2	RAP1_SIGNALING_PATHWAY	JAK-STAT_SIGNALING_PATHWAY	red
TP53::ITK	red&&TP53::SMAD4	green				RASSF5::IL2	RAP1_SIGNALING_PATHWAY	T_CELL_RECEPTOR_SIGNALING_PATHWAY	red
TP53::ITK	red&&TP53::TSC1	green				VIPR2::IL2	CAMP_SIGNALING_PATHWAY	PI3K-AKT_SIGNALING_PATHWAY	red
TP53::PDGFRA	red&&AJUBA::TP53	green				VIPR2::IL2	CAMP_SIGNALING_PATHWAY	JAK-STAT_SIGNALING_PATHWAY	red
TP53::PDGFRA	red&&GADD45A::TP53	green				VIPR2::IL2	CAMP_SIGNALING_PATHWAY	T_CELL_RECEPTOR_SIGNALING_PATHWAY	red
TP53::PDGFRA	red&&PAK1::TP53	green				ABL1::IL2	ERBB_SIGNALING_PATHWAY	PI3K-AKT_SIGNALING_PATHWAY	red
TP53::PDGFRA	red&&PPP4C::TP53	green				ABL1::IL2	ERBB_SIGNALING_PATHWAY	JAK-STAT_SIGNALING_PATHWAY	red
TP53::PDGFRA	red&&TP53::ABL2	green				ABL1::IL2	ERBB_SIGNALING_PATHWAY	T_CELL_RECEPTOR_SIGNALING_PATHWAY	red
TP53::PDGFRA	red&&TP53::CYLD	green				ABL1::IL2	RAS_SIGNALING_PATHWAY	PI3K-AKT_SIGNALING_PATHWAY	red
TP53::PDGFRA	red&&TP53::FOXO3	green				ABL1::IL2	RAS_SIGNALING_PATHWAY	JAK-STAT_SIGNALING_PATHWAY	red
TP53::PDGFRA	red&&TP53::KRAS	green				ABL1::IL2	RAS_SIGNALING_PATHWAY	T_CELL_RECEPTOR_SIGNALING_PATHWAY	red
TP53::PDGFRA	red&&TP53::NFKB2	green				IL2::ABL1	PI3K-AKT_SIGNALING_PATHWAY	NEUROTROPHIN_SIGNALING_PATHWAY	red
TP53::PDGFRA	red&&TP53::PTEN	green				IL2::ABL1	JAK-STAT_SIGNALING_PATHWAY	NEUROTROPHIN_SIGNALING_PATHWAY	red
TP53::PDGFRA	red&&TP53::SMAD4	green				IL2::ABL1	T_CELL_RECEPTOR_SIGNALING_PATHWAY	NEUROTROPHIN_SIGNALING_PATHWAY	red
TP53::PDGFRA	red&&TP53::TSC1	green				ACSL6::IL2	PPAR_SIGNALING_PATHWAY	PI3K-AKT_SIGNALING_PATHWAY	red
TP53::REL	red&&AJUBA::TP53	green				ACSL6::IL2	PPAR_SIGNALING_PATHWAY	JAK-STAT_SIGNALING_PATHWAY	red
TP53::REL	red&&GADD45A::TP53	green				ACSL6::IL2	PPAR_SIGNALING_PATHWAY	T_CELL_RECEPTOR_SIGNALING_PATHWAY	red
TP53::REL	red&&PAK1::TP53	green				IL2::ACSL6	PI3K-AKT_SIGNALING_PATHWAY	ADIPOCYTOKINE_SIGNALING_PATHWAY	red
TP53::REL	red&&PPP4C::TP53	green				IL2::ACSL6	JAK-STAT_SIGNALING_PATHWAY	ADIPOCYTOKINE_SIGNALING_PATHWAY	red
TP53::REL	red&&TP53::ABL2	green				IL2::ACSL6	T_CELL_RECEPTOR_SIGNALING_PATHWAY	ADIPOCYTOKINE_SIGNALING_PATHWAY	red
TP53::REL	red&&TP53::CYLD	green				IL2::BMPR1A	PI3K-AKT_SIGNALING_PATHWAY	TGF-BETA_SIGNALING_PATHWAY	red
TP53::REL	red&&TP53::FOXO3	green				IL2::BMPR1A	PI3K-AKT_SIGNALING_PATHWAY	HIPPO_SIGNALING_PATHWAY	red
TP53::REL	red&&TP53::KRAS	green				IL2::BMPR1A	PI3K-AKT_SIGNALING_PATHWAY	SIGNALING_PATHWAYS_REGULATING_PLURIPOTENCY_OF_STEM_CELLS	red
TP53::REL	red&&TP53::NFKB2	green				BMPR1A::IL2	TGF-BETA_SIGNALING_PATHWAY	JAK-STAT_SIGNALING_PATHWAY	red
TP53::REL	red&&TP53::PTEN	green				BMPR1A::IL2	TGF-BETA_SIGNALING_PATHWAY	T_CELL_RECEPTOR_SIGNALING_PATHWAY	red
TP53::REL	red&&TP53::SMAD4	green				BMPR1A::IL2	HIPPO_SIGNALING_PATHWAY	JAK-STAT_SIGNALING_PATHWAY	red
TP53::REL	red&&TP53::TSC1	green				BMPR1A::IL2	HIPPO_SIGNALING_PATHWAY	T_CELL_RECEPTOR_SIGNALING_PATHWAY	red
TP53::TPM4	red&&AJUBA::TP53	green				BMPR1A::IL2	SIGNALING_PATHWAYS_REGULATING_PLURIPOTENCY_OF_STEM_CELLS	JAK-STAT_SIGNALING_PATHWAY	red
TP53::TPM4	red&&GADD45A::TP53	green				BMPR1A::IL2	SIGNALING_PATHWAYS_REGULATING_PLURIPOTENCY_OF_STEM_CELLS	T_CELL_RECEPTOR_SIGNALING_PATHWAY	red
TP53::TPM4	red&&PAK1::TP53	green				CCND2::IL2	FOXO_SIGNALING_PATHWAY	T_CELL_RECEPTOR_SIGNALING_PATHWAY	red
TP53::TPM4	red&&PPP4C::TP53	green				CCND2::IL2	P53_SIGNALING_PATHWAY	T_CELL_RECEPTOR_SIGNALING_PATHWAY	red
TP53::TPM4	red&&TP53::ABL2	green				CCND2::IL2	WNT_SIGNALING_PATHWAY	T_CELL_RECEPTOR_SIGNALING_PATHWAY	red
TP53::TPM4	red&&TP53::CYLD	green				CCND2::IL2	HIPPO_SIGNALING_PATHWAY	T_CELL_RECEPTOR_SIGNALING_PATHWAY	red
TP53::TPM4	red&&TP53::FOXO3	green				IL2::CCND2	T_CELL_RECEPTOR_SIGNALING_PATHWAY	PROLACTIN_SIGNALING_PATHWAY	red
TP53::TPM4	red&&TP53::KRAS	green				DDB2::IL2	P53_SIGNALING_PATHWAY	PI3K-AKT_SIGNALING_PATHWAY	red
TP53::TPM4	red&&TP53::NFKB2	green				DDB2::IL2	P53_SIGNALING_PATHWAY	JAK-STAT_SIGNALING_PATHWAY	red
TP53::TPM4	red&&TP53::PTEN	green				DDB2::IL2	P53_SIGNALING_PATHWAY	T_CELL_RECEPTOR_SIGNALING_PATHWAY	red
TP53::TPM4	red&&TP53::SMAD4	green				ERBB2::IL2	ERBB_SIGNALING_PATHWAY	PI3K-AKT_SIGNALING_PATHWAY	red
TP53::TPM4	red&&TP53::TSC1	green				ERBB2::IL2	ERBB_SIGNALING_PATHWAY	JAK-STAT_SIGNALING_PATHWAY	red
TP53::TSHR	red&&AJUBA::TP53	green				ERBB2::IL2	ERBB_SIGNALING_PATHWAY	T_CELL_RECEPTOR_SIGNALING_PATHWAY	red
TP53::TSHR	red&&GADD45A::TP53	green				ERBB2::IL2	CALCIUM_SIGNALING_PATHWAY	PI3K-AKT_SIGNALING_PATHWAY	red
TP53::TSHR	red&&PAK1::TP53	green				ERBB2::IL2	CALCIUM_SIGNALING_PATHWAY	JAK-STAT_SIGNALING_PATHWAY	red
TP53::TSHR	red&&PPP4C::TP53	green				ERBB2::IL2	CALCIUM_SIGNALING_PATHWAY	T_CELL_RECEPTOR_SIGNALING_PATHWAY	red
TP53::TSHR	red&&TP53::ABL2	green				ERBB2::IL2	HIF-1_SIGNALING_PATHWAY	PI3K-AKT_SIGNALING_PATHWAY	red
TP53::TSHR	red&&TP53::CYLD	green				ERBB2::IL2	HIF-1_SIGNALING_PATHWAY	JAK-STAT_SIGNALING_PATHWAY	red
TP53::TSHR	red&&TP53::FOXO3	green				ERBB2::IL2	HIF-1_SIGNALING_PATHWAY	T_CELL_RECEPTOR_SIGNALING_PATHWAY	red
TP53::TSHR	red&&TP53::KRAS	green				FAS::IL2	MAPK_SIGNALING_PATHWAY	PI3K-AKT_SIGNALING_PATHWAY	red
TP53::TSHR	red&&TP53::NFKB2	green				FAS::IL2	MAPK_SIGNALING_PATHWAY	JAK-STAT_SIGNALING_PATHWAY	red
TP53::TSHR	red&&TP53::PTEN	green				FAS::IL2	MAPK_SIGNALING_PATHWAY	T_CELL_RECEPTOR_SIGNALING_PATHWAY	red
TP53::TSHR	red&&TP53::SMAD4	green				FAS::IL2	P53_SIGNALING_PATHWAY	PI3K-AKT_SIGNALING_PATHWAY	red
TP53::TSHR	red&&TP53::TSC1	green				FAS::IL2	P53_SIGNALING_PATHWAY	JAK-STAT_SIGNALING_PATHWAY	red
ATP6V1F::TPM1	red&&AJUBA::TPM1	green				FAS::IL2	P53_SIGNALING_PATHWAY	T_CELL_RECEPTOR_SIGNALING_PATHWAY	red
ATP6V1F::TPM1	red&&GADD45A::TPM1	green				IL2::FAS	PI3K-AKT_SIGNALING_PATHWAY	TNF_SIGNALING_PATHWAY	red
ATP6V1F::TPM1	red&&PAK1::TPM1	green				IL2::FAS	JAK-STAT_SIGNALING_PATHWAY	TNF_SIGNALING_PATHWAY	red
ATP6V1F::TPM1	red&&PPP4C::TPM1	green				IL2::FAS	T_CELL_RECEPTOR_SIGNALING_PATHWAY	TNF_SIGNALING_PATHWAY	red
ATP6V1F::TPM1	red&&TPM1::ABL2	green				FGFR1::IL2	MAPK_SIGNALING_PATHWAY	JAK-STAT_SIGNALING_PATHWAY	red
ATP6V1F::TPM1	red&&TPM1::BCL10	green				FGFR1::IL2	MAPK_SIGNALING_PATHWAY	T_CELL_RECEPTOR_SIGNALING_PATHWAY	red
ATP6V1F::TPM1	red&&TPM1::MTCP1	green				FGFR1::IL2	RAS_SIGNALING_PATHWAY	JAK-STAT_SIGNALING_PATHWAY	red
ATP6V1F::TPM1	red&&TPM1::CYLD	green				FGFR1::IL2	RAS_SIGNALING_PATHWAY	T_CELL_RECEPTOR_SIGNALING_PATHWAY	red
ATP6V1F::TPM1	red&&TPM1::DDIT3	green				FGFR1::IL2	RAP1_SIGNALING_PATHWAY	JAK-STAT_SIGNALING_PATHWAY	red
ATP6V1F::TPM1	red&&TPM1::FOXO3	green				FGFR1::IL2	RAP1_SIGNALING_PATHWAY	T_CELL_RECEPTOR_SIGNALING_PATHWAY	red
ATP6V1F::TPM1	red&&TPM1::KRAS	green				FGFR1::IL2	SIGNALING_PATHWAYS_REGULATING_PLURIPOTENCY_OF_STEM_CELLS	JAK-STAT_SIGNALING_PATHWAY	red
ATP6V1F::TPM1	red&&TPM1::NFKB2	green				FGFR1::IL2	SIGNALING_PATHWAYS_REGULATING_PLURIPOTENCY_OF_STEM_CELLS	T_CELL_RECEPTOR_SIGNALING_PATHWAY	red
ATP6V1F::TPM1	red&&TPM1::PTEN	green				IL2::HNF1A	PI3K-AKT_SIGNALING_PATHWAY	SIGNALING_PATHWAYS_REGULATING_PLURIPOTENCY_OF_STEM_CELLS	red
ATP6V1F::TPM1	red&&TPM1::SMAD4	green				HNF1A::IL2	SIGNALING_PATHWAYS_REGULATING_PLURIPOTENCY_OF_STEM_CELLS	JAK-STAT_SIGNALING_PATHWAY	red
ATP6V1F::TPM1	red&&TPM1::TFRC	green				HNF1A::IL2	SIGNALING_PATHWAYS_REGULATING_PLURIPOTENCY_OF_STEM_CELLS	T_CELL_RECEPTOR_SIGNALING_PATHWAY	red
ATP6V1F::TPM1	red&&TPM1::TSC1	green				ITK::IL2	CHEMOKINE_SIGNALING_PATHWAY	PI3K-AKT_SIGNALING_PATHWAY	red
PDGFC::TPM1	red&&AJUBA::TPM1	green				ITK::IL2	CHEMOKINE_SIGNALING_PATHWAY	JAK-STAT_SIGNALING_PATHWAY	red
PDGFC::TPM1	red&&GADD45A::TPM1	green				PDGFRA::IL2	MAPK_SIGNALING_PATHWAY	JAK-STAT_SIGNALING_PATHWAY	red
PDGFC::TPM1	red&&PAK1::TPM1	green				PDGFRA::IL2	MAPK_SIGNALING_PATHWAY	T_CELL_RECEPTOR_SIGNALING_PATHWAY	red
PDGFC::TPM1	red&&PPP4C::TPM1	green				PDGFRA::IL2	RAS_SIGNALING_PATHWAY	JAK-STAT_SIGNALING_PATHWAY	red
PDGFC::TPM1	red&&TPM1::ABL2	green				PDGFRA::IL2	RAS_SIGNALING_PATHWAY	T_CELL_RECEPTOR_SIGNALING_PATHWAY	red
PDGFC::TPM1	red&&TPM1::BCL10	green				PDGFRA::IL2	RAP1_SIGNALING_PATHWAY	JAK-STAT_SIGNALING_PATHWAY	red
PDGFC::TPM1	red&&TPM1::MTCP1	green				PDGFRA::IL2	RAP1_SIGNALING_PATHWAY	T_CELL_RECEPTOR_SIGNALING_PATHWAY	red
PDGFC::TPM1	red&&TPM1::CYLD	green				PDGFRA::IL2	CALCIUM_SIGNALING_PATHWAY	JAK-STAT_SIGNALING_PATHWAY	red
PDGFC::TPM1	red&&TPM1::DDIT3	green				PDGFRA::IL2	CALCIUM_SIGNALING_PATHWAY	T_CELL_RECEPTOR_SIGNALING_PATHWAY	red
PDGFC::TPM1	red&&TPM1::FOXO3	green				PDGFRB::IL2	MAPK_SIGNALING_PATHWAY	JAK-STAT_SIGNALING_PATHWAY	red
PDGFC::TPM1	red&&TPM1::KRAS	green				PDGFRB::IL2	MAPK_SIGNALING_PATHWAY	T_CELL_RECEPTOR_SIGNALING_PATHWAY	red
PDGFC::TPM1	red&&TPM1::NFKB2	green				PDGFRB::IL2	RAS_SIGNALING_PATHWAY	JAK-STAT_SIGNALING_PATHWAY	red
PDGFC::TPM1	red&&TPM1::PTEN	green				PDGFRB::IL2	RAS_SIGNALING_PATHWAY	T_CELL_RECEPTOR_SIGNALING_PATHWAY	red
PDGFC::TPM1	red&&TPM1::SMAD4	green				PDGFRB::IL2	RAP1_SIGNALING_PATHWAY	JAK-STAT_SIGNALING_PATHWAY	red
PDGFC::TPM1	red&&TPM1::TFRC	green				PDGFRB::IL2	RAP1_SIGNALING_PATHWAY	T_CELL_RECEPTOR_SIGNALING_PATHWAY	red
PDGFC::TPM1	red&&TPM1::TSC1	green				PDGFRB::IL2	CALCIUM_SIGNALING_PATHWAY	JAK-STAT_SIGNALING_PATHWAY	red
PRKAR1A::TPM1	red&&AJUBA::TPM1	green				PDGFRB::IL2	CALCIUM_SIGNALING_PATHWAY	T_CELL_RECEPTOR_SIGNALING_PATHWAY	red
PRKAR1A::TPM1	red&&GADD45A::TPM1	green				REL::IL2	RAS_SIGNALING_PATHWAY	PI3K-AKT_SIGNALING_PATHWAY	red
PRKAR1A::TPM1	red&&PAK1::TPM1	green				REL::IL2	RAS_SIGNALING_PATHWAY	JAK-STAT_SIGNALING_PATHWAY	red
PRKAR1A::TPM1	red&&PPP4C::TPM1	green				REL::IL2	RAS_SIGNALING_PATHWAY	T_CELL_RECEPTOR_SIGNALING_PATHWAY	red
PRKAR1A::TPM1	red&&TPM1::ABL2	green				STK11::IL2	FOXO_SIGNALING_PATHWAY	JAK-STAT_SIGNALING_PATHWAY	red
PRKAR1A::TPM1	red&&TPM1::BCL10	green				STK11::IL2	FOXO_SIGNALING_PATHWAY	T_CELL_RECEPTOR_SIGNALING_PATHWAY	red
PRKAR1A::TPM1	red&&TPM1::MTCP1	green				STK11::IL2	MTOR_SIGNALING_PATHWAY	JAK-STAT_SIGNALING_PATHWAY	red
PRKAR1A::TPM1	red&&TPM1::CYLD	green				STK11::IL2	MTOR_SIGNALING_PATHWAY	T_CELL_RECEPTOR_SIGNALING_PATHWAY	red
PRKAR1A::TPM1	red&&TPM1::DDIT3	green				STK11::IL2	AMPK_SIGNALING_PATHWAY	JAK-STAT_SIGNALING_PATHWAY	red
PRKAR1A::TPM1	red&&TPM1::FOXO3	green				STK11::IL2	AMPK_SIGNALING_PATHWAY	T_CELL_RECEPTOR_SIGNALING_PATHWAY	red
PRKAR1A::TPM1	red&&TPM1::KRAS	green				IL2::STK11	JAK-STAT_SIGNALING_PATHWAY	ADIPOCYTOKINE_SIGNALING_PATHWAY	red
PRKAR1A::TPM1	red&&TPM1::NFKB2	green				IL2::STK11	T_CELL_RECEPTOR_SIGNALING_PATHWAY	ADIPOCYTOKINE_SIGNALING_PATHWAY	red
PRKAR1A::TPM1	red&&TPM1::PTEN	green				IL2::SUFU	PI3K-AKT_SIGNALING_PATHWAY	HEDGEHOG_SIGNALING_PATHWAY	red
PRKAR1A::TPM1	red&&TPM1::SMAD4	green				SUFU::IL2	HEDGEHOG_SIGNALING_PATHWAY	JAK-STAT_SIGNALING_PATHWAY	red
PRKAR1A::TPM1	red&&TPM1::TFRC	green				SUFU::IL2	HEDGEHOG_SIGNALING_PATHWAY	T_CELL_RECEPTOR_SIGNALING_PATHWAY	red
PRKAR1A::TPM1	red&&TPM1::TSC1	green				IL2::TPM4	PI3K-AKT_SIGNALING_PATHWAY	ADRENERGIC_SIGNALING_IN_CARDIOMYOCYTES	red
RASSF5::TPM1	red&&AJUBA::TPM1	green				TPM4::IL2	ADRENERGIC_SIGNALING_IN_CARDIOMYOCYTES	JAK-STAT_SIGNALING_PATHWAY	red
RASSF5::TPM1	red&&GADD45A::TPM1	green				TPM4::IL2	ADRENERGIC_SIGNALING_IN_CARDIOMYOCYTES	T_CELL_RECEPTOR_SIGNALING_PATHWAY	red
RASSF5::TPM1	red&&PAK1::TPM1	green				TSHR::IL2	CAMP_SIGNALING_PATHWAY	PI3K-AKT_SIGNALING_PATHWAY	red
RASSF5::TPM1	red&&PPP4C::TPM1	green				TSHR::IL2	CAMP_SIGNALING_PATHWAY	JAK-STAT_SIGNALING_PATHWAY	red
RASSF5::TPM1	red&&TPM1::ABL2	green				TSHR::IL2	CAMP_SIGNALING_PATHWAY	T_CELL_RECEPTOR_SIGNALING_PATHWAY	red
RASSF5::TPM1	red&&TPM1::BCL10	green				JAK2::ATP6V1F	CHEMOKINE_SIGNALING_PATHWAY	EPITHELIAL_CELL_SIGNALING_IN_HELICOBACTER_PYLORI_INFECTION	red
RASSF5::TPM1	red&&TPM1::MTCP1	green				JAK2::ATP6V1F	PI3K-AKT_SIGNALING_PATHWAY	EPITHELIAL_CELL_SIGNALING_IN_HELICOBACTER_PYLORI_INFECTION	red
RASSF5::TPM1	red&&TPM1::CYLD	green				JAK2::ATP6V1F	SIGNALING_PATHWAYS_REGULATING_PLURIPOTENCY_OF_STEM_CELLS	EPITHELIAL_CELL_SIGNALING_IN_HELICOBACTER_PYLORI_INFECTION	red
RASSF5::TPM1	red&&TPM1::DDIT3	green				JAK2::ATP6V1F	JAK-STAT_SIGNALING_PATHWAY	EPITHELIAL_CELL_SIGNALING_IN_HELICOBACTER_PYLORI_INFECTION	red
RASSF5::TPM1	red&&TPM1::FOXO3	green				JAK2::ATP6V1F	PROLACTIN_SIGNALING_PATHWAY	EPITHELIAL_CELL_SIGNALING_IN_HELICOBACTER_PYLORI_INFECTION	red
RASSF5::TPM1	red&&TPM1::KRAS	green				JAK2::ATP6V1F	ADIPOCYTOKINE_SIGNALING_PATHWAY	EPITHELIAL_CELL_SIGNALING_IN_HELICOBACTER_PYLORI_INFECTION	red
RASSF5::TPM1	red&&TPM1::NFKB2	green				CPT2::JAK2	PPAR_SIGNALING_PATHWAY	CHEMOKINE_SIGNALING_PATHWAY	red
RASSF5::TPM1	red&&TPM1::PTEN	green				CPT2::JAK2	PPAR_SIGNALING_PATHWAY	PI3K-AKT_SIGNALING_PATHWAY	red
RASSF5::TPM1	red&&TPM1::SMAD4	green				CPT2::JAK2	PPAR_SIGNALING_PATHWAY	SIGNALING_PATHWAYS_REGULATING_PLURIPOTENCY_OF_STEM_CELLS	red
RASSF5::TPM1	red&&TPM1::TFRC	green				CPT2::JAK2	PPAR_SIGNALING_PATHWAY	JAK-STAT_SIGNALING_PATHWAY	red
RASSF5::TPM1	red&&TPM1::TSC1	green				CPT2::JAK2	PPAR_SIGNALING_PATHWAY	PROLACTIN_SIGNALING_PATHWAY	red
TPM1::BMPR1A	red&&AJUBA::TPM1	green				CPT2::JAK2	PPAR_SIGNALING_PATHWAY	ADIPOCYTOKINE_SIGNALING_PATHWAY	red
TPM1::BMPR1A	red&&GADD45A::TPM1	green				JAK2::NSMAF	CHEMOKINE_SIGNALING_PATHWAY	SPHINGOLIPID_SIGNALING_PATHWAY	red
TPM1::BMPR1A	red&&PAK1::TPM1	green				NSMAF::JAK2	SPHINGOLIPID_SIGNALING_PATHWAY	PI3K-AKT_SIGNALING_PATHWAY	red
TPM1::BMPR1A	red&&PPP4C::TPM1	green				NSMAF::JAK2	SPHINGOLIPID_SIGNALING_PATHWAY	SIGNALING_PATHWAYS_REGULATING_PLURIPOTENCY_OF_STEM_CELLS	red
TPM1::BMPR1A	red&&TPM1::ABL2	green				NSMAF::JAK2	SPHINGOLIPID_SIGNALING_PATHWAY	JAK-STAT_SIGNALING_PATHWAY	red
TPM1::BMPR1A	red&&TPM1::BCL10	green				NSMAF::JAK2	SPHINGOLIPID_SIGNALING_PATHWAY	PROLACTIN_SIGNALING_PATHWAY	red
TPM1::BMPR1A	red&&TPM1::MTCP1	green				NSMAF::JAK2	SPHINGOLIPID_SIGNALING_PATHWAY	ADIPOCYTOKINE_SIGNALING_PATHWAY	red
TPM1::BMPR1A	red&&TPM1::CYLD	green				PDGFC::JAK2	RAS_SIGNALING_PATHWAY	CHEMOKINE_SIGNALING_PATHWAY	red
TPM1::BMPR1A	red&&TPM1::DDIT3	green				PDGFC::JAK2	RAS_SIGNALING_PATHWAY	SIGNALING_PATHWAYS_REGULATING_PLURIPOTENCY_OF_STEM_CELLS	red
TPM1::BMPR1A	red&&TPM1::FOXO3	green				PDGFC::JAK2	RAS_SIGNALING_PATHWAY	JAK-STAT_SIGNALING_PATHWAY	red
TPM1::BMPR1A	red&&TPM1::KRAS	green				PDGFC::JAK2	RAS_SIGNALING_PATHWAY	PROLACTIN_SIGNALING_PATHWAY	red
TPM1::BMPR1A	red&&TPM1::NFKB2	green				PDGFC::JAK2	RAS_SIGNALING_PATHWAY	ADIPOCYTOKINE_SIGNALING_PATHWAY	red
TPM1::BMPR1A	red&&TPM1::PTEN	green				PDGFC::JAK2	RAP1_SIGNALING_PATHWAY	CHEMOKINE_SIGNALING_PATHWAY	red
TPM1::BMPR1A	red&&TPM1::SMAD4	green				PDGFC::JAK2	RAP1_SIGNALING_PATHWAY	SIGNALING_PATHWAYS_REGULATING_PLURIPOTENCY_OF_STEM_CELLS	red
TPM1::BMPR1A	red&&TPM1::TFRC	green				PDGFC::JAK2	RAP1_SIGNALING_PATHWAY	JAK-STAT_SIGNALING_PATHWAY	red
TPM1::BMPR1A	red&&TPM1::TSC1	green				PDGFC::JAK2	RAP1_SIGNALING_PATHWAY	PROLACTIN_SIGNALING_PATHWAY	red
TPM1::COL1A1	red&&AJUBA::TPM1	green				PDGFC::JAK2	RAP1_SIGNALING_PATHWAY	ADIPOCYTOKINE_SIGNALING_PATHWAY	red
TPM1::COL1A1	red&&GADD45A::TPM1	green				JAK2::PPP2R5C	CHEMOKINE_SIGNALING_PATHWAY	SPHINGOLIPID_SIGNALING_PATHWAY	red
TPM1::COL1A1	red&&PAK1::TPM1	green				JAK2::PPP2R5C	CHEMOKINE_SIGNALING_PATHWAY	AMPK_SIGNALING_PATHWAY	red
TPM1::COL1A1	red&&PPP4C::TPM1	green				JAK2::PPP2R5C	CHEMOKINE_SIGNALING_PATHWAY	ADRENERGIC_SIGNALING_IN_CARDIOMYOCYTES	red
TPM1::COL1A1	red&&TPM1::ABL2	green				PPP2R5C::JAK2	SPHINGOLIPID_SIGNALING_PATHWAY	SIGNALING_PATHWAYS_REGULATING_PLURIPOTENCY_OF_STEM_CELLS	red
TPM1::COL1A1	red&&TPM1::BCL10	green				PPP2R5C::JAK2	SPHINGOLIPID_SIGNALING_PATHWAY	JAK-STAT_SIGNALING_PATHWAY	red
TPM1::COL1A1	red&&TPM1::MTCP1	green				PPP2R5C::JAK2	SPHINGOLIPID_SIGNALING_PATHWAY	PROLACTIN_SIGNALING_PATHWAY	red
TPM1::COL1A1	red&&TPM1::CYLD	green				PPP2R5C::JAK2	SPHINGOLIPID_SIGNALING_PATHWAY	ADIPOCYTOKINE_SIGNALING_PATHWAY	red
TPM1::COL1A1	red&&TPM1::DDIT3	green				PPP2R5C::JAK2	AMPK_SIGNALING_PATHWAY	SIGNALING_PATHWAYS_REGULATING_PLURIPOTENCY_OF_STEM_CELLS	red
TPM1::COL1A1	red&&TPM1::FOXO3	green				PPP2R5C::JAK2	AMPK_SIGNALING_PATHWAY	JAK-STAT_SIGNALING_PATHWAY	red
TPM1::COL1A1	red&&TPM1::KRAS	green				PPP2R5C::JAK2	AMPK_SIGNALING_PATHWAY	PROLACTIN_SIGNALING_PATHWAY	red
TPM1::COL1A1	red&&TPM1::NFKB2	green				PPP2R5C::JAK2	AMPK_SIGNALING_PATHWAY	ADIPOCYTOKINE_SIGNALING_PATHWAY	red
TPM1::COL1A1	red&&TPM1::PTEN	green				PPP2R5C::JAK2	ADRENERGIC_SIGNALING_IN_CARDIOMYOCYTES	SIGNALING_PATHWAYS_REGULATING_PLURIPOTENCY_OF_STEM_CELLS	red
TPM1::COL1A1	red&&TPM1::SMAD4	green				PPP2R5C::JAK2	ADRENERGIC_SIGNALING_IN_CARDIOMYOCYTES	JAK-STAT_SIGNALING_PATHWAY	red
TPM1::COL1A1	red&&TPM1::TFRC	green				PPP2R5C::JAK2	ADRENERGIC_SIGNALING_IN_CARDIOMYOCYTES	PROLACTIN_SIGNALING_PATHWAY	red
TPM1::COL1A1	red&&TPM1::TSC1	green				PPP2R5C::JAK2	ADRENERGIC_SIGNALING_IN_CARDIOMYOCYTES	ADIPOCYTOKINE_SIGNALING_PATHWAY	red
TPM1::IL21R	red&&AJUBA::TPM1	green				JAK2::PRKAR1A	CHEMOKINE_SIGNALING_PATHWAY	INSULIN_SIGNALING_PATHWAY	red
TPM1::IL21R	red&&GADD45A::TPM1	green				JAK2::PRKAR1A	PI3K-AKT_SIGNALING_PATHWAY	INSULIN_SIGNALING_PATHWAY	red
TPM1::IL21R	red&&PAK1::TPM1	green				JAK2::PRKAR1A	SIGNALING_PATHWAYS_REGULATING_PLURIPOTENCY_OF_STEM_CELLS	INSULIN_SIGNALING_PATHWAY	red
TPM1::IL21R	red&&PPP4C::TPM1	green				JAK2::PRKAR1A	JAK-STAT_SIGNALING_PATHWAY	INSULIN_SIGNALING_PATHWAY	red
TPM1::IL21R	red&&TPM1::ABL2	green				PRKAR1A::JAK2	INSULIN_SIGNALING_PATHWAY	PROLACTIN_SIGNALING_PATHWAY	red
TPM1::IL21R	red&&TPM1::BCL10	green				PRKAR1A::JAK2	INSULIN_SIGNALING_PATHWAY	ADIPOCYTOKINE_SIGNALING_PATHWAY	red
TPM1::IL21R	red&&TPM1::MTCP1	green				RASSF5::JAK2	RAS_SIGNALING_PATHWAY	CHEMOKINE_SIGNALING_PATHWAY	red
TPM1::IL21R	red&&TPM1::CYLD	green				RASSF5::JAK2	RAS_SIGNALING_PATHWAY	PI3K-AKT_SIGNALING_PATHWAY	red
TPM1::IL21R	red&&TPM1::DDIT3	green				RASSF5::JAK2	RAS_SIGNALING_PATHWAY	SIGNALING_PATHWAYS_REGULATING_PLURIPOTENCY_OF_STEM_CELLS	red
TPM1::IL21R	red&&TPM1::FOXO3	green				RASSF5::JAK2	RAS_SIGNALING_PATHWAY	JAK-STAT_SIGNALING_PATHWAY	red
TPM1::IL21R	red&&TPM1::KRAS	green				RASSF5::JAK2	RAS_SIGNALING_PATHWAY	PROLACTIN_SIGNALING_PATHWAY	red
TPM1::IL21R	red&&TPM1::NFKB2	green				RASSF5::JAK2	RAS_SIGNALING_PATHWAY	ADIPOCYTOKINE_SIGNALING_PATHWAY	red
TPM1::IL21R	red&&TPM1::PTEN	green				RASSF5::JAK2	RAP1_SIGNALING_PATHWAY	CHEMOKINE_SIGNALING_PATHWAY	red
TPM1::IL21R	red&&TPM1::SMAD4	green				RASSF5::JAK2	RAP1_SIGNALING_PATHWAY	PI3K-AKT_SIGNALING_PATHWAY	red
TPM1::IL21R	red&&TPM1::TFRC	green				RASSF5::JAK2	RAP1_SIGNALING_PATHWAY	SIGNALING_PATHWAYS_REGULATING_PLURIPOTENCY_OF_STEM_CELLS	red
TPM1::IL21R	red&&TPM1::TSC1	green				RASSF5::JAK2	RAP1_SIGNALING_PATHWAY	JAK-STAT_SIGNALING_PATHWAY	red
TPM1::ITK	red&&AJUBA::TPM1	green				RASSF5::JAK2	RAP1_SIGNALING_PATHWAY	PROLACTIN_SIGNALING_PATHWAY	red
TPM1::ITK	red&&GADD45A::TPM1	green				RASSF5::JAK2	RAP1_SIGNALING_PATHWAY	ADIPOCYTOKINE_SIGNALING_PATHWAY	red
TPM1::ITK	red&&PAK1::TPM1	green				ABL1::JAK2	ERBB_SIGNALING_PATHWAY	CHEMOKINE_SIGNALING_PATHWAY	red
TPM1::ITK	red&&PPP4C::TPM1	green				ABL1::JAK2	ERBB_SIGNALING_PATHWAY	PI3K-AKT_SIGNALING_PATHWAY	red
TPM1::ITK	red&&TPM1::ABL2	green				ABL1::JAK2	ERBB_SIGNALING_PATHWAY	SIGNALING_PATHWAYS_REGULATING_PLURIPOTENCY_OF_STEM_CELLS	red
TPM1::ITK	red&&TPM1::BCL10	green				ABL1::JAK2	ERBB_SIGNALING_PATHWAY	JAK-STAT_SIGNALING_PATHWAY	red
TPM1::ITK	red&&TPM1::MTCP1	green				ABL1::JAK2	ERBB_SIGNALING_PATHWAY	PROLACTIN_SIGNALING_PATHWAY	red
TPM1::ITK	red&&TPM1::CYLD	green				ABL1::JAK2	ERBB_SIGNALING_PATHWAY	ADIPOCYTOKINE_SIGNALING_PATHWAY	red
TPM1::ITK	red&&TPM1::DDIT3	green				ABL1::JAK2	RAS_SIGNALING_PATHWAY	CHEMOKINE_SIGNALING_PATHWAY	red
TPM1::ITK	red&&TPM1::FOXO3	green				ABL1::JAK2	RAS_SIGNALING_PATHWAY	PI3K-AKT_SIGNALING_PATHWAY	red
TPM1::ITK	red&&TPM1::KRAS	green				ABL1::JAK2	RAS_SIGNALING_PATHWAY	SIGNALING_PATHWAYS_REGULATING_PLURIPOTENCY_OF_STEM_CELLS	red
TPM1::ITK	red&&TPM1::NFKB2	green				ABL1::JAK2	RAS_SIGNALING_PATHWAY	JAK-STAT_SIGNALING_PATHWAY	red
TPM1::ITK	red&&TPM1::PTEN	green				ABL1::JAK2	RAS_SIGNALING_PATHWAY	PROLACTIN_SIGNALING_PATHWAY	red
TPM1::ITK	red&&TPM1::SMAD4	green				ABL1::JAK2	RAS_SIGNALING_PATHWAY	ADIPOCYTOKINE_SIGNALING_PATHWAY	red
TPM1::ITK	red&&TPM1::TFRC	green				JAK2::ABL1	CHEMOKINE_SIGNALING_PATHWAY	NEUROTROPHIN_SIGNALING_PATHWAY	red
TPM1::ITK	red&&TPM1::TSC1	green				JAK2::ABL1	PI3K-AKT_SIGNALING_PATHWAY	NEUROTROPHIN_SIGNALING_PATHWAY	red
TPM1::REL	red&&AJUBA::TPM1	green				JAK2::ABL1	SIGNALING_PATHWAYS_REGULATING_PLURIPOTENCY_OF_STEM_CELLS	NEUROTROPHIN_SIGNALING_PATHWAY	red
TPM1::REL	red&&GADD45A::TPM1	green				JAK2::ABL1	JAK-STAT_SIGNALING_PATHWAY	NEUROTROPHIN_SIGNALING_PATHWAY	red
TPM1::REL	red&&PAK1::TPM1	green				ABL1::JAK2	NEUROTROPHIN_SIGNALING_PATHWAY	PROLACTIN_SIGNALING_PATHWAY	red
TPM1::REL	red&&PPP4C::TPM1	green				ABL1::JAK2	NEUROTROPHIN_SIGNALING_PATHWAY	ADIPOCYTOKINE_SIGNALING_PATHWAY	red
TPM1::REL	red&&TPM1::ABL2	green				ACSL6::JAK2	PPAR_SIGNALING_PATHWAY	CHEMOKINE_SIGNALING_PATHWAY	red
TPM1::REL	red&&TPM1::BCL10	green				ACSL6::JAK2	PPAR_SIGNALING_PATHWAY	PI3K-AKT_SIGNALING_PATHWAY	red
TPM1::REL	red&&TPM1::MTCP1	green				ACSL6::JAK2	PPAR_SIGNALING_PATHWAY	SIGNALING_PATHWAYS_REGULATING_PLURIPOTENCY_OF_STEM_CELLS	red
TPM1::REL	red&&TPM1::CYLD	green				ACSL6::JAK2	PPAR_SIGNALING_PATHWAY	JAK-STAT_SIGNALING_PATHWAY	red
TPM1::REL	red&&TPM1::DDIT3	green				ACSL6::JAK2	PPAR_SIGNALING_PATHWAY	PROLACTIN_SIGNALING_PATHWAY	red
TPM1::REL	red&&TPM1::FOXO3	green				JAK2::BMPR1A	CHEMOKINE_SIGNALING_PATHWAY	TGF-BETA_SIGNALING_PATHWAY	red
TPM1::REL	red&&TPM1::KRAS	green				JAK2::BMPR1A	CHEMOKINE_SIGNALING_PATHWAY	HIPPO_SIGNALING_PATHWAY	red
TPM1::REL	red&&TPM1::NFKB2	green				JAK2::BMPR1A	PI3K-AKT_SIGNALING_PATHWAY	TGF-BETA_SIGNALING_PATHWAY	red
TPM1::REL	red&&TPM1::PTEN	green				JAK2::BMPR1A	PI3K-AKT_SIGNALING_PATHWAY	HIPPO_SIGNALING_PATHWAY	red
TPM1::REL	red&&TPM1::SMAD4	green				BMPR1A::JAK2	TGF-BETA_SIGNALING_PATHWAY	JAK-STAT_SIGNALING_PATHWAY	red
TPM1::REL	red&&TPM1::TFRC	green				BMPR1A::JAK2	TGF-BETA_SIGNALING_PATHWAY	PROLACTIN_SIGNALING_PATHWAY	red
TPM1::REL	red&&TPM1::TSC1	green				BMPR1A::JAK2	TGF-BETA_SIGNALING_PATHWAY	ADIPOCYTOKINE_SIGNALING_PATHWAY	red
TPM1::TCL1A	red&&AJUBA::TPM1	green				BMPR1A::JAK2	HIPPO_SIGNALING_PATHWAY	JAK-STAT_SIGNALING_PATHWAY	red
TPM1::TCL1A	red&&GADD45A::TPM1	green				BMPR1A::JAK2	HIPPO_SIGNALING_PATHWAY	PROLACTIN_SIGNALING_PATHWAY	red
TPM1::TCL1A	red&&PAK1::TPM1	green				BMPR1A::JAK2	HIPPO_SIGNALING_PATHWAY	ADIPOCYTOKINE_SIGNALING_PATHWAY	red
TPM1::TCL1A	red&&PPP4C::TPM1	green				JAK2::DDB2	CHEMOKINE_SIGNALING_PATHWAY	P53_SIGNALING_PATHWAY	red
TPM1::TCL1A	red&&TPM1::ABL2	green				DDB2::JAK2	P53_SIGNALING_PATHWAY	PI3K-AKT_SIGNALING_PATHWAY	red
TPM1::TCL1A	red&&TPM1::BCL10	green				DDB2::JAK2	P53_SIGNALING_PATHWAY	SIGNALING_PATHWAYS_REGULATING_PLURIPOTENCY_OF_STEM_CELLS	red
TPM1::TCL1A	red&&TPM1::MTCP1	green				DDB2::JAK2	P53_SIGNALING_PATHWAY	JAK-STAT_SIGNALING_PATHWAY	red
TPM1::TCL1A	red&&TPM1::CYLD	green				DDB2::JAK2	P53_SIGNALING_PATHWAY	PROLACTIN_SIGNALING_PATHWAY	red
TPM1::TCL1A	red&&TPM1::DDIT3	green				DDB2::JAK2	P53_SIGNALING_PATHWAY	ADIPOCYTOKINE_SIGNALING_PATHWAY	red
TPM1::TCL1A	red&&TPM1::FOXO3	green				ERBB2::JAK2	ERBB_SIGNALING_PATHWAY	CHEMOKINE_SIGNALING_PATHWAY	red
TPM1::TCL1A	red&&TPM1::KRAS	green				ERBB2::JAK2	ERBB_SIGNALING_PATHWAY	PI3K-AKT_SIGNALING_PATHWAY	red
TPM1::TCL1A	red&&TPM1::NFKB2	green				ERBB2::JAK2	ERBB_SIGNALING_PATHWAY	SIGNALING_PATHWAYS_REGULATING_PLURIPOTENCY_OF_STEM_CELLS	red
TPM1::TCL1A	red&&TPM1::PTEN	green				ERBB2::JAK2	ERBB_SIGNALING_PATHWAY	JAK-STAT_SIGNALING_PATHWAY	red
TPM1::TCL1A	red&&TPM1::SMAD4	green				ERBB2::JAK2	ERBB_SIGNALING_PATHWAY	PROLACTIN_SIGNALING_PATHWAY	red
TPM1::TCL1A	red&&TPM1::TFRC	green				ERBB2::JAK2	ERBB_SIGNALING_PATHWAY	ADIPOCYTOKINE_SIGNALING_PATHWAY	red
TPM1::TCL1A	red&&TPM1::TSC1	green				ERBB2::JAK2	CALCIUM_SIGNALING_PATHWAY	CHEMOKINE_SIGNALING_PATHWAY	red
TPM1::TSHR	red&&AJUBA::TPM1	green				ERBB2::JAK2	CALCIUM_SIGNALING_PATHWAY	PI3K-AKT_SIGNALING_PATHWAY	red
TPM1::TSHR	red&&GADD45A::TPM1	green				ERBB2::JAK2	CALCIUM_SIGNALING_PATHWAY	SIGNALING_PATHWAYS_REGULATING_PLURIPOTENCY_OF_STEM_CELLS	red
TPM1::TSHR	red&&PAK1::TPM1	green				ERBB2::JAK2	CALCIUM_SIGNALING_PATHWAY	JAK-STAT_SIGNALING_PATHWAY	red
TPM1::TSHR	red&&PPP4C::TPM1	green				ERBB2::JAK2	CALCIUM_SIGNALING_PATHWAY	PROLACTIN_SIGNALING_PATHWAY	red
TPM1::TSHR	red&&TPM1::ABL2	green				ERBB2::JAK2	CALCIUM_SIGNALING_PATHWAY	ADIPOCYTOKINE_SIGNALING_PATHWAY	red
TPM1::TSHR	red&&TPM1::BCL10	green				JAK2::ERBB2	CHEMOKINE_SIGNALING_PATHWAY	HIF-1_SIGNALING_PATHWAY	red
TPM1::TSHR	red&&TPM1::MTCP1	green				ERBB2::JAK2	HIF-1_SIGNALING_PATHWAY	PI3K-AKT_SIGNALING_PATHWAY	red
TPM1::TSHR	red&&TPM1::CYLD	green				ERBB2::JAK2	HIF-1_SIGNALING_PATHWAY	SIGNALING_PATHWAYS_REGULATING_PLURIPOTENCY_OF_STEM_CELLS	red
TPM1::TSHR	red&&TPM1::DDIT3	green				ERBB2::JAK2	HIF-1_SIGNALING_PATHWAY	JAK-STAT_SIGNALING_PATHWAY	red
TPM1::TSHR	red&&TPM1::FOXO3	green				ERBB2::JAK2	HIF-1_SIGNALING_PATHWAY	PROLACTIN_SIGNALING_PATHWAY	red
TPM1::TSHR	red&&TPM1::KRAS	green				ERBB2::JAK2	HIF-1_SIGNALING_PATHWAY	ADIPOCYTOKINE_SIGNALING_PATHWAY	red
TPM1::TSHR	red&&TPM1::NFKB2	green				FAS::JAK2	MAPK_SIGNALING_PATHWAY	CHEMOKINE_SIGNALING_PATHWAY	red
TPM1::TSHR	red&&TPM1::PTEN	green				FAS::JAK2	MAPK_SIGNALING_PATHWAY	PI3K-AKT_SIGNALING_PATHWAY	red
TPM1::TSHR	red&&TPM1::SMAD4	green				FAS::JAK2	MAPK_SIGNALING_PATHWAY	SIGNALING_PATHWAYS_REGULATING_PLURIPOTENCY_OF_STEM_CELLS	red
TPM1::TSHR	red&&TPM1::TFRC	green				FAS::JAK2	MAPK_SIGNALING_PATHWAY	JAK-STAT_SIGNALING_PATHWAY	red
TPM1::TSHR	red&&TPM1::TSC1	green				FAS::JAK2	MAPK_SIGNALING_PATHWAY	PROLACTIN_SIGNALING_PATHWAY	red
ATP6V1F::KIT	red&&AJUBA::KIT	green				FAS::JAK2	MAPK_SIGNALING_PATHWAY	ADIPOCYTOKINE_SIGNALING_PATHWAY	red
ATP6V1F::KIT	red&&GUCY1A2::KIT	green				JAK2::FAS	CHEMOKINE_SIGNALING_PATHWAY	P53_SIGNALING_PATHWAY	red
ATP6V1F::KIT	red&&PAK1::KIT	green				JAK2::FAS	CHEMOKINE_SIGNALING_PATHWAY	TNF_SIGNALING_PATHWAY	red
ATP6V1F::KIT	red&&PPP4C::KIT	green				FAS::JAK2	P53_SIGNALING_PATHWAY	PI3K-AKT_SIGNALING_PATHWAY	red
ATP6V1F::KIT	red&&BCL10::KIT	green				FAS::JAK2	P53_SIGNALING_PATHWAY	SIGNALING_PATHWAYS_REGULATING_PLURIPOTENCY_OF_STEM_CELLS	red
ATP6V1F::KIT	red&&CREB1::KIT	green				FAS::JAK2	P53_SIGNALING_PATHWAY	JAK-STAT_SIGNALING_PATHWAY	red
ATP6V1F::KIT	red&&CREB3L2::KIT	green				FAS::JAK2	P53_SIGNALING_PATHWAY	PROLACTIN_SIGNALING_PATHWAY	red
ATP6V1F::KIT	red&&CREBBP::KIT	green				FAS::JAK2	P53_SIGNALING_PATHWAY	ADIPOCYTOKINE_SIGNALING_PATHWAY	red
ATP6V1F::KIT	red&&CYLD::KIT	green				JAK2::FAS	PI3K-AKT_SIGNALING_PATHWAY	TNF_SIGNALING_PATHWAY	red
ATP6V1F::KIT	red&&FOXO3::KIT	green				JAK2::FAS	SIGNALING_PATHWAYS_REGULATING_PLURIPOTENCY_OF_STEM_CELLS	TNF_SIGNALING_PATHWAY	red
ATP6V1F::KIT	red&&KIT::LIFR	green				JAK2::FAS	JAK-STAT_SIGNALING_PATHWAY	TNF_SIGNALING_PATHWAY	red
ATP6V1F::KIT	red&&KIT::NCOA2	green				FAS::JAK2	TNF_SIGNALING_PATHWAY	PROLACTIN_SIGNALING_PATHWAY	red
ATP6V1F::KIT	red&&KIT::PTCH1	green				FAS::JAK2	TNF_SIGNALING_PATHWAY	ADIPOCYTOKINE_SIGNALING_PATHWAY	red
ATP6V1F::KIT	red&&KIT::PTEN	green				FGFR1::JAK2	MAPK_SIGNALING_PATHWAY	CHEMOKINE_SIGNALING_PATHWAY	red
ATP6V1F::KIT	red&&KIT::PTPN11	green				FGFR1::JAK2	MAPK_SIGNALING_PATHWAY	JAK-STAT_SIGNALING_PATHWAY	red
ATP6V1F::KIT	red&&KIT::SMAD4	green				FGFR1::JAK2	MAPK_SIGNALING_PATHWAY	PROLACTIN_SIGNALING_PATHWAY	red
ATP6V1F::KIT	red&&KIT::TFRC	green				FGFR1::JAK2	MAPK_SIGNALING_PATHWAY	ADIPOCYTOKINE_SIGNALING_PATHWAY	red
ATP6V1F::KIT	red&&KIT::TPM3	green				FGFR1::JAK2	RAS_SIGNALING_PATHWAY	CHEMOKINE_SIGNALING_PATHWAY	red
ATP6V1F::KIT	red&&KIT::TSC1	green				FGFR1::JAK2	RAS_SIGNALING_PATHWAY	JAK-STAT_SIGNALING_PATHWAY	red
PRKAR1A::KIT	red&&AJUBA::KIT	green				FGFR1::JAK2	RAS_SIGNALING_PATHWAY	PROLACTIN_SIGNALING_PATHWAY	red
PRKAR1A::KIT	red&&GUCY1A2::KIT	green				FGFR1::JAK2	RAS_SIGNALING_PATHWAY	ADIPOCYTOKINE_SIGNALING_PATHWAY	red
PRKAR1A::KIT	red&&PAK1::KIT	green				FGFR1::JAK2	RAP1_SIGNALING_PATHWAY	CHEMOKINE_SIGNALING_PATHWAY	red
PRKAR1A::KIT	red&&PPP4C::KIT	green				FGFR1::JAK2	RAP1_SIGNALING_PATHWAY	JAK-STAT_SIGNALING_PATHWAY	red
PRKAR1A::KIT	red&&BCL10::KIT	green				FGFR1::JAK2	RAP1_SIGNALING_PATHWAY	PROLACTIN_SIGNALING_PATHWAY	red
PRKAR1A::KIT	red&&CREB1::KIT	green				FGFR1::JAK2	RAP1_SIGNALING_PATHWAY	ADIPOCYTOKINE_SIGNALING_PATHWAY	red
PRKAR1A::KIT	red&&CREB3L2::KIT	green				JAK2::ITK	PI3K-AKT_SIGNALING_PATHWAY	T_CELL_RECEPTOR_SIGNALING_PATHWAY	red
PRKAR1A::KIT	red&&CREBBP::KIT	green				JAK2::ITK	SIGNALING_PATHWAYS_REGULATING_PLURIPOTENCY_OF_STEM_CELLS	T_CELL_RECEPTOR_SIGNALING_PATHWAY	red
PRKAR1A::KIT	red&&CYLD::KIT	green				JAK2::ITK	JAK-STAT_SIGNALING_PATHWAY	T_CELL_RECEPTOR_SIGNALING_PATHWAY	red
PRKAR1A::KIT	red&&FOXO3::KIT	green				ITK::JAK2	T_CELL_RECEPTOR_SIGNALING_PATHWAY	PROLACTIN_SIGNALING_PATHWAY	red
PRKAR1A::KIT	red&&KIT::LIFR	green				ITK::JAK2	T_CELL_RECEPTOR_SIGNALING_PATHWAY	ADIPOCYTOKINE_SIGNALING_PATHWAY	red
PRKAR1A::KIT	red&&KIT::NCOA2	green				PDGFRA::JAK2	MAPK_SIGNALING_PATHWAY	CHEMOKINE_SIGNALING_PATHWAY	red
PRKAR1A::KIT	red&&KIT::PTCH1	green				PDGFRA::JAK2	MAPK_SIGNALING_PATHWAY	SIGNALING_PATHWAYS_REGULATING_PLURIPOTENCY_OF_STEM_CELLS	red
PRKAR1A::KIT	red&&KIT::PTEN	green				PDGFRA::JAK2	MAPK_SIGNALING_PATHWAY	JAK-STAT_SIGNALING_PATHWAY	red
PRKAR1A::KIT	red&&KIT::PTPN11	green				PDGFRA::JAK2	MAPK_SIGNALING_PATHWAY	PROLACTIN_SIGNALING_PATHWAY	red
PRKAR1A::KIT	red&&KIT::SMAD4	green				PDGFRA::JAK2	MAPK_SIGNALING_PATHWAY	ADIPOCYTOKINE_SIGNALING_PATHWAY	red
PRKAR1A::KIT	red&&KIT::TFRC	green				PDGFRA::JAK2	RAS_SIGNALING_PATHWAY	CHEMOKINE_SIGNALING_PATHWAY	red
PRKAR1A::KIT	red&&KIT::TPM3	green				PDGFRA::JAK2	RAS_SIGNALING_PATHWAY	SIGNALING_PATHWAYS_REGULATING_PLURIPOTENCY_OF_STEM_CELLS	red
PRKAR1A::KIT	red&&KIT::TSC1	green				PDGFRA::JAK2	RAS_SIGNALING_PATHWAY	JAK-STAT_SIGNALING_PATHWAY	red
BMPR1A::KIT	red&&AJUBA::KIT	green				PDGFRA::JAK2	RAS_SIGNALING_PATHWAY	PROLACTIN_SIGNALING_PATHWAY	red
BMPR1A::KIT	red&&GUCY1A2::KIT	green				PDGFRA::JAK2	RAS_SIGNALING_PATHWAY	ADIPOCYTOKINE_SIGNALING_PATHWAY	red
BMPR1A::KIT	red&&PAK1::KIT	green				PDGFRA::JAK2	RAP1_SIGNALING_PATHWAY	CHEMOKINE_SIGNALING_PATHWAY	red
BMPR1A::KIT	red&&PPP4C::KIT	green				PDGFRA::JAK2	RAP1_SIGNALING_PATHWAY	SIGNALING_PATHWAYS_REGULATING_PLURIPOTENCY_OF_STEM_CELLS	red
BMPR1A::KIT	red&&BCL10::KIT	green				PDGFRA::JAK2	RAP1_SIGNALING_PATHWAY	JAK-STAT_SIGNALING_PATHWAY	red
BMPR1A::KIT	red&&CREB1::KIT	green				PDGFRA::JAK2	RAP1_SIGNALING_PATHWAY	PROLACTIN_SIGNALING_PATHWAY	red
BMPR1A::KIT	red&&CREB3L2::KIT	green				PDGFRA::JAK2	RAP1_SIGNALING_PATHWAY	ADIPOCYTOKINE_SIGNALING_PATHWAY	red
BMPR1A::KIT	red&&CREBBP::KIT	green				PDGFRA::JAK2	CALCIUM_SIGNALING_PATHWAY	CHEMOKINE_SIGNALING_PATHWAY	red
BMPR1A::KIT	red&&CYLD::KIT	green				PDGFRA::JAK2	CALCIUM_SIGNALING_PATHWAY	SIGNALING_PATHWAYS_REGULATING_PLURIPOTENCY_OF_STEM_CELLS	red
BMPR1A::KIT	red&&FOXO3::KIT	green				PDGFRA::JAK2	CALCIUM_SIGNALING_PATHWAY	JAK-STAT_SIGNALING_PATHWAY	red
BMPR1A::KIT	red&&KIT::LIFR	green				PDGFRA::JAK2	CALCIUM_SIGNALING_PATHWAY	PROLACTIN_SIGNALING_PATHWAY	red
BMPR1A::KIT	red&&KIT::NCOA2	green				PDGFRA::JAK2	CALCIUM_SIGNALING_PATHWAY	ADIPOCYTOKINE_SIGNALING_PATHWAY	red
BMPR1A::KIT	red&&KIT::PTCH1	green				PDGFRB::JAK2	MAPK_SIGNALING_PATHWAY	CHEMOKINE_SIGNALING_PATHWAY	red
BMPR1A::KIT	red&&KIT::PTEN	green				PDGFRB::JAK2	MAPK_SIGNALING_PATHWAY	SIGNALING_PATHWAYS_REGULATING_PLURIPOTENCY_OF_STEM_CELLS	red
BMPR1A::KIT	red&&KIT::PTPN11	green				PDGFRB::JAK2	MAPK_SIGNALING_PATHWAY	JAK-STAT_SIGNALING_PATHWAY	red
BMPR1A::KIT	red&&KIT::SMAD4	green				PDGFRB::JAK2	MAPK_SIGNALING_PATHWAY	PROLACTIN_SIGNALING_PATHWAY	red
BMPR1A::KIT	red&&KIT::TFRC	green				PDGFRB::JAK2	MAPK_SIGNALING_PATHWAY	ADIPOCYTOKINE_SIGNALING_PATHWAY	red
BMPR1A::KIT	red&&KIT::TPM3	green				PDGFRB::JAK2	RAS_SIGNALING_PATHWAY	CHEMOKINE_SIGNALING_PATHWAY	red
BMPR1A::KIT	red&&KIT::TSC1	green				PDGFRB::JAK2	RAS_SIGNALING_PATHWAY	SIGNALING_PATHWAYS_REGULATING_PLURIPOTENCY_OF_STEM_CELLS	red
IL21R::KIT	red&&AJUBA::KIT	green				PDGFRB::JAK2	RAS_SIGNALING_PATHWAY	JAK-STAT_SIGNALING_PATHWAY	red
IL21R::KIT	red&&GUCY1A2::KIT	green				PDGFRB::JAK2	RAS_SIGNALING_PATHWAY	PROLACTIN_SIGNALING_PATHWAY	red
IL21R::KIT	red&&PAK1::KIT	green				PDGFRB::JAK2	RAS_SIGNALING_PATHWAY	ADIPOCYTOKINE_SIGNALING_PATHWAY	red
IL21R::KIT	red&&PPP4C::KIT	green				PDGFRB::JAK2	RAP1_SIGNALING_PATHWAY	CHEMOKINE_SIGNALING_PATHWAY	red
IL21R::KIT	red&&BCL10::KIT	green				PDGFRB::JAK2	RAP1_SIGNALING_PATHWAY	SIGNALING_PATHWAYS_REGULATING_PLURIPOTENCY_OF_STEM_CELLS	red
IL21R::KIT	red&&CREB1::KIT	green				PDGFRB::JAK2	RAP1_SIGNALING_PATHWAY	JAK-STAT_SIGNALING_PATHWAY	red
IL21R::KIT	red&&CREB3L2::KIT	green				PDGFRB::JAK2	RAP1_SIGNALING_PATHWAY	PROLACTIN_SIGNALING_PATHWAY	red
IL21R::KIT	red&&CREBBP::KIT	green				PDGFRB::JAK2	RAP1_SIGNALING_PATHWAY	ADIPOCYTOKINE_SIGNALING_PATHWAY	red
IL21R::KIT	red&&CYLD::KIT	green				PDGFRB::JAK2	CALCIUM_SIGNALING_PATHWAY	CHEMOKINE_SIGNALING_PATHWAY	red
IL21R::KIT	red&&FOXO3::KIT	green				PDGFRB::JAK2	CALCIUM_SIGNALING_PATHWAY	SIGNALING_PATHWAYS_REGULATING_PLURIPOTENCY_OF_STEM_CELLS	red
IL21R::KIT	red&&KIT::LIFR	green				PDGFRB::JAK2	CALCIUM_SIGNALING_PATHWAY	JAK-STAT_SIGNALING_PATHWAY	red
IL21R::KIT	red&&KIT::NCOA2	green				PDGFRB::JAK2	CALCIUM_SIGNALING_PATHWAY	PROLACTIN_SIGNALING_PATHWAY	red
IL21R::KIT	red&&KIT::PTCH1	green				PDGFRB::JAK2	CALCIUM_SIGNALING_PATHWAY	ADIPOCYTOKINE_SIGNALING_PATHWAY	red
IL21R::KIT	red&&KIT::PTEN	green				REL::JAK2	RAS_SIGNALING_PATHWAY	CHEMOKINE_SIGNALING_PATHWAY	red
IL21R::KIT	red&&KIT::PTPN11	green				REL::JAK2	RAS_SIGNALING_PATHWAY	PI3K-AKT_SIGNALING_PATHWAY	red
IL21R::KIT	red&&KIT::SMAD4	green				REL::JAK2	RAS_SIGNALING_PATHWAY	SIGNALING_PATHWAYS_REGULATING_PLURIPOTENCY_OF_STEM_CELLS	red
IL21R::KIT	red&&KIT::TFRC	green				REL::JAK2	RAS_SIGNALING_PATHWAY	JAK-STAT_SIGNALING_PATHWAY	red
IL21R::KIT	red&&KIT::TPM3	green				REL::JAK2	RAS_SIGNALING_PATHWAY	PROLACTIN_SIGNALING_PATHWAY	red
IL21R::KIT	red&&KIT::TSC1	green				REL::JAK2	RAS_SIGNALING_PATHWAY	ADIPOCYTOKINE_SIGNALING_PATHWAY	red
ITK::KIT	red&&AJUBA::KIT	green				JAK2::SUFU	CHEMOKINE_SIGNALING_PATHWAY	HEDGEHOG_SIGNALING_PATHWAY	red
ITK::KIT	red&&GUCY1A2::KIT	green				JAK2::SUFU	PI3K-AKT_SIGNALING_PATHWAY	HEDGEHOG_SIGNALING_PATHWAY	red
ITK::KIT	red&&PAK1::KIT	green				SUFU::JAK2	HEDGEHOG_SIGNALING_PATHWAY	SIGNALING_PATHWAYS_REGULATING_PLURIPOTENCY_OF_STEM_CELLS	red
ITK::KIT	red&&PPP4C::KIT	green				SUFU::JAK2	HEDGEHOG_SIGNALING_PATHWAY	JAK-STAT_SIGNALING_PATHWAY	red
ITK::KIT	red&&BCL10::KIT	green				SUFU::JAK2	HEDGEHOG_SIGNALING_PATHWAY	PROLACTIN_SIGNALING_PATHWAY	red
ITK::KIT	red&&CREB1::KIT	green				SUFU::JAK2	HEDGEHOG_SIGNALING_PATHWAY	ADIPOCYTOKINE_SIGNALING_PATHWAY	red
ITK::KIT	red&&CREB3L2::KIT	green				JAK2::TPM4	CHEMOKINE_SIGNALING_PATHWAY	ADRENERGIC_SIGNALING_IN_CARDIOMYOCYTES	red
ITK::KIT	red&&CREBBP::KIT	green				JAK2::TPM4	PI3K-AKT_SIGNALING_PATHWAY	ADRENERGIC_SIGNALING_IN_CARDIOMYOCYTES	red
ITK::KIT	red&&CYLD::KIT	green				TPM4::JAK2	ADRENERGIC_SIGNALING_IN_CARDIOMYOCYTES	SIGNALING_PATHWAYS_REGULATING_PLURIPOTENCY_OF_STEM_CELLS	red
ITK::KIT	red&&FOXO3::KIT	green				TPM4::JAK2	ADRENERGIC_SIGNALING_IN_CARDIOMYOCYTES	JAK-STAT_SIGNALING_PATHWAY	red
ITK::KIT	red&&KIT::LIFR	green				TPM4::JAK2	ADRENERGIC_SIGNALING_IN_CARDIOMYOCYTES	PROLACTIN_SIGNALING_PATHWAY	red
ITK::KIT	red&&KIT::NCOA2	green				TPM4::JAK2	ADRENERGIC_SIGNALING_IN_CARDIOMYOCYTES	ADIPOCYTOKINE_SIGNALING_PATHWAY	red
ITK::KIT	red&&KIT::PTCH1	green				TSHR::JAK2	CAMP_SIGNALING_PATHWAY	CHEMOKINE_SIGNALING_PATHWAY	red
ITK::KIT	red&&KIT::PTEN	green				TSHR::JAK2	CAMP_SIGNALING_PATHWAY	PI3K-AKT_SIGNALING_PATHWAY	red
ITK::KIT	red&&KIT::PTPN11	green				TSHR::JAK2	CAMP_SIGNALING_PATHWAY	SIGNALING_PATHWAYS_REGULATING_PLURIPOTENCY_OF_STEM_CELLS	red
ITK::KIT	red&&KIT::SMAD4	green				TSHR::JAK2	CAMP_SIGNALING_PATHWAY	JAK-STAT_SIGNALING_PATHWAY	red
ITK::KIT	red&&KIT::TFRC	green				TSHR::JAK2	CAMP_SIGNALING_PATHWAY	PROLACTIN_SIGNALING_PATHWAY	red
ITK::KIT	red&&KIT::TPM3	green				TSHR::JAK2	CAMP_SIGNALING_PATHWAY	ADIPOCYTOKINE_SIGNALING_PATHWAY	red
ITK::KIT	red&&KIT::TSC1	green				FN1::MED27	PI3K-AKT_SIGNALING_PATHWAY	THYROID_HORMONE_SIGNALING_PATHWAY	green
KIT::TSHR	red&&AJUBA::KIT	green				ARNT::FN1	HIF-1_SIGNALING_PATHWAY	PI3K-AKT_SIGNALING_PATHWAY	green
KIT::TSHR	red&&GUCY1A2::KIT	green				BCL6::FN1	FOXO_SIGNALING_PATHWAY	PI3K-AKT_SIGNALING_PATHWAY	green
KIT::TSHR	red&&PAK1::KIT	green				BRAF::FN1	MAPK_SIGNALING_PATHWAY	PI3K-AKT_SIGNALING_PATHWAY	green
KIT::TSHR	red&&PPP4C::KIT	green				BRAF::FN1	ERBB_SIGNALING_PATHWAY	PI3K-AKT_SIGNALING_PATHWAY	green
KIT::TSHR	red&&BCL10::KIT	green				BRAF::FN1	RAP1_SIGNALING_PATHWAY	PI3K-AKT_SIGNALING_PATHWAY	green
KIT::TSHR	red&&CREB1::KIT	green				BRAF::FN1	CAMP_SIGNALING_PATHWAY	PI3K-AKT_SIGNALING_PATHWAY	green
KIT::TSHR	red&&CREB3L2::KIT	green				BRAF::FN1	CHEMOKINE_SIGNALING_PATHWAY	PI3K-AKT_SIGNALING_PATHWAY	green
KIT::TSHR	red&&CREBBP::KIT	green				BRAF::FN1	FOXO_SIGNALING_PATHWAY	PI3K-AKT_SIGNALING_PATHWAY	green
KIT::TSHR	red&&CYLD::KIT	green				BRAF::FN1	MTOR_SIGNALING_PATHWAY	PI3K-AKT_SIGNALING_PATHWAY	green
KIT::TSHR	red&&FOXO3::KIT	green				FN1::BRAF	PI3K-AKT_SIGNALING_PATHWAY	NEUROTROPHIN_SIGNALING_PATHWAY	green
KIT::TSHR	red&&KIT::LIFR	green				FN1::BRAF	PI3K-AKT_SIGNALING_PATHWAY	INSULIN_SIGNALING_PATHWAY	green
KIT::TSHR	red&&KIT::NCOA2	green				CBL::FN1	ERBB_SIGNALING_PATHWAY	PI3K-AKT_SIGNALING_PATHWAY	green
KIT::TSHR	red&&KIT::PTCH1	green				FN1::CBL	PI3K-AKT_SIGNALING_PATHWAY	JAK-STAT_SIGNALING_PATHWAY	green
KIT::TSHR	red&&KIT::PTEN	green				FN1::CBL	PI3K-AKT_SIGNALING_PATHWAY	T_CELL_RECEPTOR_SIGNALING_PATHWAY	green
KIT::TSHR	red&&KIT::PTPN11	green				FN1::CBL	PI3K-AKT_SIGNALING_PATHWAY	INSULIN_SIGNALING_PATHWAY	green
KIT::TSHR	red&&KIT::SMAD4	green				ERC1::FN1	NF-KAPPA_B_SIGNALING_PATHWAY	PI3K-AKT_SIGNALING_PATHWAY	green
KIT::TSHR	red&&KIT::TFRC	green				FOXO4::FN1	RAS_SIGNALING_PATHWAY	PI3K-AKT_SIGNALING_PATHWAY	green
KIT::TSHR	red&&KIT::TPM3	green				FOXO4::FN1	FOXO_SIGNALING_PATHWAY	PI3K-AKT_SIGNALING_PATHWAY	green
KIT::TSHR	red&&KIT::TSC1	green				GNAS::FN1	RAP1_SIGNALING_PATHWAY	PI3K-AKT_SIGNALING_PATHWAY	green
ATP6V1F::MALT1	red&&AJUBA::MALT1	green				GNAS::FN1	CALCIUM_SIGNALING_PATHWAY	PI3K-AKT_SIGNALING_PATHWAY	green
ATP6V1F::MALT1	red&&GUCY1A2::MALT1	green				GNAS::FN1	CAMP_SIGNALING_PATHWAY	PI3K-AKT_SIGNALING_PATHWAY	green
ATP6V1F::MALT1	red&&GUCY1A3::MALT1	green				FN1::GNAS	PI3K-AKT_SIGNALING_PATHWAY	ADRENERGIC_SIGNALING_IN_CARDIOMYOCYTES	green
ATP6V1F::MALT1	red&&HDAC1::MALT1	green				FN1::GNAS	PI3K-AKT_SIGNALING_PATHWAY	GNRH_SIGNALING_PATHWAY	green
ATP6V1F::MALT1	red&&PAK1::MALT1	green				FN1::GNAS	PI3K-AKT_SIGNALING_PATHWAY	ESTROGEN_SIGNALING_PATHWAY	green
ATP6V1F::MALT1	red&&PPP4C::MALT1	green				FN1::GNAS	PI3K-AKT_SIGNALING_PATHWAY	OXYTOCIN_SIGNALING_PATHWAY	green
ATP6V1F::MALT1	red&&ATM::MALT1	green				FN1::GNAS	PI3K-AKT_SIGNALING_PATHWAY	GLUCAGON_SIGNALING_PATHWAY	green
ATP6V1F::MALT1	red&&BCL3::MALT1	green				FN1::IL6ST	PI3K-AKT_SIGNALING_PATHWAY	SIGNALING_PATHWAYS_REGULATING_PLURIPOTENCY_OF_STEM_CELLS	green
ATP6V1F::MALT1	red&&BRCA1::MALT1	green				FN1::IL6ST	PI3K-AKT_SIGNALING_PATHWAY	JAK-STAT_SIGNALING_PATHWAY	green
ATP6V1F::MALT1	red&&CCND1::MALT1	green				MAP2K4::FN1	MAPK_SIGNALING_PATHWAY	PI3K-AKT_SIGNALING_PATHWAY	green
ATP6V1F::MALT1	red&&CCND3::MALT1	green				MAP2K4::FN1	ERBB_SIGNALING_PATHWAY	PI3K-AKT_SIGNALING_PATHWAY	green
ATP6V1F::MALT1	red&&CDH1::MALT1	green				FN1::MAP2K4	PI3K-AKT_SIGNALING_PATHWAY	TOLL-LIKE_RECEPTOR_SIGNALING_PATHWAY	green
ATP6V1F::MALT1	red&&MTCP1::MALT1	green				FN1::MAP2K4	PI3K-AKT_SIGNALING_PATHWAY	FC_EPSILON_RI_SIGNALING_PATHWAY	green
ATP6V1F::MALT1	red&&CREB1::MALT1	green				FN1::MAP2K4	PI3K-AKT_SIGNALING_PATHWAY	TNF_SIGNALING_PATHWAY	green
ATP6V1F::MALT1	red&&CREB3L2::MALT1	green				FN1::MAP2K4	PI3K-AKT_SIGNALING_PATHWAY	GNRH_SIGNALING_PATHWAY	green
ATP6V1F::MALT1	red&&CREBBP::MALT1	green				FN1::MAP2K4	PI3K-AKT_SIGNALING_PATHWAY	EPITHELIAL_CELL_SIGNALING_IN_HELICOBACTER_PYLORI_INFECTION	green
ATP6V1F::MALT1	red&&CYLD::MALT1	green				FN1::NF2	PI3K-AKT_SIGNALING_PATHWAY	HIPPO_SIGNALING_PATHWAY	green
ATP6V1F::MALT1	red&&EGFR::MALT1	green				FN1::NTRK3	PI3K-AKT_SIGNALING_PATHWAY	NEUROTROPHIN_SIGNALING_PATHWAY	green
ATP6V1F::MALT1	red&&FGFR2::MALT1	green				FN1::TCF3	PI3K-AKT_SIGNALING_PATHWAY	SIGNALING_PATHWAYS_REGULATING_PLURIPOTENCY_OF_STEM_CELLS	green
ATP6V1F::MALT1	red&&FGFR3::MALT1	green				VHL::FN1	HIF-1_SIGNALING_PATHWAY	PI3K-AKT_SIGNALING_PATHWAY	green
ATP6V1F::MALT1	red&&FOXO1::MALT1	green				GADD45A::GPC4	MAPK_SIGNALING_PATHWAY	WNT_SIGNALING_PATHWAY	green
ATP6V1F::MALT1	red&&FOXO3::MALT1	green				GADD45A::GPC4	FOXO_SIGNALING_PATHWAY	WNT_SIGNALING_PATHWAY	green
ATP6V1F::MALT1	red&&HRAS::MALT1	green				GADD45A::GPC4	P53_SIGNALING_PATHWAY	WNT_SIGNALING_PATHWAY	green
ATP6V1F::MALT1	red&&LIFR::MALT1	green				GADD45A::MED27	MAPK_SIGNALING_PATHWAY	THYROID_HORMONE_SIGNALING_PATHWAY	green
ATP6V1F::MALT1	red&&MALT1::MAML2	green				GADD45A::MED27	FOXO_SIGNALING_PATHWAY	THYROID_HORMONE_SIGNALING_PATHWAY	green
ATP6V1F::MALT1	red&&MALT1::MLLT4	green				GADD45A::MED27	P53_SIGNALING_PATHWAY	THYROID_HORMONE_SIGNALING_PATHWAY	green
ATP6V1F::MALT1	red&&MALT1::NCOA2	green				GADD45A::MET	MAPK_SIGNALING_PATHWAY	RAS_SIGNALING_PATHWAY	green
ATP6V1F::MALT1	red&&MALT1::NRAS	green				GADD45A::MET	MAPK_SIGNALING_PATHWAY	RAP1_SIGNALING_PATHWAY	green
ATP6V1F::MALT1	red&&MALT1::PIK3CA	green				GADD45A::MET	MAPK_SIGNALING_PATHWAY	PI3K-AKT_SIGNALING_PATHWAY	green
ATP6V1F::MALT1	red&&MALT1::PIK3R1	green				GADD45A::MET	MAPK_SIGNALING_PATHWAY	EPITHELIAL_CELL_SIGNALING_IN_HELICOBACTER_PYLORI_INFECTION	green
ATP6V1F::MALT1	red&&MALT1::PTCH1	green				MET::GADD45A	RAS_SIGNALING_PATHWAY	FOXO_SIGNALING_PATHWAY	green
ATP6V1F::MALT1	red&&MALT1::PTEN	green				MET::GADD45A	RAS_SIGNALING_PATHWAY	P53_SIGNALING_PATHWAY	green
ATP6V1F::MALT1	red&&MALT1::PTPN11	green				MET::GADD45A	RAP1_SIGNALING_PATHWAY	FOXO_SIGNALING_PATHWAY	green
ATP6V1F::MALT1	red&&MALT1::SMAD4	green				MET::GADD45A	RAP1_SIGNALING_PATHWAY	P53_SIGNALING_PATHWAY	green
ATP6V1F::MALT1	red&&MALT1::TFRC	green				GADD45A::MET	FOXO_SIGNALING_PATHWAY	PI3K-AKT_SIGNALING_PATHWAY	green
ATP6V1F::MALT1	red&&MALT1::TPM3	green				GADD45A::MET	FOXO_SIGNALING_PATHWAY	EPITHELIAL_CELL_SIGNALING_IN_HELICOBACTER_PYLORI_INFECTION	green
ATP6V1F::MALT1	red&&MALT1::TSC1	green				GADD45A::MET	P53_SIGNALING_PATHWAY	PI3K-AKT_SIGNALING_PATHWAY	green
ATP6V1F::MALT1	red&&MALT1::VHL	green				GADD45A::MET	P53_SIGNALING_PATHWAY	EPITHELIAL_CELL_SIGNALING_IN_HELICOBACTER_PYLORI_INFECTION	green
PDGFC::MALT1	red&&AJUBA::MALT1	green				GADD45A::PIK3R2	MAPK_SIGNALING_PATHWAY	ERBB_SIGNALING_PATHWAY	green
PDGFC::MALT1	red&&GUCY1A2::MALT1	green				GADD45A::PIK3R2	MAPK_SIGNALING_PATHWAY	RAS_SIGNALING_PATHWAY	green
PDGFC::MALT1	red&&GUCY1A3::MALT1	green				GADD45A::PIK3R2	MAPK_SIGNALING_PATHWAY	RAP1_SIGNALING_PATHWAY	green
PDGFC::MALT1	red&&HDAC1::MALT1	green				GADD45A::PIK3R2	MAPK_SIGNALING_PATHWAY	CGMP-PKG_SIGNALING_PATHWAY	green
PDGFC::MALT1	red&&PAK1::MALT1	green				GADD45A::PIK3R2	MAPK_SIGNALING_PATHWAY	CAMP_SIGNALING_PATHWAY	green
PDGFC::MALT1	red&&PPP4C::MALT1	green				GADD45A::PIK3R2	MAPK_SIGNALING_PATHWAY	CHEMOKINE_SIGNALING_PATHWAY	green
PDGFC::MALT1	red&&ATM::MALT1	green				GADD45A::PIK3R2	MAPK_SIGNALING_PATHWAY	HIF-1_SIGNALING_PATHWAY	green
PDGFC::MALT1	red&&BCL3::MALT1	green				GADD45A::PIK3R2	MAPK_SIGNALING_PATHWAY	PHOSPHATIDYLINOSITOL_SIGNALING_SYSTEM	green
PDGFC::MALT1	red&&BRCA1::MALT1	green				GADD45A::PIK3R2	MAPK_SIGNALING_PATHWAY	SPHINGOLIPID_SIGNALING_PATHWAY	green
PDGFC::MALT1	red&&CCND1::MALT1	green				GADD45A::PIK3R2	MAPK_SIGNALING_PATHWAY	MTOR_SIGNALING_PATHWAY	green
PDGFC::MALT1	red&&CCND3::MALT1	green				GADD45A::PIK3R2	MAPK_SIGNALING_PATHWAY	PI3K-AKT_SIGNALING_PATHWAY	green
PDGFC::MALT1	red&&CDH1::MALT1	green				GADD45A::PIK3R2	MAPK_SIGNALING_PATHWAY	AMPK_SIGNALING_PATHWAY	green
PDGFC::MALT1	red&&MTCP1::MALT1	green				GADD45A::PIK3R2	MAPK_SIGNALING_PATHWAY	ADRENERGIC_SIGNALING_IN_CARDIOMYOCYTES	green
PDGFC::MALT1	red&&CREB1::MALT1	green				GADD45A::PIK3R2	MAPK_SIGNALING_PATHWAY	VEGF_SIGNALING_PATHWAY	green
PDGFC::MALT1	red&&CREB3L2::MALT1	green				GADD45A::PIK3R2	MAPK_SIGNALING_PATHWAY	SIGNALING_PATHWAYS_REGULATING_PLURIPOTENCY_OF_STEM_CELLS	green
PDGFC::MALT1	red&&CREBBP::MALT1	green				GADD45A::PIK3R2	MAPK_SIGNALING_PATHWAY	TOLL-LIKE_RECEPTOR_SIGNALING_PATHWAY	green
PDGFC::MALT1	red&&CYLD::MALT1	green				GADD45A::PIK3R2	MAPK_SIGNALING_PATHWAY	JAK-STAT_SIGNALING_PATHWAY	green
PDGFC::MALT1	red&&EGFR::MALT1	green				GADD45A::PIK3R2	MAPK_SIGNALING_PATHWAY	T_CELL_RECEPTOR_SIGNALING_PATHWAY	green
PDGFC::MALT1	red&&FGFR2::MALT1	green				GADD45A::PIK3R2	MAPK_SIGNALING_PATHWAY	B_CELL_RECEPTOR_SIGNALING_PATHWAY	green
PDGFC::MALT1	red&&FGFR3::MALT1	green				GADD45A::PIK3R2	MAPK_SIGNALING_PATHWAY	FC_EPSILON_RI_SIGNALING_PATHWAY	green
PDGFC::MALT1	red&&FOXO1::MALT1	green				GADD45A::PIK3R2	MAPK_SIGNALING_PATHWAY	TNF_SIGNALING_PATHWAY	green
PDGFC::MALT1	red&&FOXO3::MALT1	green				GADD45A::PIK3R2	MAPK_SIGNALING_PATHWAY	NEUROTROPHIN_SIGNALING_PATHWAY	green
PDGFC::MALT1	red&&HRAS::MALT1	green				GADD45A::PIK3R2	MAPK_SIGNALING_PATHWAY	INSULIN_SIGNALING_PATHWAY	green
PDGFC::MALT1	red&&LIFR::MALT1	green				GADD45A::PIK3R2	MAPK_SIGNALING_PATHWAY	ESTROGEN_SIGNALING_PATHWAY	green
PDGFC::MALT1	red&&MALT1::MAML2	green				GADD45A::PIK3R2	MAPK_SIGNALING_PATHWAY	PROLACTIN_SIGNALING_PATHWAY	green
PDGFC::MALT1	red&&MALT1::MLLT4	green				GADD45A::PIK3R2	MAPK_SIGNALING_PATHWAY	THYROID_HORMONE_SIGNALING_PATHWAY	green
PDGFC::MALT1	red&&MALT1::NCOA2	green				GADD45A::PIK3R2	MAPK_SIGNALING_PATHWAY	OXYTOCIN_SIGNALING_PATHWAY	green
PDGFC::MALT1	red&&MALT1::NRAS	green				PIK3R2::GADD45A	ERBB_SIGNALING_PATHWAY	P53_SIGNALING_PATHWAY	green
PDGFC::MALT1	red&&MALT1::PIK3CA	green				PIK3R2::GADD45A	RAS_SIGNALING_PATHWAY	P53_SIGNALING_PATHWAY	green
PDGFC::MALT1	red&&MALT1::PIK3R1	green				PIK3R2::GADD45A	RAP1_SIGNALING_PATHWAY	P53_SIGNALING_PATHWAY	green
PDGFC::MALT1	red&&MALT1::PTCH1	green				PIK3R2::GADD45A	CGMP-PKG_SIGNALING_PATHWAY	P53_SIGNALING_PATHWAY	green
PDGFC::MALT1	red&&MALT1::PTEN	green				PIK3R2::GADD45A	CAMP_SIGNALING_PATHWAY	P53_SIGNALING_PATHWAY	green
PDGFC::MALT1	red&&MALT1::PTPN11	green				PIK3R2::GADD45A	CHEMOKINE_SIGNALING_PATHWAY	P53_SIGNALING_PATHWAY	green
PDGFC::MALT1	red&&MALT1::SMAD4	green				PIK3R2::GADD45A	HIF-1_SIGNALING_PATHWAY	P53_SIGNALING_PATHWAY	green
PDGFC::MALT1	red&&MALT1::TFRC	green				PIK3R2::GADD45A	PHOSPHATIDYLINOSITOL_SIGNALING_SYSTEM	P53_SIGNALING_PATHWAY	green
PDGFC::MALT1	red&&MALT1::TPM3	green				PIK3R2::GADD45A	SPHINGOLIPID_SIGNALING_PATHWAY	P53_SIGNALING_PATHWAY	green
PDGFC::MALT1	red&&MALT1::TSC1	green				GADD45A::PIK3R2	P53_SIGNALING_PATHWAY	MTOR_SIGNALING_PATHWAY	green
PDGFC::MALT1	red&&MALT1::VHL	green				GADD45A::PIK3R2	P53_SIGNALING_PATHWAY	PI3K-AKT_SIGNALING_PATHWAY	green
PRKAR1A::MALT1	red&&AJUBA::MALT1	green				GADD45A::PIK3R2	P53_SIGNALING_PATHWAY	AMPK_SIGNALING_PATHWAY	green
PRKAR1A::MALT1	red&&GUCY1A2::MALT1	green				GADD45A::PIK3R2	P53_SIGNALING_PATHWAY	ADRENERGIC_SIGNALING_IN_CARDIOMYOCYTES	green
PRKAR1A::MALT1	red&&GUCY1A3::MALT1	green				GADD45A::PIK3R2	P53_SIGNALING_PATHWAY	VEGF_SIGNALING_PATHWAY	green
PRKAR1A::MALT1	red&&HDAC1::MALT1	green				GADD45A::PIK3R2	P53_SIGNALING_PATHWAY	SIGNALING_PATHWAYS_REGULATING_PLURIPOTENCY_OF_STEM_CELLS	green
PRKAR1A::MALT1	red&&PAK1::MALT1	green				GADD45A::PIK3R2	P53_SIGNALING_PATHWAY	TOLL-LIKE_RECEPTOR_SIGNALING_PATHWAY	green
PRKAR1A::MALT1	red&&PPP4C::MALT1	green				GADD45A::PIK3R2	P53_SIGNALING_PATHWAY	JAK-STAT_SIGNALING_PATHWAY	green
PRKAR1A::MALT1	red&&ATM::MALT1	green				GADD45A::PIK3R2	P53_SIGNALING_PATHWAY	T_CELL_RECEPTOR_SIGNALING_PATHWAY	green
PRKAR1A::MALT1	red&&BCL3::MALT1	green				GADD45A::PIK3R2	P53_SIGNALING_PATHWAY	B_CELL_RECEPTOR_SIGNALING_PATHWAY	green
PRKAR1A::MALT1	red&&BRCA1::MALT1	green				GADD45A::PIK3R2	P53_SIGNALING_PATHWAY	FC_EPSILON_RI_SIGNALING_PATHWAY	green
PRKAR1A::MALT1	red&&CCND1::MALT1	green				GADD45A::PIK3R2	P53_SIGNALING_PATHWAY	TNF_SIGNALING_PATHWAY	green
PRKAR1A::MALT1	red&&CCND3::MALT1	green				GADD45A::PIK3R2	P53_SIGNALING_PATHWAY	NEUROTROPHIN_SIGNALING_PATHWAY	green
PRKAR1A::MALT1	red&&CDH1::MALT1	green				GADD45A::PIK3R2	P53_SIGNALING_PATHWAY	INSULIN_SIGNALING_PATHWAY	green
PRKAR1A::MALT1	red&&MTCP1::MALT1	green				GADD45A::PIK3R2	P53_SIGNALING_PATHWAY	ESTROGEN_SIGNALING_PATHWAY	green
PRKAR1A::MALT1	red&&CREB1::MALT1	green				GADD45A::PIK3R2	P53_SIGNALING_PATHWAY	PROLACTIN_SIGNALING_PATHWAY	green
PRKAR1A::MALT1	red&&CREB3L2::MALT1	green				GADD45A::PIK3R2	P53_SIGNALING_PATHWAY	THYROID_HORMONE_SIGNALING_PATHWAY	green
PRKAR1A::MALT1	red&&CREBBP::MALT1	green				GADD45A::PIK3R2	P53_SIGNALING_PATHWAY	OXYTOCIN_SIGNALING_PATHWAY	green
PRKAR1A::MALT1	red&&CYLD::MALT1	green				GADD45A::RAP1GAP	MAPK_SIGNALING_PATHWAY	RAP1_SIGNALING_PATHWAY	green
PRKAR1A::MALT1	red&&EGFR::MALT1	green				RAP1GAP::GADD45A	RAP1_SIGNALING_PATHWAY	FOXO_SIGNALING_PATHWAY	green
PRKAR1A::MALT1	red&&FGFR2::MALT1	green				RAP1GAP::GADD45A	RAP1_SIGNALING_PATHWAY	P53_SIGNALING_PATHWAY	green
PRKAR1A::MALT1	red&&FGFR3::MALT1	green				GADD45A::ROCK1	MAPK_SIGNALING_PATHWAY	CGMP-PKG_SIGNALING_PATHWAY	green
PRKAR1A::MALT1	red&&FOXO1::MALT1	green				GADD45A::ROCK1	MAPK_SIGNALING_PATHWAY	CAMP_SIGNALING_PATHWAY	green
PRKAR1A::MALT1	red&&FOXO3::MALT1	green				GADD45A::ROCK1	MAPK_SIGNALING_PATHWAY	CHEMOKINE_SIGNALING_PATHWAY	green
PRKAR1A::MALT1	red&&HRAS::MALT1	green				GADD45A::ROCK1	MAPK_SIGNALING_PATHWAY	SPHINGOLIPID_SIGNALING_PATHWAY	green
PRKAR1A::MALT1	red&&LIFR::MALT1	green				GADD45A::ROCK1	MAPK_SIGNALING_PATHWAY	TGF-BETA_SIGNALING_PATHWAY	green
PRKAR1A::MALT1	red&&MALT1::MAML2	green				GADD45A::ROCK1	MAPK_SIGNALING_PATHWAY	OXYTOCIN_SIGNALING_PATHWAY	green
PRKAR1A::MALT1	red&&MALT1::MLLT4	green				ROCK1::GADD45A	CGMP-PKG_SIGNALING_PATHWAY	FOXO_SIGNALING_PATHWAY	green
PRKAR1A::MALT1	red&&MALT1::NCOA2	green				ROCK1::GADD45A	CGMP-PKG_SIGNALING_PATHWAY	P53_SIGNALING_PATHWAY	green
PRKAR1A::MALT1	red&&MALT1::NRAS	green				ROCK1::GADD45A	CAMP_SIGNALING_PATHWAY	FOXO_SIGNALING_PATHWAY	green
PRKAR1A::MALT1	red&&MALT1::PIK3CA	green				ROCK1::GADD45A	CAMP_SIGNALING_PATHWAY	P53_SIGNALING_PATHWAY	green
PRKAR1A::MALT1	red&&MALT1::PIK3R1	green				ROCK1::GADD45A	CHEMOKINE_SIGNALING_PATHWAY	FOXO_SIGNALING_PATHWAY	green
PRKAR1A::MALT1	red&&MALT1::PTCH1	green				ROCK1::GADD45A	CHEMOKINE_SIGNALING_PATHWAY	P53_SIGNALING_PATHWAY	green
PRKAR1A::MALT1	red&&MALT1::PTEN	green				GADD45A::ROCK1	FOXO_SIGNALING_PATHWAY	SPHINGOLIPID_SIGNALING_PATHWAY	green
PRKAR1A::MALT1	red&&MALT1::PTPN11	green				GADD45A::ROCK1	FOXO_SIGNALING_PATHWAY	TGF-BETA_SIGNALING_PATHWAY	green
PRKAR1A::MALT1	red&&MALT1::SMAD4	green				GADD45A::ROCK1	FOXO_SIGNALING_PATHWAY	OXYTOCIN_SIGNALING_PATHWAY	green
PRKAR1A::MALT1	red&&MALT1::TFRC	green				ROCK1::GADD45A	SPHINGOLIPID_SIGNALING_PATHWAY	P53_SIGNALING_PATHWAY	green
PRKAR1A::MALT1	red&&MALT1::TPM3	green				GADD45A::ROCK1	P53_SIGNALING_PATHWAY	TGF-BETA_SIGNALING_PATHWAY	green
PRKAR1A::MALT1	red&&MALT1::TSC1	green				GADD45A::ROCK1	P53_SIGNALING_PATHWAY	OXYTOCIN_SIGNALING_PATHWAY	green
PRKAR1A::MALT1	red&&MALT1::VHL	green				GADD45A::TP53	FOXO_SIGNALING_PATHWAY	SPHINGOLIPID_SIGNALING_PATHWAY	green
COL1A1::MALT1	red&&AJUBA::MALT1	green				GADD45A::TP53	FOXO_SIGNALING_PATHWAY	PI3K-AKT_SIGNALING_PATHWAY	green
COL1A1::MALT1	red&&GUCY1A2::MALT1	green				GADD45A::TP53	FOXO_SIGNALING_PATHWAY	WNT_SIGNALING_PATHWAY	green
COL1A1::MALT1	red&&GUCY1A3::MALT1	green				GADD45A::TP53	FOXO_SIGNALING_PATHWAY	NEUROTROPHIN_SIGNALING_PATHWAY	green
COL1A1::MALT1	red&&HDAC1::MALT1	green				GADD45A::TP53	FOXO_SIGNALING_PATHWAY	THYROID_HORMONE_SIGNALING_PATHWAY	green
COL1A1::MALT1	red&&PAK1::MALT1	green				GADD45A::TPM1	MAPK_SIGNALING_PATHWAY	ADRENERGIC_SIGNALING_IN_CARDIOMYOCYTES	green
COL1A1::MALT1	red&&PPP4C::MALT1	green				GADD45A::TPM1	FOXO_SIGNALING_PATHWAY	ADRENERGIC_SIGNALING_IN_CARDIOMYOCYTES	green
COL1A1::MALT1	red&&ATM::MALT1	green				GADD45A::TPM1	P53_SIGNALING_PATHWAY	ADRENERGIC_SIGNALING_IN_CARDIOMYOCYTES	green
COL1A1::MALT1	red&&BCL3::MALT1	green				AKT2::GADD45A	ERBB_SIGNALING_PATHWAY	P53_SIGNALING_PATHWAY	green
COL1A1::MALT1	red&&BRCA1::MALT1	green				AKT2::GADD45A	RAS_SIGNALING_PATHWAY	P53_SIGNALING_PATHWAY	green
COL1A1::MALT1	red&&CCND1::MALT1	green				AKT2::GADD45A	RAP1_SIGNALING_PATHWAY	P53_SIGNALING_PATHWAY	green
COL1A1::MALT1	red&&CCND3::MALT1	green				AKT2::GADD45A	CGMP-PKG_SIGNALING_PATHWAY	P53_SIGNALING_PATHWAY	green
COL1A1::MALT1	red&&CDH1::MALT1	green				AKT2::GADD45A	CAMP_SIGNALING_PATHWAY	P53_SIGNALING_PATHWAY	green
COL1A1::MALT1	red&&MTCP1::MALT1	green				AKT2::GADD45A	CHEMOKINE_SIGNALING_PATHWAY	P53_SIGNALING_PATHWAY	green
COL1A1::MALT1	red&&CREB1::MALT1	green				AKT2::GADD45A	HIF-1_SIGNALING_PATHWAY	P53_SIGNALING_PATHWAY	green
COL1A1::MALT1	red&&CREB3L2::MALT1	green				AKT2::GADD45A	SPHINGOLIPID_SIGNALING_PATHWAY	P53_SIGNALING_PATHWAY	green
COL1A1::MALT1	red&&CREBBP::MALT1	green				GADD45A::AKT2	P53_SIGNALING_PATHWAY	MTOR_SIGNALING_PATHWAY	green
COL1A1::MALT1	red&&CYLD::MALT1	green				GADD45A::AKT2	P53_SIGNALING_PATHWAY	PI3K-AKT_SIGNALING_PATHWAY	green
COL1A1::MALT1	red&&EGFR::MALT1	green				GADD45A::AKT2	P53_SIGNALING_PATHWAY	AMPK_SIGNALING_PATHWAY	green
COL1A1::MALT1	red&&FGFR2::MALT1	green				GADD45A::AKT2	P53_SIGNALING_PATHWAY	ADRENERGIC_SIGNALING_IN_CARDIOMYOCYTES	green
COL1A1::MALT1	red&&FGFR3::MALT1	green				GADD45A::AKT2	P53_SIGNALING_PATHWAY	VEGF_SIGNALING_PATHWAY	green
COL1A1::MALT1	red&&FOXO1::MALT1	green				GADD45A::AKT2	P53_SIGNALING_PATHWAY	SIGNALING_PATHWAYS_REGULATING_PLURIPOTENCY_OF_STEM_CELLS	green
COL1A1::MALT1	red&&FOXO3::MALT1	green				GADD45A::AKT2	P53_SIGNALING_PATHWAY	TOLL-LIKE_RECEPTOR_SIGNALING_PATHWAY	green
COL1A1::MALT1	red&&HRAS::MALT1	green				GADD45A::AKT2	P53_SIGNALING_PATHWAY	JAK-STAT_SIGNALING_PATHWAY	green
COL1A1::MALT1	red&&LIFR::MALT1	green				GADD45A::AKT2	P53_SIGNALING_PATHWAY	T_CELL_RECEPTOR_SIGNALING_PATHWAY	green
COL1A1::MALT1	red&&MALT1::MAML2	green				GADD45A::AKT2	P53_SIGNALING_PATHWAY	B_CELL_RECEPTOR_SIGNALING_PATHWAY	green
COL1A1::MALT1	red&&MALT1::MLLT4	green				GADD45A::AKT2	P53_SIGNALING_PATHWAY	FC_EPSILON_RI_SIGNALING_PATHWAY	green
COL1A1::MALT1	red&&MALT1::NCOA2	green				GADD45A::AKT2	P53_SIGNALING_PATHWAY	TNF_SIGNALING_PATHWAY	green
COL1A1::MALT1	red&&MALT1::NRAS	green				GADD45A::AKT2	P53_SIGNALING_PATHWAY	NEUROTROPHIN_SIGNALING_PATHWAY	green
COL1A1::MALT1	red&&MALT1::PIK3CA	green				GADD45A::AKT2	P53_SIGNALING_PATHWAY	INSULIN_SIGNALING_PATHWAY	green
COL1A1::MALT1	red&&MALT1::PIK3R1	green				GADD45A::AKT2	P53_SIGNALING_PATHWAY	ESTROGEN_SIGNALING_PATHWAY	green
COL1A1::MALT1	red&&MALT1::PTCH1	green				GADD45A::AKT2	P53_SIGNALING_PATHWAY	PROLACTIN_SIGNALING_PATHWAY	green
COL1A1::MALT1	red&&MALT1::PTEN	green				GADD45A::AKT2	P53_SIGNALING_PATHWAY	THYROID_HORMONE_SIGNALING_PATHWAY	green
COL1A1::MALT1	red&&MALT1::PTPN11	green				GADD45A::AKT2	P53_SIGNALING_PATHWAY	ADIPOCYTOKINE_SIGNALING_PATHWAY	green
COL1A1::MALT1	red&&MALT1::SMAD4	green				GADD45A::AKT2	P53_SIGNALING_PATHWAY	GLUCAGON_SIGNALING_PATHWAY	green
COL1A1::MALT1	red&&MALT1::TFRC	green				GADD45A::ARNT	MAPK_SIGNALING_PATHWAY	HIF-1_SIGNALING_PATHWAY	green
COL1A1::MALT1	red&&MALT1::TPM3	green				ARNT::GADD45A	HIF-1_SIGNALING_PATHWAY	FOXO_SIGNALING_PATHWAY	green
COL1A1::MALT1	red&&MALT1::TSC1	green				ARNT::GADD45A	HIF-1_SIGNALING_PATHWAY	P53_SIGNALING_PATHWAY	green
COL1A1::MALT1	red&&MALT1::VHL	green				BRAF::GADD45A	ERBB_SIGNALING_PATHWAY	P53_SIGNALING_PATHWAY	green
MALT1::TCL1A	red&&AJUBA::MALT1	green				BRAF::GADD45A	RAP1_SIGNALING_PATHWAY	P53_SIGNALING_PATHWAY	green
MALT1::TCL1A	red&&GUCY1A2::MALT1	green				BRAF::GADD45A	CAMP_SIGNALING_PATHWAY	P53_SIGNALING_PATHWAY	green
MALT1::TCL1A	red&&GUCY1A3::MALT1	green				BRAF::GADD45A	CHEMOKINE_SIGNALING_PATHWAY	P53_SIGNALING_PATHWAY	green
MALT1::TCL1A	red&&HDAC1::MALT1	green				GADD45A::BRAF	P53_SIGNALING_PATHWAY	MTOR_SIGNALING_PATHWAY	green
MALT1::TCL1A	red&&PAK1::MALT1	green				GADD45A::BRAF	P53_SIGNALING_PATHWAY	NEUROTROPHIN_SIGNALING_PATHWAY	green
MALT1::TCL1A	red&&PPP4C::MALT1	green				GADD45A::BRAF	P53_SIGNALING_PATHWAY	INSULIN_SIGNALING_PATHWAY	green
MALT1::TCL1A	red&&ATM::MALT1	green				GADD45A::CBL	MAPK_SIGNALING_PATHWAY	ERBB_SIGNALING_PATHWAY	green
MALT1::TCL1A	red&&BCL3::MALT1	green				GADD45A::CBL	MAPK_SIGNALING_PATHWAY	JAK-STAT_SIGNALING_PATHWAY	green
MALT1::TCL1A	red&&BRCA1::MALT1	green				GADD45A::CBL	MAPK_SIGNALING_PATHWAY	T_CELL_RECEPTOR_SIGNALING_PATHWAY	green
MALT1::TCL1A	red&&CCND1::MALT1	green				GADD45A::CBL	MAPK_SIGNALING_PATHWAY	INSULIN_SIGNALING_PATHWAY	green
MALT1::TCL1A	red&&CCND3::MALT1	green				CBL::GADD45A	ERBB_SIGNALING_PATHWAY	FOXO_SIGNALING_PATHWAY	green
MALT1::TCL1A	red&&CDH1::MALT1	green				CBL::GADD45A	ERBB_SIGNALING_PATHWAY	P53_SIGNALING_PATHWAY	green
MALT1::TCL1A	red&&MTCP1::MALT1	green				GADD45A::CBL	FOXO_SIGNALING_PATHWAY	JAK-STAT_SIGNALING_PATHWAY	green
MALT1::TCL1A	red&&CREB1::MALT1	green				GADD45A::CBL	FOXO_SIGNALING_PATHWAY	T_CELL_RECEPTOR_SIGNALING_PATHWAY	green
MALT1::TCL1A	red&&CREB3L2::MALT1	green				GADD45A::CBL	FOXO_SIGNALING_PATHWAY	INSULIN_SIGNALING_PATHWAY	green
MALT1::TCL1A	red&&CREBBP::MALT1	green				GADD45A::CBL	P53_SIGNALING_PATHWAY	JAK-STAT_SIGNALING_PATHWAY	green
MALT1::TCL1A	red&&CYLD::MALT1	green				GADD45A::CBL	P53_SIGNALING_PATHWAY	T_CELL_RECEPTOR_SIGNALING_PATHWAY	green
MALT1::TCL1A	red&&EGFR::MALT1	green				GADD45A::CBL	P53_SIGNALING_PATHWAY	INSULIN_SIGNALING_PATHWAY	green
MALT1::TCL1A	red&&FGFR2::MALT1	green				GADD45A::CDK4	MAPK_SIGNALING_PATHWAY	PI3K-AKT_SIGNALING_PATHWAY	green
MALT1::TCL1A	red&&FGFR3::MALT1	green				GADD45A::CDK4	MAPK_SIGNALING_PATHWAY	T_CELL_RECEPTOR_SIGNALING_PATHWAY	green
MALT1::TCL1A	red&&FOXO1::MALT1	green				GADD45A::CDK4	FOXO_SIGNALING_PATHWAY	PI3K-AKT_SIGNALING_PATHWAY	green
MALT1::TCL1A	red&&FOXO3::MALT1	green				GADD45A::CDK4	FOXO_SIGNALING_PATHWAY	T_CELL_RECEPTOR_SIGNALING_PATHWAY	green
MALT1::TCL1A	red&&HRAS::MALT1	green				GADD45A::ERC1	MAPK_SIGNALING_PATHWAY	NF-KAPPA_B_SIGNALING_PATHWAY	green
MALT1::TCL1A	red&&LIFR::MALT1	green				ERC1::GADD45A	NF-KAPPA_B_SIGNALING_PATHWAY	FOXO_SIGNALING_PATHWAY	green
MALT1::TCL1A	red&&MALT1::MAML2	green				ERC1::GADD45A	NF-KAPPA_B_SIGNALING_PATHWAY	P53_SIGNALING_PATHWAY	green
MALT1::TCL1A	red&&MALT1::MLLT4	green				GADD45A::FOXO4	MAPK_SIGNALING_PATHWAY	RAS_SIGNALING_PATHWAY	green
MALT1::TCL1A	red&&MALT1::NCOA2	green				FOXO4::GADD45A	RAS_SIGNALING_PATHWAY	P53_SIGNALING_PATHWAY	green
MALT1::TCL1A	red&&MALT1::NRAS	green				GADD45A::GNAS	MAPK_SIGNALING_PATHWAY	RAP1_SIGNALING_PATHWAY	green
MALT1::TCL1A	red&&MALT1::PIK3CA	green				GADD45A::GNAS	MAPK_SIGNALING_PATHWAY	CALCIUM_SIGNALING_PATHWAY	green
MALT1::TCL1A	red&&MALT1::PIK3R1	green				GADD45A::GNAS	MAPK_SIGNALING_PATHWAY	CAMP_SIGNALING_PATHWAY	green
MALT1::TCL1A	red&&MALT1::PTCH1	green				GADD45A::GNAS	MAPK_SIGNALING_PATHWAY	ADRENERGIC_SIGNALING_IN_CARDIOMYOCYTES	green
MALT1::TCL1A	red&&MALT1::PTEN	green				GADD45A::GNAS	MAPK_SIGNALING_PATHWAY	GNRH_SIGNALING_PATHWAY	green
MALT1::TCL1A	red&&MALT1::PTPN11	green				GADD45A::GNAS	MAPK_SIGNALING_PATHWAY	ESTROGEN_SIGNALING_PATHWAY	green
MALT1::TCL1A	red&&MALT1::SMAD4	green				GADD45A::GNAS	MAPK_SIGNALING_PATHWAY	OXYTOCIN_SIGNALING_PATHWAY	green
MALT1::TCL1A	red&&MALT1::TFRC	green				GADD45A::GNAS	MAPK_SIGNALING_PATHWAY	GLUCAGON_SIGNALING_PATHWAY	green
MALT1::TCL1A	red&&MALT1::TPM3	green				GNAS::GADD45A	RAP1_SIGNALING_PATHWAY	FOXO_SIGNALING_PATHWAY	green
MALT1::TCL1A	red&&MALT1::TSC1	green				GNAS::GADD45A	RAP1_SIGNALING_PATHWAY	P53_SIGNALING_PATHWAY	green
MALT1::TCL1A	red&&MALT1::VHL	green				GNAS::GADD45A	CALCIUM_SIGNALING_PATHWAY	FOXO_SIGNALING_PATHWAY	green
ATP6V1F::NF1	red&&AJUBA::NF1	green				GNAS::GADD45A	CALCIUM_SIGNALING_PATHWAY	P53_SIGNALING_PATHWAY	green
ATP6V1F::NF1	red&&GADD45A::NF1	green				GNAS::GADD45A	CAMP_SIGNALING_PATHWAY	FOXO_SIGNALING_PATHWAY	green
ATP6V1F::NF1	red&&PPP4C::NF1	green				GNAS::GADD45A	CAMP_SIGNALING_PATHWAY	P53_SIGNALING_PATHWAY	green
ATP6V1F::NF1	red&&ABL2::NF1	green				GADD45A::GNAS	FOXO_SIGNALING_PATHWAY	ADRENERGIC_SIGNALING_IN_CARDIOMYOCYTES	green
ATP6V1F::NF1	red&&BCL10::NF1	green				GADD45A::GNAS	FOXO_SIGNALING_PATHWAY	GNRH_SIGNALING_PATHWAY	green
ATP6V1F::NF1	red&&MTCP1::NF1	green				GADD45A::GNAS	FOXO_SIGNALING_PATHWAY	ESTROGEN_SIGNALING_PATHWAY	green
ATP6V1F::NF1	red&&CREBBP::NF1	green				GADD45A::GNAS	FOXO_SIGNALING_PATHWAY	OXYTOCIN_SIGNALING_PATHWAY	green
ATP6V1F::NF1	red&&CYLD::NF1	green				GADD45A::GNAS	FOXO_SIGNALING_PATHWAY	GLUCAGON_SIGNALING_PATHWAY	green
ATP6V1F::NF1	red&&FOXO3::NF1	green				GADD45A::GNAS	P53_SIGNALING_PATHWAY	ADRENERGIC_SIGNALING_IN_CARDIOMYOCYTES	green
ATP6V1F::NF1	red&&NCOA2::NF1	green				GADD45A::GNAS	P53_SIGNALING_PATHWAY	GNRH_SIGNALING_PATHWAY	green
ATP6V1F::NF1	red&&NF1::NFKB2	green				GADD45A::GNAS	P53_SIGNALING_PATHWAY	ESTROGEN_SIGNALING_PATHWAY	green
ATP6V1F::NF1	red&&NF1::PTCH1	green				GADD45A::GNAS	P53_SIGNALING_PATHWAY	OXYTOCIN_SIGNALING_PATHWAY	green
ATP6V1F::NF1	red&&NF1::PTEN	green				GADD45A::GNAS	P53_SIGNALING_PATHWAY	GLUCAGON_SIGNALING_PATHWAY	green
ATP6V1F::NF1	red&&NF1::SMAD4	green				GADD45A::HSP90AA1	MAPK_SIGNALING_PATHWAY	PI3K-AKT_SIGNALING_PATHWAY	green
ATP6V1F::NF1	red&&NF1::TFRC	green				GADD45A::HSP90AA1	MAPK_SIGNALING_PATHWAY	NOD-LIKE_RECEPTOR_SIGNALING_PATHWAY	green
ATP6V1F::NF1	red&&NF1::TPM3	green				GADD45A::HSP90AA1	MAPK_SIGNALING_PATHWAY	ESTROGEN_SIGNALING_PATHWAY	green
ATP6V1F::NF1	red&&NF1::TSC1	green				GADD45A::HSP90AA1	FOXO_SIGNALING_PATHWAY	PI3K-AKT_SIGNALING_PATHWAY	green
PDGFC::NF1	red&&AJUBA::NF1	green				GADD45A::HSP90AA1	FOXO_SIGNALING_PATHWAY	NOD-LIKE_RECEPTOR_SIGNALING_PATHWAY	green
PDGFC::NF1	red&&GADD45A::NF1	green				GADD45A::HSP90AA1	FOXO_SIGNALING_PATHWAY	ESTROGEN_SIGNALING_PATHWAY	green
PDGFC::NF1	red&&PPP4C::NF1	green				GADD45A::HSP90AA1	P53_SIGNALING_PATHWAY	PI3K-AKT_SIGNALING_PATHWAY	green
PDGFC::NF1	red&&ABL2::NF1	green				GADD45A::HSP90AA1	P53_SIGNALING_PATHWAY	NOD-LIKE_RECEPTOR_SIGNALING_PATHWAY	green
PDGFC::NF1	red&&BCL10::NF1	green				GADD45A::HSP90AA1	P53_SIGNALING_PATHWAY	ESTROGEN_SIGNALING_PATHWAY	green
PDGFC::NF1	red&&MTCP1::NF1	green				GADD45A::HSP90AB1	MAPK_SIGNALING_PATHWAY	PI3K-AKT_SIGNALING_PATHWAY	green
PDGFC::NF1	red&&CREBBP::NF1	green				GADD45A::HSP90AB1	MAPK_SIGNALING_PATHWAY	NOD-LIKE_RECEPTOR_SIGNALING_PATHWAY	green
PDGFC::NF1	red&&CYLD::NF1	green				GADD45A::HSP90AB1	MAPK_SIGNALING_PATHWAY	ESTROGEN_SIGNALING_PATHWAY	green
PDGFC::NF1	red&&FOXO3::NF1	green				GADD45A::HSP90AB1	FOXO_SIGNALING_PATHWAY	PI3K-AKT_SIGNALING_PATHWAY	green
PDGFC::NF1	red&&NCOA2::NF1	green				GADD45A::HSP90AB1	FOXO_SIGNALING_PATHWAY	NOD-LIKE_RECEPTOR_SIGNALING_PATHWAY	green
PDGFC::NF1	red&&NF1::NFKB2	green				GADD45A::HSP90AB1	FOXO_SIGNALING_PATHWAY	ESTROGEN_SIGNALING_PATHWAY	green
PDGFC::NF1	red&&NF1::PTCH1	green				GADD45A::HSP90AB1	P53_SIGNALING_PATHWAY	PI3K-AKT_SIGNALING_PATHWAY	green
PDGFC::NF1	red&&NF1::PTEN	green				GADD45A::HSP90AB1	P53_SIGNALING_PATHWAY	NOD-LIKE_RECEPTOR_SIGNALING_PATHWAY	green
PDGFC::NF1	red&&NF1::SMAD4	green				GADD45A::HSP90AB1	P53_SIGNALING_PATHWAY	ESTROGEN_SIGNALING_PATHWAY	green
PDGFC::NF1	red&&NF1::TFRC	green				GADD45A::IL6ST	MAPK_SIGNALING_PATHWAY	SIGNALING_PATHWAYS_REGULATING_PLURIPOTENCY_OF_STEM_CELLS	green
PDGFC::NF1	red&&NF1::TPM3	green				GADD45A::IL6ST	MAPK_SIGNALING_PATHWAY	JAK-STAT_SIGNALING_PATHWAY	green
PDGFC::NF1	red&&NF1::TSC1	green				GADD45A::IL6ST	FOXO_SIGNALING_PATHWAY	SIGNALING_PATHWAYS_REGULATING_PLURIPOTENCY_OF_STEM_CELLS	green
PRKAR1A::NF1	red&&AJUBA::NF1	green				GADD45A::IL6ST	FOXO_SIGNALING_PATHWAY	JAK-STAT_SIGNALING_PATHWAY	green
PRKAR1A::NF1	red&&GADD45A::NF1	green				GADD45A::IL6ST	P53_SIGNALING_PATHWAY	SIGNALING_PATHWAYS_REGULATING_PLURIPOTENCY_OF_STEM_CELLS	green
PRKAR1A::NF1	red&&PPP4C::NF1	green				GADD45A::IL6ST	P53_SIGNALING_PATHWAY	JAK-STAT_SIGNALING_PATHWAY	green
PRKAR1A::NF1	red&&ABL2::NF1	green				GADD45A::JAK3	MAPK_SIGNALING_PATHWAY	CHEMOKINE_SIGNALING_PATHWAY	green
PRKAR1A::NF1	red&&BCL10::NF1	green				GADD45A::JAK3	MAPK_SIGNALING_PATHWAY	PI3K-AKT_SIGNALING_PATHWAY	green
PRKAR1A::NF1	red&&MTCP1::NF1	green				GADD45A::JAK3	MAPK_SIGNALING_PATHWAY	SIGNALING_PATHWAYS_REGULATING_PLURIPOTENCY_OF_STEM_CELLS	green
PRKAR1A::NF1	red&&CREBBP::NF1	green				GADD45A::JAK3	MAPK_SIGNALING_PATHWAY	JAK-STAT_SIGNALING_PATHWAY	green
PRKAR1A::NF1	red&&CYLD::NF1	green				JAK3::GADD45A	CHEMOKINE_SIGNALING_PATHWAY	FOXO_SIGNALING_PATHWAY	green
PRKAR1A::NF1	red&&FOXO3::NF1	green				JAK3::GADD45A	CHEMOKINE_SIGNALING_PATHWAY	P53_SIGNALING_PATHWAY	green
PRKAR1A::NF1	red&&NCOA2::NF1	green				GADD45A::JAK3	FOXO_SIGNALING_PATHWAY	PI3K-AKT_SIGNALING_PATHWAY	green
PRKAR1A::NF1	red&&NF1::NFKB2	green				GADD45A::JAK3	FOXO_SIGNALING_PATHWAY	SIGNALING_PATHWAYS_REGULATING_PLURIPOTENCY_OF_STEM_CELLS	green
PRKAR1A::NF1	red&&NF1::PTCH1	green				GADD45A::JAK3	FOXO_SIGNALING_PATHWAY	JAK-STAT_SIGNALING_PATHWAY	green
PRKAR1A::NF1	red&&NF1::PTEN	green				GADD45A::JAK3	P53_SIGNALING_PATHWAY	PI3K-AKT_SIGNALING_PATHWAY	green
PRKAR1A::NF1	red&&NF1::SMAD4	green				GADD45A::JAK3	P53_SIGNALING_PATHWAY	SIGNALING_PATHWAYS_REGULATING_PLURIPOTENCY_OF_STEM_CELLS	green
PRKAR1A::NF1	red&&NF1::TFRC	green				GADD45A::JAK3	P53_SIGNALING_PATHWAY	JAK-STAT_SIGNALING_PATHWAY	green
PRKAR1A::NF1	red&&NF1::TPM3	green				MAP2K4::GADD45A	ERBB_SIGNALING_PATHWAY	FOXO_SIGNALING_PATHWAY	green
PRKAR1A::NF1	red&&NF1::TSC1	green				MAP2K4::GADD45A	ERBB_SIGNALING_PATHWAY	P53_SIGNALING_PATHWAY	green
RASSF5::NF1	red&&AJUBA::NF1	green				GADD45A::MAP2K4	FOXO_SIGNALING_PATHWAY	TOLL-LIKE_RECEPTOR_SIGNALING_PATHWAY	green
RASSF5::NF1	red&&GADD45A::NF1	green				GADD45A::MAP2K4	FOXO_SIGNALING_PATHWAY	FC_EPSILON_RI_SIGNALING_PATHWAY	green
RASSF5::NF1	red&&PPP4C::NF1	green				GADD45A::MAP2K4	FOXO_SIGNALING_PATHWAY	TNF_SIGNALING_PATHWAY	green
RASSF5::NF1	red&&ABL2::NF1	green				GADD45A::MAP2K4	FOXO_SIGNALING_PATHWAY	GNRH_SIGNALING_PATHWAY	green
RASSF5::NF1	red&&BCL10::NF1	green				GADD45A::MAP2K4	FOXO_SIGNALING_PATHWAY	EPITHELIAL_CELL_SIGNALING_IN_HELICOBACTER_PYLORI_INFECTION	green
RASSF5::NF1	red&&MTCP1::NF1	green				GADD45A::MAP2K4	P53_SIGNALING_PATHWAY	TOLL-LIKE_RECEPTOR_SIGNALING_PATHWAY	green
RASSF5::NF1	red&&CREBBP::NF1	green				GADD45A::MAP2K4	P53_SIGNALING_PATHWAY	FC_EPSILON_RI_SIGNALING_PATHWAY	green
RASSF5::NF1	red&&CYLD::NF1	green				GADD45A::MAP2K4	P53_SIGNALING_PATHWAY	TNF_SIGNALING_PATHWAY	green
RASSF5::NF1	red&&FOXO3::NF1	green				GADD45A::MAP2K4	P53_SIGNALING_PATHWAY	GNRH_SIGNALING_PATHWAY	green
RASSF5::NF1	red&&NCOA2::NF1	green				GADD45A::MAP2K4	P53_SIGNALING_PATHWAY	EPITHELIAL_CELL_SIGNALING_IN_HELICOBACTER_PYLORI_INFECTION	green
RASSF5::NF1	red&&NF1::NFKB2	green				GADD45A::MDM2	MAPK_SIGNALING_PATHWAY	PI3K-AKT_SIGNALING_PATHWAY	green
RASSF5::NF1	red&&NF1::PTCH1	green				GADD45A::MDM2	MAPK_SIGNALING_PATHWAY	THYROID_HORMONE_SIGNALING_PATHWAY	green
RASSF5::NF1	red&&NF1::PTEN	green				GADD45A::NCOA1	MAPK_SIGNALING_PATHWAY	THYROID_HORMONE_SIGNALING_PATHWAY	green
RASSF5::NF1	red&&NF1::SMAD4	green				GADD45A::NCOA1	FOXO_SIGNALING_PATHWAY	THYROID_HORMONE_SIGNALING_PATHWAY	green
RASSF5::NF1	red&&NF1::TFRC	green				GADD45A::NCOA1	P53_SIGNALING_PATHWAY	THYROID_HORMONE_SIGNALING_PATHWAY	green
RASSF5::NF1	red&&NF1::TPM3	green				NF1::GADD45A	RAS_SIGNALING_PATHWAY	FOXO_SIGNALING_PATHWAY	green
RASSF5::NF1	red&&NF1::TSC1	green				NF1::GADD45A	RAS_SIGNALING_PATHWAY	P53_SIGNALING_PATHWAY	green
BMPR1A::NF1	red&&AJUBA::NF1	green				GADD45A::NF2	MAPK_SIGNALING_PATHWAY	HIPPO_SIGNALING_PATHWAY	green
BMPR1A::NF1	red&&GADD45A::NF1	green				GADD45A::NF2	FOXO_SIGNALING_PATHWAY	HIPPO_SIGNALING_PATHWAY	green
BMPR1A::NF1	red&&PPP4C::NF1	green				GADD45A::NF2	P53_SIGNALING_PATHWAY	HIPPO_SIGNALING_PATHWAY	green
BMPR1A::NF1	red&&ABL2::NF1	green				GADD45A::NTRK3	MAPK_SIGNALING_PATHWAY	NEUROTROPHIN_SIGNALING_PATHWAY	green
BMPR1A::NF1	red&&BCL10::NF1	green				GADD45A::NTRK3	FOXO_SIGNALING_PATHWAY	NEUROTROPHIN_SIGNALING_PATHWAY	green
BMPR1A::NF1	red&&MTCP1::NF1	green				GADD45A::NTRK3	P53_SIGNALING_PATHWAY	NEUROTROPHIN_SIGNALING_PATHWAY	green
BMPR1A::NF1	red&&CREBBP::NF1	green				GADD45A::SYK	MAPK_SIGNALING_PATHWAY	NF-KAPPA_B_SIGNALING_PATHWAY	green
BMPR1A::NF1	red&&CYLD::NF1	green				GADD45A::SYK	MAPK_SIGNALING_PATHWAY	PI3K-AKT_SIGNALING_PATHWAY	green
BMPR1A::NF1	red&&FOXO3::NF1	green				GADD45A::SYK	MAPK_SIGNALING_PATHWAY	B_CELL_RECEPTOR_SIGNALING_PATHWAY	green
BMPR1A::NF1	red&&NCOA2::NF1	green				GADD45A::SYK	MAPK_SIGNALING_PATHWAY	FC_EPSILON_RI_SIGNALING_PATHWAY	green
BMPR1A::NF1	red&&NF1::NFKB2	green				SYK::GADD45A	NF-KAPPA_B_SIGNALING_PATHWAY	FOXO_SIGNALING_PATHWAY	green
BMPR1A::NF1	red&&NF1::PTCH1	green				SYK::GADD45A	NF-KAPPA_B_SIGNALING_PATHWAY	P53_SIGNALING_PATHWAY	green
BMPR1A::NF1	red&&NF1::PTEN	green				GADD45A::SYK	FOXO_SIGNALING_PATHWAY	PI3K-AKT_SIGNALING_PATHWAY	green
BMPR1A::NF1	red&&NF1::SMAD4	green				GADD45A::SYK	FOXO_SIGNALING_PATHWAY	B_CELL_RECEPTOR_SIGNALING_PATHWAY	green
BMPR1A::NF1	red&&NF1::TFRC	green				GADD45A::SYK	FOXO_SIGNALING_PATHWAY	FC_EPSILON_RI_SIGNALING_PATHWAY	green
BMPR1A::NF1	red&&NF1::TPM3	green				GADD45A::SYK	P53_SIGNALING_PATHWAY	PI3K-AKT_SIGNALING_PATHWAY	green
BMPR1A::NF1	red&&NF1::TSC1	green				GADD45A::SYK	P53_SIGNALING_PATHWAY	B_CELL_RECEPTOR_SIGNALING_PATHWAY	green
COL1A1::NF1	red&&AJUBA::NF1	green				GADD45A::SYK	P53_SIGNALING_PATHWAY	FC_EPSILON_RI_SIGNALING_PATHWAY	green
COL1A1::NF1	red&&GADD45A::NF1	green				GADD45A::TCF3	MAPK_SIGNALING_PATHWAY	SIGNALING_PATHWAYS_REGULATING_PLURIPOTENCY_OF_STEM_CELLS	green
COL1A1::NF1	red&&PPP4C::NF1	green				GADD45A::TCF3	FOXO_SIGNALING_PATHWAY	SIGNALING_PATHWAYS_REGULATING_PLURIPOTENCY_OF_STEM_CELLS	green
COL1A1::NF1	red&&ABL2::NF1	green				GADD45A::TCF3	P53_SIGNALING_PATHWAY	SIGNALING_PATHWAYS_REGULATING_PLURIPOTENCY_OF_STEM_CELLS	green
COL1A1::NF1	red&&BCL10::NF1	green				GADD45A::TSC2	MAPK_SIGNALING_PATHWAY	MTOR_SIGNALING_PATHWAY	green
COL1A1::NF1	red&&MTCP1::NF1	green				GADD45A::TSC2	MAPK_SIGNALING_PATHWAY	PI3K-AKT_SIGNALING_PATHWAY	green
COL1A1::NF1	red&&CREBBP::NF1	green				GADD45A::TSC2	MAPK_SIGNALING_PATHWAY	AMPK_SIGNALING_PATHWAY	green
COL1A1::NF1	red&&CYLD::NF1	green				GADD45A::TSC2	MAPK_SIGNALING_PATHWAY	INSULIN_SIGNALING_PATHWAY	green
COL1A1::NF1	red&&FOXO3::NF1	green				GADD45A::TSC2	MAPK_SIGNALING_PATHWAY	THYROID_HORMONE_SIGNALING_PATHWAY	green
COL1A1::NF1	red&&NCOA2::NF1	green				GADD45A::TSC2	FOXO_SIGNALING_PATHWAY	MTOR_SIGNALING_PATHWAY	green
COL1A1::NF1	red&&NF1::NFKB2	green				GADD45A::TSC2	FOXO_SIGNALING_PATHWAY	PI3K-AKT_SIGNALING_PATHWAY	green
COL1A1::NF1	red&&NF1::PTCH1	green				GADD45A::TSC2	FOXO_SIGNALING_PATHWAY	AMPK_SIGNALING_PATHWAY	green
COL1A1::NF1	red&&NF1::PTEN	green				GADD45A::TSC2	FOXO_SIGNALING_PATHWAY	INSULIN_SIGNALING_PATHWAY	green
COL1A1::NF1	red&&NF1::SMAD4	green				GADD45A::TSC2	FOXO_SIGNALING_PATHWAY	THYROID_HORMONE_SIGNALING_PATHWAY	green
COL1A1::NF1	red&&NF1::TFRC	green				GADD45A::VHL	MAPK_SIGNALING_PATHWAY	HIF-1_SIGNALING_PATHWAY	green
COL1A1::NF1	red&&NF1::TPM3	green				VHL::GADD45A	HIF-1_SIGNALING_PATHWAY	FOXO_SIGNALING_PATHWAY	green
COL1A1::NF1	red&&NF1::TSC1	green				VHL::GADD45A	HIF-1_SIGNALING_PATHWAY	P53_SIGNALING_PATHWAY	green
ITK::NF1	red&&AJUBA::NF1	green				GADD45A::WAS	MAPK_SIGNALING_PATHWAY	CHEMOKINE_SIGNALING_PATHWAY	green
ITK::NF1	red&&GADD45A::NF1	green				WAS::GADD45A	CHEMOKINE_SIGNALING_PATHWAY	FOXO_SIGNALING_PATHWAY	green
ITK::NF1	red&&PPP4C::NF1	green				WAS::GADD45A	CHEMOKINE_SIGNALING_PATHWAY	P53_SIGNALING_PATHWAY	green
ITK::NF1	red&&ABL2::NF1	green				GUCY1A2::GPC4	CGMP-PKG_SIGNALING_PATHWAY	WNT_SIGNALING_PATHWAY	green
ITK::NF1	red&&BCL10::NF1	green				GPC4::GUCY1A2	WNT_SIGNALING_PATHWAY	OXYTOCIN_SIGNALING_PATHWAY	green
ITK::NF1	red&&MTCP1::NF1	green				GUCY1A3::GPC4	CGMP-PKG_SIGNALING_PATHWAY	WNT_SIGNALING_PATHWAY	green
ITK::NF1	red&&CREBBP::NF1	green				GPC4::GUCY1A3	WNT_SIGNALING_PATHWAY	OXYTOCIN_SIGNALING_PATHWAY	green
ITK::NF1	red&&CYLD::NF1	green				GPC4::HDAC1	WNT_SIGNALING_PATHWAY	NOTCH_SIGNALING_PATHWAY	green
ITK::NF1	red&&FOXO3::NF1	green				GPC4::HDAC1	WNT_SIGNALING_PATHWAY	THYROID_HORMONE_SIGNALING_PATHWAY	green
ITK::NF1	red&&NCOA2::NF1	green				MAP3K5::GPC4	MAPK_SIGNALING_PATHWAY	WNT_SIGNALING_PATHWAY	green
ITK::NF1	red&&NF1::NFKB2	green				MAP3K5::GPC4	SPHINGOLIPID_SIGNALING_PATHWAY	WNT_SIGNALING_PATHWAY	green
ITK::NF1	red&&NF1::PTCH1	green				GPC4::MAP3K5	WNT_SIGNALING_PATHWAY	TNF_SIGNALING_PATHWAY	green
ITK::NF1	red&&NF1::PTEN	green				GPC4::MAP3K5	WNT_SIGNALING_PATHWAY	NEUROTROPHIN_SIGNALING_PATHWAY	green
ITK::NF1	red&&NF1::SMAD4	green				GPC4::MED27	WNT_SIGNALING_PATHWAY	THYROID_HORMONE_SIGNALING_PATHWAY	green
ITK::NF1	red&&NF1::TFRC	green				PAK1::GPC4	MAPK_SIGNALING_PATHWAY	WNT_SIGNALING_PATHWAY	green
ITK::NF1	red&&NF1::TPM3	green				PAK1::GPC4	ERBB_SIGNALING_PATHWAY	WNT_SIGNALING_PATHWAY	green
ITK::NF1	red&&NF1::TSC1	green				PAK1::GPC4	RAS_SIGNALING_PATHWAY	WNT_SIGNALING_PATHWAY	green
NF1::TCL1A	red&&AJUBA::NF1	green				PAK1::GPC4	CAMP_SIGNALING_PATHWAY	WNT_SIGNALING_PATHWAY	green
NF1::TCL1A	red&&GADD45A::NF1	green				PAK1::GPC4	CHEMOKINE_SIGNALING_PATHWAY	WNT_SIGNALING_PATHWAY	green
NF1::TCL1A	red&&PPP4C::NF1	green				GPC4::PAK1	WNT_SIGNALING_PATHWAY	T_CELL_RECEPTOR_SIGNALING_PATHWAY	green
NF1::TCL1A	red&&ABL2::NF1	green				GPC4::PAK1	WNT_SIGNALING_PATHWAY	EPITHELIAL_CELL_SIGNALING_IN_HELICOBACTER_PYLORI_INFECTION	green
NF1::TCL1A	red&&BCL10::NF1	green				PIK3R2::GPC4	ERBB_SIGNALING_PATHWAY	WNT_SIGNALING_PATHWAY	green
NF1::TCL1A	red&&MTCP1::NF1	green				PIK3R2::GPC4	RAS_SIGNALING_PATHWAY	WNT_SIGNALING_PATHWAY	green
NF1::TCL1A	red&&CREBBP::NF1	green				PIK3R2::GPC4	RAP1_SIGNALING_PATHWAY	WNT_SIGNALING_PATHWAY	green
NF1::TCL1A	red&&CYLD::NF1	green				PIK3R2::GPC4	CGMP-PKG_SIGNALING_PATHWAY	WNT_SIGNALING_PATHWAY	green
NF1::TCL1A	red&&FOXO3::NF1	green				PIK3R2::GPC4	CAMP_SIGNALING_PATHWAY	WNT_SIGNALING_PATHWAY	green
NF1::TCL1A	red&&NCOA2::NF1	green				PIK3R2::GPC4	CHEMOKINE_SIGNALING_PATHWAY	WNT_SIGNALING_PATHWAY	green
NF1::TCL1A	red&&NF1::NFKB2	green				PIK3R2::GPC4	HIF-1_SIGNALING_PATHWAY	WNT_SIGNALING_PATHWAY	green
NF1::TCL1A	red&&NF1::PTCH1	green				PIK3R2::GPC4	FOXO_SIGNALING_PATHWAY	WNT_SIGNALING_PATHWAY	green
NF1::TCL1A	red&&NF1::PTEN	green				PIK3R2::GPC4	PHOSPHATIDYLINOSITOL_SIGNALING_SYSTEM	WNT_SIGNALING_PATHWAY	green
NF1::TCL1A	red&&NF1::SMAD4	green				PIK3R2::GPC4	SPHINGOLIPID_SIGNALING_PATHWAY	WNT_SIGNALING_PATHWAY	green
NF1::TCL1A	red&&NF1::TFRC	green				PIK3R2::GPC4	MTOR_SIGNALING_PATHWAY	WNT_SIGNALING_PATHWAY	green
NF1::TCL1A	red&&NF1::TPM3	green				PIK3R2::GPC4	PI3K-AKT_SIGNALING_PATHWAY	WNT_SIGNALING_PATHWAY	green
NF1::TCL1A	red&&NF1::TSC1	green				PIK3R2::GPC4	AMPK_SIGNALING_PATHWAY	WNT_SIGNALING_PATHWAY	green
NF1::TSHR	red&&AJUBA::NF1	green				PIK3R2::GPC4	ADRENERGIC_SIGNALING_IN_CARDIOMYOCYTES	WNT_SIGNALING_PATHWAY	green
NF1::TSHR	red&&GADD45A::NF1	green				GPC4::PIK3R2	WNT_SIGNALING_PATHWAY	VEGF_SIGNALING_PATHWAY	green
NF1::TSHR	red&&PPP4C::NF1	green				GPC4::PIK3R2	WNT_SIGNALING_PATHWAY	SIGNALING_PATHWAYS_REGULATING_PLURIPOTENCY_OF_STEM_CELLS	green
NF1::TSHR	red&&ABL2::NF1	green				GPC4::PIK3R2	WNT_SIGNALING_PATHWAY	TOLL-LIKE_RECEPTOR_SIGNALING_PATHWAY	green
NF1::TSHR	red&&BCL10::NF1	green				GPC4::PIK3R2	WNT_SIGNALING_PATHWAY	JAK-STAT_SIGNALING_PATHWAY	green
NF1::TSHR	red&&MTCP1::NF1	green				GPC4::PIK3R2	WNT_SIGNALING_PATHWAY	T_CELL_RECEPTOR_SIGNALING_PATHWAY	green
NF1::TSHR	red&&CREBBP::NF1	green				GPC4::PIK3R2	WNT_SIGNALING_PATHWAY	B_CELL_RECEPTOR_SIGNALING_PATHWAY	green
NF1::TSHR	red&&CYLD::NF1	green				GPC4::PIK3R2	WNT_SIGNALING_PATHWAY	FC_EPSILON_RI_SIGNALING_PATHWAY	green
NF1::TSHR	red&&FOXO3::NF1	green				GPC4::PIK3R2	WNT_SIGNALING_PATHWAY	TNF_SIGNALING_PATHWAY	green
NF1::TSHR	red&&NCOA2::NF1	green				GPC4::PIK3R2	WNT_SIGNALING_PATHWAY	NEUROTROPHIN_SIGNALING_PATHWAY	green
NF1::TSHR	red&&NF1::NFKB2	green				GPC4::PIK3R2	WNT_SIGNALING_PATHWAY	INSULIN_SIGNALING_PATHWAY	green
NF1::TSHR	red&&NF1::PTCH1	green				GPC4::PIK3R2	WNT_SIGNALING_PATHWAY	ESTROGEN_SIGNALING_PATHWAY	green
NF1::TSHR	red&&NF1::PTEN	green				GPC4::PIK3R2	WNT_SIGNALING_PATHWAY	PROLACTIN_SIGNALING_PATHWAY	green
NF1::TSHR	red&&NF1::SMAD4	green				GPC4::PIK3R2	WNT_SIGNALING_PATHWAY	THYROID_HORMONE_SIGNALING_PATHWAY	green
NF1::TSHR	red&&NF1::TFRC	green				GPC4::PIK3R2	WNT_SIGNALING_PATHWAY	OXYTOCIN_SIGNALING_PATHWAY	green
NF1::TSHR	red&&NF1::TPM3	green				GPC4::PPP4C	WNT_SIGNALING_PATHWAY	GLUCAGON_SIGNALING_PATHWAY	green
NF1::TSHR	red&&NF1::TSC1	green				ABL2::GPC4	ERBB_SIGNALING_PATHWAY	WNT_SIGNALING_PATHWAY	green
ATP6V1F::SYK	red&&AJUBA::SYK	green				ABL2::GPC4	RAS_SIGNALING_PATHWAY	WNT_SIGNALING_PATHWAY	green
ATP6V1F::SYK	red&&GADD45A::SYK	green				AKT2::GPC4	MAPK_SIGNALING_PATHWAY	WNT_SIGNALING_PATHWAY	green
ATP6V1F::SYK	red&&GUCY1A2::SYK	green				AKT2::GPC4	ERBB_SIGNALING_PATHWAY	WNT_SIGNALING_PATHWAY	green
ATP6V1F::SYK	red&&GUCY1A3::SYK	green				AKT2::GPC4	RAS_SIGNALING_PATHWAY	WNT_SIGNALING_PATHWAY	green
ATP6V1F::SYK	red&&HDAC1::SYK	green				AKT2::GPC4	RAP1_SIGNALING_PATHWAY	WNT_SIGNALING_PATHWAY	green
ATP6V1F::SYK	red&&PAK1::SYK	green				AKT2::GPC4	CGMP-PKG_SIGNALING_PATHWAY	WNT_SIGNALING_PATHWAY	green
ATP6V1F::SYK	red&&PIK3R2::SYK	green				AKT2::GPC4	CAMP_SIGNALING_PATHWAY	WNT_SIGNALING_PATHWAY	green
ATP6V1F::SYK	red&&PPP4C::SYK	green				AKT2::GPC4	CHEMOKINE_SIGNALING_PATHWAY	WNT_SIGNALING_PATHWAY	green
ATP6V1F::SYK	red&&ABL2::SYK	green				AKT2::GPC4	HIF-1_SIGNALING_PATHWAY	WNT_SIGNALING_PATHWAY	green
ATP6V1F::SYK	red&&ATM::SYK	green				AKT2::GPC4	FOXO_SIGNALING_PATHWAY	WNT_SIGNALING_PATHWAY	green
ATP6V1F::SYK	red&&BCL10::SYK	green				AKT2::GPC4	SPHINGOLIPID_SIGNALING_PATHWAY	WNT_SIGNALING_PATHWAY	green
ATP6V1F::SYK	red&&BCL3::SYK	green				AKT2::GPC4	MTOR_SIGNALING_PATHWAY	WNT_SIGNALING_PATHWAY	green
ATP6V1F::SYK	red&&BCL6::SYK	green				AKT2::GPC4	PI3K-AKT_SIGNALING_PATHWAY	WNT_SIGNALING_PATHWAY	green
ATP6V1F::SYK	red&&CCND3::SYK	green				AKT2::GPC4	AMPK_SIGNALING_PATHWAY	WNT_SIGNALING_PATHWAY	green
ATP6V1F::SYK	red&&CDH1::SYK	green				AKT2::GPC4	ADRENERGIC_SIGNALING_IN_CARDIOMYOCYTES	WNT_SIGNALING_PATHWAY	green
ATP6V1F::SYK	red&&CHEK2::SYK	green				GPC4::AKT2	WNT_SIGNALING_PATHWAY	VEGF_SIGNALING_PATHWAY	green
ATP6V1F::SYK	red&&CREB1::SYK	green				GPC4::AKT2	WNT_SIGNALING_PATHWAY	SIGNALING_PATHWAYS_REGULATING_PLURIPOTENCY_OF_STEM_CELLS	green
ATP6V1F::SYK	red&&CREB3L2::SYK	green				GPC4::AKT2	WNT_SIGNALING_PATHWAY	TOLL-LIKE_RECEPTOR_SIGNALING_PATHWAY	green
ATP6V1F::SYK	red&&CREBBP::SYK	green				GPC4::AKT2	WNT_SIGNALING_PATHWAY	JAK-STAT_SIGNALING_PATHWAY	green
ATP6V1F::SYK	red&&CYLD::SYK	green				GPC4::AKT2	WNT_SIGNALING_PATHWAY	T_CELL_RECEPTOR_SIGNALING_PATHWAY	green
ATP6V1F::SYK	red&&EGFR::SYK	green				GPC4::AKT2	WNT_SIGNALING_PATHWAY	B_CELL_RECEPTOR_SIGNALING_PATHWAY	green
ATP6V1F::SYK	red&&FGFR2::SYK	green				GPC4::AKT2	WNT_SIGNALING_PATHWAY	FC_EPSILON_RI_SIGNALING_PATHWAY	green
ATP6V1F::SYK	red&&FGFR3::SYK	green				GPC4::AKT2	WNT_SIGNALING_PATHWAY	TNF_SIGNALING_PATHWAY	green
ATP6V1F::SYK	red&&FOXO1::SYK	green				GPC4::AKT2	WNT_SIGNALING_PATHWAY	NEUROTROPHIN_SIGNALING_PATHWAY	green
ATP6V1F::SYK	red&&FOXO3::SYK	green				GPC4::AKT2	WNT_SIGNALING_PATHWAY	INSULIN_SIGNALING_PATHWAY	green
ATP6V1F::SYK	red&&HRAS::SYK	green				GPC4::AKT2	WNT_SIGNALING_PATHWAY	ESTROGEN_SIGNALING_PATHWAY	green
ATP6V1F::SYK	red&&LIFR::SYK	green				GPC4::AKT2	WNT_SIGNALING_PATHWAY	PROLACTIN_SIGNALING_PATHWAY	green
ATP6V1F::SYK	red&&MLLT4::SYK	green				GPC4::AKT2	WNT_SIGNALING_PATHWAY	THYROID_HORMONE_SIGNALING_PATHWAY	green
ATP6V1F::SYK	red&&NCOA2::SYK	green				GPC4::AKT2	WNT_SIGNALING_PATHWAY	ADIPOCYTOKINE_SIGNALING_PATHWAY	green
ATP6V1F::SYK	red&&NFKB2::SYK	green				GPC4::AKT2	WNT_SIGNALING_PATHWAY	GLUCAGON_SIGNALING_PATHWAY	green
ATP6V1F::SYK	red&&NRAS::SYK	green				ARNT::GPC4	HIF-1_SIGNALING_PATHWAY	WNT_SIGNALING_PATHWAY	green
ATP6V1F::SYK	red&&PIK3CA::SYK	green				ATM::GPC4	NF-KAPPA_B_SIGNALING_PATHWAY	WNT_SIGNALING_PATHWAY	green
ATP6V1F::SYK	red&&PIK3R1::SYK	green				ATM::GPC4	FOXO_SIGNALING_PATHWAY	WNT_SIGNALING_PATHWAY	green
ATP6V1F::SYK	red&&PTCH1::SYK	green				ATM::GPC4	P53_SIGNALING_PATHWAY	WNT_SIGNALING_PATHWAY	green
ATP6V1F::SYK	red&&PTEN::SYK	green				BCL10::GPC4	NF-KAPPA_B_SIGNALING_PATHWAY	WNT_SIGNALING_PATHWAY	green
ATP6V1F::SYK	red&&PTPN11::SYK	green				GPC4::BCL10	WNT_SIGNALING_PATHWAY	T_CELL_RECEPTOR_SIGNALING_PATHWAY	green
ATP6V1F::SYK	red&&SMAD4::SYK	green				GPC4::BCL10	WNT_SIGNALING_PATHWAY	B_CELL_RECEPTOR_SIGNALING_PATHWAY	green
ATP6V1F::SYK	red&&SYK::TFRC	green				GPC4::BCL3	WNT_SIGNALING_PATHWAY	TNF_SIGNALING_PATHWAY	green
ATP6V1F::SYK	red&&SYK::TPM3	green				BCL6::GPC4	FOXO_SIGNALING_PATHWAY	WNT_SIGNALING_PATHWAY	green
ATP6V1F::SYK	red&&SYK::TSC1	green				BRAF::GPC4	MAPK_SIGNALING_PATHWAY	WNT_SIGNALING_PATHWAY	green
PDGFC::SYK	red&&AJUBA::SYK	green				BRAF::GPC4	ERBB_SIGNALING_PATHWAY	WNT_SIGNALING_PATHWAY	green
PDGFC::SYK	red&&GADD45A::SYK	green				BRAF::GPC4	RAP1_SIGNALING_PATHWAY	WNT_SIGNALING_PATHWAY	green
PDGFC::SYK	red&&GUCY1A2::SYK	green				BRAF::GPC4	CAMP_SIGNALING_PATHWAY	WNT_SIGNALING_PATHWAY	green
PDGFC::SYK	red&&GUCY1A3::SYK	green				BRAF::GPC4	CHEMOKINE_SIGNALING_PATHWAY	WNT_SIGNALING_PATHWAY	green
PDGFC::SYK	red&&HDAC1::SYK	green				BRAF::GPC4	FOXO_SIGNALING_PATHWAY	WNT_SIGNALING_PATHWAY	green
PDGFC::SYK	red&&PAK1::SYK	green				BRAF::GPC4	MTOR_SIGNALING_PATHWAY	WNT_SIGNALING_PATHWAY	green
PDGFC::SYK	red&&PIK3R2::SYK	green				GPC4::BRAF	WNT_SIGNALING_PATHWAY	NEUROTROPHIN_SIGNALING_PATHWAY	green
PDGFC::SYK	red&&PPP4C::SYK	green				GPC4::BRAF	WNT_SIGNALING_PATHWAY	INSULIN_SIGNALING_PATHWAY	green
PDGFC::SYK	red&&ABL2::SYK	green				BRCA1::GPC4	PI3K-AKT_SIGNALING_PATHWAY	WNT_SIGNALING_PATHWAY	green
PDGFC::SYK	red&&ATM::SYK	green				CDH1::GPC4	RAP1_SIGNALING_PATHWAY	WNT_SIGNALING_PATHWAY	green
PDGFC::SYK	red&&BCL10::SYK	green				GPC4::CDH1	WNT_SIGNALING_PATHWAY	HIPPO_SIGNALING_PATHWAY	green
PDGFC::SYK	red&&BCL3::SYK	green				CHEK2::GPC4	P53_SIGNALING_PATHWAY	WNT_SIGNALING_PATHWAY	green
PDGFC::SYK	red&&BCL6::SYK	green				MTCP1::GPC4	PI3K-AKT_SIGNALING_PATHWAY	WNT_SIGNALING_PATHWAY	green
PDGFC::SYK	red&&CCND3::SYK	green				CREB1::GPC4	CGMP-PKG_SIGNALING_PATHWAY	WNT_SIGNALING_PATHWAY	green
PDGFC::SYK	red&&CDH1::SYK	green				CREB1::GPC4	CAMP_SIGNALING_PATHWAY	WNT_SIGNALING_PATHWAY	green
PDGFC::SYK	red&&CHEK2::SYK	green				CREB1::GPC4	PI3K-AKT_SIGNALING_PATHWAY	WNT_SIGNALING_PATHWAY	green
PDGFC::SYK	red&&CREB1::SYK	green				CREB1::GPC4	AMPK_SIGNALING_PATHWAY	WNT_SIGNALING_PATHWAY	green
PDGFC::SYK	red&&CREB3L2::SYK	green				CREB1::GPC4	ADRENERGIC_SIGNALING_IN_CARDIOMYOCYTES	WNT_SIGNALING_PATHWAY	green
PDGFC::SYK	red&&CREBBP::SYK	green				GPC4::CREB1	WNT_SIGNALING_PATHWAY	TNF_SIGNALING_PATHWAY	green
PDGFC::SYK	red&&CYLD::SYK	green				GPC4::CREB1	WNT_SIGNALING_PATHWAY	ESTROGEN_SIGNALING_PATHWAY	green
PDGFC::SYK	red&&EGFR::SYK	green				GPC4::CREB1	WNT_SIGNALING_PATHWAY	GLUCAGON_SIGNALING_PATHWAY	green
PDGFC::SYK	red&&FGFR2::SYK	green				CREB3L2::GPC4	CGMP-PKG_SIGNALING_PATHWAY	WNT_SIGNALING_PATHWAY	green
PDGFC::SYK	red&&FGFR3::SYK	green				CREB3L2::GPC4	CAMP_SIGNALING_PATHWAY	WNT_SIGNALING_PATHWAY	green
PDGFC::SYK	red&&FOXO1::SYK	green				CREB3L2::GPC4	PI3K-AKT_SIGNALING_PATHWAY	WNT_SIGNALING_PATHWAY	green
PDGFC::SYK	red&&FOXO3::SYK	green				CREB3L2::GPC4	AMPK_SIGNALING_PATHWAY	WNT_SIGNALING_PATHWAY	green
PDGFC::SYK	red&&HRAS::SYK	green				CREB3L2::GPC4	ADRENERGIC_SIGNALING_IN_CARDIOMYOCYTES	WNT_SIGNALING_PATHWAY	green
PDGFC::SYK	red&&LIFR::SYK	green				GPC4::CREB3L2	WNT_SIGNALING_PATHWAY	TNF_SIGNALING_PATHWAY	green
[truncated: 11,162 more rows]

## Sheet: Reactome_Type_I_VSs
Reactome Type-I VSs						Description of each aberrant pairs in this list of Type-I VSs
ATP6V1F::RAB6A	red&&BCR::RAB6A	green				GeneA::GeneB	Pathway_for_GeneA	Pathway_for_GeneB	Aberration_Status
ATP6V1F::RAB6A	red&&FN1::RAB6A	green				ATP6V1F::RAB6A	Insulin_Receptor_signaling	NOTCH_signaling	red
ATP6V1F::RAB6A	red&&RAB6A::ARHGEF12	green				CBL::ATP6V1F	EGFR_signaling	Insulin_Receptor_signaling	red
ATP6V1F::RAB6A	red&&RAB6A::CHN1	green				CBL::ATP6V1F	FGFR_signaling	Insulin_Receptor_signaling	red
ATP6V1F::RAB6A	red&&RAB6A::CLTC	green				ATP6V1F::CBL	Insulin_Receptor_signaling	SCF-KIT_signaling	red
ATP6V1F::RAB6A	red&&RAB6A::EPS15	green				ATP6V1F::CBL	Insulin_Receptor_signaling	TGF_beta_Receptor_signaling	red
ATP6V1F::RAB6A	red&&RAB6A::GPC3	green				FOXO4::ATP6V1F	EGFR_signaling	Insulin_Receptor_signaling	red
ATP6V1F::RAB6A	red&&RAB6A::KRAS	green				FOXO4::ATP6V1F	ERBB2_signaling	Insulin_Receptor_signaling	red
ATP6V1F::RAB6A	red&&RAB6A::PTEN	green				FOXO4::ATP6V1F	ERBB4_signaling	Insulin_Receptor_signaling	red
ATP6V1F::RAB6A	red&&RAB6A::SMAD4	green				FOXO4::ATP6V1F	FGFR_signaling	Insulin_Receptor_signaling	red
ATP6V1F::RAB6A	red&&RAB6A::TSC1	green				ATP6V1F::FOXO4	Insulin_Receptor_signaling	NGF_signaling	red
ATP6V1F::CBL	red&&BCR::CBL	green				ATP6V1F::FOXO4	Insulin_Receptor_signaling	PDGF_signaling	red
ATP6V1F::CBL	red&&FN1::CBL	green				ATP6V1F::FOXO4	Insulin_Receptor_signaling	PIP3_activates_AKT_signaling	red
ATP6V1F::CBL	red&&HDAC1::CBL	green				ATP6V1F::FOXO4	Insulin_Receptor_signaling	SCF-KIT_signaling	red
ATP6V1F::CBL	red&&PIK3R2::CBL	green				GNAS::ATP6V1F	GPCR_signaling	Insulin_Receptor_signaling	red
ATP6V1F::CBL	red&&PSMD4::CBL	green				ATP6V1F::TRIM33	Insulin_Receptor_signaling	TGF_beta_Receptor_signaling	red
ATP6V1F::CBL	red&&AKT2::CBL	green				ATP6V1F::GPC4	Insulin_Receptor_signaling	Visual_Phototransduction	red
ATP6V1F::CBL	red&&ARHGEF12::CBL	green				ATP6V1F::TP53	Insulin_Receptor_signaling	NOTCH_signaling	red
ATP6V1F::CBL	red&&ATF1::CBL	green				TP53::MTMR4	NOTCH_signaling	TGF_beta_Receptor_signaling	red
ATP6V1F::CBL	red&&BRAF::CBL	green				TP53::PDGFC	NOTCH_signaling	PDGF_signaling	red
ATP6V1F::CBL	red&&CBL::CHN1	green				PRKAR1A::TP53	DAG_and_IP3_signaling	NOTCH_signaling	red
ATP6V1F::CBL	red&&CBL::CLTC	green				PRKAR1A::TP53	EGFR_signaling	NOTCH_signaling	red
ATP6V1F::CBL	red&&CBL::CREB1	green				PRKAR1A::TP53	ERBB2_signaling	NOTCH_signaling	red
ATP6V1F::CBL	red&&CBL::CREBBP	green				PRKAR1A::TP53	FGFR_signaling	NOTCH_signaling	red
ATP6V1F::CBL	red&&CBL::EGFR	green				PRKAR1A::TP53	GPCR_signaling	NOTCH_signaling	red
ATP6V1F::CBL	red&&CBL::FBXW7	green				PRKAR1A::TP53	NGF_signaling	NOTCH_signaling	red
ATP6V1F::CBL	red&&CBL::FGFR2	green				TP53::PRKAR1A	NOTCH_signaling	PDGF_signaling	red
ATP6V1F::CBL	red&&CBL::FGFR3	green				VIPR2::TP53	GPCR_signaling	NOTCH_signaling	red
ATP6V1F::CBL	red&&CBL::FOXO1	green				BMPR1A::TP53	BMP_signaling	NOTCH_signaling	red
ATP6V1F::CBL	red&&CBL::FOXO3	green				FGFR1::TP53	EGFR_signaling	NOTCH_signaling	red
ATP6V1F::CBL	red&&CBL::GPC3	green				FGFR1::TP53	ERBB2_signaling	NOTCH_signaling	red
ATP6V1F::CBL	red&&CBL::HRAS	green				FGFR1::TP53	ERBB4_signaling	NOTCH_signaling	red
ATP6V1F::CBL	red&&CBL::KRAS	green				FGFR1::TP53	FGFR_signaling	NOTCH_signaling	red
ATP6V1F::CBL	red&&CBL::MDM2	green				FGFR1::TP53	IGF1R_signaling	NOTCH_signaling	red
ATP6V1F::CBL	red&&CBL::NRAS	green				FGFR1::TP53	Insulin_Receptor_signaling	NOTCH_signaling	red
ATP6V1F::CBL	red&&CBL::PIK3CA	green				FGFR1::TP53	NGF_signaling	NOTCH_signaling	red
ATP6V1F::CBL	red&&CBL::PIK3R1	green				TP53::FGFR1	NOTCH_signaling	PDGF_signaling	red
ATP6V1F::CBL	red&&CBL::PTCH1	green				TP53::FGFR1	NOTCH_signaling	PIP3_activates_AKT_signaling	red
ATP6V1F::CBL	red&&CBL::PTEN	green				TP53::FGFR1	NOTCH_signaling	SCF-KIT_signaling	red
ATP6V1F::CBL	red&&CBL::PTPN11	green				PDGFRA::TP53	EGFR_signaling	NOTCH_signaling	red
ATP6V1F::CBL	red&&CBL::SMAD4	green				PDGFRA::TP53	ERBB2_signaling	NOTCH_signaling	red
ATP6V1F::CBL	red&&CBL::TSC1	green				PDGFRA::TP53	ERBB4_signaling	NOTCH_signaling	red
ATP6V1F::FOXO4	red&&BCR::FOXO4	green				PDGFRA::TP53	FGFR_signaling	NOTCH_signaling	red
ATP6V1F::FOXO4	red&&FN1::FOXO4	green				PDGFRA::TP53	NGF_signaling	NOTCH_signaling	red
ATP6V1F::FOXO4	red&&PSMD4::FOXO4	green				TP53::PDGFRA	NOTCH_signaling	PDGF_signaling	red
ATP6V1F::FOXO4	red&&ARHGEF12::FOXO4	green				TP53::PDGFRA	NOTCH_signaling	PIP3_activates_AKT_signaling	red
ATP6V1F::FOXO4	red&&CHN1::FOXO4	green				TP53::PDGFRA	NOTCH_signaling	SCF-KIT_signaling	red
ATP6V1F::FOXO4	red&&CLTC::FOXO4	green				TP53::RHOH	NOTCH_signaling	Rho_GTPases_signaling	red
ATP6V1F::FOXO4	red&&CREBBP::FOXO4	green				TSHR::TP53	GPCR_signaling	NOTCH_signaling	red
ATP6V1F::FOXO4	red&&FBXW7::FOXO4	green				KIT::ATP6V1F	EGFR_signaling	Insulin_Receptor_signaling	red
ATP6V1F::FOXO4	red&&FOXO4::GPC3	green				KIT::ATP6V1F	ERBB2_signaling	Insulin_Receptor_signaling	red
ATP6V1F::FOXO4	red&&FOXO4::HRAS	green				KIT::ATP6V1F	ERBB4_signaling	Insulin_Receptor_signaling	red
ATP6V1F::FOXO4	red&&FOXO4::KRAS	green				KIT::ATP6V1F	FGFR_signaling	Insulin_Receptor_signaling	red
ATP6V1F::FOXO4	red&&FOXO4::PTCH1	green				ATP6V1F::KIT	Insulin_Receptor_signaling	NGF_signaling	red
ATP6V1F::FOXO4	red&&FOXO4::SMAD4	green				ATP6V1F::KIT	Insulin_Receptor_signaling	PDGF_signaling	red
ATP6V1F::FOXO4	red&&FOXO4::TRIM33	green				ATP6V1F::KIT	Insulin_Receptor_signaling	PIP3_activates_AKT_signaling	red
ATP6V1F::FOXO4	red&&FOXO4::TSC1	green				ATP6V1F::KIT	Insulin_Receptor_signaling	SCF-KIT_signaling	red
ATP6V1F::GNAS	red&&BCR::GNAS	green				KIT::MTMR4	EGFR_signaling	TGF_beta_Receptor_signaling	red
ATP6V1F::GNAS	red&&FN1::GNAS	green				KIT::MTMR4	ERBB2_signaling	TGF_beta_Receptor_signaling	red
ATP6V1F::GNAS	red&&PSMD4::GNAS	green				KIT::MTMR4	ERBB4_signaling	TGF_beta_Receptor_signaling	red
ATP6V1F::GNAS	red&&CHN1::GNAS	green				KIT::MTMR4	FGFR_signaling	TGF_beta_Receptor_signaling	red
ATP6V1F::GNAS	red&&CLTC::GNAS	green				KIT::MTMR4	NGF_signaling	TGF_beta_Receptor_signaling	red
ATP6V1F::GNAS	red&&EPS15::GNAS	green				KIT::MTMR4	PDGF_signaling	TGF_beta_Receptor_signaling	red
ATP6V1F::GNAS	red&&FBXW7::GNAS	green				KIT::MTMR4	PIP3_activates_AKT_signaling	TGF_beta_Receptor_signaling	red
ATP6V1F::GNAS	red&&FOXO3::GNAS	green				KIT::MTMR4	SCF-KIT_signaling	TGF_beta_Receptor_signaling	red
ATP6V1F::GNAS	red&&GNAS::GPC3	green				PRKAR1A::KIT	DAG_and_IP3_signaling	ERBB4_signaling	red
ATP6V1F::GNAS	red&&GNAS::PTEN	green				PRKAR1A::KIT	DAG_and_IP3_signaling	PIP3_activates_AKT_signaling	red
ATP6V1F::GNAS	red&&GNAS::SMAD4	green				PRKAR1A::KIT	DAG_and_IP3_signaling	SCF-KIT_signaling	red
ATP6V1F::GNAS	red&&GNAS::TSC1	green				KIT::PRKAR1A	ERBB4_signaling	GPCR_signaling	red
ATP6V1F::TRIM33	red&&ATP6V0A4::TRIM33	green				PRKAR1A::KIT	GPCR_signaling	PIP3_activates_AKT_signaling	red
ATP6V1F::TRIM33	red&&BCR::TRIM33	green				PRKAR1A::KIT	GPCR_signaling	SCF-KIT_signaling	red
ATP6V1F::TRIM33	red&&PIK3R2::TRIM33	green				BMPR1A::KIT	BMP_signaling	EGFR_signaling	red
ATP6V1F::TRIM33	red&&PSMD4::TRIM33	green				BMPR1A::KIT	BMP_signaling	ERBB2_signaling	red
ATP6V1F::TRIM33	red&&VPS35::TRIM33	green				BMPR1A::KIT	BMP_signaling	ERBB4_signaling	red
ATP6V1F::TRIM33	red&&AKT1::TRIM33	green				BMPR1A::KIT	BMP_signaling	FGFR_signaling	red
ATP6V1F::TRIM33	red&&AKT2::TRIM33	green				BMPR1A::KIT	BMP_signaling	NGF_signaling	red
ATP6V1F::TRIM33	red&&ARHGEF12::TRIM33	green				BMPR1A::KIT	BMP_signaling	PDGF_signaling	red
ATP6V1F::TRIM33	red&&ATF1::TRIM33	green				BMPR1A::KIT	BMP_signaling	PIP3_activates_AKT_signaling	red
ATP6V1F::TRIM33	red&&BRAF::TRIM33	green				BMPR1A::KIT	BMP_signaling	SCF-KIT_signaling	red
ATP6V1F::TRIM33	red&&CCND1::TRIM33	green				KIT::TSHR	EGFR_signaling	GPCR_signaling	red
ATP6V1F::TRIM33	red&&CHN1::TRIM33	green				KIT::TSHR	ERBB2_signaling	GPCR_signaling	red
ATP6V1F::TRIM33	red&&CLTC::TRIM33	green				KIT::TSHR	ERBB4_signaling	GPCR_signaling	red
ATP6V1F::TRIM33	red&&CREB1::TRIM33	green				KIT::TSHR	FGFR_signaling	GPCR_signaling	red
ATP6V1F::TRIM33	red&&CREBBP::TRIM33	green				TSHR::KIT	GPCR_signaling	NGF_signaling	red
ATP6V1F::TRIM33	red&&EGFR::TRIM33	green				TSHR::KIT	GPCR_signaling	PDGF_signaling	red
ATP6V1F::TRIM33	red&&FBXW7::TRIM33	green				TSHR::KIT	GPCR_signaling	PIP3_activates_AKT_signaling	red
ATP6V1F::TRIM33	red&&FGFR2::TRIM33	green				TSHR::KIT	GPCR_signaling	SCF-KIT_signaling	red
ATP6V1F::TRIM33	red&&FGFR3::TRIM33	green				ATP6V1F::SYK	Insulin_Receptor_signaling	Integrin_alphaIIb_beta3_signaling	red
ATP6V1F::TRIM33	red&&FOXO1::TRIM33	green				SYK::MTMR4	Integrin_alphaIIb_beta3_signaling	TGF_beta_Receptor_signaling	red
ATP6V1F::TRIM33	red&&FOXO3::TRIM33	green				SYK::PDGFC	Integrin_alphaIIb_beta3_signaling	PDGF_signaling	red
ATP6V1F::TRIM33	red&&FOXO4::TRIM33	green				PRKAR1A::SYK	DAG_and_IP3_signaling	Integrin_alphaIIb_beta3_signaling	red
ATP6V1F::TRIM33	red&&GPC3::TRIM33	green				PRKAR1A::SYK	EGFR_signaling	Integrin_alphaIIb_beta3_signaling	red
ATP6V1F::TRIM33	red&&HRAS::TRIM33	green				PRKAR1A::SYK	ERBB2_signaling	Integrin_alphaIIb_beta3_signaling	red
ATP6V1F::TRIM33	red&&KRAS::TRIM33	green				PRKAR1A::SYK	FGFR_signaling	Integrin_alphaIIb_beta3_signaling	red
ATP6V1F::TRIM33	red&&MAML2::TRIM33	green				PRKAR1A::SYK	GPCR_signaling	Integrin_alphaIIb_beta3_signaling	red
ATP6V1F::TRIM33	red&&MDM2::TRIM33	green				SYK::PRKAR1A	Integrin_alphaIIb_beta3_signaling	NGF_signaling	red
ATP6V1F::TRIM33	red&&NRAS::TRIM33	green				SYK::PRKAR1A	Integrin_alphaIIb_beta3_signaling	PDGF_signaling	red
ATP6V1F::TRIM33	red&&PIK3CA::TRIM33	green				BMPR1A::SYK	BMP_signaling	Integrin_alphaIIb_beta3_signaling	red
ATP6V1F::TRIM33	red&&PIK3R1::TRIM33	green				TSHR::SYK	GPCR_signaling	Integrin_alphaIIb_beta3_signaling	red
ATP6V1F::TRIM33	red&&PTCH1::TRIM33	green				ATP6V0A4::BCR	Insulin_Receptor_signaling	Rho_GTPases_signaling	green
ATP6V1F::TRIM33	red&&PTEN::TRIM33	green				ATP6V0A4::FN1	Insulin_Receptor_signaling	Integrin_alphaIIb_beta3_signaling	green
ATP6V1F::TRIM33	red&&PTPN11::TRIM33	green				ATP6V0A4::PSMD4	Insulin_Receptor_signaling	WNT_signaling	green
ATP6V1F::TRIM33	red&&TRIM33::TSC1	green				ARHGEF12::ATP6V0A4	GPCR_signaling	Insulin_Receptor_signaling	green
ATP6V1F::GPC4	red&&BCR::GPC4	green				ATP6V0A4::ARHGEF12	Insulin_Receptor_signaling	NGF_signaling	green
ATP6V1F::GPC4	red&&GPC4::HDAC1	green				ATP6V0A4::ARHGEF12	Insulin_Receptor_signaling	Rho_GTPases_signaling	green
ATP6V1F::GPC4	red&&GPC4::PIK3R2	green				ATP6V0A4::ATF1	Insulin_Receptor_signaling	NGF_signaling	green
ATP6V1F::GPC4	red&&GPC4::PSMD4	green				BRAF::ATP6V0A4	FGFR_signaling	Insulin_Receptor_signaling	green
ATP6V1F::GPC4	red&&GPC4::VPS35	green				ATP6V0A4::BRAF	Insulin_Receptor_signaling	NGF_signaling	green
ATP6V1F::GPC4	red&&GPC4::AKT2	green				ATP6V0A4::CHN1	Insulin_Receptor_signaling	Rho_GTPases_signaling	green
ATP6V1F::GPC4	red&&GPC4::ARHGEF12	green				ATP6V0A4::CLTC	Insulin_Receptor_signaling	WNT_signaling	green
ATP6V1F::GPC4	red&&GPC4::ATF1	green				CREB1::ATP6V0A4	DAG_and_IP3_signaling	Insulin_Receptor_signaling	green
ATP6V1F::GPC4	red&&GPC4::BRAF	green				CREB1::ATP6V0A4	EGFR_signaling	Insulin_Receptor_signaling	green
ATP6V1F::GPC4	red&&GPC4::CHN1	green				CREB1::ATP6V0A4	ERBB2_signaling	Insulin_Receptor_signaling	green
ATP6V1F::GPC4	red&&GPC4::CREB1	green				CREB1::ATP6V0A4	ERBB4_signaling	Insulin_Receptor_signaling	green
ATP6V1F::GPC4	red&&GPC4::CREBBP	green				CREB1::ATP6V0A4	FGFR_signaling	Insulin_Receptor_signaling	green
ATP6V1F::GPC4	red&&GPC4::EGFR	green				CREB1::ATP6V0A4	GPCR_signaling	Insulin_Receptor_signaling	green
ATP6V1F::GPC4	red&&GPC4::FBXW7	green				ATP6V0A4::CREB1	Insulin_Receptor_signaling	NGF_signaling	green
ATP6V1F::GPC4	red&&GPC4::FGFR2	green				ATP6V0A4::CREB1	Insulin_Receptor_signaling	NOTCH_signaling	green
ATP6V1F::GPC4	red&&GPC4::FGFR3	green				ATP6V0A4::CREB1	Insulin_Receptor_signaling	PDGF_signaling	green
ATP6V1F::GPC4	red&&GPC4::FOXO1	green				ATP6V0A4::CREB1	Insulin_Receptor_signaling	PIP3_activates_AKT_signaling	green
ATP6V1F::GPC4	red&&GPC4::FOXO3	green				ATP6V0A4::CREB1	Insulin_Receptor_signaling	SCF-KIT_signaling	green
ATP6V1F::GPC4	red&&GPC4::HRAS	green				ATP6V0A4::CREBBP	Insulin_Receptor_signaling	NOTCH_signaling	green
ATP6V1F::GPC4	red&&GPC4::KRAS	green				ATP6V0A4::CREBBP	Insulin_Receptor_signaling	WNT_signaling	green
ATP6V1F::GPC4	red&&GPC4::MAML2	green				EPS15::ATP6V0A4	EGFR_signaling	Insulin_Receptor_signaling	green
ATP6V1F::GPC4	red&&GPC4::MDM2	green				ATP6V0A4::FBXW7	Insulin_Receptor_signaling	NOTCH_signaling	green
ATP6V1F::GPC4	red&&GPC4::MEN1	green				FOXO1::ATP6V0A4	EGFR_signaling	Insulin_Receptor_signaling	green
ATP6V1F::GPC4	red&&GPC4::NRAS	green				FOXO1::ATP6V0A4	ERBB2_signaling	Insulin_Receptor_signaling	green
ATP6V1F::GPC4	red&&GPC4::PIK3CA	green				FOXO1::ATP6V0A4	ERBB4_signaling	Insulin_Receptor_signaling	green
ATP6V1F::GPC4	red&&GPC4::PIK3R1	green				FOXO1::ATP6V0A4	FGFR_signaling	Insulin_Receptor_signaling	green
ATP6V1F::GPC4	red&&GPC4::PTCH1	green				ATP6V0A4::FOXO1	Insulin_Receptor_signaling	NGF_signaling	green
ATP6V1F::GPC4	red&&GPC4::PTEN	green				ATP6V0A4::FOXO1	Insulin_Receptor_signaling	PDGF_signaling	green
ATP6V1F::GPC4	red&&GPC4::PTPN11	green				ATP6V0A4::FOXO1	Insulin_Receptor_signaling	PIP3_activates_AKT_signaling	green
ATP6V1F::GPC4	red&&GPC4::SMAD4	green				ATP6V0A4::FOXO1	Insulin_Receptor_signaling	SCF-KIT_signaling	green
ATP6V1F::GPC4	red&&GPC4::TSC1	green				FOXO3::ATP6V0A4	EGFR_signaling	Insulin_Receptor_signaling	green
ATP6V1F::TP53	red&&BCR::TP53	green				FOXO3::ATP6V0A4	ERBB2_signaling	Insulin_Receptor_signaling	green
ATP6V1F::TP53	red&&PSMD4::TP53	green				FOXO3::ATP6V0A4	ERBB4_signaling	Insulin_Receptor_signaling	green
ATP6V1F::TP53	red&&TP53::ARHGEF12	green				FOXO3::ATP6V0A4	FGFR_signaling	Insulin_Receptor_signaling	green
ATP6V1F::TP53	red&&TP53::CHN1	green				ATP6V0A4::FOXO3	Insulin_Receptor_signaling	NGF_signaling	green
ATP6V1F::TP53	red&&TP53::FOXO3	green				ATP6V0A4::FOXO3	Insulin_Receptor_signaling	PDGF_signaling	green
ATP6V1F::TP53	red&&TP53::GPC3	green				ATP6V0A4::FOXO3	Insulin_Receptor_signaling	PIP3_activates_AKT_signaling	green
ATP6V1F::TP53	red&&TP53::KRAS	green				ATP6V0A4::FOXO3	Insulin_Receptor_signaling	SCF-KIT_signaling	green
ATP6V1F::TP53	red&&TP53::PTEN	green				ATP6V0A4::GPC3	Insulin_Receptor_signaling	Visual_Phototransduction	green
ATP6V1F::TP53	red&&TP53::SMAD4	green				PTCH1::ATP6V0A4	GPCR_signaling	Insulin_Receptor_signaling	green
ATP6V1F::TP53	red&&TP53::TSC1	green				PTEN::ATP6V0A4	EGFR_signaling	Insulin_Receptor_signaling	green
MTMR4::TP53	red&&BCR::TP53	green				PTEN::ATP6V0A4	ERBB2_signaling	Insulin_Receptor_signaling	green
MTMR4::TP53	red&&PSMD4::TP53	green				PTEN::ATP6V0A4	ERBB4_signaling	Insulin_Receptor_signaling	green
MTMR4::TP53	red&&TP53::ARHGEF12	green				PTEN::ATP6V0A4	FGFR_signaling	Insulin_Receptor_signaling	green
MTMR4::TP53	red&&TP53::CHN1	green				ATP6V0A4::PTEN	Insulin_Receptor_signaling	NGF_signaling	green
MTMR4::TP53	red&&TP53::FOXO3	green				ATP6V0A4::PTEN	Insulin_Receptor_signaling	PDGF_signaling	green
MTMR4::TP53	red&&TP53::GPC3	green				ATP6V0A4::PTEN	Insulin_Receptor_signaling	PIP3_activates_AKT_signaling	green
MTMR4::TP53	red&&TP53::KRAS	green				ATP6V0A4::PTEN	Insulin_Receptor_signaling	SCF-KIT_signaling	green
MTMR4::TP53	red&&TP53::PTEN	green				SMAD4::ATP6V0A4	Activin_signaling	Insulin_Receptor_signaling	green
MTMR4::TP53	red&&TP53::SMAD4	green				SMAD4::ATP6V0A4	BMP_signaling	Insulin_Receptor_signaling	green
MTMR4::TP53	red&&TP53::TSC1	green				ATP6V0A4::SMAD4	Insulin_Receptor_signaling	TGF_beta_Receptor_signaling	green
PDGFC::TP53	red&&BCR::TP53	green				ATP6V0A4::TRIM33	Insulin_Receptor_signaling	TGF_beta_Receptor_signaling	green
PDGFC::TP53	red&&PSMD4::TP53	green				BCR::GPC4	Rho_GTPases_signaling	Visual_Phototransduction	green
PDGFC::TP53	red&&TP53::ARHGEF12	green				RAB6A::BCR	NOTCH_signaling	Rho_GTPases_signaling	green
PDGFC::TP53	red&&TP53::CHN1	green				TP53::BCR	NOTCH_signaling	Rho_GTPases_signaling	green
PDGFC::TP53	red&&TP53::FOXO3	green				BCR::VPS35	Rho_GTPases_signaling	WNT_signaling	green
PDGFC::TP53	red&&TP53::GPC3	green				AKT2::BCR	EGFR_signaling	Rho_GTPases_signaling	green
PDGFC::TP53	red&&TP53::KRAS	green				AKT2::BCR	ERBB2_signaling	Rho_GTPases_signaling	green
PDGFC::TP53	red&&TP53::PTEN	green				AKT2::BCR	ERBB4_signaling	Rho_GTPases_signaling	green
PDGFC::TP53	red&&TP53::SMAD4	green				AKT2::BCR	FGFR_signaling	Rho_GTPases_signaling	green
PDGFC::TP53	red&&TP53::TSC1	green				AKT2::BCR	GPCR_signaling	Rho_GTPases_signaling	green
PRKAR1A::TP53	red&&BCR::TP53	green				AKT2::BCR	IGF1R_signaling	Rho_GTPases_signaling	green
PRKAR1A::TP53	red&&PSMD4::TP53	green				AKT2::BCR	Insulin_Receptor_signaling	Rho_GTPases_signaling	green
PRKAR1A::TP53	red&&TP53::ARHGEF12	green				AKT2::BCR	NGF_signaling	Rho_GTPases_signaling	green
PRKAR1A::TP53	red&&TP53::CHN1	green				AKT2::BCR	PDGF_signaling	Rho_GTPases_signaling	green
PRKAR1A::TP53	red&&TP53::FOXO3	green				AKT2::BCR	PIP3_activates_AKT_signaling	Rho_GTPases_signaling	green
PRKAR1A::TP53	red&&TP53::GPC3	green				BCR::AKT2	Rho_GTPases_signaling	SCF-KIT_signaling	green
PRKAR1A::TP53	red&&TP53::KRAS	green				BCR::AKT2	Rho_GTPases_signaling	WNT_signaling	green
PRKAR1A::TP53	red&&TP53::PTEN	green				BRAF::BCR	FGFR_signaling	Rho_GTPases_signaling	green
PRKAR1A::TP53	red&&TP53::SMAD4	green				BRAF::BCR	NGF_signaling	Rho_GTPases_signaling	green
PRKAR1A::TP53	red&&TP53::TSC1	green				CBL::BCR	EGFR_signaling	Rho_GTPases_signaling	green
TP53::VIPR2	red&&BCR::TP53	green				CBL::BCR	FGFR_signaling	Rho_GTPases_signaling	green
TP53::VIPR2	red&&PSMD4::TP53	green				BCR::CBL	Rho_GTPases_signaling	SCF-KIT_signaling	green
TP53::VIPR2	red&&TP53::ARHGEF12	green				BCR::CBL	Rho_GTPases_signaling	TGF_beta_Receptor_signaling	green
TP53::VIPR2	red&&TP53::CHN1	green				BCR::CTNNB1	Rho_GTPases_signaling	WNT_signaling	green
TP53::VIPR2	red&&TP53::FOXO3	green				ATP6V1F::CTNNB1	Insulin_Receptor_signaling	WNT_signaling	red
TP53::VIPR2	red&&TP53::GPC3	green				MTMR4::CTNNB1	TGF_beta_Receptor_signaling	WNT_signaling	red
TP53::VIPR2	red&&TP53::KRAS	green				PDGFC::CTNNB1	PDGF_signaling	WNT_signaling	red
TP53::VIPR2	red&&TP53::PTEN	green				PRKAR1A::CTNNB1	DAG_and_IP3_signaling	WNT_signaling	red
TP53::VIPR2	red&&TP53::SMAD4	green				PRKAR1A::CTNNB1	EGFR_signaling	WNT_signaling	red
TP53::VIPR2	red&&TP53::TSC1	green				PRKAR1A::CTNNB1	ERBB2_signaling	WNT_signaling	red
TP53::BMPR1A	red&&BCR::TP53	green				PRKAR1A::CTNNB1	FGFR_signaling	WNT_signaling	red
TP53::BMPR1A	red&&PSMD4::TP53	green				PRKAR1A::CTNNB1	GPCR_signaling	WNT_signaling	red
TP53::BMPR1A	red&&TP53::ARHGEF12	green				PRKAR1A::CTNNB1	NGF_signaling	WNT_signaling	red
TP53::BMPR1A	red&&TP53::CHN1	green				PRKAR1A::CTNNB1	PDGF_signaling	WNT_signaling	red
TP53::BMPR1A	red&&TP53::FOXO3	green				BMPR1A::CTNNB1	BMP_signaling	WNT_signaling	red
TP53::BMPR1A	red&&TP53::GPC3	green				FGFR1::CTNNB1	EGFR_signaling	WNT_signaling	red
TP53::BMPR1A	red&&TP53::KRAS	green				FGFR1::CTNNB1	ERBB2_signaling	WNT_signaling	red
TP53::BMPR1A	red&&TP53::PTEN	green				FGFR1::CTNNB1	ERBB4_signaling	WNT_signaling	red
TP53::BMPR1A	red&&TP53::SMAD4	green				FGFR1::CTNNB1	FGFR_signaling	WNT_signaling	red
TP53::BMPR1A	red&&TP53::TSC1	green				FGFR1::CTNNB1	IGF1R_signaling	WNT_signaling	red
TP53::FGFR1	red&&BCR::TP53	green				FGFR1::CTNNB1	Insulin_Receptor_signaling	WNT_signaling	red
TP53::FGFR1	red&&PSMD4::TP53	green				FGFR1::CTNNB1	NGF_signaling	WNT_signaling	red
TP53::FGFR1	red&&TP53::ARHGEF12	green				FGFR1::CTNNB1	PDGF_signaling	WNT_signaling	red
TP53::FGFR1	red&&TP53::CHN1	green				FGFR1::CTNNB1	PIP3_activates_AKT_signaling	WNT_signaling	red
TP53::FGFR1	red&&TP53::FOXO3	green				FGFR1::CTNNB1	SCF-KIT_signaling	WNT_signaling	red
TP53::FGFR1	red&&TP53::GPC3	green				PDGFRA::CTNNB1	EGFR_signaling	WNT_signaling	red
TP53::FGFR1	red&&TP53::KRAS	green				PDGFRA::CTNNB1	ERBB2_signaling	WNT_signaling	red
TP53::FGFR1	red&&TP53::PTEN	green				PDGFRA::CTNNB1	ERBB4_signaling	WNT_signaling	red
TP53::FGFR1	red&&TP53::SMAD4	green				PDGFRA::CTNNB1	FGFR_signaling	WNT_signaling	red
TP53::FGFR1	red&&TP53::TSC1	green				PDGFRA::CTNNB1	NGF_signaling	WNT_signaling	red
TP53::PDGFRA	red&&BCR::TP53	green				PDGFRA::CTNNB1	PDGF_signaling	WNT_signaling	red
TP53::PDGFRA	red&&PSMD4::TP53	green				PDGFRA::CTNNB1	PIP3_activates_AKT_signaling	WNT_signaling	red
TP53::PDGFRA	red&&TP53::ARHGEF12	green				PDGFRA::CTNNB1	SCF-KIT_signaling	WNT_signaling	red
TP53::PDGFRA	red&&TP53::CHN1	green				TSHR::CTNNB1	GPCR_signaling	WNT_signaling	red
TP53::PDGFRA	red&&TP53::FOXO3	green				EPS15::BCR	EGFR_signaling	Rho_GTPases_signaling	green
TP53::PDGFRA	red&&TP53::GPC3	green				FOXO4::BCR	EGFR_signaling	Rho_GTPases_signaling	green
TP53::PDGFRA	red&&TP53::KRAS	green				FOXO4::BCR	ERBB2_signaling	Rho_GTPases_signaling	green
TP53::PDGFRA	red&&TP53::PTEN	green				FOXO4::BCR	ERBB4_signaling	Rho_GTPases_signaling	green
TP53::PDGFRA	red&&TP53::SMAD4	green				FOXO4::BCR	FGFR_signaling	Rho_GTPases_signaling	green
TP53::PDGFRA	red&&TP53::TSC1	green				FOXO4::BCR	NGF_signaling	Rho_GTPases_signaling	green
TP53::RHOH	red&&BCR::TP53	green				FOXO4::BCR	PDGF_signaling	Rho_GTPases_signaling	green
TP53::RHOH	red&&PSMD4::TP53	green				FOXO4::BCR	PIP3_activates_AKT_signaling	Rho_GTPases_signaling	green
TP53::RHOH	red&&TP53::ARHGEF12	green				BCR::FOXO4	Rho_GTPases_signaling	SCF-KIT_signaling	green
TP53::RHOH	red&&TP53::CHN1	green				GNAS::BCR	GPCR_signaling	Rho_GTPases_signaling	green
TP53::RHOH	red&&TP53::FOXO3	green				HSP90AA1::BCR	ERBB2_signaling	Rho_GTPases_signaling	green
TP53::RHOH	red&&TP53::GPC3	green				KIT::BCR	EGFR_signaling	Rho_GTPases_signaling	green
TP53::RHOH	red&&TP53::KRAS	green				KIT::BCR	ERBB2_signaling	Rho_GTPases_signaling	green
TP53::RHOH	red&&TP53::PTEN	green				KIT::BCR	ERBB4_signaling	Rho_GTPases_signaling	green
TP53::RHOH	red&&TP53::SMAD4	green				KIT::BCR	FGFR_signaling	Rho_GTPases_signaling	green
TP53::RHOH	red&&TP53::TSC1	green				KIT::BCR	NGF_signaling	Rho_GTPases_signaling	green
TP53::TSHR	red&&BCR::TP53	green				KIT::BCR	PDGF_signaling	Rho_GTPases_signaling	green
TP53::TSHR	red&&PSMD4::TP53	green				KIT::BCR	PIP3_activates_AKT_signaling	Rho_GTPases_signaling	green
TP53::TSHR	red&&TP53::ARHGEF12	green				BCR::KIT	Rho_GTPases_signaling	SCF-KIT_signaling	green
TP53::TSHR	red&&TP53::CHN1	green				MDM2::BCR	EGFR_signaling	Rho_GTPases_signaling	green
TP53::TSHR	red&&TP53::FOXO3	green				MDM2::BCR	ERBB2_signaling	Rho_GTPases_signaling	green
TP53::TSHR	red&&TP53::GPC3	green				MDM2::BCR	ERBB4_signaling	Rho_GTPases_signaling	green
TP53::TSHR	red&&TP53::KRAS	green				MDM2::BCR	FGFR_signaling	Rho_GTPases_signaling	green
TP53::TSHR	red&&TP53::PTEN	green				MDM2::BCR	NGF_signaling	Rho_GTPases_signaling	green
TP53::TSHR	red&&TP53::SMAD4	green				MDM2::BCR	PDGF_signaling	Rho_GTPases_signaling	green
TP53::TSHR	red&&TP53::TSC1	green				MDM2::BCR	PIP3_activates_AKT_signaling	Rho_GTPases_signaling	green
ATP6V1F::KIT	red&&BCR::KIT	green				BCR::MDM2	Rho_GTPases_signaling	SCF-KIT_signaling	green
ATP6V1F::KIT	red&&PSMD4::KIT	green				BCR::MEN1	Rho_GTPases_signaling	TGF_beta_Receptor_signaling	green
ATP6V1F::KIT	red&&ARHGEF12::KIT	green				BCR::MEN1	Rho_GTPases_signaling	WNT_signaling	green
ATP6V1F::KIT	red&&CHN1::KIT	green				SYK::BCR	Integrin_alphaIIb_beta3_signaling	Rho_GTPases_signaling	green
ATP6V1F::KIT	red&&CREBBP::KIT	green				BCR::TRIM33	Rho_GTPases_signaling	TGF_beta_Receptor_signaling	green
ATP6V1F::KIT	red&&FBXW7::KIT	green				TSC2::BCR	EGFR_signaling	Rho_GTPases_signaling	green
ATP6V1F::KIT	red&&GPC3::KIT	green				TSC2::BCR	ERBB2_signaling	Rho_GTPases_signaling	green
ATP6V1F::KIT	red&&HRAS::KIT	green				TSC2::BCR	ERBB4_signaling	Rho_GTPases_signaling	green
ATP6V1F::KIT	red&&KIT::PTCH1	green				TSC2::BCR	FGFR_signaling	Rho_GTPases_signaling	green
ATP6V1F::KIT	red&&KIT::SMAD4	green				TSC2::BCR	IGF1R_signaling	Rho_GTPases_signaling	green
ATP6V1F::KIT	red&&KIT::TSC1	green				TSC2::BCR	Insulin_Receptor_signaling	Rho_GTPases_signaling	green
MTMR4::KIT	red&&BCR::KIT	green				TSC2::BCR	NGF_signaling	Rho_GTPases_signaling	green
MTMR4::KIT	red&&PSMD4::KIT	green				TSC2::BCR	PDGF_signaling	Rho_GTPases_signaling	green
MTMR4::KIT	red&&ARHGEF12::KIT	green				TSC2::BCR	PIP3_activates_AKT_signaling	Rho_GTPases_signaling	green
MTMR4::KIT	red&&CHN1::KIT	green				BCR::TSC2	Rho_GTPases_signaling	SCF-KIT_signaling	green
MTMR4::KIT	red&&CREBBP::KIT	green				ROCK1::ATP6V1F	GPCR_signaling	Insulin_Receptor_signaling	red
MTMR4::KIT	red&&FBXW7::KIT	green				ROCK1::MTMR4	GPCR_signaling	TGF_beta_Receptor_signaling	red
MTMR4::KIT	red&&GPC3::KIT	green				ROCK1::PDGFC	GPCR_signaling	PDGF_signaling	red
MTMR4::KIT	red&&HRAS::KIT	green				BMPR1A::ROCK1	BMP_signaling	GPCR_signaling	red
MTMR4::KIT	red&&KIT::PTCH1	green				FGFR1::ROCK1	EGFR_signaling	GPCR_signaling	red
MTMR4::KIT	red&&KIT::SMAD4	green				FGFR1::ROCK1	ERBB2_signaling	GPCR_signaling	red
MTMR4::KIT	red&&KIT::TSC1	green				FGFR1::ROCK1	ERBB4_signaling	GPCR_signaling	red
PRKAR1A::KIT	red&&BCR::KIT	green				FGFR1::ROCK1	FGFR_signaling	GPCR_signaling	red
PRKAR1A::KIT	red&&PSMD4::KIT	green				ROCK1::FGFR1	GPCR_signaling	IGF1R_signaling	red
PRKAR1A::KIT	red&&ARHGEF12::KIT	green				ROCK1::FGFR1	GPCR_signaling	Insulin_Receptor_signaling	red
PRKAR1A::KIT	red&&CHN1::KIT	green				ROCK1::FGFR1	GPCR_signaling	NGF_signaling	red
PRKAR1A::KIT	red&&CREBBP::KIT	green				ROCK1::FGFR1	GPCR_signaling	PDGF_signaling	red
PRKAR1A::KIT	red&&FBXW7::KIT	green				ROCK1::FGFR1	GPCR_signaling	PIP3_activates_AKT_signaling	red
PRKAR1A::KIT	red&&GPC3::KIT	green				ROCK1::FGFR1	GPCR_signaling	SCF-KIT_signaling	red
PRKAR1A::KIT	red&&HRAS::KIT	green				ROCK1::RHOH	GPCR_signaling	Rho_GTPases_signaling	red
PRKAR1A::KIT	red&&KIT::PTCH1	green				ARHGAP1::TRRAP	Rho_GTPases_signaling	WNT_signaling	red
PRKAR1A::KIT	red&&KIT::SMAD4	green				ATP6V1F::TRRAP	Insulin_Receptor_signaling	WNT_signaling	red
PRKAR1A::KIT	red&&KIT::TSC1	green				COL4A2::TRRAP	PDGF_signaling	WNT_signaling	red
BMPR1A::KIT	red&&BCR::KIT	green				MTMR4::TRRAP	TGF_beta_Receptor_signaling	WNT_signaling	red
BMPR1A::KIT	red&&PSMD4::KIT	green				PDGFC::TRRAP	PDGF_signaling	WNT_signaling	red
BMPR1A::KIT	red&&ARHGEF12::KIT	green				PRKAR1A::TRRAP	DAG_and_IP3_signaling	WNT_signaling	red
BMPR1A::KIT	red&&CHN1::KIT	green				PRKAR1A::TRRAP	EGFR_signaling	WNT_signaling	red
BMPR1A::KIT	red&&CREBBP::KIT	green				PRKAR1A::TRRAP	ERBB2_signaling	WNT_signaling	red
BMPR1A::KIT	red&&FBXW7::KIT	green				PRKAR1A::TRRAP	FGFR_signaling	WNT_signaling	red
BMPR1A::KIT	red&&GPC3::KIT	green				PRKAR1A::TRRAP	GPCR_signaling	WNT_signaling	red
BMPR1A::KIT	red&&HRAS::KIT	green				PRKAR1A::TRRAP	NGF_signaling	WNT_signaling	red
BMPR1A::KIT	red&&KIT::PTCH1	green				PRKAR1A::TRRAP	PDGF_signaling	WNT_signaling	red
BMPR1A::KIT	red&&KIT::SMAD4	green				VIPR2::TRRAP	GPCR_signaling	WNT_signaling	red
BMPR1A::KIT	red&&KIT::TSC1	green				ARHGAP26::TRRAP	Rho_GTPases_signaling	WNT_signaling	red
KIT::TSHR	red&&BCR::KIT	green				BMPR1A::TRRAP	BMP_signaling	WNT_signaling	red
KIT::TSHR	red&&PSMD4::KIT	green				ERBB2::TRRAP	EGFR_signaling	WNT_signaling	red
KIT::TSHR	red&&ARHGEF12::KIT	green				ERBB2::TRRAP	ERBB2_signaling	WNT_signaling	red
KIT::TSHR	red&&CHN1::KIT	green				ERBB2::TRRAP	ERBB4_signaling	WNT_signaling	red
KIT::TSHR	red&&CREBBP::KIT	green				ERBB2::TRRAP	FGFR_signaling	WNT_signaling	red
KIT::TSHR	red&&FBXW7::KIT	green				ERBB2::TRRAP	NGF_signaling	WNT_signaling	red
KIT::TSHR	red&&GPC3::KIT	green				ERBB2::TRRAP	PDGF_signaling	WNT_signaling	red
KIT::TSHR	red&&HRAS::KIT	green				ERBB2::TRRAP	PIP3_activates_AKT_signaling	WNT_signaling	red
KIT::TSHR	red&&KIT::PTCH1	green				ERBB2::TRRAP	SCF-KIT_signaling	WNT_signaling	red
KIT::TSHR	red&&KIT::SMAD4	green				FGFR1::TRRAP	EGFR_signaling	WNT_signaling	red
KIT::TSHR	red&&KIT::TSC1	green				FGFR1::TRRAP	ERBB2_signaling	WNT_signaling	red
ATP6V1F::SYK	red&&BCR::SYK	green				FGFR1::TRRAP	ERBB4_signaling	WNT_signaling	red
ATP6V1F::SYK	red&&HDAC1::SYK	green				FGFR1::TRRAP	FGFR_signaling	WNT_signaling	red
ATP6V1F::SYK	red&&PIK3R2::SYK	green				FGFR1::TRRAP	IGF1R_signaling	WNT_signaling	red
ATP6V1F::SYK	red&&PSMD4::SYK	green				FGFR1::TRRAP	Insulin_Receptor_signaling	WNT_signaling	red
ATP6V1F::SYK	red&&ARHGEF12::SYK	green				FGFR1::TRRAP	NGF_signaling	WNT_signaling	red
ATP6V1F::SYK	red&&ATF1::SYK	green				FGFR1::TRRAP	PDGF_signaling	WNT_signaling	red
ATP6V1F::SYK	red&&CHN1::SYK	green				FGFR1::TRRAP	PIP3_activates_AKT_signaling	WNT_signaling	red
ATP6V1F::SYK	red&&CREB1::SYK	green				FGFR1::TRRAP	SCF-KIT_signaling	WNT_signaling	red
ATP6V1F::SYK	red&&CREBBP::SYK	green				GNAQ::TRRAP	GPCR_signaling	WNT_signaling	red
ATP6V1F::SYK	red&&EGFR::SYK	green				LCK::TRRAP	EGFR_signaling	WNT_signaling	red
ATP6V1F::SYK	red&&FBXW7::SYK	green				LCK::TRRAP	ERBB2_signaling	WNT_signaling	red
ATP6V1F::SYK	red&&FGFR2::SYK	green				LCK::TRRAP	ERBB4_signaling	WNT_signaling	red
ATP6V1F::SYK	red&&FGFR3::SYK	green				LCK::TRRAP	FGFR_signaling	WNT_signaling	red
ATP6V1F::SYK	red&&FOXO1::SYK	green				LCK::TRRAP	NGF_signaling	WNT_signaling	red
ATP6V1F::SYK	red&&FOXO3::SYK	green				LCK::TRRAP	PDGF_signaling	WNT_signaling	red
ATP6V1F::SYK	red&&GPC3::SYK	green				LCK::TRRAP	PIP3_activates_AKT_signaling	WNT_signaling	red
ATP6V1F::SYK	red&&HRAS::SYK	green				LCK::TRRAP	SCF-KIT_signaling	WNT_signaling	red
ATP6V1F::SYK	red&&NRAS::SYK	green				NOTCH1::TRRAP	NOTCH_signaling	WNT_signaling	red
ATP6V1F::SYK	red&&PIK3CA::SYK	green				PDGFB::TRRAP	EGFR_signaling	WNT_signaling	red
ATP6V1F::SYK	red&&PIK3R1::SYK	green				PDGFB::TRRAP	ERBB2_signaling	WNT_signaling	red
ATP6V1F::SYK	red&&PTCH1::SYK	green				PDGFB::TRRAP	ERBB4_signaling	WNT_signaling	red
ATP6V1F::SYK	red&&PTEN::SYK	green				PDGFB::TRRAP	FGFR_signaling	WNT_signaling	red
ATP6V1F::SYK	red&&PTPN11::SYK	green				PDGFB::TRRAP	NGF_signaling	WNT_signaling	red
ATP6V1F::SYK	red&&SMAD4::SYK	green				PDGFB::TRRAP	PDGF_signaling	WNT_signaling	red
ATP6V1F::SYK	red&&SYK::TSC1	green				PDGFB::TRRAP	PIP3_activates_AKT_signaling	WNT_signaling	red
MTMR4::SYK	red&&BCR::SYK	green				PDGFB::TRRAP	SCF-KIT_signaling	WNT_signaling	red
MTMR4::SYK	red&&HDAC1::SYK	green				PDGFRA::TRRAP	EGFR_signaling	WNT_signaling	red
MTMR4::SYK	red&&PIK3R2::SYK	green				PDGFRA::TRRAP	ERBB2_signaling	WNT_signaling	red
MTMR4::SYK	red&&PSMD4::SYK	green				PDGFRA::TRRAP	ERBB4_signaling	WNT_signaling	red
MTMR4::SYK	red&&ARHGEF12::SYK	green				PDGFRA::TRRAP	FGFR_signaling	WNT_signaling	red
MTMR4::SYK	red&&ATF1::SYK	green				PDGFRA::TRRAP	NGF_signaling	WNT_signaling	red
MTMR4::SYK	red&&CHN1::SYK	green				PDGFRA::TRRAP	PDGF_signaling	WNT_signaling	red
MTMR4::SYK	red&&CREB1::SYK	green				PDGFRA::TRRAP	PIP3_activates_AKT_signaling	WNT_signaling	red
MTMR4::SYK	red&&CREBBP::SYK	green				PDGFRA::TRRAP	SCF-KIT_signaling	WNT_signaling	red
MTMR4::SYK	red&&EGFR::SYK	green				PDGFRB::TRRAP	EGFR_signaling	WNT_signaling	red
MTMR4::SYK	red&&FBXW7::SYK	green				PDGFRB::TRRAP	ERBB2_signaling	WNT_signaling	red
MTMR4::SYK	red&&FGFR2::SYK	green				PDGFRB::TRRAP	ERBB4_signaling	WNT_signaling	red
MTMR4::SYK	red&&FGFR3::SYK	green				PDGFRB::TRRAP	FGFR_signaling	WNT_signaling	red
MTMR4::SYK	red&&FOXO1::SYK	green				PDGFRB::TRRAP	NGF_signaling	WNT_signaling	red
MTMR4::SYK	red&&FOXO3::SYK	green				PDGFRB::TRRAP	PDGF_signaling	WNT_signaling	red
MTMR4::SYK	red&&GPC3::SYK	green				PDGFRB::TRRAP	PIP3_activates_AKT_signaling	WNT_signaling	red
MTMR4::SYK	red&&HRAS::SYK	green				PDGFRB::TRRAP	SCF-KIT_signaling	WNT_signaling	red
MTMR4::SYK	red&&NRAS::SYK	green				RHOH::TRRAP	Rho_GTPases_signaling	WNT_signaling	red
MTMR4::SYK	red&&PIK3CA::SYK	green				STK11::TRRAP	IGF1R_signaling	WNT_signaling	red
MTMR4::SYK	red&&PIK3R1::SYK	green				STK11::TRRAP	Insulin_Receptor_signaling	WNT_signaling	red
MTMR4::SYK	red&&PTCH1::SYK	green				TSHR::TRRAP	GPCR_signaling	WNT_signaling	red
MTMR4::SYK	red&&PTEN::SYK	green				JAK2::ATP6V1F	ERBB4_signaling	Insulin_Receptor_signaling	red
MTMR4::SYK	red&&PTPN11::SYK	green				ATP6V1F::JAK2	Insulin_Receptor_signaling	Leptin_Signaling	red
MTMR4::SYK	red&&SMAD4::SYK	green				ATP6V1F::JAK2	Insulin_Receptor_signaling	SCF-KIT_signaling	red
MTMR4::SYK	red&&SYK::TSC1	green				JAK2::MTMR4	ERBB4_signaling	TGF_beta_Receptor_signaling	red
PDGFC::SYK	red&&BCR::SYK	green				JAK2::MTMR4	Leptin_Signaling	TGF_beta_Receptor_signaling	red
PDGFC::SYK	red&&HDAC1::SYK	green				JAK2::MTMR4	SCF-KIT_signaling	TGF_beta_Receptor_signaling	red
PDGFC::SYK	red&&PIK3R2::SYK	green				JAK2::PDGFC	ERBB4_signaling	PDGF_signaling	red
PDGFC::SYK	red&&PSMD4::SYK	green				JAK2::PDGFC	Leptin_Signaling	PDGF_signaling	red
PDGFC::SYK	red&&ARHGEF12::SYK	green				PDGFC::JAK2	PDGF_signaling	SCF-KIT_signaling	red
PDGFC::SYK	red&&ATF1::SYK	green				JAK2::PPP2R5C	ERBB4_signaling	WNT_signaling	red
PDGFC::SYK	red&&CHN1::SYK	green				JAK2::PPP2R5C	Leptin_Signaling	WNT_signaling	red
PDGFC::SYK	red&&CREB1::SYK	green				JAK2::PPP2R5C	SCF-KIT_signaling	WNT_signaling	red
PDGFC::SYK	red&&CREBBP::SYK	green				PRKAR1A::JAK2	DAG_and_IP3_signaling	ERBB4_signaling	red
PDGFC::SYK	red&&EGFR::SYK	green				PRKAR1A::JAK2	DAG_and_IP3_signaling	Leptin_Signaling	red
PDGFC::SYK	red&&FBXW7::SYK	green				PRKAR1A::JAK2	DAG_and_IP3_signaling	SCF-KIT_signaling	red
PDGFC::SYK	red&&FGFR2::SYK	green				PRKAR1A::JAK2	EGFR_signaling	ERBB4_signaling	red
PDGFC::SYK	red&&FGFR3::SYK	green				PRKAR1A::JAK2	EGFR_signaling	Leptin_Signaling	red
PDGFC::SYK	red&&FOXO1::SYK	green				PRKAR1A::JAK2	EGFR_signaling	SCF-KIT_signaling	red
PDGFC::SYK	red&&FOXO3::SYK	green				PRKAR1A::JAK2	ERBB2_signaling	ERBB4_signaling	red
PDGFC::SYK	red&&GPC3::SYK	green				PRKAR1A::JAK2	ERBB2_signaling	Leptin_Signaling	red
PDGFC::SYK	red&&HRAS::SYK	green				PRKAR1A::JAK2	ERBB2_signaling	SCF-KIT_signaling	red
PDGFC::SYK	red&&NRAS::SYK	green				JAK2::PRKAR1A	ERBB4_signaling	FGFR_signaling	red
PDGFC::SYK	red&&PIK3CA::SYK	green				JAK2::PRKAR1A	ERBB4_signaling	GPCR_signaling	red
PDGFC::SYK	red&&PIK3R1::SYK	green				JAK2::PRKAR1A	ERBB4_signaling	NGF_signaling	red
PDGFC::SYK	red&&PTCH1::SYK	green				JAK2::PRKAR1A	ERBB4_signaling	PDGF_signaling	red
PDGFC::SYK	red&&PTEN::SYK	green				PRKAR1A::JAK2	FGFR_signaling	Leptin_Signaling	red
PDGFC::SYK	red&&PTPN11::SYK	green				PRKAR1A::JAK2	FGFR_signaling	SCF-KIT_signaling	red
PDGFC::SYK	red&&SMAD4::SYK	green				PRKAR1A::JAK2	GPCR_signaling	Leptin_Signaling	red
PDGFC::SYK	red&&SYK::TSC1	green				PRKAR1A::JAK2	GPCR_signaling	SCF-KIT_signaling	red
PRKAR1A::SYK	red&&BCR::SYK	green				JAK2::PRKAR1A	Leptin_Signaling	NGF_signaling	red
PRKAR1A::SYK	red&&HDAC1::SYK	green				JAK2::PRKAR1A	Leptin_Signaling	PDGF_signaling	red
PRKAR1A::SYK	red&&PIK3R2::SYK	green				PRKAR1A::JAK2	NGF_signaling	SCF-KIT_signaling	red
PRKAR1A::SYK	red&&PSMD4::SYK	green				PRKAR1A::JAK2	PDGF_signaling	SCF-KIT_signaling	red
PRKAR1A::SYK	red&&ARHGEF12::SYK	green				BMPR1A::JAK2	BMP_signaling	ERBB4_signaling	red
PRKAR1A::SYK	red&&ATF1::SYK	green				BMPR1A::JAK2	BMP_signaling	Leptin_Signaling	red
PRKAR1A::SYK	red&&CHN1::SYK	green				BMPR1A::JAK2	BMP_signaling	SCF-KIT_signaling	red
PRKAR1A::SYK	red&&CREB1::SYK	green				ERBB2::JAK2	EGFR_signaling	Leptin_Signaling	red
PRKAR1A::SYK	red&&CREBBP::SYK	green				ERBB2::JAK2	ERBB2_signaling	Leptin_Signaling	red
PRKAR1A::SYK	red&&EGFR::SYK	green				ERBB2::JAK2	FGFR_signaling	Leptin_Signaling	red
PRKAR1A::SYK	red&&FBXW7::SYK	green				JAK2::ERBB2	Leptin_Signaling	NGF_signaling	red
PRKAR1A::SYK	red&&FGFR2::SYK	green				JAK2::ERBB2	Leptin_Signaling	PDGF_signaling	red
PRKAR1A::SYK	red&&FGFR3::SYK	green				JAK2::ERBB2	Leptin_Signaling	PIP3_activates_AKT_signaling	red
PRKAR1A::SYK	red&&FOXO1::SYK	green				FGFR1::JAK2	EGFR_signaling	Leptin_Signaling	red
PRKAR1A::SYK	red&&FOXO3::SYK	green				FGFR1::JAK2	ERBB2_signaling	Leptin_Signaling	red
PRKAR1A::SYK	red&&GPC3::SYK	green				FGFR1::JAK2	FGFR_signaling	Leptin_Signaling	red
PRKAR1A::SYK	red&&HRAS::SYK	green				FGFR1::JAK2	IGF1R_signaling	Leptin_Signaling	red
PRKAR1A::SYK	red&&NRAS::SYK	green				FGFR1::JAK2	Insulin_Receptor_signaling	Leptin_Signaling	red
PRKAR1A::SYK	red&&PIK3CA::SYK	green				JAK2::FGFR1	Leptin_Signaling	NGF_signaling	red
PRKAR1A::SYK	red&&PIK3R1::SYK	green				JAK2::FGFR1	Leptin_Signaling	PDGF_signaling	red
PRKAR1A::SYK	red&&PTCH1::SYK	green				JAK2::FGFR1	Leptin_Signaling	PIP3_activates_AKT_signaling	red
PRKAR1A::SYK	red&&PTEN::SYK	green				PDGFRA::JAK2	EGFR_signaling	Leptin_Signaling	red
PRKAR1A::SYK	red&&PTPN11::SYK	green				PDGFRA::JAK2	ERBB2_signaling	Leptin_Signaling	red
PRKAR1A::SYK	red&&SMAD4::SYK	green				PDGFRA::JAK2	FGFR_signaling	Leptin_Signaling	red
PRKAR1A::SYK	red&&SYK::TSC1	green				JAK2::PDGFRA	Leptin_Signaling	NGF_signaling	red
BMPR1A::SYK	red&&BCR::SYK	green				JAK2::PDGFRA	Leptin_Signaling	PDGF_signaling	red
BMPR1A::SYK	red&&HDAC1::SYK	green				JAK2::PDGFRA	Leptin_Signaling	PIP3_activates_AKT_signaling	red
BMPR1A::SYK	red&&PIK3R2::SYK	green				PDGFRB::JAK2	EGFR_signaling	Leptin_Signaling	red
BMPR1A::SYK	red&&PSMD4::SYK	green				PDGFRB::JAK2	ERBB2_signaling	Leptin_Signaling	red
BMPR1A::SYK	red&&ARHGEF12::SYK	green				PDGFRB::JAK2	FGFR_signaling	Leptin_Signaling	red
BMPR1A::SYK	red&&ATF1::SYK	green				JAK2::PDGFRB	Leptin_Signaling	NGF_signaling	red
BMPR1A::SYK	red&&CHN1::SYK	green				JAK2::PDGFRB	Leptin_Signaling	PDGF_signaling	red
BMPR1A::SYK	red&&CREB1::SYK	green				JAK2::PDGFRB	Leptin_Signaling	PIP3_activates_AKT_signaling	red
BMPR1A::SYK	red&&CREBBP::SYK	green				JAK2::TSHR	ERBB4_signaling	GPCR_signaling	red
BMPR1A::SYK	red&&EGFR::SYK	green				TSHR::JAK2	GPCR_signaling	Leptin_Signaling	red
BMPR1A::SYK	red&&FBXW7::SYK	green				TSHR::JAK2	GPCR_signaling	SCF-KIT_signaling	red
BMPR1A::SYK	red&&FGFR2::SYK	green				PIK3R2::FN1	EGFR_signaling	Integrin_alphaIIb_beta3_signaling	green
BMPR1A::SYK	red&&FGFR3::SYK	green				PIK3R2::FN1	ERBB2_signaling	Integrin_alphaIIb_beta3_signaling	green
BMPR1A::SYK	red&&FOXO1::SYK	green				PIK3R2::FN1	ERBB4_signaling	Integrin_alphaIIb_beta3_signaling	green
BMPR1A::SYK	red&&FOXO3::SYK	green				PIK3R2::FN1	FGFR_signaling	Integrin_alphaIIb_beta3_signaling	green
BMPR1A::SYK	red&&GPC3::SYK	green				PIK3R2::FN1	GPCR_signaling	Integrin_alphaIIb_beta3_signaling	green
BMPR1A::SYK	red&&HRAS::SYK	green				PIK3R2::FN1	IGF1R_signaling	Integrin_alphaIIb_beta3_signaling	green
BMPR1A::SYK	red&&NRAS::SYK	green				PIK3R2::FN1	Insulin_Receptor_signaling	Integrin_alphaIIb_beta3_signaling	green
BMPR1A::SYK	red&&PIK3CA::SYK	green				FN1::PIK3R2	Integrin_alphaIIb_beta3_signaling	NGF_signaling	green
BMPR1A::SYK	red&&PIK3R1::SYK	green				FN1::PIK3R2	Integrin_alphaIIb_beta3_signaling	PDGF_signaling	green
BMPR1A::SYK	red&&PTCH1::SYK	green				FN1::PIK3R2	Integrin_alphaIIb_beta3_signaling	PIP3_activates_AKT_signaling	green
BMPR1A::SYK	red&&PTEN::SYK	green				FN1::PIK3R2	Integrin_alphaIIb_beta3_signaling	Rho_GTPases_signaling	green
BMPR1A::SYK	red&&PTPN11::SYK	green				FN1::PIK3R2	Integrin_alphaIIb_beta3_signaling	SCF-KIT_signaling	green
BMPR1A::SYK	red&&SMAD4::SYK	green				FN1::RAB6A	Integrin_alphaIIb_beta3_signaling	NOTCH_signaling	green
BMPR1A::SYK	red&&SYK::TSC1	green				FN1::VPS35	Integrin_alphaIIb_beta3_signaling	WNT_signaling	green
SYK::TSHR	red&&BCR::SYK	green				AKT2::FN1	EGFR_signaling	Integrin_alphaIIb_beta3_signaling	green
SYK::TSHR	red&&HDAC1::SYK	green				AKT2::FN1	ERBB2_signaling	Integrin_alphaIIb_beta3_signaling	green
SYK::TSHR	red&&PIK3R2::SYK	green				AKT2::FN1	ERBB4_signaling	Integrin_alphaIIb_beta3_signaling	green
SYK::TSHR	red&&PSMD4::SYK	green				AKT2::FN1	FGFR_signaling	Integrin_alphaIIb_beta3_signaling	green
SYK::TSHR	red&&ARHGEF12::SYK	green				AKT2::FN1	GPCR_signaling	Integrin_alphaIIb_beta3_signaling	green
SYK::TSHR	red&&ATF1::SYK	green				AKT2::FN1	IGF1R_signaling	Integrin_alphaIIb_beta3_signaling	green
SYK::TSHR	red&&CHN1::SYK	green				AKT2::FN1	Insulin_Receptor_signaling	Integrin_alphaIIb_beta3_signaling	green
SYK::TSHR	red&&CREB1::SYK	green				FN1::AKT2	Integrin_alphaIIb_beta3_signaling	NGF_signaling	green
SYK::TSHR	red&&CREBBP::SYK	green				FN1::AKT2	Integrin_alphaIIb_beta3_signaling	PDGF_signaling	green
SYK::TSHR	red&&EGFR::SYK	green				FN1::AKT2	Integrin_alphaIIb_beta3_signaling	PIP3_activates_AKT_signaling	green
SYK::TSHR	red&&FBXW7::SYK	green				FN1::AKT2	Integrin_alphaIIb_beta3_signaling	SCF-KIT_signaling	green
SYK::TSHR	red&&FGFR2::SYK	green				FN1::AKT2	Integrin_alphaIIb_beta3_signaling	WNT_signaling	green
SYK::TSHR	red&&FGFR3::SYK	green				BRAF::FN1	FGFR_signaling	Integrin_alphaIIb_beta3_signaling	green
SYK::TSHR	red&&FOXO1::SYK	green				FN1::BRAF	Integrin_alphaIIb_beta3_signaling	NGF_signaling	green
SYK::TSHR	red&&FOXO3::SYK	green				CBL::FN1	EGFR_signaling	Integrin_alphaIIb_beta3_signaling	green
SYK::TSHR	red&&GPC3::SYK	green				CBL::FN1	FGFR_signaling	Integrin_alphaIIb_beta3_signaling	green
SYK::TSHR	red&&HRAS::SYK	green				FN1::CBL	Integrin_alphaIIb_beta3_signaling	SCF-KIT_signaling	green
SYK::TSHR	red&&NRAS::SYK	green				FN1::CBL	Integrin_alphaIIb_beta3_signaling	TGF_beta_Receptor_signaling	green
SYK::TSHR	red&&PIK3CA::SYK	green				EPS15::FN1	EGFR_signaling	Integrin_alphaIIb_beta3_signaling	green
SYK::TSHR	red&&PIK3R1::SYK	green				FOXO4::FN1	EGFR_signaling	Integrin_alphaIIb_beta3_signaling	green
SYK::TSHR	red&&PTCH1::SYK	green				FOXO4::FN1	ERBB2_signaling	Integrin_alphaIIb_beta3_signaling	green
SYK::TSHR	red&&PTEN::SYK	green				FOXO4::FN1	ERBB4_signaling	Integrin_alphaIIb_beta3_signaling	green
SYK::TSHR	red&&PTPN11::SYK	green				FOXO4::FN1	FGFR_signaling	Integrin_alphaIIb_beta3_signaling	green
SYK::TSHR	red&&SMAD4::SYK	green				FN1::FOXO4	Integrin_alphaIIb_beta3_signaling	NGF_signaling	green
SYK::TSHR	red&&SYK::TSC1	green				FN1::FOXO4	Integrin_alphaIIb_beta3_signaling	PDGF_signaling	green
BCR::CTNNB1	green&&ATP6V1F::CTNNB1	red				FN1::FOXO4	Integrin_alphaIIb_beta3_signaling	PIP3_activates_AKT_signaling	green
BCR::CTNNB1	green&&MTMR4::CTNNB1	red				FN1::FOXO4	Integrin_alphaIIb_beta3_signaling	SCF-KIT_signaling	green
BCR::CTNNB1	green&&PDGFC::CTNNB1	red				GNAS::FN1	GPCR_signaling	Integrin_alphaIIb_beta3_signaling	green
BCR::CTNNB1	green&&PRKAR1A::CTNNB1	red				HSP90AA1::FN1	ERBB2_signaling	Integrin_alphaIIb_beta3_signaling	green
BCR::CTNNB1	green&&BMPR1A::CTNNB1	red				MDM2::FN1	EGFR_signaling	Integrin_alphaIIb_beta3_signaling	green
BCR::CTNNB1	green&&CTNNB1::FGFR1	red				MDM2::FN1	ERBB2_signaling	Integrin_alphaIIb_beta3_signaling	green
BCR::CTNNB1	green&&CTNNB1::PDGFRA	red				MDM2::FN1	ERBB4_signaling	Integrin_alphaIIb_beta3_signaling	green
BCR::CTNNB1	green&&CTNNB1::TSHR	red				MDM2::FN1	FGFR_signaling	Integrin_alphaIIb_beta3_signaling	green
ATP6V1F::CTNNB1	red&&CTNNB1::FOXO3	green				FN1::MDM2	Integrin_alphaIIb_beta3_signaling	NGF_signaling	green
ATP6V1F::CTNNB1	red&&CTNNB1::GPC3	green				FN1::MDM2	Integrin_alphaIIb_beta3_signaling	PDGF_signaling	green
ATP6V1F::CTNNB1	red&&CTNNB1::HRAS	green				FN1::MDM2	Integrin_alphaIIb_beta3_signaling	PIP3_activates_AKT_signaling	green
ATP6V1F::CTNNB1	red&&CTNNB1::PTCH1	green				FN1::MDM2	Integrin_alphaIIb_beta3_signaling	SCF-KIT_signaling	green
ATP6V1F::CTNNB1	red&&CTNNB1::PTEN	green				FN1::MEN1	Integrin_alphaIIb_beta3_signaling	TGF_beta_Receptor_signaling	green
ATP6V1F::CTNNB1	red&&CTNNB1::SMAD4	green				FN1::MEN1	Integrin_alphaIIb_beta3_signaling	WNT_signaling	green
ATP6V1F::CTNNB1	red&&CTNNB1::TSC1	green				TSC2::FN1	EGFR_signaling	Integrin_alphaIIb_beta3_signaling	green
MTMR4::CTNNB1	red&&CTNNB1::FOXO3	green				TSC2::FN1	ERBB2_signaling	Integrin_alphaIIb_beta3_signaling	green
MTMR4::CTNNB1	red&&CTNNB1::GPC3	green				TSC2::FN1	ERBB4_signaling	Integrin_alphaIIb_beta3_signaling	green
MTMR4::CTNNB1	red&&CTNNB1::HRAS	green				TSC2::FN1	FGFR_signaling	Integrin_alphaIIb_beta3_signaling	green
MTMR4::CTNNB1	red&&CTNNB1::PTCH1	green				TSC2::FN1	IGF1R_signaling	Integrin_alphaIIb_beta3_signaling	green
MTMR4::CTNNB1	red&&CTNNB1::PTEN	green				TSC2::FN1	Insulin_Receptor_signaling	Integrin_alphaIIb_beta3_signaling	green
MTMR4::CTNNB1	red&&CTNNB1::SMAD4	green				FN1::TSC2	Integrin_alphaIIb_beta3_signaling	NGF_signaling	green
MTMR4::CTNNB1	red&&CTNNB1::TSC1	green				FN1::TSC2	Integrin_alphaIIb_beta3_signaling	PDGF_signaling	green
PDGFC::CTNNB1	red&&CTNNB1::FOXO3	green				FN1::TSC2	Integrin_alphaIIb_beta3_signaling	PIP3_activates_AKT_signaling	green
PDGFC::CTNNB1	red&&CTNNB1::GPC3	green				FN1::TSC2	Integrin_alphaIIb_beta3_signaling	SCF-KIT_signaling	green
PDGFC::CTNNB1	red&&CTNNB1::HRAS	green				HDAC1::GPC4	NGF_signaling	Visual_Phototransduction	green
PDGFC::CTNNB1	red&&CTNNB1::PTCH1	green				HDAC1::GPC4	NOTCH_signaling	Visual_Phototransduction	green
PDGFC::CTNNB1	red&&CTNNB1::PTEN	green				HDAC1::GPC4	TGF_beta_Receptor_signaling	Visual_Phototransduction	green
PDGFC::CTNNB1	red&&CTNNB1::SMAD4	green				GPC4::HDAC1	Visual_Phototransduction	WNT_signaling	green
PDGFC::CTNNB1	red&&CTNNB1::TSC1	green				PIK3R2::GPC4	EGFR_signaling	Visual_Phototransduction	green
PRKAR1A::CTNNB1	red&&CTNNB1::FOXO3	green				PIK3R2::GPC4	ERBB2_signaling	Visual_Phototransduction	green
PRKAR1A::CTNNB1	red&&CTNNB1::GPC3	green				PIK3R2::GPC4	ERBB4_signaling	Visual_Phototransduction	green
PRKAR1A::CTNNB1	red&&CTNNB1::HRAS	green				PIK3R2::GPC4	FGFR_signaling	Visual_Phototransduction	green
PRKAR1A::CTNNB1	red&&CTNNB1::PTCH1	green				PIK3R2::GPC4	GPCR_signaling	Visual_Phototransduction	green
PRKAR1A::CTNNB1	red&&CTNNB1::PTEN	green				PIK3R2::GPC4	IGF1R_signaling	Visual_Phototransduction	green
PRKAR1A::CTNNB1	red&&CTNNB1::SMAD4	green				PIK3R2::GPC4	Insulin_Receptor_signaling	Visual_Phototransduction	green
PRKAR1A::CTNNB1	red&&CTNNB1::TSC1	green				PIK3R2::GPC4	NGF_signaling	Visual_Phototransduction	green
BMPR1A::CTNNB1	red&&CTNNB1::FOXO3	green				PIK3R2::GPC4	PDGF_signaling	Visual_Phototransduction	green
BMPR1A::CTNNB1	red&&CTNNB1::GPC3	green				PIK3R2::GPC4	PIP3_activates_AKT_signaling	Visual_Phototransduction	green
BMPR1A::CTNNB1	red&&CTNNB1::HRAS	green				PIK3R2::GPC4	Rho_GTPases_signaling	Visual_Phototransduction	green
BMPR1A::CTNNB1	red&&CTNNB1::PTCH1	green				PIK3R2::GPC4	SCF-KIT_signaling	Visual_Phototransduction	green
BMPR1A::CTNNB1	red&&CTNNB1::PTEN	green				GPC4::PSMD4	Visual_Phototransduction	WNT_signaling	green
BMPR1A::CTNNB1	red&&CTNNB1::SMAD4	green				GPC4::VPS35	Visual_Phototransduction	WNT_signaling	green
BMPR1A::CTNNB1	red&&CTNNB1::TSC1	green				AKT2::GPC4	EGFR_signaling	Visual_Phototransduction	green
CTNNB1::FGFR1	red&&CTNNB1::FOXO3	green				AKT2::GPC4	ERBB2_signaling	Visual_Phototransduction	green
CTNNB1::FGFR1	red&&CTNNB1::GPC3	green				AKT2::GPC4	ERBB4_signaling	Visual_Phototransduction	green
CTNNB1::FGFR1	red&&CTNNB1::HRAS	green				AKT2::GPC4	FGFR_signaling	Visual_Phototransduction	green
CTNNB1::FGFR1	red&&CTNNB1::PTCH1	green				AKT2::GPC4	GPCR_signaling	Visual_Phototransduction	green
CTNNB1::FGFR1	red&&CTNNB1::PTEN	green				AKT2::GPC4	IGF1R_signaling	Visual_Phototransduction	green
CTNNB1::FGFR1	red&&CTNNB1::SMAD4	green				AKT2::GPC4	Insulin_Receptor_signaling	Visual_Phototransduction	green
CTNNB1::FGFR1	red&&CTNNB1::TSC1	green				AKT2::GPC4	NGF_signaling	Visual_Phototransduction	green
CTNNB1::PDGFRA	red&&CTNNB1::FOXO3	green				AKT2::GPC4	PDGF_signaling	Visual_Phototransduction	green
CTNNB1::PDGFRA	red&&CTNNB1::GPC3	green				AKT2::GPC4	PIP3_activates_AKT_signaling	Visual_Phototransduction	green
CTNNB1::PDGFRA	red&&CTNNB1::HRAS	green				AKT2::GPC4	SCF-KIT_signaling	Visual_Phototransduction	green
CTNNB1::PDGFRA	red&&CTNNB1::PTCH1	green				GPC4::AKT2	Visual_Phototransduction	WNT_signaling	green
CTNNB1::PDGFRA	red&&CTNNB1::PTEN	green				ARHGEF12::GPC4	GPCR_signaling	Visual_Phototransduction	green
CTNNB1::PDGFRA	red&&CTNNB1::SMAD4	green				ARHGEF12::GPC4	NGF_signaling	Visual_Phototransduction	green
CTNNB1::PDGFRA	red&&CTNNB1::TSC1	green				ARHGEF12::GPC4	Rho_GTPases_signaling	Visual_Phototransduction	green
CTNNB1::TSHR	red&&CTNNB1::FOXO3	green				ATF1::GPC4	NGF_signaling	Visual_Phototransduction	green
CTNNB1::TSHR	red&&CTNNB1::GPC3	green				BRAF::GPC4	FGFR_signaling	Visual_Phototransduction	green
CTNNB1::TSHR	red&&CTNNB1::HRAS	green				BRAF::GPC4	NGF_signaling	Visual_Phototransduction	green
CTNNB1::TSHR	red&&CTNNB1::PTCH1	green				CHN1::GPC4	Rho_GTPases_signaling	Visual_Phototransduction	green
CTNNB1::TSHR	red&&CTNNB1::PTEN	green				CREB1::GPC4	DAG_and_IP3_signaling	Visual_Phototransduction	green
CTNNB1::TSHR	red&&CTNNB1::SMAD4	green				CREB1::GPC4	EGFR_signaling	Visual_Phototransduction	green
CTNNB1::TSHR	red&&CTNNB1::TSC1	green				CREB1::GPC4	ERBB2_signaling	Visual_Phototransduction	green
ATP6V1F::ROCK1	red&&ROCK1::CHN1	green				CREB1::GPC4	ERBB4_signaling	Visual_Phototransduction	green
ATP6V1F::ROCK1	red&&ROCK1::GPC3	green				CREB1::GPC4	FGFR_signaling	Visual_Phototransduction	green
ATP6V1F::ROCK1	red&&ROCK1::PTEN	green				CREB1::GPC4	GPCR_signaling	Visual_Phototransduction	green
ATP6V1F::ROCK1	red&&ROCK1::TSC1	green				CREB1::GPC4	NGF_signaling	Visual_Phototransduction	green
MTMR4::ROCK1	red&&ROCK1::CHN1	green				CREB1::GPC4	NOTCH_signaling	Visual_Phototransduction	green
MTMR4::ROCK1	red&&ROCK1::GPC3	green				CREB1::GPC4	PDGF_signaling	Visual_Phototransduction	green
MTMR4::ROCK1	red&&ROCK1::PTEN	green				CREB1::GPC4	PIP3_activates_AKT_signaling	Visual_Phototransduction	green
MTMR4::ROCK1	red&&ROCK1::TSC1	green				CREB1::GPC4	SCF-KIT_signaling	Visual_Phototransduction	green
PDGFC::ROCK1	red&&ROCK1::CHN1	green				CREBBP::GPC4	NOTCH_signaling	Visual_Phototransduction	green
PDGFC::ROCK1	red&&ROCK1::GPC3	green				GPC4::CREBBP	Visual_Phototransduction	WNT_signaling	green
PDGFC::ROCK1	red&&ROCK1::PTEN	green				EGFR::GPC4	EGFR_signaling	Visual_Phototransduction	green
PDGFC::ROCK1	red&&ROCK1::TSC1	green				EGFR::GPC4	ERBB2_signaling	Visual_Phototransduction	green
ROCK1::BMPR1A	red&&ROCK1::CHN1	green				EGFR::GPC4	ERBB4_signaling	Visual_Phototransduction	green
ROCK1::BMPR1A	red&&ROCK1::GPC3	green				EGFR::GPC4	FGFR_signaling	Visual_Phototransduction	green
ROCK1::BMPR1A	red&&ROCK1::PTEN	green				EGFR::GPC4	GPCR_signaling	Visual_Phototransduction	green
ROCK1::BMPR1A	red&&ROCK1::TSC1	green				EGFR::GPC4	NGF_signaling	Visual_Phototransduction	green
ROCK1::FGFR1	red&&ROCK1::CHN1	green				EGFR::GPC4	PDGF_signaling	Visual_Phototransduction	green
ROCK1::FGFR1	red&&ROCK1::GPC3	green				EGFR::GPC4	PIP3_activates_AKT_signaling	Visual_Phototransduction	green
ROCK1::FGFR1	red&&ROCK1::PTEN	green				EGFR::GPC4	SCF-KIT_signaling	Visual_Phototransduction	green
ROCK1::FGFR1	red&&ROCK1::TSC1	green				FBXW7::GPC4	NOTCH_signaling	Visual_Phototransduction	green
ROCK1::RHOH	red&&ROCK1::CHN1	green				FGFR2::GPC4	EGFR_signaling	Visual_Phototransduction	green
ROCK1::RHOH	red&&ROCK1::GPC3	green				FGFR2::GPC4	ERBB2_signaling	Visual_Phototransduction	green
ROCK1::RHOH	red&&ROCK1::PTEN	green				FGFR2::GPC4	ERBB4_signaling	Visual_Phototransduction	green
ROCK1::RHOH	red&&ROCK1::TSC1	green				FGFR2::GPC4	FGFR_signaling	Visual_Phototransduction	green
ARHGAP1::TRRAP	red&&TRRAP::TSC1	green				FGFR2::GPC4	IGF1R_signaling	Visual_Phototransduction	green
ATP6V1F::TRRAP	red&&TRRAP::TSC1	green				FGFR2::GPC4	Insulin_Receptor_signaling	Visual_Phototransduction	green
COL4A2::TRRAP	red&&TRRAP::TSC1	green				FGFR2::GPC4	NGF_signaling	Visual_Phototransduction	green
MTMR4::TRRAP	red&&TRRAP::TSC1	green				FGFR2::GPC4	PDGF_signaling	Visual_Phototransduction	green
PDGFC::TRRAP	red&&TRRAP::TSC1	green				FGFR2::GPC4	PIP3_activates_AKT_signaling	Visual_Phototransduction	green
PRKAR1A::TRRAP	red&&TRRAP::TSC1	green				FGFR2::GPC4	SCF-KIT_signaling	Visual_Phototransduction	green
TRRAP::VIPR2	red&&TRRAP::TSC1	green				FGFR3::GPC4	EGFR_signaling	Visual_Phototransduction	green
TRRAP::ARHGAP26	red&&TRRAP::TSC1	green				FGFR3::GPC4	ERBB2_signaling	Visual_Phototransduction	green
TRRAP::BMPR1A	red&&TRRAP::TSC1	green				FGFR3::GPC4	ERBB4_signaling	Visual_Phototransduction	green
TRRAP::ERBB2	red&&TRRAP::TSC1	green				FGFR3::GPC4	FGFR_signaling	Visual_Phototransduction	green
TRRAP::FGFR1	red&&TRRAP::TSC1	green				FGFR3::GPC4	IGF1R_signaling	Visual_Phototransduction	green
TRRAP::GNAQ	red&&TRRAP::TSC1	green				FGFR3::GPC4	Insulin_Receptor_signaling	Visual_Phototransduction	green
TRRAP::LCK	red&&TRRAP::TSC1	green				FGFR3::GPC4	NGF_signaling	Visual_Phototransduction	green
TRRAP::LCK	red&&GPC3::LCK	green				FGFR3::GPC4	PDGF_signaling	Visual_Phototransduction	green
TRRAP::NOTCH1	red&&TRRAP::TSC1	green				FGFR3::GPC4	PIP3_activates_AKT_signaling	Visual_Phototransduction	green
TRRAP::PDGFB	red&&TRRAP::TSC1	green				FGFR3::GPC4	SCF-KIT_signaling	Visual_Phototransduction	green
TRRAP::PDGFRA	red&&TRRAP::TSC1	green				FOXO1::GPC4	EGFR_signaling	Visual_Phototransduction	green
TRRAP::PDGFRB	red&&TRRAP::TSC1	green				FOXO1::GPC4	ERBB2_signaling	Visual_Phototransduction	green
TRRAP::RHOH	red&&TRRAP::TSC1	green				FOXO1::GPC4	ERBB4_signaling	Visual_Phototransduction	green
TRRAP::STK11	red&&TRRAP::TSC1	green				FOXO1::GPC4	FGFR_signaling	Visual_Phototransduction	green
TRRAP::TSHR	red&&TRRAP::TSC1	green				FOXO1::GPC4	NGF_signaling	Visual_Phototransduction	green
ATP6V1F::JAK2	red&&FOXO3::JAK2	green				FOXO1::GPC4	PDGF_signaling	Visual_Phototransduction	green
ATP6V1F::JAK2	red&&GPC3::JAK2	green				FOXO1::GPC4	PIP3_activates_AKT_signaling	Visual_Phototransduction	green
ATP6V1F::JAK2	red&&JAK2::PTEN	green				FOXO1::GPC4	SCF-KIT_signaling	Visual_Phototransduction	green
ATP6V1F::JAK2	red&&JAK2::SMAD4	green				FOXO3::GPC4	EGFR_signaling	Visual_Phototransduction	green
ATP6V1F::JAK2	red&&JAK2::TSC1	green				FOXO3::GPC4	ERBB2_signaling	Visual_Phototransduction	green
MTMR4::JAK2	red&&FOXO3::JAK2	green				FOXO3::GPC4	ERBB4_signaling	Visual_Phototransduction	green
MTMR4::JAK2	red&&GPC3::JAK2	green				FOXO3::GPC4	FGFR_signaling	Visual_Phototransduction	green
MTMR4::JAK2	red&&JAK2::PTEN	green				FOXO3::GPC4	NGF_signaling	Visual_Phototransduction	green
MTMR4::JAK2	red&&JAK2::SMAD4	green				FOXO3::GPC4	PDGF_signaling	Visual_Phototransduction	green
MTMR4::JAK2	red&&JAK2::TSC1	green				FOXO3::GPC4	PIP3_activates_AKT_signaling	Visual_Phototransduction	green
PDGFC::JAK2	red&&FOXO3::JAK2	green				FOXO3::GPC4	SCF-KIT_signaling	Visual_Phototransduction	green
PDGFC::JAK2	red&&GPC3::JAK2	green				HRAS::GPC4	EGFR_signaling	Visual_Phototransduction	green
PDGFC::JAK2	red&&JAK2::PTEN	green				HRAS::GPC4	ERBB2_signaling	Visual_Phototransduction	green
PDGFC::JAK2	red&&JAK2::SMAD4	green				HRAS::GPC4	ERBB4_signaling	Visual_Phototransduction	green
PDGFC::JAK2	red&&JAK2::TSC1	green				HRAS::GPC4	FGFR_signaling	Visual_Phototransduction	green
PPP2R5C::JAK2	red&&FOXO3::JAK2	green				HRAS::GPC4	GPCR_signaling	Visual_Phototransduction	green
PPP2R5C::JAK2	red&&GPC3::JAK2	green				HRAS::GPC4	IGF1R_signaling	Visual_Phototransduction	green
PPP2R5C::JAK2	red&&JAK2::PTEN	green				HRAS::GPC4	Insulin_Receptor_signaling	Visual_Phototransduction	green
PPP2R5C::JAK2	red&&JAK2::SMAD4	green				HRAS::GPC4	Leptin_Signaling	Visual_Phototransduction	green
PPP2R5C::JAK2	red&&JAK2::TSC1	green				HRAS::GPC4	NGF_signaling	Visual_Phototransduction	green
PRKAR1A::JAK2	red&&FOXO3::JAK2	green				HRAS::GPC4	PDGF_signaling	Visual_Phototransduction	green
PRKAR1A::JAK2	red&&GPC3::JAK2	green				HRAS::GPC4	RAF_MAP_kinase_cascade	Visual_Phototransduction	green
PRKAR1A::JAK2	red&&JAK2::PTEN	green				HRAS::GPC4	SCF-KIT_signaling	Visual_Phototransduction	green
PRKAR1A::JAK2	red&&JAK2::SMAD4	green				KRAS::GPC4	EGFR_signaling	Visual_Phototransduction	green
PRKAR1A::JAK2	red&&JAK2::TSC1	green				KRAS::GPC4	ERBB2_signaling	Visual_Phototransduction	green
BMPR1A::JAK2	red&&FOXO3::JAK2	green				KRAS::GPC4	ERBB4_signaling	Visual_Phototransduction	green
BMPR1A::JAK2	red&&GPC3::JAK2	green				KRAS::GPC4	FGFR_signaling	Visual_Phototransduction	green
BMPR1A::JAK2	red&&JAK2::PTEN	green				KRAS::GPC4	GPCR_signaling	Visual_Phototransduction	green
BMPR1A::JAK2	red&&JAK2::SMAD4	green				KRAS::GPC4	IGF1R_signaling	Visual_Phototransduction	green
BMPR1A::JAK2	red&&JAK2::TSC1	green				KRAS::GPC4	Insulin_Receptor_signaling	Visual_Phototransduction	green
ERBB2::JAK2	red&&FOXO3::JAK2	green				KRAS::GPC4	Leptin_Signaling	Visual_Phototransduction	green
ERBB2::JAK2	red&&GPC3::JAK2	green				KRAS::GPC4	NGF_signaling	Visual_Phototransduction	green
ERBB2::JAK2	red&&JAK2::PTEN	green				KRAS::GPC4	PDGF_signaling	Visual_Phototransduction	green
ERBB2::JAK2	red&&JAK2::SMAD4	green				KRAS::GPC4	RAF_MAP_kinase_cascade	Visual_Phototransduction	green
ERBB2::JAK2	red&&JAK2::TSC1	green				KRAS::GPC4	SCF-KIT_signaling	Visual_Phototransduction	green
FGFR1::JAK2	red&&FOXO3::JAK2	green				MAML2::GPC4	NOTCH_signaling	Visual_Phototransduction	green
FGFR1::JAK2	red&&GPC3::JAK2	green				MDM2::GPC4	EGFR_signaling	Visual_Phototransduction	green
FGFR1::JAK2	red&&JAK2::PTEN	green				MDM2::GPC4	ERBB2_signaling	Visual_Phototransduction	green
FGFR1::JAK2	red&&JAK2::SMAD4	green				MDM2::GPC4	ERBB4_signaling	Visual_Phototransduction	green
FGFR1::JAK2	red&&JAK2::TSC1	green				MDM2::GPC4	FGFR_signaling	Visual_Phototransduction	green
JAK2::PDGFRA	red&&FOXO3::JAK2	green				MDM2::GPC4	NGF_signaling	Visual_Phototransduction	green
JAK2::PDGFRA	red&&GPC3::JAK2	green				MDM2::GPC4	PDGF_signaling	Visual_Phototransduction	green
JAK2::PDGFRA	red&&JAK2::PTEN	green				MDM2::GPC4	PIP3_activates_AKT_signaling	Visual_Phototransduction	green
JAK2::PDGFRA	red&&JAK2::SMAD4	green				MDM2::GPC4	SCF-KIT_signaling	Visual_Phototransduction	green
JAK2::PDGFRA	red&&JAK2::TSC1	green				MEN1::GPC4	TGF_beta_Receptor_signaling	Visual_Phototransduction	green
JAK2::PDGFRB	red&&FOXO3::JAK2	green				GPC4::MEN1	Visual_Phototransduction	WNT_signaling	green
JAK2::PDGFRB	red&&GPC3::JAK2	green				NRAS::GPC4	EGFR_signaling	Visual_Phototransduction	green
JAK2::PDGFRB	red&&JAK2::PTEN	green				NRAS::GPC4	ERBB2_signaling	Visual_Phototransduction	green
JAK2::PDGFRB	red&&JAK2::SMAD4	green				NRAS::GPC4	ERBB4_signaling	Visual_Phototransduction	green
JAK2::PDGFRB	red&&JAK2::TSC1	green				NRAS::GPC4	FGFR_signaling	Visual_Phototransduction	green
JAK2::TSHR	red&&FOXO3::JAK2	green				NRAS::GPC4	GPCR_signaling	Visual_Phototransduction	green
JAK2::TSHR	red&&GPC3::JAK2	green				NRAS::GPC4	IGF1R_signaling	Visual_Phototransduction	green
JAK2::TSHR	red&&JAK2::PTEN	green				NRAS::GPC4	Insulin_Receptor_signaling	Visual_Phototransduction	green
JAK2::TSHR	red&&JAK2::SMAD4	green				NRAS::GPC4	Leptin_Signaling	Visual_Phototransduction	green
JAK2::TSHR	red&&JAK2::TSC1	green				NRAS::GPC4	NGF_signaling	Visual_Phototransduction	green
HDAC1::ITCH	green&&ATP6V1F::ITCH	red				NRAS::GPC4	PDGF_signaling	Visual_Phototransduction	green
HDAC1::ITCH	green&&ITCH::PRKAR1A	red				NRAS::GPC4	RAF_MAP_kinase_cascade	Visual_Phototransduction	green
ATP6V1F::ITCH	red&&ITCH::CREBBP	green				NRAS::GPC4	SCF-KIT_signaling	Visual_Phototransduction	green
ATP6V1F::ITCH	red&&ITCH::EGFR	green				PIK3CA::GPC4	EGFR_signaling	Visual_Phototransduction	green
ATP6V1F::ITCH	red&&ITCH::PIK3CA	green				PIK3CA::GPC4	ERBB2_signaling	Visual_Phototransduction	green
ATP6V1F::ITCH	red&&ITCH::SMAD4	green				PIK3CA::GPC4	ERBB4_signaling	Visual_Phototransduction	green
ITCH::PRKAR1A	red&&ITCH::CREBBP	green				PIK3CA::GPC4	FGFR_signaling	Visual_Phototransduction	green
ITCH::PRKAR1A	red&&ITCH::EGFR	green				PIK3CA::GPC4	GPCR_signaling	Visual_Phototransduction	green
ITCH::PRKAR1A	red&&ITCH::PIK3CA	green				PIK3CA::GPC4	IGF1R_signaling	Visual_Phototransduction	green
ITCH::PRKAR1A	red&&ITCH::SMAD4	green				PIK3CA::GPC4	Insulin_Receptor_signaling	Visual_Phototransduction	green
ARHGAP1::LCK	red&&GPC3::LCK	green				PIK3CA::GPC4	NGF_signaling	Visual_Phototransduction	green
ATP6V1F::LCK	red&&GPC3::LCK	green				PIK3CA::GPC4	PDGF_signaling	Visual_Phototransduction	green
MTMR4::LCK	red&&GPC3::LCK	green				PIK3CA::GPC4	PIP3_activates_AKT_signaling	Visual_Phototransduction	green
PPP2R5C::LCK	red&&GPC3::LCK	green				PIK3CA::GPC4	SCF-KIT_signaling	Visual_Phototransduction	green
PRKAR1A::LCK	red&&GPC3::LCK	green				PIK3R1::GPC4	EGFR_signaling	Visual_Phototransduction	green
RHOT1::LCK	red&&GPC3::LCK	green				PIK3R1::GPC4	ERBB2_signaling	Visual_Phototransduction	green
VIPR2::LCK	red&&GPC3::LCK	green				PIK3R1::GPC4	ERBB4_signaling	Visual_Phototransduction	green
ARHGAP26::LCK	red&&GPC3::LCK	green				PIK3R1::GPC4	FGFR_signaling	Visual_Phototransduction	green
BMPR1A::LCK	red&&GPC3::LCK	green				PIK3R1::GPC4	GPCR_signaling	Visual_Phototransduction	green
EP300::LCK	red&&EP300::TSC1	green				PIK3R1::GPC4	IGF1R_signaling	Visual_Phototransduction	green
EP300::LCK	red&&GPC3::LCK	green				PIK3R1::GPC4	Insulin_Receptor_signaling	Visual_Phototransduction	green
GNAQ::LCK	red&&GPC3::LCK	green				PIK3R1::GPC4	NGF_signaling	Visual_Phototransduction	green
LCK::NOTCH1	red&&GPC3::LCK	green				PIK3R1::GPC4	PDGF_signaling	Visual_Phototransduction	green
LCK::RHOH	red&&GPC3::LCK	green				PIK3R1::GPC4	PIP3_activates_AKT_signaling	Visual_Phototransduction	green
LCK::STK11	red&&GPC3::LCK	green				PIK3R1::GPC4	SCF-KIT_signaling	Visual_Phototransduction	green
LCK::TSHR	red&&GPC3::LCK	green				PTCH1::GPC4	GPCR_signaling	Visual_Phototransduction	green
LEF1::SMAD4	green&&ATP6V1F::LEF1	red				PTEN::GPC4	EGFR_signaling	Visual_Phototransduction	green
LEF1::SMAD4	green&&COL4A2::LEF1	red				PTEN::GPC4	ERBB2_signaling	Visual_Phototransduction	green
LEF1::SMAD4	green&&LEF1::MTMR4	red				PTEN::GPC4	ERBB4_signaling	Visual_Phototransduction	green
LEF1::SMAD4	green&&LEF1::PDGFC	red				PTEN::GPC4	FGFR_signaling	Visual_Phototransduction	green
LEF1::SMAD4	green&&LEF1::PRKAR1A	red				PTEN::GPC4	NGF_signaling	Visual_Phototransduction	green
LEF1::SMAD4	green&&LEF1::BMPR1A	red				PTEN::GPC4	PDGF_signaling	Visual_Phototransduction	green
LEF1::SMAD4	green&&LEF1::ERBB2	red				PTEN::GPC4	PIP3_activates_AKT_signaling	Visual_Phototransduction	green
LEF1::SMAD4	green&&LEF1::FGFR1	red				PTEN::GPC4	SCF-KIT_signaling	Visual_Phototransduction	green
LEF1::SMAD4	green&&LEF1::PDGFRA	red				PTPN11::GPC4	EGFR_signaling	Visual_Phototransduction	green
LEF1::SMAD4	green&&LEF1::PDGFRB	red				PTPN11::GPC4	ERBB2_signaling	Visual_Phototransduction	green
LEF1::SMAD4	green&&LEF1::STK11	red				PTPN11::GPC4	ERBB4_signaling	Visual_Phototransduction	green
LEF1::SMAD4	green&&LEF1::TSHR	red				PTPN11::GPC4	FGFR_signaling	Visual_Phototransduction	green
ARHGAP1::SOCS1	red&&SOCS1::TSC1	green				PTPN11::GPC4	IGF1R_signaling	Visual_Phototransduction	green
ATP6V1F::SOCS1	red&&SOCS1::TSC1	green				PTPN11::GPC4	Insulin_Receptor_signaling	Visual_Phototransduction	green
COL4A2::SOCS1	red&&SOCS1::TSC1	green				PTPN11::GPC4	Leptin_Signaling	Visual_Phototransduction	green
MTMR4::SOCS1	red&&SOCS1::TSC1	green				PTPN11::GPC4	NGF_signaling	Visual_Phototransduction	green
PDGFC::SOCS1	red&&SOCS1::TSC1	green				PTPN11::GPC4	PDGF_signaling	Visual_Phototransduction	green
PPP2R5C::SOCS1	red&&SOCS1::TSC1	green				PTPN11::GPC4	PIP3_activates_AKT_signaling	Visual_Phototransduction	green
PRKAR1A::SOCS1	red&&SOCS1::TSC1	green				PTPN11::GPC4	SCF-KIT_signaling	Visual_Phototransduction	green
VIPR2::SOCS1	red&&SOCS1::TSC1	green				SMAD4::GPC4	Activin_signaling	Visual_Phototransduction	green
BMPR1A::SOCS1	red&&SOCS1::TSC1	green				SMAD4::GPC4	BMP_signaling	Visual_Phototransduction	green
GNAQ::SOCS1	red&&SOCS1::TSC1	green				SMAD4::GPC4	TGF_beta_Receptor_signaling	Visual_Phototransduction	green
SOCS1::STK11	red&&SOCS1::TSC1	green				TSC1::GPC4	IGF1R_signaling	Visual_Phototransduction	green
SOCS1::TSHR	red&&SOCS1::TSC1	green				TSC1::GPC4	Insulin_Receptor_signaling	Visual_Phototransduction	green
EP300::TSC1	green&&ARHGAP1::EP300	red				ITCH::HDAC1	ERBB4_signaling	NGF_signaling	green
EP300::TSC1	green&&ATP6V1F::EP300	red				ITCH::HDAC1	ERBB4_signaling	TGF_beta_Receptor_signaling	green
EP300::TSC1	green&&COL4A2::EP300	red				ITCH::HDAC1	ERBB4_signaling	WNT_signaling	green
EP300::TSC1	green&&MTMR4::EP300	red				ITCH::ATP6V1F	ERBB4_signaling	Insulin_Receptor_signaling	red
EP300::TSC1	green&&PDGFC::EP300	red				ATP6V1F::ITCH	Insulin_Receptor_signaling	NOTCH_signaling	red
EP300::TSC1	green&&PRKAR1A::EP300	red				PRKAR1A::ITCH	DAG_and_IP3_signaling	ERBB4_signaling	red
EP300::TSC1	green&&VIPR2::EP300	red				PRKAR1A::ITCH	DAG_and_IP3_signaling	NOTCH_signaling	red
EP300::TSC1	green&&ARHGAP26::EP300	red				PRKAR1A::ITCH	EGFR_signaling	ERBB4_signaling	red
EP300::TSC1	green&&BMPR1A::EP300	red				PRKAR1A::ITCH	EGFR_signaling	NOTCH_signaling	red
EP300::TSC1	green&&EP300::ERBB2	red				PRKAR1A::ITCH	ERBB2_signaling	ERBB4_signaling	red
EP300::TSC1	green&&EP300::FGFR1	red				PRKAR1A::ITCH	ERBB2_signaling	NOTCH_signaling	red
EP300::TSC1	green&&EP300::GNAQ	red				ITCH::PRKAR1A	ERBB4_signaling	FGFR_signaling	red
EP300::TSC1	green&&EP300::PDGFB	red				ITCH::PRKAR1A	ERBB4_signaling	GPCR_signaling	red
EP300::TSC1	green&&EP300::PDGFRA	red				ITCH::PRKAR1A	ERBB4_signaling	NGF_signaling	red
EP300::TSC1	green&&EP300::PDGFRB	red				ITCH::PRKAR1A	ERBB4_signaling	PDGF_signaling	red
EP300::TSC1	green&&EP300::RHOH	red				PRKAR1A::ITCH	FGFR_signaling	NOTCH_signaling	red
EP300::TSC1	green&&EP300::STK11	red				PRKAR1A::ITCH	GPCR_signaling	NOTCH_signaling	red
EP300::TSC1	green&&EP300::TSHR	red				PRKAR1A::ITCH	NGF_signaling	NOTCH_signaling	red
NTRK1::SMAD4	green&&ATP6V1F::NTRK1	red				ITCH::PRKAR1A	NOTCH_signaling	PDGF_signaling	red
NTRK1::SMAD4	green&&PDGFC::NTRK1	red				PIK3R2::HDAC1	EGFR_signaling	NOTCH_signaling	green
NTRK1::SMAD4	green&&PPP2R5C::NTRK1	red				PIK3R2::HDAC1	EGFR_signaling	TGF_beta_Receptor_signaling	green
NTRK1::SMAD4	green&&NTRK1::TSHR	red				PIK3R2::HDAC1	EGFR_signaling	WNT_signaling	green
						PIK3R2::HDAC1	ERBB2_signaling	NOTCH_signaling	green
						PIK3R2::HDAC1	ERBB2_signaling	TGF_beta_Receptor_signaling	green
						PIK3R2::HDAC1	ERBB2_signaling	WNT_signaling	green
						PIK3R2::HDAC1	ERBB4_signaling	NOTCH_signaling	green
						PIK3R2::HDAC1	ERBB4_signaling	TGF_beta_Receptor_signaling	green
						PIK3R2::HDAC1	ERBB4_signaling	WNT_signaling	green
						PIK3R2::HDAC1	FGFR_signaling	NOTCH_signaling	green
						PIK3R2::HDAC1	FGFR_signaling	TGF_beta_Receptor_signaling	green
						PIK3R2::HDAC1	FGFR_signaling	WNT_signaling	green
						PIK3R2::HDAC1	GPCR_signaling	NOTCH_signaling	green
						PIK3R2::HDAC1	GPCR_signaling	TGF_beta_Receptor_signaling	green
						PIK3R2::HDAC1	GPCR_signaling	WNT_signaling	green
						PIK3R2::HDAC1	IGF1R_signaling	NOTCH_signaling	green
						PIK3R2::HDAC1	IGF1R_signaling	TGF_beta_Receptor_signaling	green
						PIK3R2::HDAC1	IGF1R_signaling	WNT_signaling	green
						PIK3R2::HDAC1	Insulin_Receptor_signaling	NOTCH_signaling	green
						PIK3R2::HDAC1	Insulin_Receptor_signaling	TGF_beta_Receptor_signaling	green
						PIK3R2::HDAC1	Insulin_Receptor_signaling	WNT_signaling	green
						HDAC1::PIK3R2	NOTCH_signaling	PDGF_signaling	green
						HDAC1::PIK3R2	NOTCH_signaling	PIP3_activates_AKT_signaling	green
						HDAC1::PIK3R2	NOTCH_signaling	Rho_GTPases_signaling	green
						HDAC1::PIK3R2	NOTCH_signaling	SCF-KIT_signaling	green
						PIK3R2::HDAC1	PDGF_signaling	TGF_beta_Receptor_signaling	green
						PIK3R2::HDAC1	PDGF_signaling	WNT_signaling	green
						PIK3R2::HDAC1	PIP3_activates_AKT_signaling	TGF_beta_Receptor_signaling	green
						PIK3R2::HDAC1	PIP3_activates_AKT_signaling	WNT_signaling	green
						PIK3R2::HDAC1	Rho_GTPases_signaling	TGF_beta_Receptor_signaling	green
						PIK3R2::HDAC1	Rho_GTPases_signaling	WNT_signaling	green
						PIK3R2::HDAC1	SCF-KIT_signaling	TGF_beta_Receptor_signaling	green
						PIK3R2::HDAC1	SCF-KIT_signaling	WNT_signaling	green
						AKT2::HDAC1	EGFR_signaling	NOTCH_signaling	green
						AKT2::HDAC1	EGFR_signaling	TGF_beta_Receptor_signaling	green
						AKT2::HDAC1	ERBB2_signaling	NOTCH_signaling	green
						AKT2::HDAC1	ERBB2_signaling	TGF_beta_Receptor_signaling	green
						AKT2::HDAC1	ERBB4_signaling	NOTCH_signaling	green
						AKT2::HDAC1	ERBB4_signaling	TGF_beta_Receptor_signaling	green
						AKT2::HDAC1	FGFR_signaling	NOTCH_signaling	green
						AKT2::HDAC1	FGFR_signaling	TGF_beta_Receptor_signaling	green
						AKT2::HDAC1	GPCR_signaling	NOTCH_signaling	green
						AKT2::HDAC1	GPCR_signaling	TGF_beta_Receptor_signaling	green
						AKT2::HDAC1	IGF1R_signaling	NOTCH_signaling	green
						AKT2::HDAC1	IGF1R_signaling	TGF_beta_Receptor_signaling	green
						AKT2::HDAC1	Insulin_Receptor_signaling	NOTCH_signaling	green
						AKT2::HDAC1	Insulin_Receptor_signaling	TGF_beta_Receptor_signaling	green
						HDAC1::AKT2	NOTCH_signaling	PDGF_signaling	green
						HDAC1::AKT2	NOTCH_signaling	PIP3_activates_AKT_signaling	green
						HDAC1::AKT2	NOTCH_signaling	SCF-KIT_signaling	green
						AKT2::HDAC1	PDGF_signaling	TGF_beta_Receptor_signaling	green
						AKT2::HDAC1	PIP3_activates_AKT_signaling	TGF_beta_Receptor_signaling	green
						AKT2::HDAC1	SCF-KIT_signaling	TGF_beta_Receptor_signaling	green
						BRAF::HDAC1	FGFR_signaling	NOTCH_signaling	green
						BRAF::HDAC1	FGFR_signaling	TGF_beta_Receptor_signaling	green
						BRAF::HDAC1	FGFR_signaling	WNT_signaling	green
						CBL::HDAC1	EGFR_signaling	NGF_signaling	green
						CBL::HDAC1	EGFR_signaling	NOTCH_signaling	green
						CBL::HDAC1	EGFR_signaling	WNT_signaling	green
						CBL::HDAC1	FGFR_signaling	NGF_signaling	green
						CBL::HDAC1	FGFR_signaling	NOTCH_signaling	green
						CBL::HDAC1	FGFR_signaling	WNT_signaling	green
						HDAC1::CBL	NGF_signaling	SCF-KIT_signaling	green
						HDAC1::CBL	NOTCH_signaling	SCF-KIT_signaling	green
						CBL::HDAC1	SCF-KIT_signaling	WNT_signaling	green
						EPS15::HDAC1	EGFR_signaling	NGF_signaling	green
						EPS15::HDAC1	EGFR_signaling	NOTCH_signaling	green
						EPS15::HDAC1	EGFR_signaling	TGF_beta_Receptor_signaling	green
						EPS15::HDAC1	EGFR_signaling	WNT_signaling	green
						MDM2::HDAC1	EGFR_signaling	NOTCH_signaling	green
						MDM2::HDAC1	EGFR_signaling	TGF_beta_Receptor_signaling	green
						MDM2::HDAC1	EGFR_signaling	WNT_signaling	green
						MDM2::HDAC1	ERBB2_signaling	NOTCH_signaling	green
						MDM2::HDAC1	ERBB2_signaling	TGF_beta_Receptor_signaling	green
						MDM2::HDAC1	ERBB2_signaling	WNT_signaling	green
						MDM2::HDAC1	ERBB4_signaling	NOTCH_signaling	green
						MDM2::HDAC1	ERBB4_signaling	TGF_beta_Receptor_signaling	green
						MDM2::HDAC1	ERBB4_signaling	WNT_signaling	green
						MDM2::HDAC1	FGFR_signaling	NOTCH_signaling	green
						MDM2::HDAC1	FGFR_signaling	TGF_beta_Receptor_signaling	green
						MDM2::HDAC1	FGFR_signaling	WNT_signaling	green
						HDAC1::MDM2	NOTCH_signaling	PDGF_signaling	green
						HDAC1::MDM2	NOTCH_signaling	PIP3_activates_AKT_signaling	green
						HDAC1::MDM2	NOTCH_signaling	SCF-KIT_signaling	green
						MDM2::HDAC1	PDGF_signaling	TGF_beta_Receptor_signaling	green
						MDM2::HDAC1	PDGF_signaling	WNT_signaling	green
						MDM2::HDAC1	PIP3_activates_AKT_signaling	TGF_beta_Receptor_signaling	green
						MDM2::HDAC1	PIP3_activates_AKT_signaling	WNT_signaling	green
						MDM2::HDAC1	SCF-KIT_signaling	TGF_beta_Receptor_signaling	green
						MDM2::HDAC1	SCF-KIT_signaling	WNT_signaling	green
						SYK::HDAC1	Integrin_alphaIIb_beta3_signaling	NGF_signaling	green
						SYK::HDAC1	Integrin_alphaIIb_beta3_signaling	NOTCH_signaling	green
						SYK::HDAC1	Integrin_alphaIIb_beta3_signaling	TGF_beta_Receptor_signaling	green
						SYK::HDAC1	Integrin_alphaIIb_beta3_signaling	WNT_signaling	green
						LCK::ARHGAP1	EGFR_signaling	Rho_GTPases_signaling	red
						LCK::ARHGAP1	ERBB2_signaling	Rho_GTPases_signaling	red
						LCK::ARHGAP1	ERBB4_signaling	Rho_GTPases_signaling	red
						LCK::ARHGAP1	FGFR_signaling	Rho_GTPases_signaling	red
						LCK::ARHGAP1	NGF_signaling	Rho_GTPases_signaling	red
						LCK::ARHGAP1	PDGF_signaling	Rho_GTPases_signaling	red
						LCK::ARHGAP1	PIP3_activates_AKT_signaling	Rho_GTPases_signaling	red
						ARHGAP1::LCK	Rho_GTPases_signaling	SCF-KIT_signaling	red
						LCK::ATP6V1F	EGFR_signaling	Insulin_Receptor_signaling	red
						LCK::ATP6V1F	ERBB2_signaling	Insulin_Receptor_signaling	red
						LCK::ATP6V1F	ERBB4_signaling	Insulin_Receptor_signaling	red
						LCK::ATP6V1F	FGFR_signaling	Insulin_Receptor_signaling	red
						ATP6V1F::LCK	Insulin_Receptor_signaling	NGF_signaling	red
						ATP6V1F::LCK	Insulin_Receptor_signaling	PDGF_signaling	red
						ATP6V1F::LCK	Insulin_Receptor_signaling	PIP3_activates_AKT_signaling	red
						ATP6V1F::LCK	Insulin_Receptor_signaling	SCF-KIT_signaling	red
						LCK::MTMR4	EGFR_signaling	TGF_beta_Receptor_signaling	red
						LCK::MTMR4	ERBB2_signaling	TGF_beta_Receptor_signaling	red
						LCK::MTMR4	ERBB4_signaling	TGF_beta_Receptor_signaling	red
						LCK::MTMR4	FGFR_signaling	TGF_beta_Receptor_signaling	red
						LCK::MTMR4	NGF_signaling	TGF_beta_Receptor_signaling	red
						LCK::MTMR4	PDGF_signaling	TGF_beta_Receptor_signaling	red
						LCK::MTMR4	PIP3_activates_AKT_signaling	TGF_beta_Receptor_signaling	red
						LCK::MTMR4	SCF-KIT_signaling	TGF_beta_Receptor_signaling	red
						LCK::PPP2R5C	EGFR_signaling	WNT_signaling	red
						LCK::PPP2R5C	ERBB2_signaling	WNT_signaling	red
						LCK::PPP2R5C	ERBB4_signaling	WNT_signaling	red
						LCK::PPP2R5C	FGFR_signaling	WNT_signaling	red
						LCK::PPP2R5C	NGF_signaling	WNT_signaling	red
						LCK::PPP2R5C	PDGF_signaling	WNT_signaling	red
						LCK::PPP2R5C	PIP3_activates_AKT_signaling	WNT_signaling	red
						LCK::PPP2R5C	SCF-KIT_signaling	WNT_signaling	red
						PRKAR1A::LCK	DAG_and_IP3_signaling	ERBB4_signaling	red
						PRKAR1A::LCK	DAG_and_IP3_signaling	PIP3_activates_AKT_signaling	red
						PRKAR1A::LCK	DAG_and_IP3_signaling	SCF-KIT_signaling	red
						LCK::PRKAR1A	ERBB4_signaling	GPCR_signaling	red
						PRKAR1A::LCK	GPCR_signaling	PIP3_activates_AKT_signaling	red
						PRKAR1A::LCK	GPCR_signaling	SCF-KIT_signaling	red
						LCK::RHOT1	EGFR_signaling	Rho_GTPases_signaling	red
						LCK::RHOT1	ERBB2_signaling	Rho_GTPases_signaling	red
						LCK::RHOT1	ERBB4_signaling	Rho_GTPases_signaling	red
						LCK::RHOT1	FGFR_signaling	Rho_GTPases_signaling	red
						LCK::RHOT1	NGF_signaling	Rho_GTPases_signaling	red
						LCK::RHOT1	PDGF_signaling	Rho_GTPases_signaling	red
						LCK::RHOT1	PIP3_activates_AKT_signaling	Rho_GTPases_signaling	red
						RHOT1::LCK	Rho_GTPases_signaling	SCF-KIT_signaling	red
						LCK::VIPR2	EGFR_signaling	GPCR_signaling	red
						LCK::VIPR2	ERBB2_signaling	GPCR_signaling	red
						LCK::VIPR2	ERBB4_signaling	GPCR_signaling	red
						LCK::VIPR2	FGFR_signaling	GPCR_signaling	red
						VIPR2::LCK	GPCR_signaling	NGF_signaling	red
						VIPR2::LCK	GPCR_signaling	PDGF_signaling	red
						VIPR2::LCK	GPCR_signaling	PIP3_activates_AKT_signaling	red
						VIPR2::LCK	GPCR_signaling	SCF-KIT_signaling	red
						LCK::ARHGAP26	EGFR_signaling	Rho_GTPases_signaling	red
						LCK::ARHGAP26	ERBB2_signaling	Rho_GTPases_signaling	red
						LCK::ARHGAP26	ERBB4_signaling	Rho_GTPases_signaling	red
						LCK::ARHGAP26	FGFR_signaling	Rho_GTPases_signaling	red
						LCK::ARHGAP26	NGF_signaling	Rho_GTPases_signaling	red
						LCK::ARHGAP26	PDGF_signaling	Rho_GTPases_signaling	red
						LCK::ARHGAP26	PIP3_activates_AKT_signaling	Rho_GTPases_signaling	red
						ARHGAP26::LCK	Rho_GTPases_signaling	SCF-KIT_signaling	red
						BMPR1A::LCK	BMP_signaling	EGFR_signaling	red
						BMPR1A::LCK	BMP_signaling	ERBB2_signaling	red
						BMPR1A::LCK	BMP_signaling	ERBB4_signaling	red
						BMPR1A::LCK	BMP_signaling	FGFR_signaling	red
						BMPR1A::LCK	BMP_signaling	NGF_signaling	red
						BMPR1A::LCK	BMP_signaling	PDGF_signaling	red
						BMPR1A::LCK	BMP_signaling	PIP3_activates_AKT_signaling	red
						BMPR1A::LCK	BMP_signaling	SCF-KIT_signaling	red
						LCK::EP300	EGFR_signaling	NOTCH_signaling	red
						LCK::EP300	EGFR_signaling	WNT_signaling	red
						LCK::EP300	ERBB2_signaling	NOTCH_signaling	red
						LCK::EP300	ERBB2_signaling	WNT_signaling	red
						LCK::EP300	ERBB4_signaling	NOTCH_signaling	red
						LCK::EP300	ERBB4_signaling	WNT_signaling	red
						LCK::EP300	FGFR_signaling	NOTCH_signaling	red
						LCK::EP300	FGFR_signaling	WNT_signaling	red
						LCK::EP300	NGF_signaling	NOTCH_signaling	red
						LCK::EP300	NGF_signaling	WNT_signaling	red
						EP300::LCK	NOTCH_signaling	PDGF_signaling	red
						EP300::LCK	NOTCH_signaling	PIP3_activates_AKT_signaling	red
						EP300::LCK	NOTCH_signaling	SCF-KIT_signaling	red
						LCK::EP300	PDGF_signaling	WNT_signaling	red
						LCK::EP300	PIP3_activates_AKT_signaling	WNT_signaling	red
						LCK::EP300	SCF-KIT_signaling	WNT_signaling	red
						LCK::GNAQ	EGFR_signaling	GPCR_signaling	red
						LCK::GNAQ	ERBB2_signaling	GPCR_signaling	red
						LCK::GNAQ	ERBB4_signaling	GPCR_signaling	red
						LCK::GNAQ	FGFR_signaling	GPCR_signaling	red
						GNAQ::LCK	GPCR_signaling	NGF_signaling	red
						GNAQ::LCK	GPCR_signaling	PDGF_signaling	red
						GNAQ::LCK	GPCR_signaling	PIP3_activates_AKT_signaling	red
						GNAQ::LCK	GPCR_signaling	SCF-KIT_signaling	red
						LCK::NOTCH1	EGFR_signaling	NOTCH_signaling	red
						LCK::NOTCH1	ERBB2_signaling	NOTCH_signaling	red
						LCK::NOTCH1	ERBB4_signaling	NOTCH_signaling	red
						LCK::NOTCH1	FGFR_signaling	NOTCH_signaling	red
						LCK::NOTCH1	NGF_signaling	NOTCH_signaling	red
						NOTCH1::LCK	NOTCH_signaling	PDGF_signaling	red
						NOTCH1::LCK	NOTCH_signaling	PIP3_activates_AKT_signaling	red
						NOTCH1::LCK	NOTCH_signaling	SCF-KIT_signaling	red
						LCK::RHOH	EGFR_signaling	Rho_GTPases_signaling	red
						LCK::RHOH	ERBB2_signaling	Rho_GTPases_signaling	red
						LCK::RHOH	ERBB4_signaling	Rho_GTPases_signaling	red
						LCK::RHOH	FGFR_signaling	Rho_GTPases_signaling	red
						LCK::RHOH	NGF_signaling	Rho_GTPases_signaling	red
						LCK::RHOH	PDGF_signaling	Rho_GTPases_signaling	red
						LCK::RHOH	PIP3_activates_AKT_signaling	Rho_GTPases_signaling	red
						RHOH::LCK	Rho_GTPases_signaling	SCF-KIT_signaling	red
						LCK::STK11	EGFR_signaling	IGF1R_signaling	red
						LCK::STK11	EGFR_signaling	Insulin_Receptor_signaling	red
						LCK::STK11	ERBB2_signaling	IGF1R_signaling	red
						LCK::STK11	ERBB2_signaling	Insulin_Receptor_signaling	red
						LCK::STK11	ERBB4_signaling	IGF1R_signaling	red
						LCK::STK11	ERBB4_signaling	Insulin_Receptor_signaling	red
						LCK::STK11	FGFR_signaling	IGF1R_signaling	red
						LCK::STK11	FGFR_signaling	Insulin_Receptor_signaling	red
						STK11::LCK	IGF1R_signaling	NGF_signaling	red
						STK11::LCK	IGF1R_signaling	PDGF_signaling	red
						STK11::LCK	IGF1R_signaling	PIP3_activates_AKT_signaling	red
						STK11::LCK	IGF1R_signaling	SCF-KIT_signaling	red
						STK11::LCK	Insulin_Receptor_signaling	NGF_signaling	red
						STK11::LCK	Insulin_Receptor_signaling	PDGF_signaling	red
						STK11::LCK	Insulin_Receptor_signaling	PIP3_activates_AKT_signaling	red
						STK11::LCK	Insulin_Receptor_signaling	SCF-KIT_signaling	red
						LCK::TSHR	EGFR_signaling	GPCR_signaling	red
						LCK::TSHR	ERBB2_signaling	GPCR_signaling	red
						LCK::TSHR	ERBB4_signaling	GPCR_signaling	red
						LCK::TSHR	FGFR_signaling	GPCR_signaling	red
						TSHR::LCK	GPCR_signaling	NGF_signaling	red
						TSHR::LCK	GPCR_signaling	PDGF_signaling	red
						TSHR::LCK	GPCR_signaling	PIP3_activates_AKT_signaling	red
						TSHR::LCK	GPCR_signaling	SCF-KIT_signaling	red
						ITCH::CREBBP	ERBB4_signaling	WNT_signaling	green
						EGFR::ITCH	EGFR_signaling	NOTCH_signaling	green
						EGFR::ITCH	ERBB2_signaling	NOTCH_signaling	green
						EGFR::ITCH	FGFR_signaling	NOTCH_signaling	green
						EGFR::ITCH	GPCR_signaling	NOTCH_signaling	green
						EGFR::ITCH	NGF_signaling	NOTCH_signaling	green
						ITCH::EGFR	NOTCH_signaling	PDGF_signaling	green
						ITCH::EGFR	NOTCH_signaling	PIP3_activates_AKT_signaling	green
						ITCH::EGFR	NOTCH_signaling	SCF-KIT_signaling	green
						PIK3CA::ITCH	EGFR_signaling	NOTCH_signaling	green
						PIK3CA::ITCH	ERBB2_signaling	NOTCH_signaling	green
						PIK3CA::ITCH	FGFR_signaling	NOTCH_signaling	green
						PIK3CA::ITCH	GPCR_signaling	NOTCH_signaling	green
						PIK3CA::ITCH	IGF1R_signaling	NOTCH_signaling	green
						PIK3CA::ITCH	Insulin_Receptor_signaling	NOTCH_signaling	green
						PIK3CA::ITCH	NGF_signaling	NOTCH_signaling	green
						ITCH::PIK3CA	NOTCH_signaling	PDGF_signaling	green
						ITCH::PIK3CA	NOTCH_signaling	PIP3_activates_AKT_signaling	green
						ITCH::PIK3CA	NOTCH_signaling	SCF-KIT_signaling	green
						SMAD4::ITCH	Activin_signaling	ERBB4_signaling	green
						SMAD4::ITCH	Activin_signaling	NOTCH_signaling	green
						SMAD4::ITCH	BMP_signaling	ERBB4_signaling	green
						SMAD4::ITCH	BMP_signaling	NOTCH_signaling	green
						ITCH::SMAD4	ERBB4_signaling	TGF_beta_Receptor_signaling	green
						ITCH::SMAD4	NOTCH_signaling	TGF_beta_Receptor_signaling	green
						SMAD4::LEF1	Activin_signaling	WNT_signaling	green
						SMAD4::LEF1	BMP_signaling	WNT_signaling	green
						SMAD4::LEF1	TGF_beta_Receptor_signaling	WNT_signaling	green
						ATP6V1F::LEF1	Insulin_Receptor_signaling	WNT_signaling	red
						COL4A2::LEF1	PDGF_signaling	WNT_signaling	red
						MTMR4::LEF1	TGF_beta_Receptor_signaling	WNT_signaling	red
						PDGFC::LEF1	PDGF_signaling	WNT_signaling	red
						PRKAR1A::LEF1	DAG_and_IP3_signaling	WNT_signaling	red
						PRKAR1A::LEF1	EGFR_signaling	WNT_signaling	red
						PRKAR1A::LEF1	ERBB2_signaling	WNT_signaling	red
						PRKAR1A::LEF1	FGFR_signaling	WNT_signaling	red
						PRKAR1A::LEF1	GPCR_signaling	WNT_signaling	red
						PRKAR1A::LEF1	NGF_signaling	WNT_signaling	red
						PRKAR1A::LEF1	PDGF_signaling	WNT_signaling	red
						BMPR1A::LEF1	BMP_signaling	WNT_signaling	red
						ERBB2::LEF1	EGFR_signaling	WNT_signaling	red
						ERBB2::LEF1	ERBB2_signaling	WNT_signaling	red
						ERBB2::LEF1	ERBB4_signaling	WNT_signaling	red
						ERBB2::LEF1	FGFR_signaling	WNT_signaling	red
						ERBB2::LEF1	NGF_signaling	WNT_signaling	red
						ERBB2::LEF1	PDGF_signaling	WNT_signaling	red
						ERBB2::LEF1	PIP3_activates_AKT_signaling	WNT_signaling	red
						ERBB2::LEF1	SCF-KIT_signaling	WNT_signaling	red
						FGFR1::LEF1	EGFR_signaling	WNT_signaling	red
						FGFR1::LEF1	ERBB2_signaling	WNT_signaling	red
						FGFR1::LEF1	ERBB4_signaling	WNT_signaling	red
						FGFR1::LEF1	FGFR_signaling	WNT_signaling	red
						FGFR1::LEF1	IGF1R_signaling	WNT_signaling	red
						FGFR1::LEF1	Insulin_Receptor_signaling	WNT_signaling	red
						FGFR1::LEF1	NGF_signaling	WNT_signaling	red
						FGFR1::LEF1	PDGF_signaling	WNT_signaling	red
						FGFR1::LEF1	PIP3_activates_AKT_signaling	WNT_signaling	red
						FGFR1::LEF1	SCF-KIT_signaling	WNT_signaling	red
						PDGFRA::LEF1	EGFR_signaling	WNT_signaling	red
						PDGFRA::LEF1	ERBB2_signaling	WNT_signaling	red
						PDGFRA::LEF1	ERBB4_signaling	WNT_signaling	red
						PDGFRA::LEF1	FGFR_signaling	WNT_signaling	red
						PDGFRA::LEF1	NGF_signaling	WNT_signaling	red
						PDGFRA::LEF1	PDGF_signaling	WNT_signaling	red
						PDGFRA::LEF1	PIP3_activates_AKT_signaling	WNT_signaling	red
						PDGFRA::LEF1	SCF-KIT_signaling	WNT_signaling	red
						PDGFRB::LEF1	EGFR_signaling	WNT_signaling	red
						PDGFRB::LEF1	ERBB2_signaling	WNT_signaling	red
						PDGFRB::LEF1	ERBB4_signaling	WNT_signaling	red
						PDGFRB::LEF1	FGFR_signaling	WNT_signaling	red
						PDGFRB::LEF1	NGF_signaling	WNT_signaling	red
						PDGFRB::LEF1	PDGF_signaling	WNT_signaling	red
						PDGFRB::LEF1	PIP3_activates_AKT_signaling	WNT_signaling	red
						PDGFRB::LEF1	SCF-KIT_signaling	WNT_signaling	red
						STK11::LEF1	IGF1R_signaling	WNT_signaling	red
						STK11::LEF1	Insulin_Receptor_signaling	WNT_signaling	red
						TSHR::LEF1	GPCR_signaling	WNT_signaling	red
						PIK3R2::PSMD4	EGFR_signaling	WNT_signaling	green
						PIK3R2::PSMD4	ERBB2_signaling	WNT_signaling	green
						PIK3R2::PSMD4	ERBB4_signaling	WNT_signaling	green
						PIK3R2::PSMD4	FGFR_signaling	WNT_signaling	green
						PIK3R2::PSMD4	GPCR_signaling	WNT_signaling	green
						PIK3R2::PSMD4	IGF1R_signaling	WNT_signaling	green
						PIK3R2::PSMD4	Insulin_Receptor_signaling	WNT_signaling	green
						PIK3R2::PSMD4	NGF_signaling	WNT_signaling	green
						PIK3R2::PSMD4	PDGF_signaling	WNT_signaling	green
						PIK3R2::PSMD4	PIP3_activates_AKT_signaling	WNT_signaling	green
						PIK3R2::PSMD4	Rho_GTPases_signaling	WNT_signaling	green
						PIK3R2::PSMD4	SCF-KIT_signaling	WNT_signaling	green
						PIK3R2::VPS35	EGFR_signaling	WNT_signaling	green
						PIK3R2::VPS35	ERBB2_signaling	WNT_signaling	green
						PIK3R2::VPS35	ERBB4_signaling	WNT_signaling	green
						PIK3R2::VPS35	FGFR_signaling	WNT_signaling	green
						PIK3R2::VPS35	GPCR_signaling	WNT_signaling	green
						PIK3R2::VPS35	IGF1R_signaling	WNT_signaling	green
						PIK3R2::VPS35	Insulin_Receptor_signaling	WNT_signaling	green
						PIK3R2::VPS35	NGF_signaling	WNT_signaling	green
						PIK3R2::VPS35	PDGF_signaling	WNT_signaling	green
						PIK3R2::VPS35	PIP3_activates_AKT_signaling	WNT_signaling	green
						PIK3R2::VPS35	Rho_GTPases_signaling	WNT_signaling	green
						PIK3R2::VPS35	SCF-KIT_signaling	WNT_signaling	green
						PIK3R2::AKT2	Rho_GTPases_signaling	WNT_signaling	green
						PIK3R2::CBL	ERBB2_signaling	TGF_beta_Receptor_signaling	green
						PIK3R2::CBL	ERBB4_signaling	TGF_beta_Receptor_signaling	green
						PIK3R2::CBL	GPCR_signaling	TGF_beta_Receptor_signaling	green
						PIK3R2::CBL	IGF1R_signaling	TGF_beta_Receptor_signaling	green
						PIK3R2::CBL	Insulin_Receptor_signaling	TGF_beta_Receptor_signaling	green
						PIK3R2::CBL	NGF_signaling	TGF_beta_Receptor_signaling	green
						PIK3R2::CBL	PDGF_signaling	TGF_beta_Receptor_signaling	green
						PIK3R2::CBL	PIP3_activates_AKT_signaling	TGF_beta_Receptor_signaling	green
						PIK3R2::CBL	Rho_GTPases_signaling	TGF_beta_Receptor_signaling	green
						PIK3R2::CCND1	EGFR_signaling	NOTCH_signaling	green
						PIK3R2::CCND1	ERBB2_signaling	NOTCH_signaling	green
						PIK3R2::CCND1	ERBB4_signaling	NOTCH_signaling	green
						PIK3R2::CCND1	FGFR_signaling	NOTCH_signaling	green
						PIK3R2::CCND1	GPCR_signaling	NOTCH_signaling	green
						PIK3R2::CCND1	IGF1R_signaling	NOTCH_signaling	green
						PIK3R2::CCND1	Insulin_Receptor_signaling	NOTCH_signaling	green
						PIK3R2::CCND1	NGF_signaling	NOTCH_signaling	green
						CCND1::PIK3R2	NOTCH_signaling	PDGF_signaling	green
						CCND1::PIK3R2	NOTCH_signaling	PIP3_activates_AKT_signaling	green
						CCND1::PIK3R2	NOTCH_signaling	Rho_GTPases_signaling	green
						CCND1::PIK3R2	NOTCH_signaling	SCF-KIT_signaling	green
						PIK3R2::CLTC	EGFR_signaling	WNT_signaling	green
						PIK3R2::CLTC	ERBB2_signaling	WNT_signaling	green
						PIK3R2::CLTC	ERBB4_signaling	WNT_signaling	green
						PIK3R2::CLTC	FGFR_signaling	WNT_signaling	green
						PIK3R2::CLTC	GPCR_signaling	WNT_signaling	green
						PIK3R2::CLTC	IGF1R_signaling	WNT_signaling	green
						PIK3R2::CLTC	Insulin_Receptor_signaling	WNT_signaling	green
						PIK3R2::CLTC	NGF_signaling	WNT_signaling	green
						PIK3R2::CLTC	PDGF_signaling	WNT_signaling	green
						PIK3R2::CLTC	PIP3_activates_AKT_signaling	WNT_signaling	green
						PIK3R2::CLTC	Rho_GTPases_signaling	WNT_signaling	green
						PIK3R2::CLTC	SCF-KIT_signaling	WNT_signaling	green
						CREB1::PIK3R2	DAG_and_IP3_signaling	IGF1R_signaling	green
						CREB1::PIK3R2	DAG_and_IP3_signaling	Insulin_Receptor_signaling	green
						CREB1::PIK3R2	DAG_and_IP3_signaling	Rho_GTPases_signaling	green
						PIK3R2::CREB1	IGF1R_signaling	NOTCH_signaling	green
						PIK3R2::CREB1	Insulin_Receptor_signaling	NOTCH_signaling	green
						CREB1::PIK3R2	NOTCH_signaling	Rho_GTPases_signaling	green
						PIK3R2::CREBBP	EGFR_signaling	NOTCH_signaling	green
						PIK3R2::CREBBP	EGFR_signaling	WNT_signaling	green
						PIK3R2::CREBBP	ERBB2_signaling	NOTCH_signaling	green
						PIK3R2::CREBBP	ERBB2_signaling	WNT_signaling	green
						PIK3R2::CREBBP	ERBB4_signaling	NOTCH_signaling	green
						PIK3R2::CREBBP	ERBB4_signaling	WNT_signaling	green
						PIK3R2::CREBBP	FGFR_signaling	NOTCH_signaling	green
						PIK3R2::CREBBP	FGFR_signaling	WNT_signaling	green
						PIK3R2::CREBBP	GPCR_signaling	NOTCH_signaling	green
						PIK3R2::CREBBP	GPCR_signaling	WNT_signaling	green
						PIK3R2::CREBBP	IGF1R_signaling	NOTCH_signaling	green
						PIK3R2::CREBBP	IGF1R_signaling	WNT_signaling	green
						PIK3R2::CREBBP	Insulin_Receptor_signaling	NOTCH_signaling	green
						PIK3R2::CREBBP	Insulin_Receptor_signaling	WNT_signaling	green
						PIK3R2::CREBBP	NGF_signaling	NOTCH_signaling	green
						PIK3R2::CREBBP	NGF_signaling	WNT_signaling	green
						CREBBP::PIK3R2	NOTCH_signaling	PDGF_signaling	green
						CREBBP::PIK3R2	NOTCH_signaling	PIP3_activates_AKT_signaling	green
						CREBBP::PIK3R2	NOTCH_signaling	Rho_GTPases_signaling	green
						CREBBP::PIK3R2	NOTCH_signaling	SCF-KIT_signaling	green
						PIK3R2::CREBBP	PDGF_signaling	WNT_signaling	green
						PIK3R2::CREBBP	PIP3_activates_AKT_signaling	WNT_signaling	green
						PIK3R2::CREBBP	Rho_GTPases_signaling	WNT_signaling	green
						PIK3R2::CREBBP	SCF-KIT_signaling	WNT_signaling	green
						PIK3R2::FBXW7	EGFR_signaling	NOTCH_signaling	green
						PIK3R2::FBXW7	ERBB2_signaling	NOTCH_signaling	green
						PIK3R2::FBXW7	ERBB4_signaling	NOTCH_signaling	green
						PIK3R2::FBXW7	FGFR_signaling	NOTCH_signaling	green
						PIK3R2::FBXW7	GPCR_signaling	NOTCH_signaling	green
						PIK3R2::FBXW7	IGF1R_signaling	NOTCH_signaling	green
						PIK3R2::FBXW7	Insulin_Receptor_signaling	NOTCH_signaling	green
						PIK3R2::FBXW7	NGF_signaling	NOTCH_signaling	green
						FBXW7::PIK3R2	NOTCH_signaling	PDGF_signaling	green
						FBXW7::PIK3R2	NOTCH_signaling	PIP3_activates_AKT_signaling	green
						FBXW7::PIK3R2	NOTCH_signaling	Rho_GTPases_signaling	green
						FBXW7::PIK3R2	NOTCH_signaling	SCF-KIT_signaling	green
						PIK3R2::GPC3	EGFR_signaling	Visual_Phototransduction	green
						PIK3R2::GPC3	ERBB2_signaling	Visual_Phototransduction	green
						PIK3R2::GPC3	ERBB4_signaling	Visual_Phototransduction	green
						PIK3R2::GPC3	FGFR_signaling	Visual_Phototransduction	green
						PIK3R2::GPC3	GPCR_signaling	Visual_Phototransduction	green
						PIK3R2::GPC3	IGF1R_signaling	Visual_Phototransduction	green
						PIK3R2::GPC3	Insulin_Receptor_signaling	Visual_Phototransduction	green
						PIK3R2::GPC3	NGF_signaling	Visual_Phototransduction	green
						PIK3R2::GPC3	PDGF_signaling	Visual_Phototransduction	green
						PIK3R2::GPC3	PIP3_activates_AKT_signaling	Visual_Phototransduction	green
						PIK3R2::GPC3	Rho_GTPases_signaling	Visual_Phototransduction	green
						PIK3R2::GPC3	SCF-KIT_signaling	Visual_Phototransduction	green
						HRAS::PIK3R2	Leptin_Signaling	PIP3_activates_AKT_signaling	green
						HRAS::PIK3R2	Leptin_Signaling	Rho_GTPases_signaling	green
						PIK3R2::HRAS	PIP3_activates_AKT_signaling	RAF_MAP_kinase_cascade	green
						HRAS::PIK3R2	RAF_MAP_kinase_cascade	Rho_GTPases_signaling	green
						KRAS::PIK3R2	Leptin_Signaling	PIP3_activates_AKT_signaling	green
						KRAS::PIK3R2	Leptin_Signaling	Rho_GTPases_signaling	green
						PIK3R2::KRAS	PIP3_activates_AKT_signaling	RAF_MAP_kinase_cascade	green
						KRAS::PIK3R2	RAF_MAP_kinase_cascade	Rho_GTPases_signaling	green
						PIK3R2::MAML2	EGFR_signaling	NOTCH_signaling	green
						PIK3R2::MAML2	ERBB2_signaling	NOTCH_signaling	green
						PIK3R2::MAML2	ERBB4_signaling	NOTCH_signaling	green
						PIK3R2::MAML2	FGFR_signaling	NOTCH_signaling	green
						PIK3R2::MAML2	GPCR_signaling	NOTCH_signaling	green
						PIK3R2::MAML2	IGF1R_signaling	NOTCH_signaling	green
						PIK3R2::MAML2	Insulin_Receptor_signaling	NOTCH_signaling	green
						PIK3R2::MAML2	NGF_signaling	NOTCH_signaling	green
						MAML2::PIK3R2	NOTCH_signaling	PDGF_signaling	green
						MAML2::PIK3R2	NOTCH_signaling	PIP3_activates_AKT_signaling	green
						MAML2::PIK3R2	NOTCH_signaling	Rho_GTPases_signaling	green
						MAML2::PIK3R2	NOTCH_signaling	SCF-KIT_signaling	green
						PIK3R2::MEN1	EGFR_signaling	TGF_beta_Receptor_signaling	green
						PIK3R2::MEN1	EGFR_signaling	WNT_signaling	green
						PIK3R2::MEN1	ERBB2_signaling	TGF_beta_Receptor_signaling	green
						PIK3R2::MEN1	ERBB2_signaling	WNT_signaling	green
						PIK3R2::MEN1	ERBB4_signaling	TGF_beta_Receptor_signaling	green
						PIK3R2::MEN1	ERBB4_signaling	WNT_signaling	green
						PIK3R2::MEN1	FGFR_signaling	TGF_beta_Receptor_signaling	green
						PIK3R2::MEN1	FGFR_signaling	WNT_signaling	green
						PIK3R2::MEN1	GPCR_signaling	TGF_beta_Receptor_signaling	green
						PIK3R2::MEN1	GPCR_signaling	WNT_signaling	green
						PIK3R2::MEN1	IGF1R_signaling	TGF_beta_Receptor_signaling	green
						PIK3R2::MEN1	IGF1R_signaling	WNT_signaling	green
						PIK3R2::MEN1	Insulin_Receptor_signaling	TGF_beta_Receptor_signaling	green
						PIK3R2::MEN1	Insulin_Receptor_signaling	WNT_signaling	green
						PIK3R2::MEN1	NGF_signaling	TGF_beta_Receptor_signaling	green
						PIK3R2::MEN1	NGF_signaling	WNT_signaling	green
						PIK3R2::MEN1	PDGF_signaling	TGF_beta_Receptor_signaling	green
						PIK3R2::MEN1	PDGF_signaling	WNT_signaling	green
						PIK3R2::MEN1	PIP3_activates_AKT_signaling	TGF_beta_Receptor_signaling	green
						PIK3R2::MEN1	PIP3_activates_AKT_signaling	WNT_signaling	green
						PIK3R2::MEN1	Rho_GTPases_signaling	TGF_beta_Receptor_signaling	green
						PIK3R2::MEN1	Rho_GTPases_signaling	WNT_signaling	green
						PIK3R2::MEN1	SCF-KIT_signaling	TGF_beta_Receptor_signaling	green
						PIK3R2::MEN1	SCF-KIT_signaling	WNT_signaling	green
						NRAS::PIK3R2	Leptin_Signaling	PIP3_activates_AKT_signaling	green
						NRAS::PIK3R2	Leptin_Signaling	Rho_GTPases_signaling	green
						PIK3R2::NRAS	PIP3_activates_AKT_signaling	RAF_MAP_kinase_cascade	green
[truncated: 1,989 more rows]

## Sheet: Wiki_Type_I_VSs
WikiPathway Type-I VSs						Description of each aberrant pairs in this list of Type-I VSs
[truncated: 15,193 more rows]

[truncated: 8 more sheets: distinct_Type_II_VSs_K_R_W, KEGG_Type_II_VSs, Reactome_Type_II_VSs, Wiki_Type_II_VSs, distinct_Type_III_VSs_K_R_W, KEGG_Type_III_VSs, Reactome_Type_III_VSs, Wiki_Type_III_VSs]
