# Supplementary material for: Bayesian model of signal rewiring reveals mechanisms of gene dysregulation in acquired drug resistance in breast cancer
Source: PLoS One. 2017 Mar 13;12(3):e0173331. doi: 10.1371/journal.pone.0173331 (PMC5348014; doi:10.1371/journal.pone.0173331)
Supplement: S7 Table — CGC genes in all the Type-I, Type-II and Type-III V-structures in SKBR3 and BT474 cell-lines. (XLSX) [file pone.0173331.s008.xlsx]

## Sheet: SKBR3
	Type-I VSs	Type-II VSs	Type-III VSs
Total number of distinct VSs	23156	1525	940
Total number of genes in VSs	215 (out of 370)	157 (out of 370)	147 (out of 370)
The number of CGC genes found in VSs	144 (out of 215)	109 (out of 157)	101 (out of 147)
The number CGC genes in VSs that were not found as DE genes	139 (out of 144)	104 (out of 109)	98 (out of 101)
Note that the total number of CGC used in SKBR3 cell-line is 370

## Sheet: BT474
	Type-I VSs	Type-II VSs	Type-III VSs
Total number of distinct VSs	5271	263	376
Total number of genes in VSs	178 (out of 357)	93 (out of 357)	82 (out of 357)
The number of CGC genes found in VSs	132 (out of 178)	76 (out of 93)	66 (out of 82)
The number CGC genes in VSs that were not found as DE genes	126 (out of 132)	73 (out of 76)	62 (out of 66)
Note that the total number of CGC used in BT474 cell-line is 357
